# Supplementary material for: In vitro modeling of the human dopaminergic system using spatially arranged ventral midbrain–striatum–cortex assembloids
Source: Nat Methods. 2023 Dec 5;20(12):2034–47. doi: 10.1038/s41592-023-02080-x (PMC10703680; doi:10.1038/s41592-023-02080-x)
Supplement: Supplementary file 6 — Statistical source data, PCA data of individual VM, striatal and cortical organoids, PC1 and PC2 gene lists for graphs/plots in Fig. 1. [file 41592_2023_2080_MOESM6_ESM.xlsx]

## Sheet: n
Panel n:
DARPP32/GAD1
0,782608696
0,617021277
0,685714286
0,714285714

## Sheet: p
Panel p:
DARPP32/FOXP1		DARPP32/CTIP2
0,873873874		0,855855856
0,882352941		0,88
0,87962963		0,824074074
0,957446809		0,957446809
0,84		0,842592593
0,814814815		0,862745098

## Sheet: q
	Sample	PC1	PC2
Ctx	197205	-8.51906	4.74427
Ctx	197206	-9.15752	5.22749
Ctx	197207	-8.58809	5.06941
Ctx	197208	-8.36929	5.23381
Str	197209	-3.30831	-9.61896
Str	197211	-3.37658	-9.2676
Str	197212	-3.04591	-9.03995
VM	197213	10.8872	1.7724
VM	197214	11.3495	2.16385
VM	197215	11.0339	1.58843
VM	197216	11.0941	2.12685

## Sheet: r
gene_id	PC1	PC2	PC1.abs	PC2.abs	PC1.contribution	PC2.contribution
CRYAB	0.176593	0.0652456	0.176593	0.0652456	0.009118	0.00391704
TFF3	0.149169	0.05897	0.149169	0.05897	0.00770206	0.00354029
TAC1	0.133142	-0.106593	0.133142	0.106593	0.00687453	0.00639937
TFPI2	0.129506	0.0503032	0.129506	0.0503032	0.00668676	0.00301997
ANXA2	0.128521	0.0249205	0.128521	0.0249205	0.00663592	0.00149611
TH	0.119205	0.00721082	0.119205	0.00721082	0.0061549	0.000432904
GPX3	0.116456	0.0269266	0.116456	0.0269266	0.00601298	0.00161655
AGT	0.116025	0.0230271	0.116025	0.0230271	0.00599073	0.00138244
DLK1	0.106198	0.0582161	0.106198	0.0582161	0.00548331	0.00349502
NEAT1	0.101213	0.0202957	0.101213	0.0202957	0.00522594	0.00121846
GNG11	0.0952836	0.0423316	0.0952836	0.0423316	0.00491978	0.00254139
RMST	0.0950396	0.0218435	0.0950396	0.0218435	0.00490718	0.00131138
NUPR1	0.089644	0.0262891	0.089644	0.0262891	0.00462859	0.00157828
CFC1	0.0895413	0.0218902	0.0895413	0.0218902	0.00462328	0.00131418
ID3	0.0842256	-0.0175892	0.0842256	0.0175892	0.00434882	0.00105597
VIM	0.0841186	0.052848	0.0841186	0.052848	0.00434329	0.00317275
IFITM3	0.0841016	0.0437306	0.0841016	0.0437306	0.00434242	0.00262538
S100A10	0.0835415	-0.00539358	0.0835415	0.00539358	0.00431349	0.000323806
NEFL	0.0832412	-0.00592029	0.0832412	0.00592029	0.00429799	0.000355427
CLIC1	0.0793783	0.00158192	0.0793783	0.00158192	0.00409854	9.49709e-05
NTN1	0.0770247	0.0336899	0.0770247	0.0336899	0.00397702	0.00202259
VGF	0.0739138	0.00672283	0.0739138	0.00672283	0.00381639	0.000403607
PCSK1	0.0717964	0.0206771	0.0717964	0.0206771	0.00370706	0.00124136
TAGLN2	0.0713272	0.0495116	0.0713272	0.0495116	0.00368283	0.00297244
STC2	0.0711758	-0.0118095	0.0711758	0.0118095	0.00367502	0.000708988
TMEM190	0.0708512	0.0190094	0.0708512	0.0190094	0.00365826	0.00114124
TPPP3	0.0706191	0.00288503	0.0706191	0.00288503	0.00364628	0.000173204
PLA2G16	0.0703847	0.0106756	0.0703847	0.0106756	0.00363417	0.000640916
PKN2-AS1	0.0703305	-0.0019061	0.0703305	0.0019061	0.00363137	0.000114433
ID1	0.0697027	-0.00936423	0.0697027	0.00936423	0.00359896	0.000562184
GFRA1	0.0692323	0.0221972	0.0692323	0.0221972	0.00357467	0.00133262
VIP	0.0689759	0.0216037	0.0689759	0.0216037	0.00356143	0.00129698
SHH	0.0683054	0.00104449	0.0683054	0.00104449	0.00352681	6.2706e-05
STC1	0.0670335	0.0304714	0.0670335	0.0304714	0.00346114	0.00182936
UPP1	0.0625216	-0.00342968	0.0625216	0.00342968	0.00322818	0.000205902
CD44	0.0619403	0.0294825	0.0619403	0.0294825	0.00319816	0.00176999
MT2A	0.0616406	0.00907984	0.0616406	0.00907984	0.00318269	0.000545111
GFAP	0.0614684	-0.00841862	0.0614684	0.00841862	0.0031738	0.000505414
IFITM2	0.0611235	0.0299911	0.0611235	0.0299911	0.00315599	0.00180052
GDF15	0.0610121	0.0235271	0.0610121	0.0235271	0.00315024	0.00141246
TFF1	0.0605363	0.0252976	0.0605363	0.0252976	0.00312567	0.00151875
RHOC	0.0605259	0.0137727	0.0605259	0.0137727	0.00312513	0.000826848
AHI1	0.0604211	0.000972205	0.0604211	0.000972205	0.00311972	5.83666e-05
CTGF	0.0599795	0.0309063	0.0599795	0.0309063	0.00309692	0.00185547
RBP1	0.0597983	0.0125517	0.0597983	0.0125517	0.00308757	0.000753547
PTPRN	0.0592592	0.00721346	0.0592592	0.00721346	0.00305973	0.000433062
LMX1A	0.0590807	0.0147366	0.0590807	0.0147366	0.00305051	0.000884714
GPNMB	0.0565533	-0.0153478	0.0565533	0.0153478	0.00292001	0.000921412
CFC1B	0.0562474	0.0150996	0.0562474	0.0150996	0.00290422	0.000906507
SPARC	0.0556507	0.0243331	0.0556507	0.0243331	0.00287341	0.00146085
EMP1	0.0546809	0.0138102	0.0546809	0.0138102	0.00282334	0.000829099
EN1	0.0546765	0.020554	0.0546765	0.020554	0.00282311	0.00123396
FLNC	0.0546689	0.0217176	0.0546689	0.0217176	0.00282272	0.00130383
LGALS3BP	0.0546556	0.0177974	0.0546556	0.0177974	0.00282203	0.00106847
ANXA1	0.0537965	0.0180328	0.0537965	0.0180328	0.00277767	0.0010826
UTS2	0.053512	0.0279721	0.053512	0.0279721	0.00276299	0.00167931
FOXA2	0.0534624	0.016939	0.0534624	0.016939	0.00276042	0.00101694
PAM	0.05315	-0.0352923	0.05315	0.0352923	0.00274429	0.00211879
TNFRSF12A	0.0530438	0.00223013	0.0530438	0.00223013	0.00273881	0.000133887
TIMP1	0.0529744	-0.0198897	0.0529744	0.0198897	0.00273522	0.00119408
CD63	0.0528995	-0.0018823	0.0528995	0.0018823	0.00273136	0.000113005
PHLDA1	0.0525518	-0.00606873	0.0525518	0.00606873	0.00271341	0.000364338
SHMT2	0.0521423	0.018419	0.0521423	0.018419	0.00269226	0.00110579
SQSTM1	0.051131	0.010907	0.051131	0.010907	0.00264005	0.000654803
S100A11	0.0504955	0.0129252	0.0504955	0.0129252	0.00260723	0.00077597
TSHZ2	0.0504478	-0.0100971	0.0504478	0.0100971	0.00260477	0.000606182
CCL2	0.0496959	0.0105385	0.0496959	0.0105385	0.00256595	0.000632684
VAMP5	0.0495332	0.0150457	0.0495332	0.0150457	0.00255755	0.000903271
GPRC5C	0.049514	0.0219016	0.049514	0.0219016	0.00255656	0.00131487
PPP1R14C	0.0492709	0.00700445	0.0492709	0.00700445	0.002544	0.000420515
CLU	0.0492474	-0.0493187	0.0492474	0.0493187	0.00254279	0.00296086
PON2	0.0488847	0.0331229	0.0488847	0.0331229	0.00252406	0.00198855
FOXP1	0.0486558	0.0306477	0.0486558	0.0306477	0.00251224	0.00183994
ANXA5	0.0479433	0.0174902	0.0479433	0.0174902	0.00247545	0.00105003
IGFBP4	0.0474968	-0.00366765	0.0474968	0.00366765	0.0024524	0.000220189
NPC2	0.0473207	-0.0105663	0.0473207	0.0105663	0.00244331	0.000634351
ACHE	0.0472653	0.0094926	0.0472653	0.0094926	0.00244045	0.000569892
RERG	0.046568	0.0188063	0.046568	0.0188063	0.00240444	0.00112904
IGFBP3	0.0463035	0.0295008	0.0463035	0.0295008	0.00239079	0.00177109
IFITM1	0.0462368	0.0284002	0.0462368	0.0284002	0.00238734	0.00170501
DDIT3	0.0462367	-0.0179097	0.0462367	0.0179097	0.00238734	0.00107522
EPHX1	0.0461604	0.018987	0.0461604	0.018987	0.0023834	0.00113989
BDNF	0.0461586	0.0370397	0.0461586	0.0370397	0.00238331	0.00222369
CXXC5	0.0460831	0.0166169	0.0460831	0.0166169	0.00237941	0.000997603
DCN	0.0459238	-0.0107062	0.0459238	0.0107062	0.00237118	0.000642752
SNCG	0.0458869	-0.0153268	0.0458869	0.0153268	0.00236928	0.000920149
PSAP	0.0457828	0.000263441	0.0457828	0.000263441	0.0023639	1.58158e-05
BSCL2	0.0456527	0.002171	0.0456527	0.002171	0.00235719	0.000130337
PTGDS	0.0454178	-0.0029942	0.0454178	0.0029942	0.00234506	0.000179758
ADM	0.0453746	-0.0322781	0.0453746	0.0322781	0.00234282	0.00193782
CATSPERG	0.0452256	0.019987	0.0452256	0.019987	0.00233513	0.00119992
AKAP12	0.0451685	0.0201521	0.0451685	0.0201521	0.00233218	0.00120984
SLIT2	0.0448899	-0.0113424	0.0448899	0.0113424	0.0023178	0.000680942
LAMA3	0.0448235	0.00776221	0.0448235	0.00776221	0.00231437	0.000466007
LINC01956	0.044543	0.00833376	0.044543	0.00833376	0.00229989	0.00050032
NQO1	0.0442613	0.00492099	0.0442613	0.00492099	0.00228534	0.000295433
CTSB	0.0442599	0.00581931	0.0442599	0.00581931	0.00228527	0.000349364
LHFPL6	0.0438787	-0.00700413	0.0438787	0.00700413	0.00226559	0.000420495
KLF6	0.0437869	0.00537377	0.0437869	0.00537377	0.00226085	0.000322616
CD99	0.0437784	0.0205784	0.0437784	0.0205784	0.00226041	0.00123543
ZFHX3	0.0437347	0.0165041	0.0437347	0.0165041	0.00225815	0.00099083
MT-ND6	0.0437158	0.0266611	0.0437158	0.0266611	0.00225718	0.00160061
BCL6	0.0436088	0.0245557	0.0436088	0.0245557	0.00225165	0.00147421
PPP1R15A	0.0434435	0.00821576	0.0434435	0.00821576	0.00224312	0.000493236
SYTL2	0.0428863	0.0170732	0.0428863	0.0170732	0.00221435	0.00102499
LHX1-DT	0.0428681	0.0160925	0.0428681	0.0160925	0.00221341	0.000966118
RSPH1	0.0428129	0.013171	0.0428129	0.013171	0.00221056	0.000790723
WARS	0.0426449	0.00848107	0.0426449	0.00848107	0.00220188	0.000509164
EMP3	0.0426231	0.0169085	0.0426231	0.0169085	0.00220076	0.00101511
IGFBP6	0.0425984	-0.00451484	0.0425984	0.00451484	0.00219948	0.00027105
PDK4	0.0423858	0.0183683	0.0423858	0.0183683	0.0021885	0.00110275
IAPP	0.0423644	0.0177187	0.0423644	0.0177187	0.0021874	0.00106375
CTSL	0.0422532	0.00228743	0.0422532	0.00228743	0.00218166	0.000137327
DDC	0.0416553	0.0189405	0.0416553	0.0189405	0.00215079	0.0011371
DNAJC12	0.0414683	0.00246771	0.0414683	0.00246771	0.00214113	0.00014815
SPATS2L	0.0406603	-0.042461	0.0406603	0.042461	0.00209941	0.00254916
CALY	0.0402061	0.00515022	0.0402061	0.00515022	0.00207596	0.000309195
CYSTM1	0.0393859	0.0210775	0.0393859	0.0210775	0.00203361	0.0012654
UNC5B-AS1	0.0390872	0.0231029	0.0390872	0.0231029	0.00201819	0.00138699
MIR4435-2HG	0.0388634	0.00137852	0.0388634	0.00137852	0.00200663	8.27602e-05
MID1	0.0388449	0.0222869	0.0388449	0.0222869	0.00200568	0.001338
S100B	0.038773	-0.00352495	0.038773	0.00352495	0.00200196	0.000211621
ANKRD29	0.0385377	0.0161466	0.0385377	0.0161466	0.00198982	0.000969369
SCD	0.0384971	0.0281633	0.0384971	0.0281633	0.00198772	0.00169079
RBP4	0.0383794	0.00481499	0.0383794	0.00481499	0.00198164	0.000289069
VAT1	0.0382964	-0.00229694	0.0382964	0.00229694	0.00197735	0.000137898
NTNG1	0.0382904	0.00460934	0.0382904	0.00460934	0.00197705	0.000276723
DST	0.0382035	-0.00106081	0.0382035	0.00106081	0.00197256	6.36862e-05
ARL4C	0.0381067	-0.0223955	0.0381067	0.0223955	0.00196756	0.00134452
FGF13	0.0380233	0.0149654	0.0380233	0.0149654	0.00196326	0.000898455
HERPUD1	0.0379727	-0.00405806	0.0379727	0.00405806	0.00196064	0.000243627
SERPINH1	0.0379087	0.00560038	0.0379087	0.00560038	0.00195734	0.000336221
ZFHX4	0.03789	0.0132473	0.03789	0.0132473	0.00195637	0.000795308
GADD45B	0.0378164	0.0128446	0.0378164	0.0128446	0.00195257	0.00077113
TENT5A	0.0373854	-0.00818346	0.0373854	0.00818346	0.00193032	0.000491297
ASPH	0.0372574	-0.00223218	0.0372574	0.00223218	0.00192371	0.00013401
SPON1	0.0372225	0.0045805	0.0372225	0.0045805	0.00192191	0.000274992
CHGB	0.0371161	-0.0152445	0.0371161	0.0152445	0.00191641	0.000915211
TMED3	0.0370184	0.00835201	0.0370184	0.00835201	0.00191137	0.000501415
POSTN	0.0369205	0.00675189	0.0369205	0.00675189	0.00190632	0.000405352
EBF3	0.0367585	0.0180163	0.0367585	0.0180163	0.00189795	0.00108161
PEG10	0.036753	-0.0338882	0.036753	0.0338882	0.00189767	0.00203449
RFX4	0.036599	0.0119036	0.036599	0.0119036	0.00188971	0.000714638
TTC6	0.0364868	0.00642389	0.0364868	0.00642389	0.00188392	0.00038566
HSPA5	0.0363636	0.0174754	0.0363636	0.0174754	0.00187756	0.00104914
DKK1	0.0362984	0.0138027	0.0362984	0.0138027	0.0018742	0.000828649
CRISPLD1	0.0362523	-0.00837773	0.0362523	0.00837773	0.00187182	0.00050296
H2AFJ	0.0361815	0.0235561	0.0361815	0.0235561	0.00186816	0.0014142
WLS	0.0361756	-0.0799606	0.0361756	0.0799606	0.00186785	0.00480046
MGP	0.0361368	0.0137097	0.0361368	0.0137097	0.00186585	0.000823065
SLC18A2	0.0361277	0.0108319	0.0361277	0.0108319	0.00186538	0.000650296
LMX1B	0.0361051	0.0161652	0.0361051	0.0161652	0.00186422	0.000970482
PDE10A	0.0360912	0.0122111	0.0360912	0.0122111	0.00186349	0.000733096
PRKG1-AS1	0.0360394	0.00945024	0.0360394	0.00945024	0.00186082	0.000567348
MLPH	0.0360208	0.011774	0.0360208	0.011774	0.00185986	0.000706858
AKAP13	0.0358089	0.0160362	0.0358089	0.0160362	0.00184892	0.00096274
RBMS1	0.0357627	-0.00134939	0.0357627	0.00134939	0.00184653	8.10112e-05
ITGA7	0.0356297	0.00940332	0.0356297	0.00940332	0.00183967	0.000564531
FGFR1	0.0355469	0.012849	0.0355469	0.012849	0.00183539	0.000771395
COL3A1	0.0354318	0.00590771	0.0354318	0.00590771	0.00182945	0.000354672
RND3	0.0353278	0.00244154	0.0353278	0.00244154	0.00182408	0.000146579
NNMT	0.0352112	0.00520712	0.0352112	0.00520712	0.00181806	0.000312611
FOXA1	0.0349527	0.0131063	0.0349527	0.0131063	0.00180471	0.000786842
PBX3	0.0346852	-0.00943516	0.0346852	0.00943516	0.0017909	0.000566443
TRH	0.0345337	0.00894253	0.0345337	0.00894253	0.00178308	0.000536868
ISG20	0.034522	0.00699974	0.034522	0.00699974	0.00178247	0.000420231
SDC2	0.0345157	-0.0426028	0.0345157	0.0426028	0.00178215	0.00255767
PDLIM3	0.0344896	0.00769785	0.0344896	0.00769785	0.0017808	0.000462143
HLA-DRB1	0.0343715	-0.00395728	0.0343715	0.00395728	0.0017747	0.000237577
TPH1	0.0342449	0.00806755	0.0342449	0.00806755	0.00176817	0.000484338
KCNJ6	0.0342084	0.0322877	0.0342084	0.0322877	0.00176628	0.0019384
PLTP	0.034176	0.00466391	0.034176	0.00466391	0.00176461	0.000279999
PHLDA2	0.034045	-0.0262273	0.034045	0.0262273	0.00175784	0.00157457
GPX1	0.0339377	0.000237644	0.0339377	0.000237644	0.00175231	1.4267e-05
ANXA2P2	0.033864	0.00440998	0.033864	0.00440998	0.0017485	0.000264755
EDIL3	0.0336977	-0.0219409	0.0336977	0.0219409	0.00173991	0.00131723
TRIB3	0.0336792	-0.00714571	0.0336792	0.00714571	0.00173896	0.000428995
SLAMF9	0.0336224	0.0124492	0.0336224	0.0124492	0.00173602	0.000747395
REXO2	0.0336063	-0.00532477	0.0336063	0.00532477	0.00173519	0.000319674
FOXP2	0.0335737	0.0156292	0.0335737	0.0156292	0.00173351	0.000938301
LDLRAD4	0.0335382	0.00803938	0.0335382	0.00803938	0.00173168	0.000482647
TPD52L1	0.0334527	-0.0429609	0.0334527	0.0429609	0.00172726	0.00257917
DHRS7	0.0334176	-0.0185223	0.0334176	0.0185223	0.00172545	0.00111199
TGFBI	0.0333317	-0.0194939	0.0333317	0.0194939	0.00172102	0.00117032
CAPN2	0.0332099	0.00506015	0.0332099	0.00506015	0.00171473	0.000303788
COL1A2	0.0331256	0.00526609	0.0331256	0.00526609	0.00171037	0.000316152
PTPRH	0.0330933	0.0130812	0.0330933	0.0130812	0.0017087	0.000785334
B3GALT1	0.0330193	-0.0219694	0.0330193	0.0219694	0.00170489	0.00131894
HSD17B14	0.0330155	0.00786875	0.0330155	0.00786875	0.00170469	0.000472403
ENO1	0.032969	-0.0167488	0.032969	0.0167488	0.00170229	0.00100552
SULF2	0.032956	0.0108549	0.032956	0.0108549	0.00170162	0.000651678
DDIT4	0.0329235	-0.0183982	0.0329235	0.0183982	0.00169994	0.00110454
NLRP1	0.0328499	0.0297801	0.0328499	0.0297801	0.00169614	0.00178786
NDUFA4L2	0.0328224	-0.0508427	0.0328224	0.0508427	0.00169472	0.00305236
HS6ST3	0.032763	0.00714601	0.032763	0.00714601	0.00169165	0.000429013
SEMA6D	0.0327303	0.0059536	0.0327303	0.0059536	0.00168996	0.000357426
HEBP2	0.0326113	0.036115	0.0326113	0.036115	0.00168382	0.00216818
CADPS2	0.0325946	0.00240258	0.0325946	0.00240258	0.00168296	0.00014424
SLC3A2	0.0323721	-0.0370433	0.0323721	0.0370433	0.00167147	0.0022239
CBLN2	0.0323604	0.0166551	0.0323604	0.0166551	0.00167087	0.000999893
NOVA1	0.0322982	-0.0130828	0.0322982	0.0130828	0.00166765	0.000785431
LMNA	0.0322757	0.0159528	0.0322757	0.0159528	0.00166649	0.000957734
COL18A1	0.0322686	0.0119856	0.0322686	0.0119856	0.00166612	0.00071956
CNTNAP5	0.0319796	0.0351515	0.0319796	0.0351515	0.0016512	0.00211033
IFI6	0.0316672	0.0359366	0.0316672	0.0359366	0.00163507	0.00215747
IGFBP2	0.0309376	-0.0224039	0.0309376	0.0224039	0.0015974	0.00134502
TMCC3	0.0308279	0.0197625	0.0308279	0.0197625	0.00159173	0.00118645
EFNB3	0.0307546	-0.0129821	0.0307546	0.0129821	0.00158795	0.000779386
CACNA1C	0.0298977	0.0054177	0.0298977	0.0054177	0.00154371	0.000325253
FTL	0.0295771	0.0364828	0.0295771	0.0364828	0.00152715	0.00219026
MMP10	0.0293417	0.0312481	0.0293417	0.0312481	0.001515	0.00187599
SNTG1	0.0289501	-0.0255317	0.0289501	0.0255317	0.00149478	0.00153281
ETFB	0.0288119	0.0255208	0.0288119	0.0255208	0.00148764	0.00153215
CST3	0.0288077	-0.0625357	0.0288077	0.0625357	0.00148743	0.00375435
CD36	0.0287193	-0.0266196	0.0287193	0.0266196	0.00148286	0.00159812
SAT1	0.0285457	-0.0397225	0.0285457	0.0397225	0.0014739	0.00238475
PRDX1	0.028543	0.0228555	0.028543	0.0228555	0.00147376	0.00137214
RASD1	0.0281127	0.031968	0.0281127	0.031968	0.00145154	0.00191921
RCAN2	0.0279279	-0.0608221	0.0279279	0.0608221	0.001442	0.00365147
HLA-C	0.0278213	0.0317997	0.0278213	0.0317997	0.00143649	0.00190911
CD9	0.0277768	-0.042201	0.0277768	0.042201	0.0014342	0.00253355
JUN	0.0274094	0.0289441	0.0274094	0.0289441	0.00141523	0.00173767
NTRK2	0.0270623	-0.0296347	0.0270623	0.0296347	0.00139731	0.00177913
SPOCK2	0.0269179	-0.0432113	0.0269179	0.0432113	0.00138985	0.00259421
NRN1	0.0267192	0.0694102	0.0267192	0.0694102	0.00137959	0.00416707
SPOCK3	0.0264187	-0.0422401	0.0264187	0.0422401	0.00136407	0.0025359
LGALS1	0.0260734	-0.0714648	0.0260734	0.0714648	0.00134625	0.00429041
SERPINE2	0.0238081	-0.0382718	0.0238081	0.0382718	0.00122929	0.00229766
PGK1	0.0234744	-0.0274004	0.0234744	0.0274004	0.00121205	0.00164499
SCN9A	0.0232454	-0.0695799	0.0232454	0.0695799	0.00120023	0.00417725
NDRG1	0.0222555	0.049009	0.0222555	0.049009	0.00114912	0.00294227
GNAS	0.0207215	-0.0522931	0.0207215	0.0522931	0.00106991	0.00313944
B2M	0.0205657	0.0632421	0.0205657	0.0632421	0.00106187	0.00379676
CD24	0.0199631	0.0862007	0.0199631	0.0862007	0.00103075	0.00517509
PDE4D	0.0197656	-0.0228167	0.0197656	0.0228167	0.00102056	0.00136981
MIAT	0.019412	0.0294075	0.019412	0.0294075	0.0010023	0.00176549
MT1X	0.0188139	-0.0594534	0.0188139	0.0594534	0.000971415	0.0035693
ELFN1	0.0165294	-0.0601716	0.0165294	0.0601716	0.000853462	0.00361242
MALAT1	0.0164119	0.0424201	0.0164119	0.0424201	0.000847394	0.00254671
FTX	0.0148854	-0.00118476	0.0148854	0.00118476	0.000768575	7.11274e-05
TENM2	0.0142967	-0.0557419	0.0142967	0.0557419	0.000738182	0.00334648
NXPH1	0.0141148	-0.0841002	0.0141148	0.0841002	0.000728789	0.00504898
NRXN3	0.0136916	-0.0673867	0.0136916	0.0673867	0.000706938	0.00404558
PRNP	0.0133099	-0.0556431	0.0133099	0.0556431	0.000687232	0.00334055
NPIPB4	0.0105977	0.0118255	0.0105977	0.0118255	0.000547191	0.000709946
LY96	0.0104756	-0.0494972	0.0104756	0.0494972	0.000540887	0.00297158
CADPS	0.0102039	-0.0487555	0.0102039	0.0487555	0.00052686	0.00292705
LSAMP	0.00954747	-0.0397507	0.00954747	0.0397507	0.000492964	0.00238644
LMO4	0.0081885	-0.0651798	0.0081885	0.0651798	0.000422797	0.00391309
ARHGAP36	0.00767662	-0.0619509	0.00767662	0.0619509	0.000396367	0.00371924
MEST	0.00538627	-0.0601	0.00538627	0.0601	0.000278109	0.00360813
CACNG3	0.00369822	-0.0604912	0.00369822	0.0604912	0.00019095	0.00363161
CRABP1	0.00349551	-0.105306	0.00349551	0.105306	0.000180483	0.00632206
HOMER3	0.00245653	-0.0536367	0.00245653	0.0536367	0.000126838	0.0032201
CALB1	0.00181654	-0.0652813	0.00181654	0.0652813	9.37932e-05	0.00391918
COPG2	0.00166292	-0.138483	0.00166292	0.138483	8.58613e-05	0.00831385
RNF182	0.00105045	0.0507178	0.00105045	0.0507178	5.42376e-05	0.00304486
RPLP0P2	-0.000446839	0.0837242	0.000446839	0.0837242	2.30716e-05	0.00502641
RIT2	-0.00056324	-0.051376	0.00056324	0.051376	2.90818e-05	0.00308438
EEF1D	-0.000693001	0.050402	0.000693001	0.050402	3.57817e-05	0.0030259
PTPRO	-0.000987396	0.0570091	0.000987396	0.0570091	5.09822e-05	0.00342256
MAFB	-0.00101247	-0.0833939	0.00101247	0.0833939	5.22766e-05	0.00500658
BMPR1A	-0.00112732	-0.0455164	0.00112732	0.0455164	5.82067e-05	0.00273259
FRMD4A	-0.00127574	0.0219425	0.00127574	0.0219425	6.58704e-05	0.00131733
RASGRF2	-0.00137648	-0.0716014	0.00137648	0.0716014	7.10716e-05	0.00429862
AC239585.1	-0.00155159	-0.055473	0.00155159	0.055473	8.01132e-05	0.00333034
VSTM2A	-0.00250753	-0.0826895	0.00250753	0.0826895	0.000129471	0.00496429
TMEM132C	-0.00304645	-0.0507002	0.00304645	0.0507002	0.000157297	0.00304381
PBX1	-0.00357973	0.0803249	0.00357973	0.0803249	0.000184832	0.00482233
GRIA4	-0.00368804	-0.0810086	0.00368804	0.0810086	0.000190425	0.00486338
SLC24A3	-0.00432449	-0.0548882	0.00432449	0.0548882	0.000223286	0.00329523
CALB2	-0.0043301	-0.104601	0.0043301	0.104601	0.000223576	0.00627974
AC011270.2	-0.00502626	-0.0600708	0.00502626	0.0600708	0.000259521	0.00360637
PLS3	-0.00514273	-0.0607887	0.00514273	0.0607887	0.000265535	0.00364947
PPP1R1C	-0.00597791	-0.0665754	0.00597791	0.0665754	0.000308657	0.00399687
DLX5	-0.00631615	-0.051481	0.00631615	0.051481	0.000326122	0.00309068
SHISA3	-0.00654865	-0.0501103	0.00654865	0.0501103	0.000338126	0.00300839
SPP1	-0.00704984	-0.169506	0.00704984	0.169506	0.000364004	0.0101763
LINC00599	-0.00727378	0.0281793	0.00727378	0.0281793	0.000375567	0.00169175
SLC6A1	-0.00738059	-0.0838266	0.00738059	0.0838266	0.000381082	0.00503256
CXCL14	-0.00743098	-0.0553301	0.00743098	0.0553301	0.000383683	0.00332176
IGF1	-0.00820975	-0.052338	0.00820975	0.052338	0.000423894	0.00314213
AMELX	-0.00838982	-0.0618769	0.00838982	0.0618769	0.000433191	0.0037148
RPS6	-0.00867554	0.0602304	0.00867554	0.0602304	0.000447944	0.00361595
GAD2	-0.00977234	-0.0768536	0.00977234	0.0768536	0.000504575	0.00461393
TP53I11	-0.00998342	0.0756111	0.00998342	0.0756111	0.000515474	0.00453934
NMUR2	-0.0100441	-0.0524491	0.0100441	0.0524491	0.000518608	0.0031488
DLX6	-0.010059	-0.0513309	0.010059	0.0513309	0.000519378	0.00308167
ADGRB1	-0.0102395	-0.0609147	0.0102395	0.0609147	0.000528693	0.00365703
MEIS2	-0.0107389	0.0523696	0.0107389	0.0523696	0.000554482	0.00314403
SOX1	-0.0116933	-0.0479048	0.0116933	0.0479048	0.00060376	0.00287598
THSD7A	-0.0121304	0.0480157	0.0121304	0.0480157	0.00062633	0.00288264
SOX6	-0.0132974	-0.0695102	0.0132974	0.0695102	0.000686586	0.00417307
PLXNA4	-0.0134066	-0.05308	0.0134066	0.05308	0.00069222	0.00318667
PTPRT	-0.0134875	-0.0448672	0.0134875	0.0448672	0.000696402	0.00269362
SCUBE1	-0.0138039	0.0524445	0.0138039	0.0524445	0.000712734	0.00314852
LHX8	-0.0152603	-0.0676711	0.0152603	0.0676711	0.000787933	0.00406265
SLC32A1	-0.0152898	-0.156239	0.0152898	0.156239	0.00078946	0.00937987
HS3ST4	-0.0156878	0.0431561	0.0156878	0.0431561	0.000810006	0.00259089
LHX6	-0.0161877	-0.091752	0.0161877	0.091752	0.000835822	0.00550836
KCNC2	-0.0162662	-0.0586589	0.0162662	0.0586589	0.000839872	0.00352161
PRND	-0.0166971	-0.0747211	0.0166971	0.0747211	0.000862121	0.00448591
COL19A1	-0.0169716	-0.0525298	0.0169716	0.0525298	0.000876292	0.00315364
DLX6-AS1	-0.0171649	-0.108871	0.0171649	0.108871	0.000886274	0.00653608
BCYRN1	-0.0172578	-0.0557187	0.0172578	0.0557187	0.000891072	0.00334509
RPS3	-0.0173755	0.0455623	0.0173755	0.0455623	0.000897151	0.00273535
PTTG1	-0.017772	-0.0442063	0.017772	0.0442063	0.000917623	0.00265394
DLX1	-0.0178561	-0.0533681	0.0178561	0.0533681	0.000921965	0.00320397
CRHBP	-0.0192212	-0.158315	0.0192212	0.158315	0.000992449	0.00950451
H3F3A	-0.0198848	0.03436	0.0198848	0.03436	0.00102671	0.00206281
TSNAXIP1	-0.0199638	-0.0739941	0.0199638	0.0739941	0.00103079	0.00444226
RGS5	-0.02012	-0.0867649	0.02012	0.0867649	0.00103886	0.00520896
PNOC	-0.0206669	-0.0488089	0.0206669	0.0488089	0.00106709	0.00293026
EEF1A1P5	-0.0215969	0.0405746	0.0215969	0.0405746	0.00111511	0.00243591
ST6GAL2	-0.0219037	-0.06383	0.0219037	0.06383	0.00113095	0.00383206
AUTS2	-0.0219522	-0.00382812	0.0219522	0.00382812	0.00113346	0.000229823
KIAA0825	-0.0222147	0.013852	0.0222147	0.013852	0.00114701	0.000831612
FARP1	-0.0225349	-0.0572956	0.0225349	0.0572956	0.00116354	0.00343976
RPS23	-0.0226798	0.034994	0.0226798	0.034994	0.00117103	0.00210088
SOX2-OT	-0.022894	-0.0810652	0.022894	0.0810652	0.00118208	0.00486677
MAL2	-0.0229861	0.0507291	0.0229861	0.0507291	0.00118684	0.00304554
VSNL1	-0.0232593	-0.0465312	0.0232593	0.0465312	0.00120095	0.00279352
TMSB4X	-0.0235483	-0.035742	0.0235483	0.035742	0.00121587	0.00214579
FARP2	-0.0236273	-0.0560187	0.0236273	0.0560187	0.00121995	0.0033631
RPS16	-0.0236612	0.0324665	0.0236612	0.0324665	0.0012217	0.00194914
EIF4EBP1	-0.0237394	0.0398757	0.0237394	0.0398757	0.00122574	0.00239395
SYNPR	-0.023779	-0.0486843	0.023779	0.0486843	0.00122778	0.00292278
MT-ATP8	-0.0238507	-0.0126942	0.0238507	0.0126942	0.00123148	0.000762102
RPS8	-0.0238845	0.038458	0.0238845	0.038458	0.00123323	0.00230884
EML1	-0.0250158	0.0342856	0.0250158	0.0342856	0.00129164	0.00205835
RPL10	-0.0254596	0.0419918	0.0254596	0.0419918	0.00131455	0.00252099
RPL35A	-0.0255122	0.0285564	0.0255122	0.0285564	0.00131727	0.0017144
NFIA	-0.025513	0.0405057	0.025513	0.0405057	0.00131731	0.00243177
RPL5	-0.0255359	0.044187	0.0255359	0.044187	0.0013185	0.00265278
TMSB4XP4	-0.0257513	-0.049067	0.0257513	0.049067	0.00132962	0.00294575
LRRC7	-0.0268916	-0.00577014	0.0268916	0.00577014	0.00138849	0.000346412
GABRA1	-0.0270825	-0.0286174	0.0270825	0.0286174	0.00139835	0.00171806
AL133166.1	-0.0273547	0.0276828	0.0273547	0.0276828	0.0014124	0.00166194
RPS28	-0.0273668	0.0131162	0.0273668	0.0131162	0.00141303	0.000787435
ARPP21	-0.0276098	0.0651582	0.0276098	0.0651582	0.00142558	0.00391179
RPS17	-0.027765	0.0332976	0.027765	0.0332976	0.00143359	0.00199903
SUGP1	-0.0277739	0.0330115	0.0277739	0.0330115	0.00143405	0.00198186
KCNV1	-0.0278456	0.0313503	0.0278456	0.0313503	0.00143775	0.00188212
RPS3A	-0.0281408	0.0313598	0.0281408	0.0313598	0.00145299	0.00188269
BCHE	-0.0283496	-0.0828755	0.0283496	0.0828755	0.00146378	0.00497546
SYN3	-0.0283621	0.018235	0.0283621	0.018235	0.00146442	0.00109475
AKAIN1	-0.028472	0.0267946	0.028472	0.0267946	0.00147009	0.00160862
NRXN1	-0.0285458	0.0343253	0.0285458	0.0343253	0.0014739	0.00206073
CNR1	-0.0286848	0.024835	0.0286848	0.024835	0.00148108	0.00149098
RPL10A	-0.0287439	0.0380809	0.0287439	0.0380809	0.00148413	0.0022862
RPS14	-0.0291897	0.0258856	0.0291897	0.0258856	0.00150715	0.00155405
TUBB	-0.029202	0.0241442	0.029202	0.0241442	0.00150779	0.00144951
RPL31	-0.0294095	0.0346122	0.0294095	0.0346122	0.0015185	0.00207795
TLE4	-0.0298415	0.0424955	0.0298415	0.0424955	0.0015408	0.00255123
GAD1	-0.0299702	-0.166443	0.0299702	0.166443	0.00154745	0.00999246
SH3GL2	-0.0299737	0.0467515	0.0299737	0.0467515	0.00154763	0.00280674
MT-ND4L	-0.0303038	0.0135006	0.0303038	0.0135006	0.00156468	0.000810513
LDB2	-0.0303793	0.0602297	0.0303793	0.0602297	0.00156857	0.00361591
RPLP2	-0.0304454	0.0178198	0.0304454	0.0178198	0.00157199	0.00106982
MSRA	-0.0305835	0.0222781	0.0305835	0.0222781	0.00157912	0.00133748
NTM	-0.0305835	-0.0178168	0.0305835	0.0178168	0.00157912	0.00106964
KAZN	-0.0307828	0.0378397	0.0307828	0.0378397	0.00158941	0.00227172
ROBO1	-0.0308366	-0.0402179	0.0308366	0.0402179	0.00159218	0.00241449
PTN	-0.0308393	0.0520103	0.0308393	0.0520103	0.00159233	0.00312246
RPL29	-0.0309319	0.0208431	0.0309319	0.0208431	0.00159711	0.00125132
MIR3917	-0.0310502	0.0182175	0.0310502	0.0182175	0.00160321	0.0010937
LINC01578	-0.0313851	-0.0178202	0.0313851	0.0178202	0.0016205	0.00106984
RPL39	-0.0314011	0.0344721	0.0314011	0.0344721	0.00162133	0.00206955
KHDRBS3	-0.0314197	0.00545529	0.0314197	0.00545529	0.00162229	0.00032751
RPS5	-0.0315836	0.0297357	0.0315836	0.0297357	0.00163075	0.00178519
HIST1H4C	-0.0317048	0.00696429	0.0317048	0.00696429	0.00163701	0.000418103
RPL13	-0.0317308	0.037468	0.0317308	0.037468	0.00163836	0.0022494
ASTN2	-0.031887	0.0345435	0.031887	0.0345435	0.00164642	0.00207383
CHRM1	-0.0320296	0.0176523	0.0320296	0.0176523	0.00165378	0.00105976
FEZF2	-0.0322239	0.0398659	0.0322239	0.0398659	0.00166382	0.00239336
ENC1	-0.03224	0.0538667	0.03224	0.0538667	0.00166465	0.0032339
AC007969.1	-0.0326157	0.0255925	0.0326157	0.0255925	0.00168405	0.00153645
RPL34	-0.0326572	0.0268139	0.0326572	0.0268139	0.00168619	0.00160978
RPS15A	-0.0326592	0.0396909	0.0326592	0.0396909	0.00168629	0.00238285
NBEA	-0.0329793	0.0209206	0.0329793	0.0209206	0.00170282	0.00125598
CELF2	-0.0331498	0.0223262	0.0331498	0.0223262	0.00171162	0.00134036
DRAXIN	-0.0334238	0.0118432	0.0334238	0.0118432	0.00172577	0.000711012
RPL26	-0.0336696	0.025132	0.0336696	0.025132	0.00173846	0.00150881
RPL13A	-0.0337195	0.0275611	0.0337195	0.0275611	0.00174104	0.00165464
TMEM108	-0.0338188	0.0497314	0.0338188	0.0497314	0.00174617	0.00298564
ADD2	-0.0339688	0.00939192	0.0339688	0.00939192	0.00175391	0.000563847
HNRNPA1	-0.0340086	0.0240571	0.0340086	0.0240571	0.00175596	0.00144427
RPS27	-0.0340225	0.0408802	0.0340225	0.0408802	0.00175668	0.00245426
KRT31	-0.0341177	0.0436838	0.0341177	0.0436838	0.0017616	0.00262257
HMGN2	-0.0341582	0.0168098	0.0341582	0.0168098	0.00176369	0.00100918
CHST15	-0.0341933	-0.034301	0.0341933	0.034301	0.0017655	0.00205927
RPL11	-0.034366	0.0200327	0.034366	0.0200327	0.00177442	0.00120267
ATAT1	-0.0349724	0.00068792	0.0349724	0.00068792	0.00180573	4.12995e-05
RPL7P9	-0.0351801	0.022833	0.0351801	0.022833	0.00181646	0.00137079
ISLR2	-0.0352165	0.035854	0.0352165	0.035854	0.00181833	0.0021525
LPL	-0.0352632	0.0405312	0.0352632	0.0405312	0.00182074	0.0024333
MOXD1	-0.0358385	0.0168649	0.0358385	0.0168649	0.00185045	0.00101249
RPL32	-0.0359903	0.0263635	0.0359903	0.0263635	0.00185829	0.00158274
MASP1	-0.0360102	-0.00669996	0.0360102	0.00669996	0.00185931	0.000402234
CPNE6	-0.0360872	0.0473538	0.0360872	0.0473538	0.00186329	0.0028429
RAB3A	-0.0361294	0.010217	0.0361294	0.010217	0.00186547	0.00061338
PTPRD	-0.0361555	0.0324952	0.0361555	0.0324952	0.00186682	0.00195086
CXADR	-0.0362671	0.00941114	0.0362671	0.00941114	0.00187258	0.000565001
GRM3	-0.0363471	0.0173503	0.0363471	0.0173503	0.00187671	0.00104163
RPS29	-0.0364982	0.0284589	0.0364982	0.0284589	0.00188451	0.00170854
RPL7	-0.0365025	0.0346864	0.0365025	0.0346864	0.00188473	0.00208241
CCDC30	-0.0365579	-0.0511527	0.0365579	0.0511527	0.00188759	0.00307097
OPCML	-0.0365914	0.0212755	0.0365914	0.0212755	0.00188932	0.00127728
FAM107A	-0.0366384	-0.0103193	0.0366384	0.0103193	0.00189175	0.000619523
FAM49A	-0.0369039	0.0221793	0.0369039	0.0221793	0.00190546	0.00133154
NUDT1	-0.0369673	0.0153103	0.0369673	0.0153103	0.00190873	0.00091916
GRIN2B	-0.0371628	-0.00571779	0.0371628	0.00571779	0.00191883	0.000343269
CARHSP1	-0.0373572	0.0417788	0.0373572	0.0417788	0.00192886	0.0025082
MEF2C	-0.0375902	0.00415533	0.0375902	0.00415533	0.00194089	0.000249467
RPL4	-0.0376178	0.0329211	0.0376178	0.0329211	0.00194232	0.00197643
SUB1	-0.0376451	-0.000874101	0.0376451	0.000874101	0.00194373	5.24769e-05
CORT	-0.037804	-0.148697	0.037804	0.148697	0.00195193	0.00892708
SEZ6	-0.0378755	0.0437624	0.0378755	0.0437624	0.00195562	0.00262729
AKAP7	-0.0379603	-0.0270956	0.0379603	0.0270956	0.00196	0.00162669
EIF3L	-0.0380692	0.0184133	0.0380692	0.0184133	0.00196563	0.00110545
CLDN6	-0.0381205	0.0239427	0.0381205	0.0239427	0.00196827	0.00143741
AL356479.1	-0.0383779	0.0384595	0.0383779	0.0384595	0.00198157	0.00230893
FLRT2	-0.0384084	0.0422242	0.0384084	0.0422242	0.00198314	0.00253494
RPS13	-0.0384918	0.0268221	0.0384918	0.0268221	0.00198745	0.00161028
PRKCE	-0.038556	0.0170121	0.038556	0.0170121	0.00199076	0.00102133
CNTNAP4	-0.0386776	-0.0445655	0.0386776	0.0445655	0.00199704	0.0026755
SLC17A7	-0.0389213	0.0478524	0.0389213	0.0478524	0.00200962	0.00287284
RBFOX1	-0.0392069	-0.012152	0.0392069	0.012152	0.00202437	0.000729551
PAX6	-0.0394627	0.046809	0.0394627	0.046809	0.00203758	0.00281019
GRIK3	-0.0395293	0.018749	0.0395293	0.018749	0.00204101	0.0011256
TENM3	-0.0396688	0.0150308	0.0396688	0.0150308	0.00204822	0.000902379
TMEM160	-0.0399106	-0.00603909	0.0399106	0.00603909	0.0020607	0.000362559
B3GAT1	-0.0403028	0.0422263	0.0403028	0.0422263	0.00208095	0.00253507
RPS19	-0.0406876	0.0315463	0.0406876	0.0315463	0.00210082	0.00189389
DLGAP1	-0.0408469	-0.0770487	0.0408469	0.0770487	0.00210905	0.00462564
CALM3	-0.0409614	-0.00235648	0.0409614	0.00235648	0.00211496	0.000141472
HOPX	-0.0411131	0.0415987	0.0411131	0.0415987	0.00212279	0.00249739
RPS4X	-0.0411974	0.0200736	0.0411974	0.0200736	0.00212715	0.00120513
PLK2	-0.041484	0.0437272	0.041484	0.0437272	0.00214194	0.00262518
PDE1A	-0.0417399	0.00807417	0.0417399	0.00807417	0.00215515	0.000484736
NREP	-0.0420753	0.0404706	0.0420753	0.0404706	0.00217247	0.00242967
IGSF21	-0.0423556	0.0229989	0.0423556	0.0229989	0.00218695	0.00138075
SOX5	-0.0424708	0.0275758	0.0424708	0.0275758	0.0021929	0.00165552
CALM1	-0.0427856	-0.00408619	0.0427856	0.00408619	0.00220915	0.000245315
SLC15A5	-0.042815	0.0561822	0.042815	0.0561822	0.00221067	0.00337292
RASL11B	-0.0431982	0.0549245	0.0431982	0.0549245	0.00223045	0.00329741
DMD	-0.0434529	0.0123887	0.0434529	0.0123887	0.0022436	0.000743758
SLC26A4-AS1	-0.0436418	0.0473744	0.0436418	0.0473744	0.00225336	0.00284414
H1FX	-0.0436715	0.00653491	0.0436715	0.00653491	0.00225489	0.000392325
VRK1	-0.0437876	0.0411512	0.0437876	0.0411512	0.00226088	0.00247053
SATB2	-0.04382	0.0587933	0.04382	0.0587933	0.00226256	0.00352968
ABRACL	-0.0438669	0.00959999	0.0438669	0.00959999	0.00226498	0.000576339
TBR1	-0.0438718	0.0558806	0.0438718	0.0558806	0.00226523	0.00335481
NDP	-0.0440864	0.0489826	0.0440864	0.0489826	0.00227631	0.00294069
RPS18	-0.0442294	0.030651	0.0442294	0.030651	0.0022837	0.00184014
DLG2	-0.0452093	-0.0493845	0.0452093	0.0493845	0.00233429	0.00296481
NCAN	-0.0454776	0.00160139	0.0454776	0.00160139	0.00234814	9.61397e-05
NGFR	-0.0457589	0.0534519	0.0457589	0.0534519	0.00236267	0.003209
TNNT1	-0.0459138	-0.0288044	0.0459138	0.0288044	0.00237067	0.00172928
DBI	-0.0464363	0.0118261	0.0464363	0.0118261	0.00239764	0.000709986
RPRM	-0.0465052	0.00962929	0.0465052	0.00962929	0.0024012	0.000578098
FXYD6	-0.0466247	0.0100615	0.0466247	0.0100615	0.00240737	0.000604047
TTR	-0.0468036	0.0887511	0.0468036	0.0887511	0.00241661	0.0053282
FP236383.1	-0.0468463	0.00494045	0.0468463	0.00494045	0.00241881	0.000296602
STMN1	-0.0473712	0.0256821	0.0473712	0.0256821	0.00244592	0.00154183
TCF4	-0.0479471	-0.0559542	0.0479471	0.0559542	0.00247565	0.00335923
RPL18A	-0.0481683	0.0394334	0.0481683	0.0394334	0.00248707	0.0023674
NXPH3	-0.0494692	0.0678931	0.0494692	0.0678931	0.00255424	0.00407598
CSRP2	-0.0498506	0.112443	0.0498506	0.112443	0.00257393	0.00675053
ID2	-0.0505906	0.0368485	0.0505906	0.0368485	0.00261215	0.00221221
CTNND2	-0.0509144	0.0250213	0.0509144	0.0250213	0.00262886	0.00150216
SLA	-0.0511965	0.0594591	0.0511965	0.0594591	0.00264343	0.00356965
OSTN	-0.0512076	0.0601547	0.0512076	0.0601547	0.002644	0.0036114
NELL2	-0.0513499	0.0880817	0.0513499	0.0880817	0.00265135	0.00528801
GPM6A	-0.0519394	0.00440444	0.0519394	0.00440444	0.00268178	0.000264422
CRYM	-0.0526324	0.0567574	0.0526324	0.0567574	0.00271757	0.00340745
NTS	-0.052995	-0.0465896	0.052995	0.0465896	0.00273629	0.00279702
MPPED1	-0.0530239	0.0362197	0.0530239	0.0362197	0.00273778	0.00217446
H1F0	-0.0533683	0.021332	0.0533683	0.021332	0.00275556	0.00128067
LHX2	-0.0533764	0.0513351	0.0533764	0.0513351	0.00275598	0.00308192
CAMKV	-0.0537714	0.0361565	0.0537714	0.0361565	0.00277638	0.00217066
LINC01551	-0.0539412	-0.00302759	0.0539412	0.00302759	0.00278514	0.000181763
GRIA1	-0.0562373	-0.0758571	0.0562373	0.0758571	0.0029037	0.00455411
DCX	-0.0603709	-0.0427754	0.0603709	0.0427754	0.00311713	0.00256804
FOXG1	-0.0618557	-0.00267334	0.0618557	0.00267334	0.00319379	0.000160495
NFIB	-0.0631711	0.0453988	0.0631711	0.0453988	0.00326171	0.00272553
BCL11B	-0.0662087	0.0227818	0.0662087	0.0227818	0.00341855	0.00136771
SOX4	-0.0663437	0.0315222	0.0663437	0.0315222	0.00342552	0.00189245
ZNF428	-0.0671678	-0.00958388	0.0671678	0.00958388	0.00346807	0.000575371
MMP3	-0.0682613	0.0756733	0.0682613	0.0756733	0.00352453	0.00454307
FABP7	-0.0693842	0.0685462	0.0693842	0.0685462	0.00358252	0.00411519
NSG2	-0.0737633	0.0481737	0.0737633	0.0481737	0.00380862	0.00289213
C1orf61	-0.0739662	-0.0258375	0.0739662	0.0258375	0.0038191	0.00155116
NEUROD2	-0.0771613	0.0970867	0.0771613	0.0970867	0.00398407	0.00582863
NNAT	-0.0817303	0.000723833	0.0817303	0.000723833	0.00421998	4.34556e-05
SST	-0.0822857	-0.304284	0.0822857	0.304284	0.00424865	0.0182678
BCL11A	-0.0864253	-0.00197243	0.0864253	0.00197243	0.0044624	0.000118415
NEUROD6	-0.0901606	0.120945	0.0901606	0.120945	0.00465526	0.00726099
NPY	-0.108343	-0.112972	0.108343	0.112972	0.00559406	0.0067823
LMO3	-0.112597	0.109764	0.112597	0.109764	0.0058137	0.00658974
