# Supplementary material for: In vitro modeling of the human dopaminergic system using spatially arranged ventral midbrain–striatum–cortex assembloids
Source: Nat Methods. 2023 Dec 5;20(12):2034–47. doi: 10.1038/s41592-023-02080-x (PMC10703680; doi:10.1038/s41592-023-02080-x)
Supplement: Supplementary file 7 — Statistical source data for graphs in Fig. 2. [file 41592_2023_2080_MOESM7_ESM.xlsx]

## Sheet: d
Panel d: Batch Fusion Efficiency
	fusion efficiency	total fusions	broken appart until day 3
Batch 1	0.9866	150	2
Batch 2	0.9821	112	2
Batch 3	0.942308	52	3
Batch 4	0.954545	22	1
Batch 5	0.931034	29	2

## Sheet: i
Fraction dopaminergic varicosities (percentage)
61.0256
61.8182
67.234
67.1296
55.4795
