# Supplementary material for: In vitro modeling of the human dopaminergic system using spatially arranged ventral midbrain–striatum–cortex assembloids
Source: Nat Methods. 2023 Dec 5;20(12):2034–47. doi: 10.1038/s41592-023-02080-x (PMC10703680; doi:10.1038/s41592-023-02080-x)
Supplement: Supplementary file 8 — Statistical source data for graphs in Fig. 3. [file 41592_2023_2080_MOESM8_ESM.xlsx]

## Sheet: c
Panel C: Innervation quantification
Representative regions of 3D tissue cleared recordings of MISCOs in either striatum or cortex have been selected and mean intensity of planes was ploted. Max average intensity was then plotted (Figure 3c).
STRIATUM																	CORTEX
MAX AVERAGE	400.184			762.503				503.421			309.966			365.27			MAX AVERAGE	213.68			217.111			199.419			233.505			188.705
rec1			rec2				rec3			rec4			rec5				rec1			rec2			rec3			rec4			rec5
[micron]	Mean		[micron]	Mean			[micron]	Mean		[micron]	Mean		[micron]	Mean			[micron]	Mean		[micron]	Mean		[micron]	Mean		[micron]	Mean		[micron]	Mean
0	256.832		0	426.689			0	359.317		0	224.295		0	243.229			0	154.022		0	176.251		0	152.749		0	149.765		0	162.52
1	264.825		1	450.316			1	363.608		1	225.587		1	243.649			1	155.109		1	178.712		1	153.879		1	151.554		1	162.679
2	271.276		2	481.017			2	367.529		2	226.303		2	244.924			2	156.907		2	181.75		2	155.072		2	154.71		2	163.637
3	279.316		3	517.78			3	373.012		3	227.751		3	245.731			3	159.93		3	184.369		3	156.774		3	159.304		3	163.852
4	296.662		4	556.206			4	379.512		4	229.034		4	246.638			4	163.939		4	186.566		4	158.984		4	165.857		4	164.427
5	308.629		5	593.769			5	385.081		5	230.566		5	248.114			5	169.019		5	189.363		5	161.899		5	172.847		5	165.079
6	320.311		6	624.555			6	390.014		6	232.111		6	250.133			6	174.237		6	192.467		6	164.949		6	180.163		6	166.077
7	331.857		7	649.875			7	396.292		7	234.43		7	252.705			7	180.168		7	194.924		7	167.54		7	188.115		7	167.017
8	332.638		8	674.518			8	401.342		8	236.492		8	255.071			8	185.812		8	196.617		8	169.697		8	196.292		8	167.676
9	342.452		9	696.321			9	407.59		9	238.687		9	257.607			9	190.288		9	198.514		9	172.438		9	204.119		9	168.319
10	361.693		10	711.207			10	412.52		10	241.073		10	260.089			10	193.613		10	200.712		10	174.541		10	211.081		10	168.998
11	368.578		11	724.742			11	416.952		11	243.598		11	263.557			11	197.193		11	203.412		11	176.5		11	215.624		11	169.885
12	372.679		12	734.207			12	421.015		12	246.678		12	267.358			12	200.448		12	205.159		12	178.305		12	218.888		12	170.86
13	377.045		13	741.77			13	425.817		13	249.45		13	271.369			13	203.166		13	206.212		13	180.675		13	221.977		13	171.294
14	372.231		14	748.254			14	431.652		14	251.9		14	274.968			14	205.506		14	208.22		14	182.718		14	225.817		14	171.67
15	376.214		15	753.815			15	437.621		15	254.586		15	278.308			15	207.141		15	208.458		15	183.856		15	230.162		15	172.429
16	385.236		16	759.073			16	443.168		16	256.848		16	282.411			16	207.452		16	209.187		16	184.632		16	232.719		16	173.511
17	388.34		17	761.694			17	446.886		17	259.877		17	286.616			17	208.022		17	210.388		17	185.612		17	233.505		17	174.05
18	390.54		18	762.503			18	450.526		18	262.683		18	291.126			18	208.36		18	211.978		18	186.337		18	232.993		18	174.459
19	395.289		19	760.713			19	454.344		19	265.111		19	295.709			19	208.2		19	213.428		19	186.691		19	232.815		19	175.037
20	395.551		20	761.851			20	459.895		20	267.062		20	299.895			20	208.161		20	213.867		20	186.764		20	232.114		20	176.004
21	394.782		21	756.634			21	465.178		21	269.115		21	303.685			21	208.719		21	214.757		21	187.25		21	230.656		21	177.167
22	391.083		22	754.617			22	467.948		22	271.495		22	306.797			22	209.825		22	215.62		22	187.927		22	228.898		22	177.545
23	396.948		23	753.06			23	469.618		23	274.305		23	310.343			23	210.951		23	216.49		23	188.349		23	227.621		23	178.079
24	399.21		24	750.416			24	472.896		24	276.843		24	314.704			24	211.216		24	217.111		24	188.418		24	226.399		24	178.798
25	396.478		25	745.407			25	475.768		25	278.854		25	319.089			25	211.398		25	216.411		25	188.097		25	224.387		25	180.096
26	400.184		26	737.252			26	479.29		26	280.53		26	323.643			26	212.347		26	216.092		26	188.268		26	223.203		26	180.935
27	385.888		27	731.628			27	483.282		27	282.648		27	326.854			27	213.169		27	216.071		27	188.675		27	221.232		27	181.516
28	395.654		28	727.45			28	484.382		28	285.095		28	328.678			28	213.68		28	216.506		28	189.362		28	218.152		28	182.121
29	392.973		29	721.942			29	484.97		29	286.845		29	330.525			29	213.397		29	216.538		29	189.765		29	214.84		29	183.266
30	390.186		30	715.373			30	487.131		30	287.732		30	332.681			30	213.096		30	215.849		30	189.463		30	211.509		30	184.725
31	383.149		31	708.308			31	490.331		31	289.454		31	334.863			31	212.489		31	215.584		31	189.668		31	208.502		31	185.667
32	381.259		32	703.624			32	493.573		32	291.595		32	336.656			32	211.244		32	215.764		32	190.309		32	206.475		32	185.77
33	383.24		33	698.676			33	494.015		33	293.236		33	337.189			33	209.851		33	216.055		33	191.03		33	204.151		33	186.077
34	381.382		34	692.929			34	495.437		34	293.921		34	339.127			34	208.501		34	216.064		34	191.537		34	201.909		34	186.604
35	378.903		35	686.42			35	497.396		35	294.799		35	341.766			35	207.495		35	215.496		35	192.319		35	200.08		35	187.08
36	376.163		36	679.143			36	500.444		36	296.366		36	343.874			36	207.208		36	214.868		36	193.105		36	198.069		36	187.283
37	369.541		37	670.835			37	503.421		37	298.442		37	344.67			37	206.99		37	214.68		37	193.838		37	196.131		37	187.225
38	371.251		38	665.389			38	502.679		38	300.005		38	347.357			38	206.564		38	215.036		38	194.546		38	193.89		38	187.033
39	368.96		39	657.276			39	501.574		39	300.469		39	350.313			39	205.981		39	215.323		39	195.031		39	192.053		39	187.373
40	367.379		40	652.077			40	500.939		40	301.296		40	351.756			40	205.826		40	215.183		40	195.957		40	190.048		40	187.683
41	361.357		41	644.32			41	502.459		41	302.416		41	352.892			41	205.633		41	214.691		41	197.039		41	188.035		41	187.832
42	363.551		42	637.716			42	502.315		42	303.789		42	354.376			42	204.918		42	213.903		42	198.197		42	186.369		42	187.53
43	362.808		43	633.422			43	501.684		43	305.28		43	356.591			43	203.215		43	214.089		43	198.988		43	185.298		43	187.47
44	362.444		44	629.742			44	498.357		44	306.276		44	359.112			44	201.505		44	214.715		44	199.349		44	183.587		44	187.966
45	353.578		45	626.576			45	498.942		45	306.544		45	359.559			45	199.685		45	214.711		45	199.419		45	181.765		45	188.291
46	361.454		46	623.085			46	497.409		46	307.06		46	361.344			46	198.082		46	214.127		46	198.732		46	180.05		46	188.705
47	360.74		47	619.813			47	495.076		47	307.501		47	363.525			47	196.429		47	213.526		47	197.68		47	179.042		47	188.675
48	355.634		48	614.673			48	491.607		48	309.202		48	363.97			48	194.759		48	213.078		48	196.618		48	178.895		48	187.924
49	358.377		49	611.319			49	490.349		49	309.407		49	364.904			49	193.708		49	213.469		49	195.868		49	178.186		49	188.396
50	348.766		50	608.473			50	489.879		50	309.111		50	365.27			50	192.619		50	212.733		50	194.937		50	177.617		50	188.425
51	348.085		51	606.484			51	487.86		51	309.293		51	364.806			51	191.637		51	211.869		51	194.205		51	176.935		51	188.152
52	355.169		52	603.67			52	484.713		52	309.966		52	363.611			52	190.57		52	211.422		52	192.8		52	176.817		52	187.873
53	355.141		53	601.018			53	484.305		53	309.931		53	362.859			53	189.519		53	211.51		53	192.081		53	176.176		53	187.389
54	354.857		54	595.794			54	483.654		54	309.266		54	362.334			54	188.414		54	211.571		54	190.988		54	175.26		54	187.59
55	346.98		55	591.773			55	481.962		55	308.127		55	361.927			55	187.344		55	211.155		55	189.887		55	174.509		55	187.476
56	351.209		56	586.766			56	478.919		56	308.604		56	359.873			56	185.953		56	210.726		56	188.555		56	173.802		56	186.299
57	347.365		57	585.141			57	478.944		57	307.595		57	358.572			57	184.888		57	210.813		57	186.726		57	173.621		57	186.185
58	355.787		58	581.071			58	476.728		58	306.382		58	357.994			58	183.776		58	211.191		58	184.961		58	173.074		58	185.493
59	348.788		59	578.927			59	474.047		59	305.679		59	358.052			59	182.852		59	211.272		59	183.698		59	172.699		59	184.381
60	353.995		60	574.928			60	471.406		60	305.016		60	357.841			60	181.725		60	210.561		60	182.622		60	172.325		60	183.323
61	357.841		61	570.641			61	470.097		61	303.844		61	357.505			61	180.752		61	210.885		61	181.721		61	171.941		61	182.799
62	356.603		62	565.644			62	469.113		62	302.62		62	356.554			62	179.807		62	210.059		62	180.802		62	171.678		62	182.179
63	351.072		63	563.847			63	467.402		63	301.991		63	356.009			63	178.975		63	210.23		63	180.14		63	171.221		63	181.836
64	353.485		64	561.008			64	464.248		64	301.17		64	355.571			64	178.272		64	210.19		64	179.556		64	170.779		64	181.23
65	351.002		65	556.686			65	461.333		65	299.205		65	355.631			65	177.614		65	209.495		65	178.966		65	169.916		65	181.143
66	348.837		66	552.776			66	459.744		66	297.365		66	354.872			66	177.077		66	209.29		66	177.966		66	169.227		66	180.908
67	338.709		67	549.094			67	458.558		67	295.749		67	353.024			67	176.648		67	209.881		67	177.11		67	169		67	180.328
68	337		68	547.779			68	457.716		68	294.434		68	350.892			68	176.167		68	209.227		68	176.452		68	168.639		68	179.775
69	342.97		69	544.938			69	454.925		69	293.663		69	349.591			69	175.758		69	209.073		69	176.07		69	168.258		69	179.155
70	341.523		70	541.493			70	451.891		70	292.564		70	348.317			70	175.367		70	209.193		70	175.809		70	167.6		70	179.022
71	339.697		71	536.706			71	450.373		71	291.054		71	347.069			71	175.034		71	209.641		71	175.26		71	167.047		71	179.097
72	338.364		72	534.203			72	449.325		72	289.484		72	345.669			72	174.941		72	209.528		72	174.727		72	166.677		72	178.929
73	336.69		73	530.16			73	447.892		73	288.191		73	343.394			73	174.978		73	209.058		73	174.426		73	166.249		73	178.689
74	335.314		74	526.754			74	445.63		74	287.703		74	341.349			74	174.856		74	208.945		74	174.205		74	165.86		74	178.053
75	333.994		75	524.436			75	443.3		75	287.025		75	339.866			75	174.692		75	208.817		75	173.954		75	165.103		75	178.079
76	333.308		76	521.411			76	441.277		76	285.589		76	339.003			76	174.215		76	208.632		76	173.066		76	164.649		76	178.083
77	332.408		77	517.972			77	440.538		77	284.137		77	337.984			77	173.846		77	208.977		77	172.437		77	164.251		77	177.944
78	331.56		78	514.722			78	440.008		78	282.914		78	337.6			78	173.326		78	208.939		78	171.936		78	163.89		78	177.427
79	330.989		79	511.248			79	439.699		79	282.019		79	336.284			79	172.736		79	208.537		79	171.855		79	163.259		79	176.896
80	323.243		80	508.055			80	437.547		80	281.413		80	334.856			80	171.922		80	208.1		80	171.426		80	162.887		80	176.516
81	330.05		81	505.647			81	434.812		81	280.198		81	333.676			81	171.194		81	207.627		81	170.947		81	162.733		81	176.324
82	322.13		82	503.859			82	433.042		82	278.319		82	331.618			82	170.824		82	207.48		82	170.431		82	162.51		82	176.55
83	324.897		83	501.499			83	431.76		83	277.025		83	330.768			83	170.522		83	207.506		83	169.907		83	161.904		83	176.345
84	327.119		84	501.183			84	430.659		84	276.154		84	329.878			84	170.103		84	207.219		84	169.717		84	161.157		84	175.907
85	322.062		85	497.604			85	428.093		85	275.776		85	328.279			85	169.77		85	206.724		85	169.515		85	160.687		85	175.623
86	320.418		86	494.001			86	425.417		86	274.882		86	327.103			86	169.356		86	206.012		86	169.101		86	160.465		86	175.736
87	322.155		87	491.499			87	423.359		87	273.396		87	325.988			87	169.225		87	205.668		87	168.917		87	160.279		87	175.627
88	321.291		88	490.366			88	422.883		88	272.193		88	325.295			88	169.023		88	205.838		88	168.673		88	160.187		88	175.185
89	320.696		89	489.029			89	422.231		89	271.391		89	324.633			89	168.623		89	205.394		89	168.715		89	159.665		89	174.752
90	319.909		90	485.749			90	419.573		90	270.58		90	323.619			90	168.256		90	204.919		90	168.462		90	159.81		90	174.579
91	318.852		91	481.969			91	417.513		91	269.919		91	322.29			91	168.018		91	204.163		91	168.014		91	159.433		91	174.509
92	318.154		92	479.72			92	416.998		92	268.504		92	320.48			92	167.845		92	204.209		92	167.787		92	158.96		92	174.499
93	317.686		93	478.577			93	414.783		93	267.134		93	319.063			93	167.467		93	203.442		93	167.603		93	158.476		93	174.144
94	306.971		94	476.647			94	413.347		94	266.192		94	318.208			94	167.066		94	203.4		94	167.296		94	158.202		94	173.847
95	316.697		95	475.161			95	413.623		95	266.05		95	317.148			95	166.621		95	203.112		95	167.134		95	157.946		95	173.557
96	315.57		96	471.946			96	411.062		96	264.646		96	315.685			96	166.375		96	202.951		96	166.707		96	157.869		96	173.707
97	308.398		97	469.916			97	408.956		97	263.882		97	313.98			97	166.162		97	202.537		97	166.577		97	157.253		97	173.733
98	314.565		98	467.724			98	408.294		98	263.541		98	312.331			98	165.675		98	201.561		98	166.26		98	156.883		98	173.195
99	314.076		99	467.081			99	407.565		99	263.282		99	311.084			99	165.622		99	201.361		99	165.838		99	156.634		99	173.324
100	313.855		100	466.65			100	406.325		100	262.601		100	310.501			100	165.44		100	201.541		100	165.965		100	156.217		100	173.426
							101	403.601		101	262.391		101	309.177			101	165.378		101	201.231		101	165.817		101	155.795		101	173.479
							102	401.839		102	262.205		102	307.562			102	165.082		102	200.894		102	165.571		102	155.262		102	173.477
							103	402.036		103	261.754		103	305.985			103	165.018		103	200.097		103	165.416		103	155.008		103	173.174
							104	399.772		104	260.884		104	304.742			104	164.94		104	199.914		104	165.186		104	155.01		104	173.387
										105	260.764		105	304.204			105	164.665		105	199.228		105	165.269		105	154.902		105	173.298
										106	260.205		106	303.213			106	164.525		106	198.874		106	165.007		106	154.847		106	173.039
										107	259.666		107	302.321			107	164.428		107	198.555		107	164.819		107	154.374		107	172.675
										108	259.823		108	300.797			108	164.176		108	198.139		108	164.635		108	154.131		108	172.511
										109	259.419		109	299.892			109	163.999		109	197.989		109	164.589		109	154.157		109	172.376
										110	258.342		110	299.712			110	164.056		110	197.687		110	164.073		110	154.017		110	172.696
										111	257.996		111	299.244			111	163.95		111	197.389		111	163.935		111	154.041		111	172.464
										112	256.974		112	298.525			112	163.767		112	196.8		112	163.421		112	153.724		112	172.163
										113	256.419		113	297.308			113	163.631		113	196.107		113	163.055		113	153.259		113	172.238
										114	256.028		114	296.197			114	163.674		114	196.036		114	163.021		114	153.344		114	172.55
										115	255.86		115	295.589			115	163.678		115	196.052		115	162.978		115	153.31		115	172.317
										116	255.317		116	294.733			116	163.584		116	195.873		116	162.56		116	153.234		116	172.732
										117	254.072		117	293.945			117	163.381		117	195.325		117	162.254		117	153.108		117	172.36
										118	253.394		118	293.215			118	163.186		118	194.75		118	162.26		118	152.824		118	172.245
										119	253.088		119	293.314			119	162.979		119	194.8		119	162.078		119	152.874		119	172.154
										120	252.727		120	292.043			120	163.072		120	194.766		120	161.948		120	152.917		120	171.926
										121	252.021		121	291.322			121	162.812		121	194.753		121	161.912		121	153.036		121	172.035
										122	251.054		122	290.646			122	162.71		122	194.37		122	161.518		122	152.919		122	171.969
										123	250.376		123	290.153			123	162.465		123	193.679		123	161.344		123	152.606		123	171.773
										124	250.082		124	290.038			124	162.143		124	193.422		124	161.259		124	152.467		124	171.382
										125	249.99		125	289.203			125	162.116		125	193.351		125	161.201		125	152.355		125	171.211
										126	249.259		126	287.783			126	162.155		126	193.351		126	161.412		126	152.239		126	171.128
										127	248.527		127	287.315			127	162.177		127	193.316		127	161.092		127	152.265		127	171.389
										128	247.791		128	287.211			128	162.106		128	192.918		128	160.827		128	151.998		128	171.338
										129	247.418		129	286.178			129	161.946		129	192.501		129	160.642		129	151.802		129	171.174
													130	285.689			130	162.001		130	192.065		130	160.735		130	151.716		130	170.758
													131	284.935			131	161.9		131	192.325		131	160.762		131	151.675		131	170.621
													132	284.528			132	161.849		132	192.483		132	160.704					132	170.857
													133	283.427			133	161.605		133	191.942		133	160.47					133	170.863
													134	282.406			134	161.16					134	160.267					134	170.579
													135	281.716			135	160.851					135	160.306					135	170.218
													136	281.377			136	160.7					136	160.28					136	170.145
													137	281.259			137	160.618					137	160.201					137	170.202
													138	280.514			138	160.447					138	159.781					138	170.335
													139	279.22			139	160.093					139	159.61					139	170.365
													140	278.557			140	159.895					140	159.596					140	170.107
													141	278.041			141	159.773					141	159.552					141	169.917
													142	277.769			142	159.875					142	159.586					142	169.577
													143	277.399			143	159.793					143	159.466					143	169.702
													144	276.644			144	159.672					144	159.081					144	169.627
																	145	159.565					145	159.114					145	169.684
																	146	159.548					146	159.018					146	169.712
																	147	159.548					147	158.774					147	169.339
																	148	159.549					148	158.535					148	169.103
																	149	159.552					149	158.581					149	169.286
																	150	159.252					150	158.505					150	169.308
																	151	159.085					151	158.497					151	169.425
																	152	159.06					152	158.242					152	169.428
																	153	158.92					153	157.993					153	168.986
																	154	158.762					154	157.834					154	168.856
																	155	158.676					155	158.022					155	169.176
																	156	158.53					156	157.931					156	169.313
																	157	158.703					157	157.748					157	169.052
																							158	157.782					158	168.752
																							159	157.643					159	168.679
																							160	157.526					160	168.925
																							161	157.417					161	168.966
																							162	157.32					162	168.577
																							163	157.355					163	168.162
																							164	157.324					164	168.107
																							165	157.053					165	167.987
																							166	156.947					166	167.982
																							167	156.634					167	167.301
																							168	156.532					168	167.28
																							169	156.646					169	167.366
																							170	156.6					170	167.211
																							171	156.272					171	166.861
																							172	156.124					172	167.183
																							173	156.166					173	166.68
																							174	156.072					174	166.768
																							175	156.088					175	166.964
																							176	155.794					176	166.642
																							177	155.718					177	166.33
																							178	155.763					178	166.305
																							179	155.672					179	166.38
																							180	155.814					180	166.46
																							181	155.684					181	166.298
																							182	155.42					182	165.995
																							183	155.211					183	166.18
																							184	155.18					184	166.254
																							185	155.245					185	166.476
																							186	155.123					186	166.072
																							187	154.987					187	165.937
																							188	154.554					188	165.756
																							189	154.532					189	166.135
																							190	154.471					190	166.038
																							191	154.523					191	165.685
																							192	154.469					192	165.476
																							193	154.208					193	165.308
																							194	153.853					194	165.375
																							195	153.764					195	165.565
																							196	153.757					196	165.231
																							197	153.571					197	164.845
																							198	153.495					198	164.686
																							199	153.521					199	164.689
																							200	153.519					200	164.816
																							201	153.562					201	164.571
																							202	153.435					202	164.203
																							203	153.14					203	164.061
																							204	153.167					204	164.051
																							205	153.124					205	164.113
																													206	164.138
																													207	164.073
																													208	163.98
																													209	163.612
																													210	163.872
																													211	163.667
																													212	163.664
																													213	163.248
																													214	163.242
																													215	163.338

## Sheet: g, h
STRIATUM						CORTEX
day 40	day 60	day 90	day 120			day 40	day 60	day 90	day 120
0.289855	2.26415	3.89831	3.92157			0	0.491803	3.23529	3.63636
0	2.25	2.64151	2.66667			0.888889	2.80899	2.88136	2.44898
0.263158	1.33333	3.06931	3.63636			0.923077	2.92135	3.33333	2.33766
0	1.11111	2.41379	3.47826			0	3.5	2.41379	3
0.380952	1.28205	2.46377	2.46377				0	1.52542	3.42105
1.02273	1.57895	2.53968	2.02899			0.12987	0.819672	0.877193	3.33333
0	2.85714	2.80899	2.78481			0.689655	2.5	2.22222	3.75
0	3.07692	3.7037	3.33333			0	0.819672	2.54902	2.4
0.138889	0	2.24138	2.76923			0.441176	0	1.8	2.61905
0.285714	0	1.16667	2			0	3.58696	2.83784	3.13726
0	3.24675	2.58333	2.43478			0	0.408163	1.2963	2.85714
0	2.71429	2.02381	2.64706			0	0	1.17647	2.80702
1.93878	1.25	2.31707	3.13253			0.218978	0	2.55319	2.98246
1.60494	1.81818	1.85185	1.73913			0	0	2.74809	2.66667
1.27451	2.90909	1.45161	3.25581			0.319149	2.46753	2.36111	2.5
0	0	2.05882	3.24675			0	1	2.31884	2.46914
0	3.50649	2.06186	3.46154			0	0.561798	1.375	3.70968
0.597015	0	1.89189	3.95349			0.086207	0	2.72727	3.33333
1.09756	4.33333	2.04082	3.23529			0	0	3.39623	2
0.266667	0	1.34328	3.25581			0	0	2.33333	2.20588
0.277778	1.86667	1.77778	3.125			0	0.086207	2.30769	2.92308
0.12987	0	1.52174	2.85714			0.144928	0.327869	2.95918	2.8125
0.555556	2.15686	4	2.54237			0.252525	1.875	2.71605	3.7037
0	0	4.33333	2.67857			0.229008	0.145985	2.92135	3.15789
0.515464	2.36364	3.07692	3.33333			0	0.181818	1.88119	2.67442
0		3	3.5			0.083333	0.37037	1.45631	2.5
0			2.98246			0	1.5873	0.735294	3
1.28571			4.47368			0.258621	2.6087	2.76923	3.57143
2			3.61111			0	4.375	1.16667
2.06186			2.38095			0.840336	0	2.2
								2.69841
