# Supplementary material for: In vitro modeling of the human dopaminergic system using spatially arranged ventral midbrain–striatum–cortex assembloids
Source: Nat Methods. 2023 Dec 5;20(12):2034–47. doi: 10.1038/s41592-023-02080-x (PMC10703680; doi:10.1038/s41592-023-02080-x)
Supplement: Supplementary file 9 — Statistical source data and GRAB-DA2m intensity measurements for graphs/plots in Fig. 4. [file 41592_2023_2080_MOESM9_ESM.xlsx]

## Sheet: c, g
4c_striatal
file	baseline_str	baseline_opto_str
DR012_2022-11-24_17-07-00_64P	1.95577	3.58009
DR003_2021-12-14_13-40-33_64P	0.31872	0.581536
DR016_2022-11-25_20-59-52_64P	1.57641	3.42754
DR007_str_2021-12-22_17-09-43_64P	0.657136	2.51731
DR015_2022-11-25_19-10-01_64P	1.55039	3.19247
DR014_2022-11-25_15-33-30_64P	0.43799	1.13534
DR008_2_2021-12-22_20-04-02_64P	0.503583	7.13944
4g_cortical
file	baseline_cort	baseline_opto_cort
DR001_2021-12-13_17-00-32_64P	0.210034	1.1752
DR021_2023-05-15_19-04-01	0.392771	0.404381
DR023_2023-05-15_23-07-05	1.32781	6.39528
DR022_2023-05-15_20-52-41	0.846744	5.25415
DR020_2023-05-15_15-56-36	1.65645	1.40037
DR002_2021-12-13_19-19-51_64P	0.0564083	0.222451
DR013_2022-11-25_13-40-28_64P	2.32567	10.1506
DR019_2023-05-06_18-43-42	1.18411	2.46921

## Sheet: d, h
4d - Striatal
file	responding_channels_str	total_active_channels_str
DR012_2022-11-24_17-07-00_64P	39	62
DR003_2021-12-14_13-40-33_64P	14	19
DR016_2022-11-25_20-59-52_64P	41	60
DR007_str_2021-12-22_17-09-43_64P	26	28
DR015_2022-11-25_19-10-01_64P	39	57
DR014_2022-11-25_15-33-30_64P	26	38
DR008_2_2021-12-22_20-04-02_64P	51	51
4h- Cortical
file	responding_channels_cortical	total_active_channels_cortical
DR001_2021-12-13_17-00-32_64P	35	40
DR021_2023-05-15_19-04-01	11	37
DR023_2023-05-15_23-07-05	60	64
DR022_2023-05-15_20-52-41	54	63
DR020_2023-05-15_15-56-36	12	44
DR002_2021-12-13_19-19-51_64P	18	18
DR013_2022-11-25_13-40-28_64P	63	63
DR019_2023-05-06_18-43-42	39	62

## Sheet: l, m
STRIATUM																					median	average	SD				CORTEX																median	average	SD
0.956026	0.959323	1.00135	1.00313	1.01041	0.998182	1.00556	1.00179	0.999303	1.00165	0.998136	0.997954	1.00206	0.99451	0.99518	0.989667	0.988389	0.989261	0.989619	0.986876	0.991468	0.997954	0.993326	0.0130724				0.994837	0.989812	0.977558	0.976386	0.979732	0.998332	1.0071	1.00118	1.00299	0.998021	1.00364	1.01004	1.00338	0.999023	1.0011	1.0041	1.00006	0.996702	0.0101251
0.97453	0.974567	0.992909	0.999536	1.00804	0.993867	1.00312	0.996386	1.00143	0.990464	0.992352	1.00043	0.999815	0.994835	0.989898	0.992075	0.983773	0.995835	0.990184	0.989816	0.991272	0.992909	0.993102	0.00808292				0.991347	0.991297	0.987718	0.977466	0.976918	0.996226	1.00377	0.996631	1.00381	0.995407	1.00321	1.00278	0.996408	0.998789	1.00312	0.998437	0.99652	0.995208	0.0082711
0.988019	0.985735	0.992492	0.995673	0.998031	0.986705	1.00254	0.989439	0.99183	0.989046	0.991445	0.99189	0.991431	0.991538	0.992352	0.99762	0.990217	0.998684	0.986487	0.987281	0.994264	0.991538	0.992034	0.00435263				0.997186	0.993941	0.988529	0.981782	0.987241	0.995337	0.99931	0.996097	1.0025	0.992655	0.998929	0.999244	0.992751	0.996085	0.998209	0.992997	0.995711	0.99455	0.00509345
0.984476	0.984626	0.986104	0.987526	0.990546	0.983831	0.999966	0.984979	0.990094	0.980528	0.982589	0.98427	0.992	0.986602	0.988437	0.989695	0.987934	0.995483	0.988298	0.985209	0.990381	0.987526	0.987789	0.00434699				0.999386	0.991688	0.987496	0.986583	0.984253	0.990326	0.994039	0.99012	0.99715	0.992237	0.995775	1.00014	1.00251	0.995836	0.999617	0.99531	0.994674	0.993904	0.00511199
0.992382	0.989545	0.989908	0.997424	0.996259	0.986751	1.00239	0.989075	0.994111	0.984731	0.987237	0.992604	0.996357	0.996094	0.994912	0.99173	0.985518	0.995527	0.990542	0.989684	0.996923	0.992382	0.992367	0.00441934				0.99521	0.991027	0.988109	0.981374	0.982588	0.992511	0.999578	0.992935	1.00099	1.00049	0.999374	0.999096	0.992565	1.00727	1.00546	1.00468	0.997153	0.995828	0.00743703
1.00032	0.993811	0.97324	0.990058	0.990262	0.976538	0.993602	0.973727	0.989447	0.972251	0.985118	0.978856	0.989061	0.982092	0.99712	0.992349	0.992782	0.994058	0.992288	0.99291	0.9926	0.990262	0.987738	0.00811002				0.99402	0.989913	0.98914	0.982231	0.980315	0.983031	0.994441	0.98666	0.993232	1.00061	0.988424	0.999182	0.994665	0.998516	0.999741	0.995033	0.993626	0.991822	0.00623346
0.994064	0.992099	0.984753	0.990914	0.994179	0.981533	0.995909	0.981284	0.991008	0.978111	0.984014	0.986246	0.992247	0.982317	0.991481	0.995184	0.992086	0.994148	0.992614	0.987316	0.990262	0.991008	0.989132	0.00513901				0.996258	0.992731	0.989015	0.983676	0.984112	0.989722	0.991795	0.986334	0.995179	0.99491	0.996898	0.997933	0.993407	0.998338	0.99818	0.994859	0.994133	0.992709	0.00470814
0.996981	0.992191	0.992191	0.998367	1	0.988123	1	0.989236	0.99779	0.987272	0.987632	0.990566	0.996573	0.991877	0.993263	0.990621	0.990009	0.996268	0.983854	0.993759	0.992138	0.992191	0.992796	0.00434185				0.996599	0.98978	0.985869	0.97892	0.983916	0.992606	0.996713	0.990279	0.997688	0.997938	0.993704	0.999535	0.998382	0.999057	0.998771	0.993131	0.995151	0.993306	0.00593375
0.995194	0.992764	0.982825	0.989441	0.992571	0.986281	0.992921	0.980584	0.991511	0.981306	0.982906	0.985398	0.993782	0.983581	0.989057	0.98967	0.990115	0.989122	0.990957	0.993574	0.993461	0.98967	0.988906	0.00442516				0.994853	0.992724	0.987597	0.982896	0.980918	0.987326	0.995418	0.993538	0.993135	0.990091	0.997121	0.99823	0.984172	0.99554	0.994225	0.993341	0.993238	0.99132	0.00507912
0.995907	0.994276	0.981306	0.992344	0.991388	0.98673	0.996254	0.984427	0.991442	0.987996	0.990709	0.983124	0.996767	0.989317	0.992301	0.998948	0.990912	0.994679	0.994255	0.99959	0.993063	0.992301	0.991702	0.00480047				0.993493	0.994235	0.987107	0.981748	0.982796	0.988163	0.997014	0.991774	1	0.994662	0.999344	0.996467	0.994485	0.995934	0.998135	0.996553	0.994573	0.993244	0.00536836
0.99235	0.989043	0.987726	0.994785	0.992399	0.980411	0.995653	0.985275	0.991537	0.983651	0.985805	0.986535	0.993428	0.985245	0.993628	0.989263	0.992123	0.995489	0.985982	1	0.993349	0.991537	0.990175	0.00472178				0.995877	0.992309	0.993078	0.985638	0.98521	0.991207	0.994449	0.99182	0.991285	0.985679	0.990936	0.998233	0.995525	0.990408	0.992576	0.984658	0.991552	0.99118	0.0039403
0.994503	0.990371	0.984234	0.994272	0.994504	0.987097	0.995635	0.983762	0.993233	0.98288	0.985011	0.985565	0.993234	0.986212	0.994857	1	0.996727	0.991224	0.989928	0.996919	0.990943	0.991224	0.991005	0.00487803				0.995686	0.993217	0.99197	0.984162	0.989454	0.9894	0.995178	1	0.992281	0.993054	0.993403	0.998585	0.993426	0.995697	0.996105	0.989425	0.99331	0.99319	0.00376573
0.995309	0.989525	0.991997	0.997618	0.992333	0.989183	0.999859	0.988945	0.995734	0.988573	0.988235	0.991672	1	0.989885	0.989728	0.993617	0.996904	0.995084	0.991876	0.994107	0.996262	0.992333	0.993164	0.00359705				0.996409	0.995328	0.988357	0.990455	0.986726	0.99582	0.997018	0.9973	0.996513	0.993247	0.999947	0.999668	1	0.995881	0.993352	0.989855	0.99585	0.994742	0.00395988
0.993719	0.991983	0.992049	0.998553	0.995749	0.994064	0.999287	0.999929	0.996229	0.989584	0.988845	0.995846	0.993159	0.988997	0.994729	0.990285	0.995048	0.993927	0.992588	0.998803	0.991151	0.993927	0.994025	0.00326338				0.998783	1	0.994131	0.990413	0.991828	0.995303	0.999174	0.993523	0.996224	0.997117	0.991173	0.997232	0.994614	0.992612	0.998098	0.985784	0.994959	0.99475	0.00367314
0.995023	0.993313	0.985742	0.991057	0.982563	0.984282	0.992096	0.984979	0.984805	0.986621	0.988555	0.984109	0.987721	0.982804	0.994711	0.995817	0.998445	0.994144	0.988821	0.999198	0.999175	0.988821	0.99019	0.00542991				0.995666	0.997195	0.989551	0.99017	0.988799	0.989314	0.996197	0.988381	0.988417	0.993619	0.99443	1	0.991031	0.993183	0.994054	0.985927	0.992107	0.992246	0.00375657
0.994645	0.994126	0.98397	0.995967	0.992293	0.985556	0.998188	0.9871	0.991978	0.988026	0.987851	0.989722	0.989413	0.989496	0.999208	0.99082	1	0.997214	0.995098	0.992125	0.998275	0.992125	0.992432	0.0045586				0.999229	0.994983	0.993911	0.99612	0.993012	0.991644	0.994166	0.991428	0.991287	0.999949	0.993923	0.999881	0.992925	0.994943	0.995566	0.997	0.994554	0.994998	0.00274871
0.999215	0.994824	0.984761	0.992896	0.992286	0.986376	0.999573	0.989671	0.991496	0.986258	0.990634	0.991668	0.993149	0.989085	0.991159	0.990688	0.99608	0.9937	0.990443	0.995748	0.996075	0.991668	0.99218	0.00382412				0.999149	0.99595	0.985816	0.990227	0.99172	0.991027	0.996465	0.990749	0.997185	0.99395	0.99956	0.997651	0.991226	0.987489	0.99342	0.985419	0.99257	0.992938	0.00434884
0.994279	0.996607	0.99819	0.996047	0.99993	0.986389	0.997468	0.991843	0.998851	0.991391	0.999186	0.993141	0.99628	0.993016	0.9918	0.993276	0.997868	0.991447	0.992211	0.995282	0.995745	0.995282	0.994774	0.00327101				1	0.99661	0.991399	0.996328	0.996599	0.996864	1	0.995048	0.992695	0.991859	0.99151	0.997826	0.992045	0.996668	0.993345	0.991872	0.995688	0.995042	0.00287997
0.996397	0.995201	0.985627	0.992618	0.992655	0.988271	0.996086	0.983457	0.991891	0.989822	0.993319	0.996617	0.99192	0.988086	0.996389	0.993585	0.996915	0.992215	0.995859	0.997258	0.996347	0.993319	0.992883	0.00383459				0.999187	0.998014	0.992464	0.99861	0.995508	0.992144	0.997211	0.99307	0.998161	0.994539	0.989774	0.999116	0.991073	1	0.994795	0.991229	0.995151	0.995306	0.00326668
1	0.99571	0.992436	0.992855	0.9906	0.988583	0.996081	0.987819	0.994172	0.99327	0.99004	0.993112	0.985101	0.985606	0.995745	0.991215	0.993647	0.995695	0.991858	0.99593	1	0.993112	0.992832	0.0039174				0.999618	0.993628	0.991236	0.993062	0.990883	0.991956	0.993187	0.988067	0.990473	0.991357	0.987253	0.997161	0.991136	0.997866	0.991052	0.985724	0.991296	0.992104	0.00360298
0.99499	0.992873	0.99992	1	0.996108	0.991583	0.996371	0.993748	0.999222	0.998794	0.997875	0.99982	0.994972	0.997532	0.997105	0.993835	0.990601	0.996527	0.994862	0.993596	0.997722	0.996371	0.996098	0.00268831				0.997215	0.994791	0.995112	0.9926	0.996243	1	0.999019	0.995106	0.993139	0.993981	0.997305	0.996707	0.989297	0.993953	0.992519	0.987823	0.994949	0.994676	0.00312021
0.990668	0.991406	0.994043	0.997772	0.996155	0.991188	0.993683	0.994496	0.99637	0.993316	0.996524	0.995441	0.99307	1	0.996238	0.993706	0.990518	0.996544	0.997777	0.992417	0.998625	0.994496	0.99476	0.00263753				0.997319	0.995141	0.993302	0.991685	0.995309	0.993893	0.999184	0.995114	0.989201	0.998429	1	0.998422	0.991078	0.996878	1	1	0.996094	0.995935	0.00330862
0.995267	0.993325	0.992433	0.994195	0.996603	0.992381	0.989133	0.997659	0.993628	0.99024	0.999067	0.994305	0.991782	0.992137	0.992735	0.996753	0.993396	0.99876	0.991531	0.988755	0.994334	0.993396	0.993734	0.00279367				0.998943	0.997874	0.995523	0.99397	0.998037	0.993906	0.99625	0.995484	0.990314	0.993752	0.993439	0.995431	0.994873	0.995277	0.996378	0.991166	0.995354	0.995039	0.00223833
0.999168	0.996854	0.991577	0.998758	0.997905	0.990876	0.99971	0.989283	1	0.992021	0.995338	0.994486	0.993618	0.99305	0.997272	0.993479	0.994907	0.995255	0.994848	0.991014	0.996237	0.994907	0.995031	0.00302293				0.997752	0.996466	0.989836	0.995925	0.997489	0.996626	0.996186	0.990849	0.9928	0.996508	0.99899	0.99412	0.98615	0.998999	0.995223	0.992909	0.996056	0.994802	0.00341539
0.994989	0.992468	0.994174	0.99556	0.994296	0.987361	0.994317	0.991576	0.99407	0.996958	0.995431	0.997196	0.992872	0.995084	0.99631	0.987961	0.988756	1	0.996023	0.987242	0.995168	0.994317	0.993705	0.00333809				0.992957	0.997167	0.996846	0.992725	0.992792	0.998344	0.999416	0.995187	0.99405	1	0.996532	0.991219	0.985563	0.995517	0.991794	0.992691	0.994618	0.99455	0.00351157
0.994734	0.991944	1	0.998762	0.999906	1	0.994703	1	0.998924	1	1	1	0.994145	0.991847	1	0.995661	0.989946	0.997993	1	0.991141	0.992904	0.998762	0.996791	0.003523				0.996333	0.994532	1	0.994983	0.994978	0.995129	0.998573	0.996174	0.99363	0.989395	0.995043	0.996127	0.990939	0.990057	0.991885	0.98932	0.994981	0.994194	0.00304355
0.995849	0.99287	0.990736	0.992629	0.994903	0.990315	0.99274	0.993856	0.991473	0.991914	0.995092	0.99331	0.988977	0.988643	0.999665	0.992392	0.993681	0.99457	0.991327	0.99126	0.999563	0.99274	0.993132	0.00279822				0.996821	0.996001	0.996677	0.997057	0.994668	0.991969	0.993487	0.99617	0.988451	0.994524	0.988559	0.99506	0.989192	0.988708	0.991935	0.986277	0.994005	0.992847	0.00347829
0.990986	0.991283	0.989684	0.997244	0.995857	0.990916	0.995259	0.988771	0.994951	0.988465	0.994166	0.995372	0.988026	0.99245	0.995502	0.993178	0.991706	0.993779	0.99502	0.995937	0.992267	0.993178	0.992896	0.00266806				0.99808	0.996035	0.99897	0.99745	0.996734	0.992953	0.995905	0.989087	0.992164	0.99339	0.993759	0.995342	0.989927	0.995119	0.990881	0.986866	0.994439	0.993916	0.00333229
0.996445	0.994463	0.995246	0.99818	0.996627	0.991915	0.989698	0.992947	0.99539	0.991299	0.99355	0.999717	0.992227	0.99392	0.995234	0.994046	0.997896	0.990539	0.996282	0.993269	0.998642	0.994463	0.994644	0.00266008				0.997766	0.995239	0.998772	0.998016	0.999543	0.997473	0.995254	0.989088	0.98977	0.992611	0.99172	0.994344	0.984901	0.993622	0.991224	0.989154	0.993983	0.993656	0.00403465
0.999288	1	0.99083	0.992604	0.986394	0.987655	0.991411	0.985688	0.985568	0.985594	0.98854	0.992271	0.988803	0.987071	0.999468	0.994571	0.994126	0.996522	0.989964	0.993843	0.993797	0.991411	0.991619	0.00454284				0.997794	0.995709	0.998413	1	1	0.989371	0.993709	0.988539	0.986605	0.990751	0.987658	0.990087	0.99047	0.989317	0.98384	0.985966	0.990278	0.991764	0.00501922
1.00021	1.00112	0.991455	0.99069	0.994357	0.99376	0.991575	0.982644	0.996996	0.9883	0.992905	0.992578	0.991276	0.989829	0.993945	0.992572	0.991972	0.994458	0.992486	0.99232	0.995479	0.992572	0.992901	0.00377666				0.99464	0.997272	0.994956	0.996817	0.994078	0.993323	0.990922	0.989127	0.992011	0.99477	0.994839	0.995568	0.991698	0.993578	0.993841	0.98882	0.99396	0.993516	0.00237119
1.01302	1.02324	1.01111	1.00688	1.00746	1.00344	0.993647	1.00437	1.00571	1.01299	1.01183	1.01044	0.991402	1.00045	1.00425	0.996949	0.998309	0.999707	1.00004	0.996758	1.00528	1.00437	1.00463	0.00739906				1.00412	1.00456	1.00708	1.0167	1.00786	1.00596	0.999725	0.994005	0.993393	0.998059	0.994375	1.00247	0.995282	0.986504	0.986375	0.987335	0.998892	0.998988	0.0083641
1.00937	1.01102	1.00829	1.00374	1.00476	1.00177	0.995394	0.998393	1.00271	1.01376	1.02073	1.01398	0.994943	1.00305	1.00036	0.997638	0.99603	1.00228	0.998601	0.991956	1.00141	1.00228	1.00334	0.00710077				1.00071	1.00156	1.00236	1.00926	1.00805	1.00736	0.997444	0.998991	0.990974	1.00269	0.994892	0.993984	0.986632	0.992534	0.988352	0.986305	0.998217	0.997631	0.00724436
1.00898	1.01902	1.00987	1.00061	1.00681	1.00113	0.994838	0.997603	1.00149	1.00982	1.01512	1.01084	0.98884	0.996287	0.998577	0.99933	0.997018	1.00093	1.00179	0.994666	0.998938	1.00093	1.0025	0.00729409				1.00148	1.0052	1.00398	1.01614	1.0141	1.00344	0.997428	0.997459	0.986282	0.999069	0.994449	0.992839	0.989601	0.98892	0.988543	0.985821	0.997444	0.997797	0.00896548
1.01219	1.01804	1.02243	1.01417	1.02101	1.01555	1.00828	1.01628	1.0169	1.02958	1.03058	1.02719	1.00667	1.01254	0.997342	0.996423	0.994563	0.995178	1.00011	0.993822	0.998676	1.01254	1.01083	0.0117084				1.00436	1.00285	1.00515	1.01812	1.00668	1.01709	1.00597	1.00487	1.00408	1.00894	1.0102	0.99445	0.988713	0.999905	0.996129	0.998922	1.00461	1.00415	0.00740459
1.00768	1.0103	1.01805	1.01372	1.01952	1.01448	1.00459	1.01495	1.01526	1.0273	1.02658	1.02314	1.00554	1.01219	0.997671	0.996506	0.995346	1.00263	0.99585	0.991525	0.996723	1.0103	1.00903	0.0105754				1.00207	1.00199	1.00205	1.01986	1.01174	1.01635	1.00693	1.00738	0.998289	1.0106	1.0084	0.99518	0.984058	1.00319	0.994982	0.99455	1.00263	1.0036	0.00878734
1.0068	1.01474	1.0262	1.01608	1.01697	1.01609	1.00327	1.01878	1.00817	1.03033	1.03014	1.02298	1.00726	1.01831	0.996157	0.990572	0.988793	1.00012	0.99947	0.989008	0.994068	1.00817	1.00925	0.0129426				1.00065	1.00453	1.00601	1.01801	1.01097	1.0199	1.0074	1.00666	0.995933	1.00719	1.00715	0.992756	0.982406	0.992453	1.00066	0.988805	1.00527	1.00259	0.00985357
1.00575	1.01002	1.02136	1.01247	1.01601	1.01462	1.00279	1.01908	1.0107	1.03002	1.02879	1.02481	1.00241	1.01767	0.999877	0.996826	0.996514	0.999779	1.0011	0.98933	0.998928	1.01002	1.00947	0.0111714				1.00165	0.999514	1.00051	1.0106	1.00678	1.01473	1.00581	1.00473	0.997355	1.00442	1.00037	0.994218	0.987637	0.995925	0.99529	0.994758	1.00044	1.00089	0.00662029
1.00628	1.01066	1.02808	1.01662	1.02157	1.01818	1.00812	1.0217	1.01778	1.0386	1.02919	1.02969	1.00832	1.01349	0.986554	0.996932	0.994644	0.991973	0.989348	0.997826	0.994263	1.01066	1.01047	0.0145971				1.00093	0.997887	1.00502	1.01017	1.01041	1.01678	1.00703	1.00772	0.999926	1.01063	1.01134	0.996355	0.992489	0.999693	0.998086	0.99205	1.00298	1.00353	0.00712134
1.00111	1.00479	1.02822	1.01658	1.01651	1.01947	1.00127	1.02542	1.01059	1.03201	1.02603	1.0254	1.00191	1.0137	0.995837	0.99622	0.992164	0.994499	0.993082	0.992215	0.994411	1.00479	1.00864	0.0133469				1.0011	1.00214	1.00333	1.0153	1.00935	1.0204	1.00786	1.00598	0.995258	1.00474	1.00341	0.995358	0.987081	0.989621	0.99533	0.984947	1.00273	1.00132	0.00943735
1.00196	1.0065	1.03487	1.02153	1.02503	1.02225	1.00703	1.02829	1.02144	1.0402	1.0383	1.03469	1.00623	1.01936	0.998747	0.995658	0.995623	0.997524	0.994355	0.996933	0.992085	1.00703	1.01327	0.0159016				1.00217	1.00171	1.00369	1.01727	1.00748	1.02369	1.01179	1.00982	1.00232	1.00947	1.00854	0.994154	0.988884	0.994945	0.996301	0.996633	1.00301	1.0043	0.00884509
1.00599	1.00687	1.02693	1.01286	1.01988	1.01492	1.00252	1.02107	1.01123	1.0314	1.02665	1.02395	1.00311	1.01003	0.997217	0.994123	0.998033	1.00145	0.995573	0.993408	0.994031	1.00687	1.00911	0.0118596				1.00135	1.00226	1.00702	1.0179	1.0092	1.01735	1.00104	1.00253	0.994242	1.00813	1.00468	0.991805	0.991071	0.989899	0.992542	0.990859	1.00181	1.00137	0.00883544
1.00333	1.00842	1.02433	1.01734	1.02238	1.02014	1.0042	1.0248	1.01543	1.03493	1.03708	1.02677	1.0072	1.02126	0.998294	0.99354	0.99646	1.0055	1.00032	0.984941	0.994314	1.00842	1.01148	0.0140562				1.00193	1.00159	1.00423	1.01462	1.00463	1.02178	1.01048	1.00675	0.995132	1.00894	1.00778	0.993096	0.986322	0.995317	0.998693	0.998194	1.00308	1.00309	0.00852219
1.00523	1.01414	1.0224	1.01515	1.02109	1.01211	1.0023	1.01482	1.01689	1.03398	1.03233	1.03013	1.00194	1.01577	0.999084	0.993862	0.996579	0.998437	0.992281	0.99104	0.998007	1.01211	1.00988	0.0130296				0.999315	0.999035	1.00512	1.01604	1.01321	1.02005	1.00605	1.00659	0.998801	1.01318	1.01438	0.993814	0.983317	0.99421	0.99691	0.992658	1.00222	1.00329	0.00988571
0.999863	1.00344	1.02679	1.01369	1.02177	1.02124	1.00554	1.01387	1.01576	1.03308	1.03503	1.02607	1.00239	1.01251	0.994429	0.994645	0.989801	1.00357	0.991346	0.990505	0.99376	1.00554	1.009	0.0140648				0.99835	1.00493	1.00535	1.01718	1.00844	1.01811	1.00682	1.00697	0.997476	1.01239	1.01135	0.995355	0.988539	0.995975	0.99291	0.994666	1.00514	1.00343	0.00863799
0.998832	1.00661	1.0207	1.01205	1.01949	1.01399	1.0013	1.0163	1.01437	1.02914	1.03416	1.02575	1.00082	1.00962	0.993959	0.995345	0.994142	0.997776	0.993788	0.998421	0.992728	1.00661	1.00806	0.0124726				1.00016	0.998893	1.00582	1.0136	1.00633	1.01879	1.00251	1.00582	0.991638	1.00796	1.00734	0.992437	0.989391	0.991637	0.994305	0.985765	1.00134	1.00078	0.00903379
1.00995	1.01136	1.02203	1.01497	1.02157	1.0167	1.00488	1.01454	1.01418	1.04049	1.03179	1.03036	1.00788	1.01597	0.992632	0.992052	0.997196	0.997241	0.995132	1.002	0.996528	1.01136	1.01093	0.0132239				0.999197	1.00063	1.0052	1.01248	1.00631	1.01821	1.00825	1.00847	0.998081	1.00965	1.00487	0.994775	0.986795	1.00081	0.995581	0.995516	1.00284	1.0028	0.0076315
1.00577	1.00724	1.03201	1.01892	1.02049	1.02108	1.01206	1.02283	1.02443	1.04124	1.03844	1.035	1.00928	1.02466	0.99566	0.999454	0.996788	0.994152	0.990472	0.993886	0.991933	1.01206	1.01313	0.0159284				0.998713	0.998032	1.00655	1.0104	1.00444	1.02316	1.01168	1.00951	1.00375	1.01496	1.01648	0.996888	0.988069	1.00057	1.00049	0.997157	1.0041	1.00505	0.0086639
1.00364	1.00838	1.02503	1.01805	1.01635	1.01184	0.998247	1.01863	1.01182	1.03591	1.03363	1.02665	1.00468	1.01407	0.999795	0.99296	0.995056	0.998839	0.997655	0.988312	0.993204	1.00838	1.00918	0.0134136				0.996966	0.995302	1.00235	1.01185	1.00717	1.01826	1.00573	1.00053	0.996651	1.01056	1.00793	0.995534	0.98808	0.995227	0.997942	0.990282	0.999234	1.00127	0.00805508
1.00836	1.01306	1.03951	1.01702	1.02577	1.02328	1.00303	1.03011	1.01915	1.04705	1.04531	1.03748	1.01082	1.01587	0.994037	0.998682	0.997721	0.997323	0.993575	0.993771	0.992529	1.01306	1.01445	0.0174849				1.00008	0.999544	1.00247	1.01038	1.00532	1.02413	1.00975	1.00944	0.995454	1.00857	1.01309	0.9961	0.984447	0.997412	0.993633	0.988361	1.00128	1.00239	0.00975579
1.00751	1.01563	1.01672	1.01303	1.01966	1.01337	1.00187	1.01111	1.01433	1.03139	1.03545	1.02549	1.00328	1.01084	0.989771	0.99498	0.998662	0.993371	0.990778	1.00019	0.995334	1.01084	1.0087	0.0126474				1.00114	0.998609	1.00313	1.0098	1.00652	1.01696	1.00531	1.00376	0.994747	1.0079	1.01247	0.999048	0.985024	0.994704	0.995314	0.99496	1.00213	1.00184	0.00780056
1.01034	1.01511	1.01839	1.01	1.02055	1.01433	0.997545	1.00876	1.01611	1.0372	1.03438	1.02452	0.998636	1.01007	0.994254	0.990157	0.998883	0.995874	0.991179	0.99741	0.990944	1.01	1.00832	0.0135864				1.00046	0.998447	1.00556	1.01086	1.0079	1.0168	1.00599	1.00558	0.994248	1.01091	1.00786	0.995743	0.991804	0.992511	0.993949	0.99109	1.00301	1.00186	0.00782287
1.01429	1.01908	1.0219	1.01234	1.01855	1.01932	0.999824	1.01053	1.01389	1.0312	1.03329	1.02633	0.99778	1.01275	0.992088	0.991119	0.994761	0.994736	0.990413	0.99903	0.98978	1.01234	1.00871	0.0137365				0.998725	0.997627	1.00662	1.01271	1.01058	1.01856	1.00442	1.00271	0.997514	1.00555	1.01138	0.995125	0.983504	0.991721	0.99323	0.993228	1.00072	1.00145	0.00896212
1.00938	1.01766	1.04165	1.01926	1.02482	1.02787	1.00084	1.02984	1.01716	1.04476	1.04533	1.03516	1.00882	1.02151	0.988642	0.993828	0.987738	0.997864	0.990953	0.997603	0.995719	1.01716	1.01411	0.0184686				1.00074	0.997661	1.00656	1.0173	1.01142	1.02406	1.00954	1.01089	0.994756	1.00937	1.00694	0.99676	0.995525	0.990767	0.992401	0.988349	1.00365	1.00331	0.00988648
1.01122	1.01984	1.03661	1.02047	1.02809	1.02036	1.00683	1.02992	1.01959	1.04151	1.04447	1.03217	1.00387	1.0182	1.00214	0.998043	0.998018	0.999262	1.00175	1.00722	1.00375	1.0182	1.01635	0.0144074				0.999379	1.00456	1.00782	1.01519	1.00489	1.02071	1.01057	1.00789	0.997888	1.00826	1.00924	0.999583	0.988117	1.0018	0.991451	0.992416	1.00473	1.00374	0.00847773
1.01261	1.02266	1.03009	1.0189	1.0203	1.02076	0.999905	1.02968	1.01547	1.04466	1.03785	1.02997	1.00182	1.01454	0.992632	0.999535	0.995344	1.00283	0.99923	0.996392	0.997876	1.01454	1.01348	0.0150007				0.998794	1.00133	1.00701	1.01891	1.01097	1.02101	1.00639	1.00732	0.997173	1.0076	1.00177	0.9967	0.989151	0.99176	0.992728	0.988567	1.00155	1.00232	0.00944876
1.00924	1.01739	1.0429	1.02158	1.02785	1.02217	1.00425	1.03153	1.01923	1.04716	1.04829	1.03697	1.00788	1.01744	0.991289	0.993843	0.995436	1.00006	0.992099	1.00249	0.989719	1.01739	1.01518	0.0183887				0.998772	1.00063	1.00935	1.0154	1.00928	1.02693	1.01152	1.012	0.997286	1.01053	1.01269	1.00187	0.987846	0.991937	0.997866	0.991046	1.00558	1.00468	0.010136
1.00839	1.01553	1.03237	1.01924	1.02642	1.02341	1.00622	1.02306	1.01982	1.04577	1.04561	1.0337	1.00401	1.0206	0.993967	0.99342	0.992377	0.99932	0.992477	1.00023	0.985646	1.01553	1.01341	0.017341				0.994306	1.00366	1.00425	1.01555	1.01216	1.02403	1.00984	1.01338	0.999424	1.00851	1.00841	1.0009	0.984241	0.996519	0.996788	0.995666	1.00396	1.00423	0.00953479
1.00507	1.01418	1.01851	1.01232	1.01755	1.0113	1.00117	1.00857	1.01093	1.03268	1.03703	1.02594	0.998898	1.01531	0.994977	0.995279	0.994995	0.997909	0.997049	0.996364	0.991299	1.00857	1.00844	0.0126783				0.998549	1.00028	1.0079	1.01684	1.01391	1.02403	1.00382	1.00597	0.994398	1.00595	1.00649	0.998748	0.989504	0.993769	0.995298	0.992383	1.00205	1.00299	0.00923976
1.00732	1.01003	1.02363	1.01689	1.02001	1.01712	1.00161	1.01656	1.01815	1.03655	1.03807	1.03262	0.999964	1.01647	0.996103	0.996504	0.993697	1.00022	0.994966	1.00196	0.99225	1.01003	1.01099	0.0138701				1.00121	1.0019	1.00889	1.02128	1.00956	1.02032	1.0072	1.00981	0.997766	1.00952	1.01125	0.999447	0.993305	0.992747	0.994104	0.991322	1.00455	1.00435	0.00907091
1.00415	1.01839	1.03188	1.01572	1.02495	1.02363	1.00529	1.02108	1.01659	1.04269	1.04509	1.03472	1.00315	1.01689	0.992768	0.993342	0.990569	0.994821	0.98802	1.00188	0.992318	1.01572	1.01228	0.0171192				1.00234	1.00069	1.01012	1.02386	1.01377	1.02452	1.00744	1.01283	0.99774	1.0095	1.00743	0.994181	0.986071	0.995558	0.989046	0.991029	1.00489	1.00413	0.0112191
1.00933	1.0172	1.03011	1.0136	1.02314	1.02131	0.997348	1.01931	1.01706	1.04067	1.03987	1.02985	1.00352	1.02148	0.993472	0.99375	0.995891	0.996624	0.988622	0.998517	0.993208	1.0136	1.01161	0.0157338				0.998879	1.00256	1.0069	1.0195	1.01068	1.02185	1.00531	1.00989	0.996467	1.00648	1.01124	1.00159	0.982591	0.988794	0.993342	0.990484	1.00394	1.00291	0.0105023
