# Supplementary material for: In vitro modeling of the human dopaminergic system using spatially arranged ventral midbrain–striatum–cortex assembloids
Source: Nat Methods. 2023 Dec 5;20(12):2034–47. doi: 10.1038/s41592-023-02080-x (PMC10703680; doi:10.1038/s41592-023-02080-x)
Supplement: Supplementary file 10 — Statistical source data, differential gene expression data, GO term overrepresentation analysis list for graphs/plots in Fig. 6. [file 41592_2023_2080_MOESM10_ESM.xlsx]

## Sheet: d
Bouton_density
Cortex Ctrl							Striatum Ctrl							Ctx Chronic							Str Chronic								Ctx Withdrawal							Str Withdrawal
Recording no:	axon ID	length (um)	no of Varicosities	Varicosities/10um			Recording no:	axon ID	length	no of Varicosities	Varicosities/10um			Recording no:	axon ID	length	no of Varicosities	Varicosities/10um			Recording no:	axon ID	length	no of Varicosities	Varicosities/10um				Recording no:	axon ID	length	no of Varicosities	Varicosities/10um			Recording no:	axon ID	length	no of Varicosities	Varicosities/10um
256	Axon 1	195	66	3.38462			242	Axon 1	115	18	1.56522			284	Axon 1	112	39	3.48214			268	Axon 1	103	36	3.49515				316	Axon 1	97	29	2.98969			300	Axon 1	130	39	3
256	Axon 2	160	53	3.3125			242	Axon 2	187	31	1.65775			284	Axon 2	120	33	2.75			268	Axon 2	116	38	3.27586				316	Axon 2	104	36	3.46154			300	Axon 2	130	31	2.38462
256	Axon 3	201	39	1.9403			242	Axon 3	132	35	2.65152			284	Axon 3	128	41	3.20312			268	Axon 3	66	21	3.18182				316	Axon 3	146	49	3.35616			300	Axon 3	108	29	2.68519
256	Axon 4	101	18	1.78218			242	Axon 4	95	16	1.68421			284	Axon 4	134	39	2.91045			268	Axon 4	80	27	3.375				316	Axon 4	93	27	2.90323			300	Axon 4	105	33	3.14286
258	Axon 5	105	24	2.28571			242	Axon 5	119	25	2.10084			284	Axon 5	104	26	2.5			268	Axon 5	114	44	3.85965				316	Axon 5	92	17	1.84783			300	Axon 5	107	31	2.8972
258	Axon 6	62	16	2.58065			242	Axon 6	100	33	3.3			284	Axon 6	109	32	2.93578			268	Axon 6	78	28	3.58974				316	Axon 6	84	24	2.85714			300	Axon 6	50	18	3.6
258	Axon 7	171	43	2.51462			244	Axon 7	144	41	2.84722			284	Axon 7	180	51	2.83333			270	Axon 7	80	24	3				318	Axon 7	104	34	3.26923			302	Axon 7	111	24	2.16216
258	Axon 8	127	32	2.51969			244	Axon 8	108	19	1.75926			286	Axon 8	88	26	2.95455			270	Axon 8	121	43	3.55372				318	Axon 8	113	32	2.83186			302	Axon 8	93	21	2.25806
258	Axon 9	62	19	3.06452			244	Axon 9	92	19	2.06522			286	Axon 9	102	35	3.43137			270	Axon 9	108	31	2.87037				318	Axon 9	77	23	2.98701			302	Axon 9	110	22	2
258	Axon 10	207	53	2.56039			244	Axon 10	88	17	1.93182			286	Axon 10	105	31	2.95238			270	Axon 10	99	28	2.82828				318	Axon 10	87	25	2.87356			302	Axon 10	97	25	2.57732
258	Axon 11	194	54	2.78351			244	Axon 11	130	38	2.92308			286	Axon 11	133	35	2.63158			270	Axon 11	144	38	2.63889				318	Axon 11	110	26	2.36364			302	Axon 11	61	21	3.44262
260	Axon 12	150	34	2.26667			244	Axon 12	109	33	3.02752			286	Axon 12	105	30	2.85714			270	Axon 12	83	33	3.9759				318	Axon 12	138	39	2.82609			302	Axon 12	95	27	2.84211
260	Axon 13	146	49	3.35616			248	Axon 13	88	23	2.61364			286	Axon 13	98	31	3.16327			272	Axon 13	109	36	3.30275				320	Axon 13	116	25	2.15517			304	Axon 13	64	19	2.96875
260	Axon 14	174	32	1.83908			248	Axon 14	78	25	3.20513			286	Axon 14	118	40	3.38983			272	Axon 14	111	40	3.6036				320	Axon 14	134	42	3.13433			304	Axon 14	67	23	3.43284
260	Axon 15	105	19	1.80952			248	Axon 15	70	23	3.28571			288	Axon 15	179	42	2.34637			272	Axon 15	128	52	4.0625				320	Axon 15	104	32	3.07692			304	Axon 15	69	24	3.47826
260	Axon 16	83	20	2.40964			248	Axon 16	67	15	2.23881			288	Axon 16	116	30	2.58621			272	Axon 16	160	59	3.6875				320	Axon 16	112	26	2.32143			304	Axon 16	68	20	2.94118
260	Axon 17	130	36	2.76923			248	Axon 17	93	27	2.90323			288	Axon 17	89	27	3.03371			272	Axon 17	120	54	4.5				320	Axon 17	91	29	3.18681			304	Axon 17	97	32	3.29897
260	Axon 18	84	19	2.2619			248	Axon 18	87	24	2.75862			288	Axon 18	95	33	3.47368			272	Axon 18	124	34	2.74194				320	Axon 18	97	23	2.37113			304	Axon 18	86	34	3.95349
260	Axon 19	74	18	2.43243			248	Axon 19	95	22	2.31579			288	Axon 19	79	25	3.16456			274	Axon 19	94	35	3.7234				322	Axon 19	71	19	2.67606			306	Axon 19	94	23	2.44681
260	Axon 20	186	41	2.2043			250	Axon 20	135	41	3.03704			288	Axon 20	101	28	2.77228			274	Axon 20	84	19	2.2619				322	Axon 20	92	35	3.80435			306	Axon 20	96	18	1.875
262	Axon 21	317	54	1.70347			250	Axon 21	89	20	2.24719			288	Axon 21	73	22	3.0137			274	Axon 21	117	40	3.4188				322	Axon 21	86	22	2.55814			306	Axon 21	98	28	2.85714
262	Axon 22	229	33	1.44105			250	Axon 22	101	25	2.47525			290	Axon 22	79	22	2.78481			274	Axon 22	135	30	2.22222				322	Axon 22	119	43	3.61345			306	Axon 22	103	41	3.98058
262	Axon 23	182	46	2.52747			250	Axon 23	90	27	3			290	Axon 23	76	25	3.28947			274	Axon 23	122	26	2.13115				322	Axon 23	122	32	2.62295			306	Axon 23	89	37	4.1573
262	Axon 24	166	34	2.04819			250	Axon 24	70	19	2.71429			290	Axon 24	142	37	2.60563			274	Axon 24	78	32	4.10256				322	Axon 24	134	39	2.91045			306	Axon 24	93	30	3.22581
262	Axon 25	103	18	1.74757			250	Axon 25	102	25	2.45098			290	Axon 25	97	29	2.98969			276	Axon 25	113	31	2.74336				324	Axon 25	96	28	2.91667			306	Axon 25	107	34	3.17757
264	Axon 26	108	33	3.05556			250	Axon 26	107	22	2.05607			292	Axon 26	107	35	3.27103			276	Axon 26	101	30	2.9703				324	Axon 26	72	18	2.5			308	Axon 26	162	60	3.7037
264	Axon 27	98	21	2.14286			252	Axon 27	121	23	1.90083			292	Axon 27	96	30	3.125			276	Axon 27	99	30	3.0303				324	Axon 27	80	32	4			308	Axon 27	101	37	3.66337
264	Axon 28	165	40	2.42424			252	Axon 28	143	34	2.37762			292	Axon 28	123	19	1.54472			276	Axon 28	67	24	3.58209				324	Axon 28	113	33	2.92035			308	Axon 28	91	29	3.18681
264	Axon 29	82	19	2.31707			252	Axon 29	118	36	3.05085			294	Axon 29	76	21	2.76316			276	Axon 29	60	22	3.66667				324	Axon 29	108	31	2.87037			308	Axon 29	151	50	3.31126
264	Axon 30	89	19	2.13483			252	Axon 30	99	31	3.13131			294	Axon 30	78	21	2.69231			276	Axon 30	85	26	3.05882				324	Axon 30	75	26	3.46667			308	Axon 30	107	32	2.99065
264	Axon 31	110	22	2			252	Axon 31	144	36	2.5			294	Axon 31	132	29	2.19697			278	Axon 31	129	37	2.86822				326	Axon 31	145	36	2.48276			308	Axon 31	116	30	2.58621
264	Axon 32	83	21	2.53012			252	Axon 32	97	18	1.85567			294	Axon 32	127	38	2.99213			278	Axon 32	119	50	4.20168				326	Axon 32	108	24	2.22222			310	Axon 32	90	21	2.33333
264	Axon 33	113	21	1.85841			252	Axon 33	114	26	2.2807			296	Axon 33	96	27	2.8125			278	Axon 33	88	37	4.20455				326	Axon 33	136	36	2.64706			310	Axon 33	95	32	3.36842
264	Axon 34	98	24	2.44898			254	Axon 34	107	28	2.61682			296	Axon 34	116	34	2.93103			278	Axon 34	112	33	2.94643				326	Axon 34	155	50	3.22581			310	Axon 34	101	32	3.16832
266	Axon 35	132	28	2.12121			254	Axon 35	110	21	1.90909			296	Axon 35	80	28	3.5			278	Axon 35	146	48	3.28767				326	Axon 35	113	31	2.74336			310	Axon 35	97	24	2.47423
266	Axon 36	61	18	2.95082			254	Axon 36	95	23	2.42105			296	Axon 36	108	32	2.96296			278	Axon 36	112	35	3.125				326	Axon 36	115	30	2.6087			310	Axon 36	67	23	3.43284
266	Axon 37	119	20	1.68067			254	Axon 37	87	20	2.29885			296	Axon 37	104	36	3.46154			280	Axon 37	117	43	3.67521				328	Axon 37	113	32	2.83186			310	Axon 37	96	30	3.125
266	Axon 38	88	26	2.95455			254	Axon 38	94	27	2.87234			298	Axon 38	173	47	2.71676			280	Axon 38	104	39	3.75				328	Axon 38	127	33	2.59843			312	Axon 38	132	46	3.48485
266	Axon 39	147	33	2.2449			254	Axon 39	98	16	1.63265			298	Axon 39	117	23	1.96581			280	Axon 39	97	30	3.09278				328	Axon 39	114	23	2.01754			312	Axon 39	95	27	2.84211
			average	2.36948						average	2.4529			298	Axon 40	120	43	3.58333			280	Axon 40	82	31	3.78049				328	Axon 40	124	30	2.41935			312	Axon 40	123	38	3.08943
			SD	0.482605						SD	0.500512			298	Axon 41	111	35	3.15315			280	Axon 41	80	26	3.25				328	Axon 41	98	26	2.65306			312	Axon 41	117	41	3.50427
																	average	2.92018			280	Axon 42	105	32	3.04762				328	Axon 42	108	38	3.51852			312	Axon 42	108	28	2.59259
																	SD	0.416119			282	Axon 43	103	29	2.81553				330	Axon 43	89	27	3.03371			312	Axon 43	113	34	3.00885
																					282	Axon 44	127	34	2.67717				330	Axon 44	99	18	1.81818			314	Axon 44	105	30	2.85714
																					282	Axon 45	138	43	3.11594				330	Axon 45	92	26	2.82609			314	Axon 45	118	39	3.30508
																					282	Axon 46	130	39	3				330	Axon 46	113	24	2.12389			314	Axon 46	109	31	2.84404
GRAPH DATA
STRIATUM				CORTEX
Control	Chronic	Withdrawal		Control	Chronic	Withdrawal
1.56522	3.49515	3		3.38462	3.48214	2.98969
1.65775	3.27586	2.38462		3.3125	2.75	3.46154
2.65151	3.18182	2.68519		1.9403	3.20312	3.35616
1.68421	3.375	3.14286		1.78218	2.91045	2.90323
2.10084	3.85965	2.8972		2.28571	2.5	1.84783
3.3	3.58974	3.6		2.58065	2.93578	2.85714
2.84722	3	2.16216		2.51462	2.83333	3.26923
1.75926	3.55372	2.25806		2.51968	2.95454	2.83186
2.06522	2.87037	2		3.06452	3.43137	2.98701
1.93182	2.82828	2.57732		2.56039	2.95238	2.87356
2.92308	2.63889	3.44262		2.7835	2.63158	2.36364
3.02752	3.9759	2.84211		2.26667	2.85714	2.82609
2.61364	3.30275	2.96875		3.35616	3.16326	2.15517
3.20513	3.6036	3.43284		1.83908	3.38983	3.13433
3.28571	4.0625	3.47826		1.80952	2.34637	3.07692
2.23881	3.6875	2.94118		2.40964	2.58621	2.32143
2.90323	4.5	3.29897		2.76923	3.03371	3.18681
2.75862	2.74193	3.95349		2.26191	3.47368	2.37113
2.31579	3.7234	2.44681		2.43243	3.16456	2.67606
3.03704	2.26191	1.875		2.2043	2.77228	3.80435
2.24719	3.4188	2.85714		1.70347	3.0137	2.55814
2.47525	2.22222	3.98058		1.44105	2.78481	3.61345
3	2.13115	4.1573		2.52747	3.28947	2.62295
2.71429	4.10256	3.22581		2.04819	2.60563	2.91045
2.45098	2.74336	3.17757		1.74757	2.98969	2.91667
2.05607	2.9703	3.7037		3.05556	3.27103	2.5
1.90083	3.0303	3.66337		2.14286	3.125	4
2.37762	3.58209	3.18681		2.42424	1.54472	2.92035
3.05085	3.66667	3.31126		2.31707	2.76316	2.87037
3.13131	3.05882	2.99065		2.13483	2.69231	3.46667
2.5	2.86822	2.58621		2	2.19697	2.48276
1.85567	4.20168	2.33333		2.53012	2.99213	2.22222
2.2807	4.20455	3.36842		1.85841	2.8125	2.64706
2.61682	2.94643	3.16832		2.44898	2.93103	3.22581
1.90909	3.28767	2.47423		2.12121	3.5	2.74336
2.42105	3.125	3.43284		2.95082	2.96296	2.6087
2.29885	3.67521	3.125		1.68067	3.46154	2.83186
2.87234	3.75	3.48485		2.95454	2.71676	2.59843
1.63265	3.09278	2.84211		2.2449	1.96581	2.01754
	3.78049	3.08943			3.58333	2.41935
	3.25	3.50427			3.15315	2.65306
	3.04762	2.59259				3.51852
	2.81553	3.00885				3.03371
	2.67717	2.85714				1.81818
	3.11594	3.30508				2.82609
	3	2.84404				2.12389
	3.85417	3.01075				2.98851
	3.53535	3.10345				2.73585
		3.18681

## Sheet: e
Cortex_control				Cortex_chronic				Cortex_withdrawal				Striatum_Ctrl				Str_chronic				Str_withdrawal										Cortex Control													Cortex chronic
6 organoids, 25 axons				8 organoids,41 axons				8 organoids,46 axons				6 organoids,36 axons				8 organoids,47 axons				7 organoids, 48 axons										Recording number_AxonID	Bouton_Number	Area	Mean	Min	Max	Angle	Length						Recording number	Number	Area	Mean	Min	Max	Angle
median	average			geomean	median	average		geomean	median	average		geomean	median	average		geomean	median	average		geomean	median	average								266_4	1	0.264	1074.31	797.167	1338.49	-1.023	1.517
0.986	1.01613			0.877456	0.867	0.903272		0.888732	0.885	0.912743		0.905803	0.89	0.946665		0.812085	0.814	0.831601		0.844243	0.835	0.864045								266_4	2	0.185	1036.16	868.222	1171.07	-4.514	1.032						298_1	1	0.185	838.028	697	960.359	-96.843
																														266_4	3	0.158	1020.75	884	1100.2	-13.134	0.834							2	0.211	956.704	692	1220.43	-120.964
Axon_ID	avg Bouton diameter			Axon_ID	avg Bouton diameter			Axon_ID	avg Bouton diameter			Axon_ID	avg Bouton diameter			Axon_ID	avg Bouton diameter			Axon_ID	avg Bouton diameter									266_4	4	0.238	1046.15	850.667	1196.49	-37.569	1.333							3	0.158	849.98	733.188	947.9	-120.069
266_5	1.02859			298_1	0.92918			316_1	1.0326			244_1	0.844189			268_1	0.882333			300_2	0.842813									266_4	5	0.132	890.95	811.667	953.833	-28.61	0.679							4	0.185	1163.68	827.5	1417.91	-106.26
266_3	0.836458			298_2	0.97465			316_2	0.709647			244_2	0.958525			268_2	0.755089			300_3	0.797393									266_4	6	0.185	1051.57	899	1153.99	-34.509	1.052							5	0.158	812.329	710.5	937.24	-67.62
266_2	1.13081			298_3	0.868925			316_3	0.838882			244_2	0.97875			268_3	0.835136			300_4	0.749967									266_4	7	0.158	912.059	825.667	973.567	-29.249	0.776							6	0.185	1042.2	764	1270	-110.854
266_1	1.08967			298_4	0.822543			316_4	0.966619			244_4	0.922343			268_4	0.792			300_5	0.952778									266_4	8	0.158	911.726	819	970.911	-33.179	0.841							7	0.158	1175.46	955.125	1362.8	-114.228
264_5	0.967217			296_1	0.914625			316_5	1.22673			246_1	0.843118			268_5	0.943538			300_6	0.827									266_4	9	0.132	857.48	796.312	915.484	-39.289	0.577							8	0.211	1124.24	798.5	1375.52	-112.62
264_4	1.10767			296_2	0.874213			316_6	0.955421			246_2	0.86887			268_6	0.757154			302_1	0.900214									266_4	10	0.158	944.463	861.625	1046.17	-55.491	0.789							9	0.132	1007.48	894	1111.75	-82.875
264_3	1.08441			296_3	0.993963			318_1	0.861687			246_3	0.760379			270_1	0.78987			302_2	0.900227									266_4	11	0.264	1441.24	1045.5	1788.17	-48.366	1.468							10	0.158	771.772	705.375	821.08	-47.121
264_2	1.06737			296_4	0.829217			318_2	0.845727			246_4	0.933556			270_2	0.746612			302_3	0.976261									266_4	12	0.185	1105.09	929.5	1248	-52.125	0.926							11	0.185	823.556	713	916.953	-124.38
264_1	1.05473			296_5	0.808459			318_3	0.892765			246_5	1.13283			270_3	0.870536			302_3	0.926722									266_4	13	0.317	1373.35	887	1725.18	-44.119	1.867							12	0.185	905.699	714.062	1120.86	-105.642
262_4	1.30335			294_1	0.898579			318_4	0.8792			246_6	0.866617			270_4	0.863963			302_4	0.7788									266_4	14	0.211	1027.43	807.5	1213.96	-40.365	1.066							13	0.211	1296.59	843.625	1630.32	-67.38
262_3	0.863531			294_2	0.795526			318_5	0.901917			246_7	0.985324			270_5	0.922878			302_6	0.816607									266_4	15	0.106	838.217	726.75	915.812	-38.66	0.52							14	0.132	1011.8	907.75	1124.77	-122.735
262_2	1.04841			294_3	0.736607			318_6	0.862056			248_1	0.875042			270_6	0.82329			304_1	0.909533									266_4	16	0.211	1183.57	897.062	1401.39	-62.526	1.145							15	0.185	1180.71	874	1455.75	-75.964
262_3	0.92786			294_4	0.810552			320_1	0.951			248_3	0.853615			272_1	0.793036			304_2	0.769263									266_4	17	0.238	1298.71	984.5	1543.5	-36.87	1.219							16	0.185	950.692	683.75	1160.31	-128.66
260_4	0.88887			292_1	0.980964			320_2	0.90941			248_4	0.838842			272_2	0.672657			304_3	0.749696									266_4	18	0.211	1081.66	809.625	1313.87	-46.548	1.063							17	0.185	1115.38	889	1326.3	-71.565
260_4	0.920691			292_2	0.925036			320_3	0.875148			248_5	0.836286			272_3	0.753418			304_4	0.86425									266_4	19	0.238	1320.38	1012.31	1588.31	-41.009	1.238							18	0.132	792.138	670.5	872	-100.62
260_3	0.887947			290_1 (?)	1.00257			320_4	1.14826			248_6	0.874182			272_4	0.811034			304_5	0.886533									266_4	20	0.158	1036.23	941.562	1158.4	-64.654	0.854							19	0.158	896.425	771.5	1009.17	-80.538
260_2	0.928306			290_2	0.896591			320_5	0.9516			250_1	0.921419			272_5	0.725302			304_6	0.894567									266_4	21	0.211	1170.31	1033.5	1280.5	0	1.138							20	0.158	978.555	806.5	1145.95	-113.962
260_1	1.00291			290_3	0.941795			320_6	0.949619			250_2	0.852053			272_6	0.912552			306_1	0.85495									266_4	22	0.132	859.75	809.125	908.281	-7.125	0.655							21	0.185	1343.82	984.25	1656.12	-56.976
260_§	1.03257			290_4	0.893654			322_1	1.14742			250_3	0.914037			274_1	0.90829			306_2	0.790929									266_4	23	0.132	817.049	760.75	883.375	-25.017	0.672							22	0.185	929.357	684.5	1143.5	-119.745
258_3	0.987411			288_1	0.98978			322_2	0.941706			250_4	0.925207			274_2	0.761533			306_3	0.810727									266_4	24	0.158	826.883	771	876.4	-32.005	0.767							23	0.185	1155.36	830.25	1450.12	-78.69
258_2	1.13181			288_2	1.01514			322_3	0.927095			250_5	1.10253			274_3	0.823486			306_4	0.884676									266_4	25	0.185	824.342	749.312	911.958	-41.634	0.978							24	0.185	932.513	764	1110.75	-138.18
258_1	1.05075			288_3	0.786897			322_4	0.821865			250_6	0.940448			274_4	0.900192			306_5	0.844346									266_4	26	0.343	1977.76	886	2946.47	-34.33	2.017							25	0.158	1109.42	893	1287.3	-73.301
256_3	1.08145			286_1	1.00948			322_5	0.9765			250_7	0.924			274_5	1.05442			306_6	0.824087									266_4	27	0.185	1209.65	894.5	1511	-18.435	1.028							26	0.132	879.144	749.812	996.875	-90
256_3	0.927381			286_2	0.899219			322_6	1.02486			252_1	1.00681			274_6	0.8295			308_1	0.773629									266_4	28	0.211	1206.35	869.5	1474.29	-57.529	1.059							27	0.158	854.064	778	929.09	-81.027
256_3	1.14227			286_3	1.02141			324_1	0.957277			252_2	1.16861			276_1	0.780269			308_2	0.808857									266_4	29	0.132	888.594	773.125	991	-42.709	0.719							28	0.158	810.776	725.5	878.66	-70.56
				286_4	0.971714			324_2	0.883			252_3	0.944225			276_2	0.83252			308_3	0.791538									266_3	1	0.158	1265.45	1090.75	1387	-49.086	0.806							29	0.185	900.03	753.562	1043.12	-80.538
				286_5	0.843212			324_3	0.94225			252_4	1.0577			276_3	0.858962			308_4	0.848958									266_3	2	0.132	1380.31	1197.81	1508	-7.125	0.655							30	0.185	901.242	751.688	1051.62	-100.305
				286_6	1.025			324_4	0.878091			252_5	1.10193			276_4	0.914565			308_5	0.790187									266_3	3	0.185	1879.29	1337.62	2349.09	0	0.934							31	0.185	1070.36	700.5	1307.61	-74.358
				284_1	0.8271			324_5	0.923286			252_6	0.85			276_5	0.829706			308_6	0.897483									266_3	4	0.132	1344.17	1174	1480.52	-37.569	0.666							32	0.211	938.242	728.062	1082.81	-39.56
				284_2	0.8455			326_1	0.921951			252_7	1.01752			276_6	1.03605			310_1	0.869048									266_3	5	0.238	1526.81	1082.44	1933.27	-28.686	1.227							33	0.158	824.84	695.25	937.3	-92.862
				284_3	0.979294			326_2	0.822745			254_1	1.01631			278_1	0.915118			310_2	0.913296									266_3	6	0.185	1394.5	1149.91	1653.98	-25.084	1.054							34	0.158	1041.86	833.625	1222.15	-54.782
				284_4	0.958471			326_3	0.918475			254_2	1.05497			278_2	0.759143			310_3	0.902645									266_3	7	0.211	1632.62	1189	2008.27	-43.452	1.063							35	0.158	920.195	761.75	1086.6	-67.166
				284_5	0.8709			326_4	1.0213			254_3	0.973333			278_3	0.796406			310_4	1.11191									266_3	8	0.158	1899.89	1431.88	2258.2	-16.699	0.848							36	0.132	790.448	672	875.219	-59.036
				284_6	0.876143			326_5	0.946821			254_4	1.021			278_4	0.897097			310_5	0.978435									266_3	9	0.158	1535.49	1202.67	1788.92	-37.569	0.888							37	0.132	799.53	712	897.914	-57.265
				284_7	0.875133			328_1	0.739935			254_5	0.848379			278_5	0.764824			310_6	0.903968									266_3	10	0.106	1219.92	1152.11	1269.44	-23.962	0.533							38	0.185	862.589	678.188	1013.04	-112.249
								328_2	0.788742			254_6	1.23107			278_6	0.775833			312_1	0.868659									266_3	11	0.185	1316.1	1092	1476.42	-39.174	0.943							39	0.238	1170.76	769.688	1542.7	-132.397
								328_3	1.04178							280_1	0.874351			312_2	0.91404									266_3	12	0.132	1392.85	1188.19	1611.92	-31.329	0.729							40	0.185	845.937	696.75	948.611	-151.189
								328_4	0.7821							280_2	0.837485			312_3	0.862559									266_3	13	0.185	1569.24	1203.09	1988.12	-30.677	0.929							41	0.185	977.188	690.75	1184.62	-117.646
								328_5	0.876615							280_3	0.800069			312_4(?)	0.779775									266_3	14	0.106	1132.61	1047.33	1181.46	-32.905	0.548							42	0.238	1335.86	780.438	1820.88	-97.352
								328_6	0.853143							280_4	0.90971			312_5	0.89208									266_3	15	0.132	1396.52	1215.38	1525.38	-20.956	0.682							43	0.211	1207.95	700.25	1631.54	-78.311
								330_1	1.00081							280_5	0.75872			312_6	0.920125									266_3	16	0.185	1274.8	1117.67	1398.33	-15.479	0.913							44	0.158	948.075	810.375	1085.95	-86.82
								330_2	0.873765							280_6	0.903276			314_1	0.76196									266_3	17	0.158	1653.43	1311.25	1896.25	-4.538	0.856							45	0.158	896.086	726	1018.57	-92.726
								330_3	0.875769							282_1	0.865552			314_2	0.955321									266_3	18	0.106	1278.6	1217.91	1352.06	-2.936	0.529							46	0.211	1299.43	938.562	1673.36	-104.534
								330_4	0.877							282_3	0.85961			314_3	0.859767									266_3	19	0.106	1302.15	1237.88	1364.91	-11.592	0.539							47	0.211	1269.92	851	1618.6	-77.005
								330_5	0.959217							282_4	0.873211			314_4	0.849756									266_3	20	0.185	1472.56	1198.68	1758.96	-9.593	0.975							48	0.185	930.048	695.375	1096.56	-77.735
																282_5_boutons	0.802514			314_5	0.93476									266_3	21	0.185	1606.71	1134.89	2033.83	-7.496	1.038							49	0.185	1030.26	814.5	1272.62	-82.569
																282_6	0.790382			314_6	1.03468									266_3	22	0.185	1875.93	1522	2163.57	-37.725	0.907							50	0.185	968.751	634	1181.5	-85.426
																														266_3	23	0.158	1649.88	1404.7	1879.13	-42.089	0.849						298_2	1	0.185	790.067	712	871.931	-2.291
																														266_3	24	0.185	1608.38	1230.38	1846.11	-34.695	0.964							2	0.132	835.728	746	897.188	-23.629
																														266_3	25	0.264	2075.5	1482.19	2636.25	-49.899	1.514							3	0.238	1195.55	823.875	1401.63	-25.769
																														266_2	1	0.238	1072.65	981	1152.91	-31.373	1.301							4	0.317	1962.34	958.625	2613.25	-25.974
																														266_2	2	0.211	1003.74	790.25	1156.4	-43.025	1.111							5	0.158	730.01	650	767.32	-29.358
																														266_2	3	0.158	1006.88	861	1165.2	-13.134	0.834							6	0.264	1269.46	885.938	1508.56	-41.496
																														266_2	4	0.158	1023.6	972.944	1072.41	-38.367	0.829							7	0.211	1392.33	952.5	1646.75	-46.005
																														266_2	5	0.238	1408.87	928.667	1837.08	-27.597	1.345							8	0.158	890.469	793.444	985.958	-75.964
																														266_2	6	0.211	1283.63	996.667	1517.24	-34.439	1.149							9	0.158	900.789	788.917	1005.48	-83.884
																														266_2	7	0.211	1193.01	1029	1297.01	-21.801	1.167							10	0.132	768.678	727.167	806.111	-30.579
																														266_2	8	0.264	1279.22	976.917	1502.91	-21.038	1.509							11	0.211	1457.96	984.833	1834.86	-53.673
																														266_2	9	0.238	1398.89	957.5	1833.44	-40.101	1.345							12	0.132	800.136	747.889	830.75	-57.724
								PLOTTED DATA:																						266_2	10	0.238	1382.7	935.167	1663.76	-27.121	1.248							13	0.132	683.344	641.5	713.333	-50.194
								Striatum				Cortex																		266_2	11	0.238	1339.23	991.25	1675.78	-33.69	1.367							14	0.185	894.8	755.167	999.056	-41.634
								Ctrl	Chronic	Withdr.		Ctrl	Chronic	Withdr.																266_2	12	0.264	1342.48	928.333	1790.35	-44.236	1.436							15	0.185	856.139	718.333	964.562	-51.582
								0.844189	0.882333	0.842813		1.02859	0.92918	1.0326																266_2	13	0.185	1042.61	916.688	1137.81	11.768	0.996							16	0.132	704.721	618	756.255	-68.629
								0.958525	0.755089	0.797393		0.836458	0.97465	0.709647																266_2	14	0.185	1093.28	900.688	1285.71	-21.371	1.003							17	0.185	820.842	667.667	925.833	-69.075
								0.97875	0.835136	0.749967		1.13081	0.868925	0.838882																266_2	15	0.185	1428.21	1001.89	1770.61	-4.764	0.978							18	0.185	1359.66	920.5	1658.77	93.094
								0.922343	0.792	0.952778		1.08967	0.822543	0.966619																266_2	16	0.211	1392.24	1001.17	1666.52	-31.701	1.082							19	0.185	1006.97	772.833	1168.65	-54.09
								0.843118	0.943538	0.827		0.967217	0.914625	1.22673																266_2	17	0.264	2500.84	1435.33	3477.14	-45.744	1.475							20	0.211	1300.8	882.5	1639.7	-57.724
								0.86887	0.757154	0.900214		1.10767	0.874213	0.955421																266_2	18	0.238	2041.05	1246.5	2769.28	-38.089	1.273						298_3	1	0.158	1071.6	935.361	1164.92	-73.496
								0.760379	0.78987	0.900227		1.08441	0.993963	0.861688																266_2	19	0.211	1867.58	1252.44	2457.64	-51.116	1.079							2	0.185	1034.43	873.611	1146.97	-36.529
								0.933556	0.746612	0.976261		1.06737	0.829217	0.845727																266_2	20	0.158	1632.76	1381.17	1838.48	-49.399	0.749							3	0.106	768.356	735	795.522	-45
								1.13283	0.870536	0.926722		1.05473	0.808459	0.892765																266_2	21	0.211	1586.9	1157.28	1945.48	-56.31	1.074							4	0.158	1158.04	907.833	1354.64	-47.49
								0.866617	0.863963	0.7788		1.30335	0.898579	0.8792																266_2	22	0.264	1917.21	1050	2630.91	-45	1.436							5	0.132	872.425	840.333	911.611	-53.13
								0.985324	0.922878	0.816607		0.863531	0.795526	0.901917																266_2	23	0.211	1807.62	1127.5	2332.83	-50.44	1.212							6	0.158	1184.77	980.944	1301.59	-65.095
								0.875042	0.82329	0.909533		1.04841	0.736607	0.862056																266_2	24	0.238	2362.75	1332.12	3332.56	-41.348	1.353							7	0.132	800.153	748.333	839.542	-87.614
								0.853615	0.793036	0.769263		0.92786	0.810552	0.951																266_2	25	0.211	1566.36	1208.69	1860.34	-34.824	1.138							8	0.185	1066.41	856.722	1233.71	-82.304
								0.838842	0.672657	0.749696		0.88887	0.980964	0.90941																266_2	26	0.185	1373.78	1052.12	1627.62	-54.162	0.902							9	0.185	1169.37	941	1370.22	-51.843
								0.836286	0.753418	0.86425		0.920691	0.925036	0.875148																266_2	27	0.238	2142.24	1240.75	2961.05	-54.866	1.341							10	0.158	857.1	768.667	923.473	-94.236
								0.874182	0.811034	0.886533		0.887947	1.00257	1.14826																266_2	28	0.185	1662.35	1120	2025.5	-101.768	0.996							11	0.211	1401.25	945.333	1833.69	-129.987
								0.921419	0.725302	0.894567		0.928306	0.896591	0.9516																266_2	29	0.211	2054.39	1107.88	2814.82	-100.125	1.155							12	0.211	1357.36	838.389	1782.75	-94.086
								0.852053	0.912552	0.85495		1.00291	0.941795	0.949619																266_2	30	0.158	1702.79	1292	2002.35	-10.784	0.868							13	0.132	968.575	880.417	1029.47	-71.565
								0.914037	0.90829	0.790929		1.03257	0.893654	1.14742																266_2	31	0.158	1521.08	1202.25	1748.01	-23.962	0.8							14	0.185	1265.94	885	1668.75	-66.194
								0.925207	0.761533	0.810727		0.987411	0.98978	0.941706																266_2	32	0.158	1511.17	1146.94	1813.85	-48.814	0.864							15	0.132	1086.55	947.833	1216	-46.548
								1.10253	0.823486	0.884676		1.13181	1.01514	0.927095																266_2	33	0.185	1876.96	1338.5	2375.62	-60.255	0.983							16	0.132	1064.24	949.111	1162.71	-50.194
								0.940448	0.900192	0.844346		1.05075	0.786897	0.821865																266_2	34	0.238	2005.72	1239.62	2845.62	-53.13	1.219							17	0.158	954.786	865.833	1083.36	-49.185
								0.924	1.05442	0.824087		1.08145	1.00948	0.9765																266_2	35	0.211	1757.72	1342.25	2109.05	-60.524	1.073							18	0.211	1294.7	974.222	1568.98	-50.013
								1.00681	0.8295	0.773629		0.927381	0.899219	1.02486																266_2	36	0.185	1687.66	1116	2161.56	-66.501	1.019							19	0.185	1287.96	915.222	1583.92	-46.042
								1.16861	0.780269	0.808857		1.14227	1.02141	0.957277																266_1	1	0.185	1156.78	818.389	1443.33	-23.629	0.946							20	0.158	1191.58	1096.33	1333.13	-99.782
								0.944225	0.83252	0.791538			0.971714	0.883																	2	0.238	1221.45	860.111	1621.79	-24.341	1.248							21	0.185	1182.71	922.333	1430.36	-125.91
								1.0577	0.858962	0.848958			0.843212	0.94225																	3	0.211	1113.08	736.167	1482.79	0	1.192							22	0.106	946.593	911.167	980.426	-117.897
								1.10193	0.914565	0.790188			1.025	0.878091																	4	0.158	911.32	744	1042.12	-14.036	0.782							23	0.132	993.02	909.333	1093.17	-92.291
								0.85	0.829706	0.897483			0.8271	0.923286																	5	0.211	1166.34	737.111	1542.69	-11.821	1.19							24	0.264	1498.24	981.833	2033.54	-91.123
								1.01752	1.03605	0.869048			0.8455	0.921951																	6	0.158	943.074	825.778	1023.12	-13.134	0.834							25	0.185	1335.86	1004.94	1627.79	-52.815
								1.01631	0.915118	0.913296			0.979294	0.822745																	7	0.211	1142.45	906.844	1349.88	0	1.097							26	0.132	906.078	822	979.292	-48.18
								1.05497	0.759143	0.902645			0.958471	0.918475																	8	0.211	1284.79	922.75	1642.91	-0.971	1.199							27	0.211	1408.8	1023	1748.95	-94.185
								0.973333	0.796406	1.11191			0.8709	1.0213																	9	0.238	1239.06	909	1530.41	-0.955	1.219							28	0.158	1238.45	989.333	1499.89	-93.576
								1.021	0.897097	0.978435			0.876143	0.946821																	10	0.158	997.852	761.375	1110.44	-2.936	0.793							29	0.238	1445.2	1043.5	1794.24	-101.31
								0.848379	0.764824	0.903968			0.875133	0.739935																	11	0.185	1076.72	852.5	1239.45	11.56	0.912							30	0.132	1059.36	950.056	1205.72	-90
								1.23107	0.775833	0.868659				0.788742																	12	0.211	1011.29	811.797	1192.03	-5.29	1.102							31	0.158	1079.64	885.944	1220.13	-86.186
									0.874351	0.91404				1.04178																	13	0.211	1089.82	813.188	1413.84	-5.102	1.142							32	0.238	1398.21	958.889	1803.36	-95.947
									0.837485	0.862559				0.7821																	14	0.211	1153.32	882.359	1393.25	32.8	1.087							33	0.185	1207.18	921.028	1481.67	-83.089
									0.800069	0.779775				0.876615																	15	0.158	941.931	742.109	1074.28	15.945	0.887							34	0.106	966.845	897.417	1045.5	-133.025
									0.90971	0.89208				0.853143																	16	0.264	1758.57	901.625	2550.03	40.006	1.485							35	0.211	1442.54	955.833	1822.45	-127.747
									0.75872	0.920125				1.00081																	17	0.158	797.706	668.75	900.68	5.44	0.857							36	0.158	1098.88	948.167	1236.07	-115.641
									0.903276	0.76196				0.873765																	18	0.158	758.621	648.875	843.425	-5.711	0.817							37	0.132	1016.98	911.389	1141	-99.09
									0.865552	0.955321				0.875769																	19	0.211	1096.31	829.312	1305.24	-15.68	1.203							38	0.185	1377.93	925.889	1671.78	-93.366
									0.85961	0.859767				0.877																	20	0.343	1623.21	851.5	2226.08	-14.323	1.971							39	0.185	1366.87	1008.94	1693.67	-119.358
									0.873211	0.849756				0.959217																	21	0.185	930.571	721.531	1054.43	-46.79	0.92							40	0.158	1209.13	942.344	1477.5	-114.567
									0.802514	0.93476				0.945385																264_5	1	0.158	1295.66	1080.31	1468.31	-137.045	0.805						298_4	1	0.132	862.889	792.278	925.778	-61.39
									0.790382	1.03468																					2	0.185	1641.08	1083.19	1983.06	-140.194	0.952							2	0.158	847.234	734.5	981.353	-86.424
																															3	0.185	1499.71	1128.12	1723.75	-142.651	0.971							3	0.185	1058.47	814.333	1216.53	-88.493
																															4	0.158	1209.86	1008.38	1355.76	-163.443	0.784							4	0.158	979.662	901.667	1066.58	-75.466
																															5	0.158	1678.85	1337.33	1987.48	-125.218	0.845							5	0.185	1184.22	924.583	1365.32	-55.84
																															6	0.211	1670.5	1120.34	2197.56	-132.138	1.15							6	0.158	948.281	809	1069.1	-63.435
																															7	0.158	1585.57	1222.33	1868.3	-143.673	0.857							7	0.158	939.704	813.778	1040.01	-56.821
																															8	0.211	1400.45	1026.25	1705.09	-139.635	1.066							8	0.132	850.095	803.556	886.674	-33.69
																															9	0.238	1844.67	1141.88	2481.19	-138.9	1.267							9	0.185	1083.18	886.111	1227.78	-86.73
																															10	0.158	1234.33	1001.38	1402.4	-134.061	0.876							10	0.185	1087.94	906.389	1294.75	-88.315
																															11	0.238	1862.35	1157.56	2458.94	-145.582	1.33							11	0.158	983.524	865.333	1105.35	-75.466
																															12	0.132	1210.24	1041.5	1345	-141.843	0.723							12	0.158	988.964	911.556	1038.49	-88.025
																															13	0.158	1109.94	979.172	1181.93	-139.086	0.806							13	0.185	1128.62	885.333	1377.89	-61.928
																															14	0.158	1293.18	1102.78	1452.2	-144.293	0.8							14	0.158	1015.02	847	1124.6	-62.526
																															15	0.238	1576.71	1065.5	2014.88	-136.975	1.25							15	0.158	1024.53	863.417	1141.13	-90
																															16	0.185	1580.98	1141.75	2049.06	-133.363	1.006							16	0.132	887.286	824	954.417	-113.499
																															17	0.185	1520.95	1102.33	1850.46	-136.081	1.015							17	0.132	950.231	799.444	1040.54	-92.203
																															18	0.158	1350.78	946.167	1580.94	-141.34	0.867							18	0.132	980.122	900.667	1052.67	-100.305
																															19	0.185	1401.36	921.25	1738.08	-122.005	1.022							19	0.158	920.572	836.778	993.658	-143.13
																															20	0.211	2248.12	1210.78	3134.25	-140.013	1.096							20	0.185	925.341	780.333	1075.92	-153.435
																															21	0.211	1560.25	1068.11	1984.29	-124.778	1.187							21	0.158	1098.19	875	1250.1	-107.879
																															22	0.158	1376.89	1105.33	1555.68	-171.87	0.766							22	0.158	968.751	825.667	1058.42	-111.038
																															23	0.158	1324.69	994.167	1589	-137.726	0.805							23	0.158	1115.01	959.944	1253.6	-130.815
																														264_4	1	0.211	996.156	719.875	1268.05	-146.889	1.116							24	0.158	942.527	838.25	1028.75	-143.13
																															2	0.238	1178.06	753.75	1560.47	-146.821	1.262							25	0.132	810.142	739	864.222	-142.125
																															3	0.211	1359.75	874.312	1789.9	-148.671	1.094							26	0.185	1074.01	862	1268.79	-136.123
																															4	0.185	1326.28	894.625	1765.98	-144.462	1.048							27	0.158	953.441	836	1050.83	-110.772
																															5	0.158	805.868	675.5	884.345	-174.56	0.857							28	0.211	1293.1	955.389	1553.97	-113.385
																															6	0.211	1499.42	995.438	1931.6	-141.953	1.187							29	0.185	1168.15	938.5	1357.72	-136.123
																															7	0.211	1232.12	880.875	1536.44	-152.526	1.145							30	0.185	1173.94	984.167	1356.97	-178.363
																															8	0.211	1372.09	960.062	1716.79	178.025	1.179							31	0.132	921.928	847.444	982.667	175.236
																															9	0.158	1060.07	834.25	1230.04	-149.931	0.892							32	0.132	948.192	814	1081.79	-118.61
																															10	0.264	1541.15	921	2072.45	-127.185	1.479							33	0.185	1103.59	881.5	1278	-130.426
																															11	0.158	1233.41	1025.69	1430.57	-138.814	0.864							34	0.211	1020.53	792.75	1187.73	-167.829
																															12	0.185	1223.12	919.875	1503.22	-138.576	0.921							35	0.132	843.704	764.594	920.539	-170.218
																															13	0.211	1194.47	922.25	1437.5	-139.635	1.066						296_1	1	0.132	1115.62	965.25	1262	-20.556
																															14	0.185	1469.32	1079.31	1861.75	-133.264	0.948							2	0.132	1073.33	941.438	1184.02	-16.39
																															15	0.264	1746.83	1058.38	2379.59	-139.764	1.384							3	0.132	1140.73	957	1293.01	-10.008
																															16	0.185	1053.56	824	1254.8	-135	0.977							4	0.185	1282.63	1029.25	1435.75	-32.276
																															17	0.211	1132.48	936.688	1338.07	-153.435	1.09							5	0.158	1246.64	943.625	1444.95	-21.251
																															18	0.158	1120.78	906.625	1311.49	-146.31	0.879							6	0.185	1216.4	1010.5	1377.78	-33.024
																															19	0.264	1697.53	915	2472.33	-145.008	1.488							7	0.132	1033.72	931.562	1099.66	-3.576
																															20	0.264	1769.89	1070	2315.59	-132.709	1.437							8	0.158	959.399	895.812	1004.5	-2.726
																															21	0.185	1437.41	1066.69	1775.12	-133.264	0.948							9	0.158	1347.16	1026.19	1491.62	-31.43
																														264_3	1	0.158	1352.55	1079.33	1607.37	-97.125	0.873							10	0.211	1588.95	1198.5	1910.78	2.203
																															2	0.132	1157	983.444	1264.17	-99.462	0.659							11	0.132	1061.71	951.5	1168.53	3.814
																															3	0.158	1230.18	1057.06	1394.3	-95.711	0.817							12	0.185	1211.03	1018.88	1377.75	-4.764
																															4	0.158	1020.91	862.333	1190.74	-115.769	0.872							13	0.211	1383.3	1149.25	1685.25	45
																															5	0.211	1325.02	929.889	1679.62	-127.147	1.121							14	0.158	1120.28	941.5	1285.32	39.094
																															6	0.132	984.214	912.222	1091.83	-118.61	0.679							15	0.158	1117.95	975	1255	0
																															7	0.185	1140.41	888	1381.75	-113.806	1.006							16	0.158	1198.49	1041.25	1310.9	-2.862
																															8	0.264	1501.04	918.25	2063.52	-150.124	1.468							17	0.158	1213.61	992.75	1367.94	-2.862
																															9	0.211	1304.13	904.556	1636.86	-106.314	1.157							18	0.238	1446.89	983	1872.55	1.848
																															10	0.211	1188.55	840.333	1509.52	-103.392	1.169							19	0.185	1384.98	1012.25	1635.67	0
																															11	0.211	1131.14	861	1381.79	-85.914	1.14							20	0.211	1594.87	923	2146.82	-2.045
																															12	0.238	1308.62	821	1763.62	-129.958	1.307							21	0.185	1687.1	1035.88	2080.12	6.843
																															13	0.264	1214.36	863.5	1581.11	-132.064	1.496							22	0.29	2761.93	1272.12	4273.44	26.565
																															14	0.185	966.27	810.5	1059.11	-136.081	1.015							23	0.185	1452.83	1018	1941	18.435
																															15	0.211	1290.14	894.778	1715.35	-122.969	1.194							24	0.185	1588.25	1267.25	1909.5	39.472
																															16	0.185	1406.6	979.944	1651.25	-96.911	0.9						296_2	1	0.158	608.775	504.25	673.8	-108.004
																															17	0.238	1232.51	878.889	1590.08	-116.003	1.235							2	0.158	616.367	501.312	708.717	-117.897
																															18	0.211	1399.06	935.75	1798.83	-55.222	1.187							3	0.158	535.071	496.125	576.43	-101.041
																															19	0.185	1055.06	879.972	1214.48	-125.91	0.97							4	0.132	579.336	522.156	628.388	-130.426
																															20	0.185	1050.09	887.583	1202.42	-133.919	1.015							5	0.211	827.343	516.639	1062.96	-5.44
																															21	0.238	1334.5	854.611	1775.44	-149.826	1.347							6	0.185	741.315	578.667	853.173	3.27
																															22	0.185	912.984	826.278	1025.83	-144.462	0.932							7	0.185	785.5	590.722	904.142	18.97
																															23	0.185	969.554	862.667	1070.97	-105.709	0.9							8	0.211	886.715	580.333	1151.62	33.69
																															24	0.238	1312.79	955.167	1657.72	-131.424	1.228							9	0.238	861.696	537.611	1148.67	-2.437
																															25	0.211	1258.03	944.667	1591.15	-131.309	1.19							10	0.132	612.171	543.556	710.375	2.49
																															26	0.106	988.556	922.167	1042.17	-124.695	0.428							11	0.158	756.448	578.389	880.1	10.62
																															27	0.185	1319.66	996.056	1582.61	-65.556	0.982							12	0.158	786.192	610.167	960.107	-2.045
																															28	0.185	1152.81	979.667	1354.19	-139.764	0.922							13	0.158	797.357	704.333	886.422	3.576
																															29	0.29	1698.83	987.056	2478.79	-169.611	1.652							14	0.132	932.378	679.889	1051.33	8.746
																															30	0.158	964.667	912.333	1011.4	-132.274	0.805							15	0.211	1001.04	704.222	1256.66	13.092
																															31	0.185	1140.48	967.361	1296.67	-119.539	0.934							16	0.185	975.083	581.333	1282	-41.634
																															32	0.185	1135.1	949	1299.95	-130.764	1.037							17	0.185	1059.45	637.333	1364.44	-4.899
																															33	0.238	1232.85	948.667	1467.19	-132.357	1.246							18	0.132	592.656	452.917	689.307	2.726
																															34	0.211	1317.47	939.778	1618.25	-175.914	1.14							19	0.158	593.001	418.389	682.444	-3.945
																															35	0.211	1356.19	928.833	1730.87	-131.186	1.152							20	0.185	1012.32	562.389	1346.83	14.036
																															36	0.317	2573.99	1040.22	3838.51	-100.46	1.79							21	0.158	600.923	485.5	659.31	2.121
																															37	0.185	1418.02	990.556	1825	-90	0.975							22	0.185	970.259	698	1231.83	-3.18
																															38	0.238	1507.82	970	2094.92	-129.644	1.231							23	0.185	742.872	513.167	995.514	-6.52
																															39	0.185	1158.56	862.333	1425.15	-127.476	1.024							24	0.158	536.504	441	617.853	40.601
																															40	0.238	1725.87	1046.44	2327.47	-140.793	1.328							25	0.238	935.213	527	1345.26	-3.652
																															41	0.211	1051.99	804.056	1284.01	-88.531	1.057							26	0.158	852.719	527.5	1116.65	13.134
																															42	0.211	1152.98	831.556	1406.16	-95.315	1.17							27	0.132	626.969	488.417	779.969	15.642
																															43	0.158	1122.51	920.444	1319.91	-109.537	0.891							28	0.132	526.631	459	566.583	15.255
																															44	0.211	1385.99	914.611	1843.87	-100.176	1.073							29	0.185	966.599	521	1369.75	16.991
																														264_2	1	0.238	971.31	711.361	1206.14	-113.499	1.358							30	0.185	862.585	530.944	1197.67	41.348
																															2	0.211	922.626	743.844	1008.23	-127.266	1.174							31	0.158	721.409	553.111	868.889	-25.641
																															3	0.185	977.856	790.141	1144.2	-118.142	0.991							32	0.158	845.823	594.167	1034.45	13.57
																															4	0.238	1066.67	789.5	1274.88	-89.145	1.361							33	0.158	684.496	463.667	864.058	22.479
																															5	0.158	920.481	779.094	1005.46	-91.364	0.853							34	0.132	628.085	543.333	690.094	25.463
																															6	0.132	819.494	779.641	846.645	-130.236	0.692							35	0.132	875.75	642.25	1089	26.565
																															7	0.185	905.25	749.766	1040.81	-59.421	1.038							36	0.158	658.493	487	799.92	-66.038
																															8	0.29	1093.84	832	1312.11	-90	1.625							37	0.158	1083.34	682.5	1417.13	40.03
																															9	0.132	864.791	754	914.891	-98.13	0.575							38	0.211	805.861	522	1039.89	35.707
																															10	0.132	747.828	695.083	791.639	-131.987	0.729							39	0.132	633.667	555.444	734.25	-141.34
																															11	0.185	1009.2	792	1159.86	-127.185	0.986							40	0.185	771.233	470.167	1044.2	23.629
																															12	0.185	977.443	834	1101.42	-142.524	1.024							41	0.158	718.558	505.944	912.871	30.651
																															13	0.158	952.708	851.75	1007.33	-128.66	0.867							42	0.185	1257.01	637	1623.54	-5.042
																															14	0.238	1053.62	817.889	1280.42	-134.193	1.36							43	0.158	815.959	616.25	988.4	-46.332
																															15	0.211	1089.8	938.194	1210.81	-114.102	1.127							44	0.185	822.826	508	1051.4	-26.565
																															16	0.238	1177.18	896.667	1419.58	-120.53	1.226							45	0.185	680.599	488.167	835.528	-11.31
																															17	0.185	866.099	749.167	921.37	-112.38	0.996							46	0.185	824.632	561.833	1001.36	1.736
																															18	0.238	1101.67	845.222	1280.15	-62.354	1.284							47	0.158	829.874	594	994.867	3.945
																															19	0.185	1011.6	788	1213.31	-124.114	1.014						296_3	1	0.185	1153.36	825.625	1372.99	-141.147
																														264_1	1	0.185	802.25	700.5	891.42	-163.61	0.96							2	0.317	1954.67	1047.5	2788	-141.234
																															2	0.158	926.032	769.417	1083.58	-165.964	0.893							3	0.185	1046.78	917.438	1195.89	-150.255
																															3	0.185	991.717	793.333	1117.25	-174.958	0.924							4	0.211	1241.4	956.062	1477.12	-128.333
																															4	0.185	997.814	807.417	1170.03	-164.291	0.9							5	0.264	2252.65	1243.38	3091.34	-138.576
																															5	0.185	1057.9	842.333	1208.67	-178.409	0.975							6	0.264	2240.67	1140.33	3261.53	-136.185
																															6	0.132	948.273	826.667	1062.06	-173.157	0.682							7	0.185	1421.57	1172.5	1646.3	178.781
																															7	0.211	963.394	802.333	1135.72	-175.711	1.086							8	0.211	1849.98	1215.56	2472.32	-143.344
																															8	0.185	907.765	835.594	1000.64	176.496	0.997							9	0.158	1546.76	1229.62	1862.3	-152.103
																															9	0.211	1272.9	889.5	1565.79	180	1.077							10	0.158	1188.38	1039	1302.71	-165.256
																															10	0.238	1454.05	983.469	1895.92	-175.601	1.324							11	0.132	1212.05	1106.5	1305.97	-171.119
																															11	0.185	1176.07	935	1399.62	-175.426	1.019							12	0.158	1280.63	994.344	1510.37	-147.848
																															12	0.211	1415.43	942.25	1801.12	-174.898	1.142							13	0.185	1592.12	1178.5	1948.28	-168.69
																															13	0.158	898.007	832.125	946.188	-178.668	0.874							14	0.29	3081.73	1165.88	5201	-137.911
																															14	0.211	1174.88	941.688	1394.55	-174.71	1.102							15	0.132	1364.44	1182.5	1482.7	-176.309
																															15	0.211	1568.31	996.312	2035.91	179.029	1.199							16	0.185	1492.07	1111.47	1815.74	-176.424
																															16	0.211	1342.91	902.625	1686.11	-177.955	1.138							17	0.185	1051.94	874.625	1225.25	-165.651
																															17	0.211	1215.33	921.312	1476.1	-137.231	1.107							18	0.185	1234.91	953.188	1455.78	-147.031
																															18	0.211	1332.06	989.062	1630.88	-177.879	1.098							19	0.158	1333.3	1097.5	1552.62	-95.315
																															19	0.185	1088.51	947.719	1194.8	-138.576	0.921							20	0.185	1476.51	1098.38	1848.25	-135.881
																															20	0.238	1414.14	976.688	1852.75	-156.682	1.283							21	0.158	1375.29	1089.06	1554.99	-136.848
																															21	0.185	1000.25	850.844	1112.97	-139.268	0.965							22	0.185	1974.02	1246.5	2597	-138.918
																															22	0.185	1137.23	927.781	1323.23	-156.038	1							23	0.211	1955.08	1256.5	2596.44	-136.364
																															23	0.158	1045.4	900.938	1142.89	-159.274	0.804							24	0.185	1929.82	1363.53	2402.54	-98.471
																															24	0.132	1050.71	904.219	1145.07	180	0.63							25	0.158	1477.36	1202.75	1774.2	-172.093
																															25	0.211	1333.92	922.625	1760.56	142.549	1.203							26	0.132	1173.88	999.25	1298.47	-167.661
																															26	0.211	1091.18	888	1249.21	-160.71	1.148							27	0.132	1230.39	1095	1376.91	-173.089
																															27	0.185	1174.73	925.5	1361.28	-38.418	1.002						296_4	1	0.158	647.249	552.056	710.084	-83.66
																															28	0.211	1129.44	903.667	1330.26	-154.654	1.139							2	0.132	532.551	451.5	617.479	-79.114
																															29	0.264	1488.85	832	2212.63	-171.87	1.532							3	0.158	730.346	612.222	821.1	-76.43
																															30	0.264	1420.5	869.556	1845.25	-145.176	1.518							4	0.132	645.489	582.778	697.08	-87.709
																														262_4	1	0.238	1565.24	1010.94	1942.12	-162.121	1.323							5	0.158	573.881	506.556	616.944	-93.814
																															2	0.185	1233.89	978.125	1445.94	-152.447	1.054							6	0.158	643.167	518.611	703.791	-46.332
																															3	0.185	1089.56	936.375	1205.19	-140.194	0.952							7	0.132	627.337	530.056	692.854	-78.69
																															4	0.238	1476.01	1060.62	1835.19	-131.348	1.353							8	0.158	834.556	695.944	971.683	-63.435
																															5	0.158	1234.77	1084.75	1366.3	-176.987	0.773							9	0.158	864.533	626.5	999.92	-53.13
																															6	0.317	2204.41	1165.5	3109.22	173.211	1.718							10	0.132	643.917	571.333	708.958	-90
																															7	0.238	1911.82	1210.94	2610.62	-174.289	1.225							11	0.132	637.424	557	685.75	-87.614
																															8	0.185	1357.97	1111.31	1583.81	-147.724	0.913							12	0.132	671.458	587	752.875	-70.821
																															9	0.238	1347.34	991.938	1677.41	-159.228	1.26							13	0.185	762.064	600.444	920.796	-54.866
																															10	0.29	2543.18	1297.25	3741.36	-154.058	1.672							14	0.158	710.972	578.556	792.378	-98.881
																															11	0.211	1339.77	1057.5	1527.43	-147.529	1.059							15	0.185	920.866	694.667	1076.35	-67.011
																															12	0.317	2805.38	1166.69	4250.14	-148.392	1.86							16	0.238	979.403	748.667	1261.36	-72.35
																															13	0.211	1891.16	1146.19	2547.38	-150.751	1.164							17	0.238	1180.7	695.667	1526.22	-71.565
																															14	0.29	3274.13	1046	5480.05	-167.32	1.666							18	0.185	986.886	741.578	1152.1	-48.27
																															15	0.238	2619.84	1224.61	4017.83	-162.35	1.251							19	0.185	1140.42	884.625	1375.36	-109.573
																															16	0.211	2392.85	1124.5	3438.73	-142.696	1.073							20	0.158	890.183	779.25	1035.2	-78.69
																															17	0.343	5017.21	1371.5	8586.25	-138.366	1.957							21	0.132	780.484	687.25	862.867	-53.13
																															18	0.211	2654.06	1087	4158.09	-136.397	1.178							22	0.132	823.178	739.844	916.125	-50.826
																															19	0.211	3600.1	1604.38	5205.66	-158.199	1.094							23	0.132	794.962	684.656	871.618	-91.848
																															20	0.211	2494.72	1298	3698.21	-165.466	1.133						296_5	1	0.185	1035.25	713.688	1290.65	-124.196
																															21	0.211	2265.32	1108	3367.16	-170.218	1.196							2	0.158	715.207	559.5	821.514	-143.973
																															22	0.343	4832.59	1246.88	8806.5	-178.755	1.869							3	0.185	896.04	612.75	1152.46	-137.951
																															23	0.238	2912.15	1490	4289.41	180	1.341							4	0.185	1179.83	802.694	1554.21	-123.254
																															24	0.264	4709.89	1712.89	7430.98	-145.751	1.54							5	0.158	1097.56	802.417	1302.41	-79.077
																															25	0.211	2970.51	1288.89	4525.35	-142.595	1.159							6	0.158	944.594	744.75	1066.27	-120.466
																															26	0.158	2408.93	1413.72	3199.89	-131.186	0.864							7	0.158	902.262	749.625	1022.61	-150.852
																															27	0.238	3168.85	1381.78	5109.3	-176.348	1.276							8	0.132	805.914	603.333	956.769	-78.906
																															28	0.264	3720.32	1773.83	5508.79	-173.774	1.498							9	0.132	783.617	696.139	896.727	-46.79
																															29	0.158	2229.74	1565.75	2970.17	180	0.833							10	0.158	779.113	622.778	876.786	-55.437
																															30	0.317	3452.11	1415.62	5196.08	-176.228	1.852							11	0.132	785.99	696	864.542	-60.524
																															31	0.317	4252.63	1823.81	6043.4	-144.389	1.849							12	0.158	970.676	706.333	1168.29	-53.842
																															32	0.211	2333.65	1329.5	3302.66	180	1.178							13	0.158	922.552	793.146	1062.55	-130.061
																															33	0.264	2865.31	1266.12	4559.35	-173.66	1.472							14	0.158	1189	865.708	1462.82	-54.462
																															34	0.132	1942.64	1465.12	2315.86	-152.7	0.709							15	0.158	993.067	820	1186.82	-95.618
																														262_3	1	0.185	1463.45	920.722	1918.12	176.906	1.004							16	0.185	1683.48	1024.5	2327.46	-86.082
																															2	0.238	2118.65	1050.5	3086.33	166.264	1.255							17	0.132	1050.96	922.333	1193.1	-91.123
																															3	0.238	1964.51	1180.22	2813	164.745	1.235							18	0.185	1318.52	931.688	1658	-137.386
																															4	0.185	1530.22	1032.58	1932.85	169.287	1.02							19	0.158	1064.18	833.25	1261.28	-131.785
																															5	0.158	1514.27	1039.83	1891.74	160.463	0.891							20	0.158	882.801	699.083	1072.71	-50.774
																															6	0.211	1257.19	887.528	1664.34	-177.207	1.112							21	0.158	816.033	635.896	990.947	-92.684
																															7	0.238	1897.6	970.833	2738.94	162.719	1.276							22	0.132	873.489	770	975.844	-84.611
																															8	0.158	1384.34	1036.33	1620.63	165.964	0.782							23	0.158	888.016	717.444	998.834	-65.726
																															9	0.211	1528.99	1045.5	1899	150.422	1.152							24	0.158	1038	870.5	1195.07	-110.898
																															10	0.211	1602.34	937.333	2164.61	156.615	1.092							25	0.132	960.325	824	1077.78	-46.591
																															11	0.158	1299.6	1002.25	1558.87	138.122	0.791							26	0.158	1073.86	868.75	1250.98	-54.567
																															12	0.158	1083.52	901.125	1195.08	151.504	0.809							27	0.106	728.118	596.917	796.747	-84.428
																															13	0.132	1074.89	921.375	1222.72	129.806	0.635							28	0.132	1024.04	856.576	1251.67	-63.435
																															14	0.158	993.359	878.141	1090.1	-178.603	0.833							29	0.317	2086.41	908.5	3192.11	-86.186
																															15	0.132	860.756	740.438	919.312	171.87	0.575							30	0.158	880.408	799.5	960.28	-83.991
																															16	0.158	943.108	824.312	1054.71	175.914	0.855							31	0.158	1206.2	1003.5	1374.91	-90
																															17	0.132	1125.87	948.188	1273.16	-168.69	0.725							32	0.106	768.717	702.766	857.198	-62.447
																															18	0.132	1369.55	1021.94	1666.79	147.653	0.721							33	0.106	691.984	652.25	743.783	-64.44
																															19	0.106	898.685	831.667	965.667	143.13	0.542							34	0.158	696.183	617.922	748.748	-50.906
																															20	0.132	831.791	752.75	884.389	124.38	0.624							35	0.158	734.266	645.625	803.785	-52.253
																															21	0.185	1277.21	919.333	1520.94	161.03	0.916							36	0.132	700.091	630.875	753.594	-110.556
																															22	0.158	983.191	808	1121.63	145.176	0.759							37	0.158	671.716	581.438	714.984	-105.124
																															23	0.158	928.019	728.944	1106	171.119	0.877						294_1	1	0.158	1097.44	898.833	1269.47	180
																															24	0.132	831.303	712.833	921.167	158.199	0.729							2	0.29	2623.7	932	4419.1	-151.314
																															25	0.185	1125.34	789.734	1380	-6.981	1.003							3	0.158	1290.89	1027.42	1531.67	-143.13
																															26	0.106	1014.69	890	1143.02	-163.74	0.508							4	0.264	2051.67	876	3242.72	-146.611
																															27	0.158	960.425	759.25	1091.18	-170.789	0.761							5	0.185	1496.98	942.694	2022.53	-164.055
																															28	0.132	998.431	845.25	1130.29	147.804	0.648							6	0.211	1250.77	812.667	1648.03	-177.064
																															29	0.132	1267.05	1049.56	1418.81	147.653	0.721							7	0.158	1095.43	828.861	1268.48	180
																															30	0.158	1154.46	881.531	1398.96	145.222	0.89							8	0.185	1454.27	932	1927.64	-144.462
																															31	0.158	1007.2	822.812	1168.32	154.058	0.836							9	0.185	1316.47	958.188	1584.25	-137.726
																															32	0.211	1250.83	821.031	1623.8	-157.38	1.056							10	0.158	1373.29	1012.45	1714.39	-151.074
																														262_2	1	0.211	1540.89	942.306	2073.04	35.838	1.203							11	0.132	1194.17	984	1397.44	-153.435
																															2	0.211	1683.39	966.25	2394.53	16.699	1.131							12	0.132	1143.54	955.938	1326.51	-148.173
																															3	0.238	2028.5	1102.11	2921.33	17.65	1.251							13	0.132	1191.08	1069	1324.34	-176.055
																															4	0.211	1749.06	1061.14	2455.99	14.036	1.117							14	0.132	978.028	842.5	1066	-171.87
																															5	0.238	2016.62	984.25	3198.44	11.31	1.381							15	0.106	972.97	905.167	1041.07	-156.038
																															6	0.158	1130.53	849.944	1353.57	11.31	0.829							16	0.238	2231.28	1058.5	3434.04	-149.657
																															7	0.185	1179.91	806.917	1464.2	16.39	0.96							17	0.132	1141.57	933.278	1350.25	-153.435
																															8	0.158	1202.61	916.667	1403.24	15.422	0.815							18	0.158	1479.53	1129.83	1821.77	-171.87
																															9	0.238	2004.29	939.667	2976.06	11.768	1.328							19	0.185	1765.83	1101.67	2456.25	-135
																															10	0.264	1799.38	924	2799.44	9.819	1.429						294_2	1	0.132	600.767	549	674.833	-112.249
																															11	0.158	1114.67	845.583	1293.82	6.34	0.736							2	0.132	637.257	580.111	677.392	-133.452
																															12	0.211	1507.73	961.167	2040.38	38.234	1.138							3	0.132	698.272	605.917	770.167	-97.765
																															13	0.132	1056.6	908	1190.38	15.068	0.729							4	0.211	927.907	769.583	1037.98	-128.234
																															14	0.211	1952.34	1131.31	2816.16	23.703	1.213							5	0.158	580.847	521.333	612.738	-118.443
																															15	0.132	1029.12	940	1118.04	29.745	0.655							6	0.185	689.248	624.333	738.167	-122.829
																															16	0.211	1363.12	895.667	1718.24	11.821	1.19							7	0.185	837.011	677.333	1002.79	-97.496
																															17	0.238	2183.31	1012	3385.67	12.907	1.334							8	0.158	889.781	742.5	1020.84	-97.125
																															18	0.211	1247.28	829.556	1605.29	-4.399	1.059							9	0.132	744.361	664.111	809.333	-99.462
																															19	0.211	1693.8	1030.5	2315.08	18.004	1.139							10	0.158	641.583	548.25	692.167	-90
																															20	0.264	1734.98	842.222	2782.52	14.574	1.399							11	0.158	782.4	687	847.613	-86.055
																															21	0.211	1893.06	1015.5	2827.06	14.349	1.202							12	0.158	1067.66	798	1259.01	-90
																															22	0.158	1325.89	1093.75	1586.53	5.711	0.817							13	0.106	698.276	685	724.809	-86.634
																															23	0.158	1221.77	968.611	1452.69	13.134	0.834							14	0.132	748.354	682.833	818.375	-106.26
																															24	0.238	1930.87	1041	2789.85	-31.373	1.301							15	0.132	999.4	817	1197.17	-98.746
																															25	0.132	1158.5	976	1312.22	-28.811	0.618							16	0.185	1123.5	801.278	1394	-145.008
																															26	0.185	1221.84	896.944	1505.1	-135	0.958							17	0.158	821.95	626.333	953.363	-126.158
																															27	0.211	1506.77	1023.67	1985.67	-149.036	1.105							18	0.132	962.767	835.722	1081	-135
																															28	0.158	1135.16	920.667	1290.33	180	0.758							19	0.185	911.418	753.667	986.25	-118.072
																															29	0.185	1206.23	888.167	1439.5	-164.055	0.986						294_3	1	0.185	1611.06	1104.38	2052.61	-85.426
																															30	0.185	1412.74	1000	1770.17	-150.642	0.994							2	0.158	1476.86	1232.75	1712.51	-96.17
																															31	0.211	1626.26	978	2244.91	-174.56	1.143							3	0.185	1375.83	970.062	1729.84	-134.091
																															32	0.106	974.602	837.781	1057.75	-144.462	0.524							4	0.185	1795.95	1137.34	2437.2	-127.117
																															33	0.132	1040.17	855	1198.81	-149.859	0.728							5	0.158	1442.49	1144.34	1686.41	-107.592
																															34	0.132	1129.92	902.25	1330.69	-176.634	0.692							6	0.132	1133.55	984.594	1295.59	-106.189
																															35	0.211	1476.24	1013.59	1873.99	-151.557	1.109							7	0.132	1365.24	1161.62	1585.12	-91.685
																															36	0.158	1096.13	896.25	1283.78	-171.87	0.862							8	0.132	1731.21	1349.12	2022.31	-86.532
																															37	0.158	1034.12	814.359	1194.67	-161.147	0.88							9	0.132	1129.83	993.125	1240.98	-119.055
																															38	0.264	1635.32	842.562	2415.73	-146.535	1.437							10	0.158	1326.05	1022.31	1565.04	-133.919
																															39	0.185	1320.25	1017.5	1611.47	-158.405	1.049							11	0.132	1373.21	1044.38	1599.17	-127.875
																															40	0.211	1449.93	836.875	1940.19	-160.615	1.163							12	0.132	1433.38	1202.5	1627.71	-117.408
																															41	0.238	2429.96	1194.25	3685.72	-159.647	1.343							13	0.132	1275.36	1074.28	1406.35	-131.348
																															42	0.264	1765.08	862.125	2750.6	-156.28	1.464							14	0.132	1110.1	937.094	1283.42	-132.614
																															43	0.185	1102.94	822.875	1359.81	-161.175	0.944							15	0.158	1362.83	1074	1582.9	-135
																															44	0.185	1167.72	811.156	1421.33	-147.031	0.896							16	0.158	1314.75	988.438	1590.86	-139.686
																															45	0.238	1341.87	723.75	1995	-164.055	1.331							17	0.132	1300.04	1043.88	1514.34	-126.87
																															46	0.238	1911.65	897.438	2692.56	180	1.32							18	0.158	1574.01	1136.75	1985.7	-102.68
																															47	0.29	2786.78	1011	4618.11	-176.424	1.628							19	0.132	1632.66	1366.75	1840.44	-90
																															48	0.211	1190.53	782.312	1513.79	-178.919	1.077							20	0.132	1420.59	1208.25	1630	-91.848
																															49	0.132	954.386	858.266	1023.43	-170.272	0.721							21	0.132	1312.89	1134.22	1438.65	-123.232
																															50	0.185	1038.61	730.375	1244.15	-176.1	0.896							22	0.132	1127.38	996.969	1289.03	-133.668
																															51	0.211	1356.46	784	1880.42	-161.241	1.137							23	0.132	1345.43	1149.45	1549.44	-138.814
																															52	0.132	833.316	676.656	913.578	-174.806	0.673							24	0.158	1790.06	1255.31	2186.45	-88.568
																															53	0.185	948.347	728.812	1149.61	-176.348	0.957							25	0.106	1052.29	980.406	1108.1	-115.56
																															54	0.132	892.763	813.469	983.77	178.025	0.589							26	0.185	1719.05	1266.19	2085.45	-123.341
																															55	0.238	1395.36	752.5	2057.23	-147.051	1.307							27	0.106	893.722	799.047	972.878	-139.899
																															56	0.238	1860.15	889.875	2881.5	-172.648	1.27							28	0.158	1876.47	1465.88	2249.5	-125.538
																															57	0.158	1060.37	830.781	1301.02	-140.906	0.838						294_4	1	0.211	1181.48	856.604	1481.76	-131.689
																															58	0.238	1526.53	868	2081.41	-135.674	1.221							2	0.158	1078.32	835.667	1295.16	-173.346
																														262_1	1	0.238	1296.42	858	1628.62	-26.565	1.363							3	0.158	978.165	682	1203.82	-134.326
																															2	0.238	1332.32	927.688	1714.38	-16.699	1.272							4	0.185	1063.37	743	1358.38	-133.229
																															3	0.185	1033.9	848.25	1194.25	-28.61	1.018							5	0.158	974.784	721.333	1208.48	-142.046
																															4	0.132	910.516	845	966.312	-6.71	0.695							6	0.132	710.191	640.944	766.417	-135.83
																															5	0.132	877.122	832	897.891	-13.241	0.709							7	0.158	1156.97	799.993	1447.58	-139.304
																															6	0.185	1155.96	915.5	1303	-50.194	0.952							8	0.264	1637.76	911.562	2257.81	-177.248
																															7	0.185	1075.49	903.5	1253.88	-43.264	0.948							9	0.158	761.159	642.333	871.802	-137.936
																															8	0.211	1421.84	985.333	1782.25	-55.923	1.112							10	0.132	783.117	658.75	913.25	-137.564
																															9	0.132	841.333	757.889	935.833	-21.801	0.583							11	0.211	1298.31	774.25	1767.74	-136.005
																															10	0.106	759.588	743.889	787.296	-17.526	0.54							12	0.158	1065.51	877.069	1221.1	-138.145
																															11	0.185	997.269	851.778	1123.81	-23.806	1.006							13	0.158	1248.54	1033.58	1468.15	-90
																															12	0.211	1217.17	977.889	1441.48	-46.909	1.15							14	0.132	1074.39	915.188	1230.19	-97.125
																															13	0.238	1421.06	925.333	1789.44	-10.081	1.238							15	0.132	761.901	640	863.885	-163.301
																															14	0.211	1231.16	806.472	1512.96	-32.969	1.194							16	0.185	1329.7	835.458	1752.65	-137.291
																															15	0.158	906.978	826.75	985.84	-2.121	0.732							17	0.132	1033.98	887.833	1148.99	-143.881
																															16	0.264	1426.18	778.778	2045.44	-26.565	1.514							18	0.106	786.073	715.944	848.806	-124.875
																															17	0.132	993.044	916	1062.75	-41.186	0.576							19	0.106	725.066	642.5	781.792	-137.936
																															18	0.185	1266.34	785.278	1540.67	-33.275	1.037							20	0.158	1205.62	984.75	1347.69	-51.116
																															19	0.158	971.794	839.833	1121.73	13.57	0.808							21	0.132	790.814	688.208	897.351	-114.179
																															20	0.211	1376.93	986.611	1638.88	22.306	1.142							22	0.132	802.425	713.264	858.583	-135.939
																															21	0.238	1223.37	885.167	1408.59	-1.193	1.3							23	0.158	860.292	747.479	989.013	-137.175
																															22	0.185	1152.06	823.833	1364.5	-3.013	1.031							24	0.185	1184.63	889.25	1388.36	-131.566
																															23	0.158	964.145	823.222	1078.03	-1.909	0.813							25	0.132	881.036	818.569	944.24	-143.393
																															24	0.158	1026.71	896.889	1143.2	-8.881	0.877							26	0.132	904.071	826.25	1005.42	-131.424
																															25	0.238	1392.32	875.833	1848.06	-1.273	1.219							27	0.185	1371.88	963.5	1747.85	-90.785
																															26	0.238	1229.99	833.944	1530.12	-24.444	1.309							28	0.185	1239.73	936.458	1421.43	-136.193
																															27	0.238	1354.11	940.111	1678.01	-7.275	1.283							29	0.132	1218.18	1059.17	1386.98	-136.507
																															28	0.132	877.869	762.389	948.583	-9.866	0.632						292_1	1	0.211	1029.32	797.438	1238.48	-5.194
																															29	0.158	939.06	811.75	1063.94	-3.945	0.787							2	0.238	939.213	767.375	1044.06	-1.848
																															30	0.185	1109.78	850.222	1352.61	-25.115	0.957							3	0.158	689.081	614	745.487	-14.381
																															31	0.132	973.522	843.667	1090.11	-8.746	0.712							4	0.211	926.093	799.562	1052.45	-1.975
																															32	0.106	800.708	733.778	851.901	-30.466	0.534							5	0.211	1232.15	867.042	1545.74	-42.594
																															33	0.106	789.074	757.444	819.704	-32.735	0.451							6	0.158	1027.23	903	1149.58	-9.462
																															34	0.132	735.583	677.889	793.917	-33.024	0.646							7	0.185	1297.11	1062.17	1518.62	-35.059
																															35	0.185	1140.07	838.75	1438.88	-19.983	0.951							8	0.158	1214.99	1020.5	1398.24	-22.329
																															36	0.185	1164.02	859.5	1388.13	-11.976	0.914							9	0.211	1332.45	992.208	1698.4	0
																															37	0.158	1050.82	847.5	1231.86	-7.125	0.873							10	0.238	1720.64	1179.19	2128.97	-5.08
																															38	0.211	1134.39	849.667	1309.94	-15.376	1.124							11	0.158	1214.14	1044.33	1358.89	6.34
																															39	0.132	851.074	743.778	904.958	-21.371	0.669							12	0.158	981.971	842.812	1094.76	2.684
																															40	0.185	988.723	752.333	1216.46	-18.435	0.942							13	0.264	1677.84	896.889	2286.69	-5.042
																															41	0.132	909.173	791.833	1043.5	-15.068	0.729							14	0.264	1956.67	1045.56	2841.33	5.148
																															42	0.158	1063.14	816.417	1277.97	9.462	0.824							15	0.211	1754.75	1111.74	2426.8	-4.939
																															43	0.158	1244.61	941.167	1430.42	-2.121	0.732							16	0.211	1618.77	1070.29	2178.34	-22.671
																														260_6	1	0.185	1208.28	983	1398.89	-19.179	0.989							17	0.158	1348.5	1062.67	1631.6	-37.954
																															2	0.185	1133.01	943.375	1301.12	-97.125	0.983							18	0.158	1260.68	981.984	1481.72	-1.364
																															3	0.185	1034.7	891.5	1138.19	-61.189	0.927							19	0.132	1170.46	1052.31	1291.75	-1.762
																															4	0.211	1298.84	1059.75	1521.62	-2.203	1.057							20	0.185	1599.73	1141.42	2016.55	-51.875
																															5	0.211	1271.15	966.125	1583.51	19.093	1.118							21	0.132	1082.26	898.556	1186.43	-5.826
																															6	0.158	1106.94	935.062	1231.21	36.254	0.756							22	0.158	968.325	823.583	1126.52	-29.148
																															7	0.132	1159.11	966.375	1272.25	-33.69	0.586							23	0.158	1087.29	910.979	1220.18	-36.158
																															8	0.158	1232.36	974.125	1440.59	-33.69	0.879							24	0.132	860.264	763.5	973.99	-50.332
																															9	0.158	1271.83	1073	1474.69	-41.186	0.864							25	0.185	1138.8	837.562	1405.73	-39.588
																															10	0.158	1312.52	1033.5	1532.75	-5.711	0.817							26	0.132	888.892	821.208	951.257	-41.082
																															11	0.132	1055.91	936.722	1125.5	-2.203	0.705							27	0.211	1587.43	1060.06	1947.63	-40.746
																															12	0.132	1024.89	955.667	1085.5	31.43	0.571							28	0.185	1456.87	962.972	1913.62	-3.094
																															13	0.185	1201.94	957.111	1415.44	21.251	1.046						292_2	1	0.158	728.701	529.667	878.233	-45
																															14	0.185	1267.98	999	1498.24	43.877	0.977							2	0.158	1035.95	785.667	1208.24	-88.025
																															15	0.158	1261.08	917	1498.3	52.431	0.888							3	0.158	1126.02	862	1337	-37.235
																															16	0.185	1802.69	1232.33	2306.75	43.831	0.939							4	0.264	2062.2	956.667	3165.16	-36.027
																															17	0.132	1124.36	978	1256.44	41.82	0.69							5	0.158	996.03	849	1149.58	-37.694
																															18	0.158	1275.36	1014.25	1497.7	86.055	0.787							6	0.158	988.043	822.944	1127.83	-20.772
																															19	0.185	1506.17	1131.83	1806.37	88.452	1.002							7	0.185	888.673	644.889	1060.5	8.366
																															20	0.158	1293.89	1136.5	1424.58	58.392	0.827							8	0.185	1060.1	755.333	1375.53	-30.7
																															21	0.211	1383.49	1134	1617.28	37.747	1.062							9	0.211	1210.7	793	1571.22	27.216
																															22	0.211	1618.29	1133.17	2091.17	45	1.072							10	0.158	993.928	775.667	1172.36	-7.352
																															23	0.185	1384.42	1119.75	1578.11	48.652	0.902							11	0.132	1080.07	852.306	1207.2	-2.203
																														260_5	1	0.185	1208.28	983	1398.89	-19.179	0.989							12	0.185	1259.42	874.444	1621	3.013
																															2	0.185	1133.01	943.375	1301.12	-97.125	0.983							13	0.185	1133.03	884.167	1347.38	-39.611
																															3	0.185	1034.7	891.5	1138.19	-61.189	0.927							14	0.185	1154.6	806.5	1579.61	0
																															4	0.211	1298.84	1059.75	1521.62	-2.203	1.057							15	0.158	789.983	652	861.162	-7.125
																															5	0.211	1271.15	966.125	1583.51	19.093	1.118							16	0.185	931.534	726.333	1122.29	-3.094
																															6	0.158	1106.94	935.062	1231.21	36.254	0.756							17	0.211	1147.33	845.333	1393.87	1.469
																															7	0.132	1159.11	966.375	1272.25	-33.69	0.586							18	0.158	831.639	755.667	879.933	-10.491
																															8	0.158	1232.36	974.125	1440.59	-33.69	0.879							19	0.185	1070.43	830	1238.29	-8.616
																															9	0.158	1271.83	1073	1474.69	-41.186	0.864							20	0.185	837.53	705.75	922.284	-38.418
																															10	0.158	1312.52	1033.5	1532.75	-5.711	0.817							21	0.158	816.523	699.556	880.271	-42.138
																															11	0.132	1055.91	936.722	1125.5	-2.203	0.705							22	0.185	854.765	703.556	1021.25	-41.878
																															12	0.132	1024.89	955.667	1085.5	31.43	0.571							23	0.238	887.966	674.778	1086.07	-33.69
																															13	0.185	1201.94	957.111	1415.44	21.251	1.046							24	0.185	1020.02	722.111	1238.08	15.524
																															14	0.185	1267.98	999	1498.24	43.877	0.977							25	0.158	716.362	641.333	773.642	-4.236
																															15	0.158	1261.08	917	1498.3	52.431	0.888							26	0.106	726.537	661.5	782.204	-36.87
																															16	0.185	1802.69	1232.33	2306.75	43.831	0.939							27	0.158	773.698	683.139	857.717	-13.57
																															17	0.132	1124.36	978	1256.44	41.82	0.69							28	0.185	800.981	656	882.833	-19.44
																															18	0.158	1275.36	1014.25	1497.7	86.055	0.787						290_1	1	0.158	710.678	632	749.9	-79.509
																															19	0.185	1506.17	1131.83	1806.37	88.452	1.002							2	0.158	753.919	695.167	824.413	-123.69
																															20	0.158	1293.89	1136.5	1424.58	58.392	0.827							3	0.132	702.379	672	725.354	-79.114
																															21	0.211	1383.49	1134	1617.28	37.747	1.062							4	0.158	783.25	695.889	855.378	-132.138
																															22	0.211	1618.29	1133.17	2091.17	45	1.072							5	0.185	928.11	725.667	1089.67	-123.275
																															23	0.185	1384.42	1119.75	1578.11	48.652	0.902							6	0.185	867.851	746.333	929.333	-133.831
																															24	0.211	1583.82	1123.25	1890.48	-55.713	1.082							7	0.185	828.219	746.722	895.917	-120.7
																															25	0.185	1654.26	1203.81	2031.5	-70.017	0.951							8	0.158	738.594	647.167	818.078	-124.216
																															26	0.211	1835.65	1171.25	2488.25	-136.397	1.178							9	0.211	855.432	761.389	927.89	-111.541
																															27	0.185	1965.48	1313.5	2411	-79.695	0.908							10	0.238	910.912	711.333	1068.31	-121.159
																															28	0.264	2099.89	1060.25	3333.56	-38.157	1.447							11	0.211	892.083	697.667	1035.48	-110.095
																															29	0.238	2479.72	1345.5	3514.47	-36.529	1.365							12	0.264	1026.67	772.833	1295.78	3.18
																															30	0.211	1425.56	849	1931.36	-46.397	1.178							13	0.238	1072.3	754	1328.37	-133.315
																															31	0.158	1550.01	1172.19	1936.94	-54.782	0.845							14	0.238	1049.8	787.667	1310.42	-130.101
																															32	0.185	1571.51	1140.5	1887.88	-69.146	0.913							15	0.132	834.589	741.167	947.667	-131.634
																															33	0.185	1618.97	1175.5	2030.88	-72.35	0.938							16	0.158	814.883	700.139	913.378	-142.765
																															34	0.185	1530.28	1140.56	1922.16	-43.264	0.948							17	0.132	772.211	729.5	799.125	-123.024
																															35	0.132	1361.66	1197.5	1520.56	-42.709	0.719							18	0.238	1042.46	705.361	1288.5	-92.386
																															36	0.264	1974.75	1115	2744.02	-71.075	1.503							19	0.264	1122.89	706	1474.3	-133.568
																															37	0.264	2650.22	1353	3905.34	-53.13	1.422							20	0.158	796.517	666	853.1	-147.381
																															38	0.211	1864.21	1078.25	2578.64	-46.397	1.178							21	0.132	742.712	705.625	830.25	20.556
																															39	0.185	1814.66	1153.5	2337.61	-24.444	0.982						290_2	1	0.238	1011.74	764.868	1263.96	-91.259
																															40	0.158	1625.55	1223.06	1939.16	-62.103	0.781							2	0.264	1156.79	715.75	1572.49	-90.526
																															41	0.185	1508.22	1178.12	1751.5	-50.528	0.895							3	0.158	553.193	490.667	611.468	-82.147
																															42	0.158	1604.5	1252.31	1860.88	-115.201	0.763							4	0.185	605.56	570.389	640.375	-90
																															43	0.132	1238.83	1121.5	1360.1	-101.768	0.664							5	0.185	617.758	548.111	675.463	-115.115
																															44	0.185	1444.13	1151.67	1715	-17.354	0.908							6	0.238	905.801	664.792	1096.27	-90.623
																															45	0.185	1437.53	984	1688	-84.958	0.924							7	0.158	667.985	600.417	742.104	-91.762
																															46	0.158	1320.89	1025.5	1528.5	-93.814	0.814							8	0.185	746.174	644.5	835.729	-79.54
																															47	0.132	1155.61	975.111	1314.48	-102.265	0.637							9	0.185	697.492	623.389	764.293	-43.807
																															48	0.185	1633.03	1177.25	1967.83	-98.366	0.931							10	0.158	679.928	584.25	753.525	-52.927
																															49	0.185	1491.82	1113.22	1830.85	-58.496	0.985							11	0.211	758.441	659.208	935.439	-127.933
																															50	0.132	1285.12	1115.33	1444.1	-71.565	0.6							12	0.158	890.185	736.792	1012.77	-129.56
																															51	0.132	1155.51	1011	1287.12	-73.072	0.651							13	0.158	641.631	587.5	684.232	-88.152
																															52	0.158	1251.27	932.333	1514.09	-88.025	0.786							14	0.158	691.473	610.993	750.819	-90.988
																															53	0.185	1302.67	989.333	1592.83	-145.84	0.916							15	0.158	648.2	601.75	688.403	-47.936
																															54	0.158	1208.08	899	1513	-122.005	0.767							16	0.132	748.745	668.75	815.672	-48.468
																															55	0.185	1585.19	996.778	2121.35	-103.671	1.031							17	0.158	745.864	675	821.12	-37.694
																															56	0.264	2811.62	1087.67	4417.33	-39.289	1.54							18	0.185	887.976	711.389	1014.17	-110.556
																															57	0.29	2691.68	1045.5	4242.85	-50.572	1.578							19	0.158	842.026	741.167	938.54	-42.397
																															58	0.106	1127.67	1071.89	1187.79	-25.201	0.509							20	0.106	798.065	758.5	833.426	-85.101
																															59	0.132	1436.43	1145.5	1690.72	-51.34	0.694							21	0.158	874.922	770	980.807	-87.039
																															60	0.132	1106.29	974	1196.99	-46.736	0.632							22	0.158	834.84	706.75	946.906	-49.236
																															61	0.158	1307.6	1090.89	1544.08	-141.953	0.791						290_3	1	0.132	524.67	477.922	573.516	-116.565
																															62	0.158	1536.31	1257.67	1844.99	-55.176	0.759							2	0.132	544.247	502.188	576.359	-77.125
																															63	0.132	1336.59	1162.08	1475.15	-98.13	0.575							3	0.185	581.462	451.094	662.031	-97.595
																															64	0.158	1549.88	1248.17	1872.25	-126.469	0.775							4	0.211	719.612	521	905.821	-129.144
																															65	0.185	1980.49	1433	2518.75	-78.024	0.914							5	0.211	673.614	523.625	801.366	-105.068
																															66	0.185	1716.26	1197.5	2137.95	-62.879	0.936							6	0.132	619.275	534.078	668.812	-102.339
																															67	0.158	1740.85	1205.88	2076.76	-40.764	0.778							7	0.211	661.497	468.109	825.404	-94.086
																															68	0.211	2180.69	1364	2993.65	-27.051	1.072							8	0.185	630.194	522.719	750.969	-135
																														260_4	1	0.211	1678.52	1319.88	1964.48	-91.975	1.179							9	0.185	840.613	656.562	984.542	-149.657
																															2	0.211	1677.05	1071.5	2122.97	-120.964	1.184							10	0.158	549.784	521.811	577.638	-129.401
																															3	0.132	1097.04	982.25	1187.02	-93.814	0.611							11	0.185	724.195	608.828	826.833	-53.881
																															4	0.211	1515.53	1160.25	1846.08	-70.907	1.118							12	0.132	543.93	507.219	583.875	-93.814
																															5	0.158	1322.86	1045.12	1556.49	-67.166	0.838							13	0.158	560.579	509.469	612.005	-124.114
																															6	0.211	1573.69	1183.5	1881.61	-45	1.092							14	0.211	901.428	669.25	1089.99	-138.715
																															7	0.158	1364.92	1150	1563.3	-85.073	0.788							15	0.185	754.172	614.812	881.75	-84.806
																															8	0.211	1630.25	1206.06	2027.7	-72.848	1.148							16	0.158	819.417	702.375	924.55	-85.236
																															9	0.132	1172.92	1088.67	1234.75	-55.222	0.594							17	0.158	718.933	617.25	826.4	-133.152
																															10	0.132	1215.39	1088.5	1334.12	-81.703	0.657							18	0.211	874.914	604	1155	-129.806
																															11	0.238	1668.71	1198.73	2061.84	-47.121	1.294							19	0.158	790.632	648.531	956.66	-114.102
																															12	0.158	1372.15	1192.67	1521.82	-52.815	0.739							20	0.185	733.916	541.969	831.222	-95.194
																															13	0.158	1261.05	1092.75	1391.85	-37.747	0.796							21	0.185	886.344	683.625	1091.71	-96.71
																															14	0.185	1787.63	1186.88	2300.54	-45.785	1.049							22	0.158	715.735	599	884.676	-124.114
																															15	0.211	1796.61	1369.38	2114.99	-54.689	1.195							23	0.211	939.67	679.5	1140.64	-147.529
																															16	0.211	1553.14	1032.75	1988.8	-50.856	1.126							24	0.158	772.703	667.734	874.151	-64.799
																															17	0.106	1154.71	1033.78	1236.36	-40.601	0.562							25	0.185	837.019	714.75	978.188	-142.224
																															18	0.185	1714.11	1250.19	2131.17	-131.082	1.051							26	0.158	621.441	579.031	672.253	-51.34
																															19	0.132	1159.91	1067.22	1231	-65.225	0.582							27	0.211	938.207	647.333	1181.21	-84.685
																															20	0.211	1641.59	1094.5	2106.43	-81.87	1.149							28	0.211	879.309	661	1062.37	-122.276
																															21	0.158	1370.78	1076.91	1635.68	-88.603	0.833							29	0.185	970.478	744.222	1174.54	-93.094
																															22	0.211	1523.26	1253.38	1744.17	-85.986	1.161							30	0.132	705.971	564.833	831.042	-107.745
																															23	0.211	1651.42	1275.44	1974.14	-9.293	1.132							31	0.158	593.937	525.167	633.2	-79.875
																															24	0.158	1673.38	1374.72	1949.42	-55.125	0.817							32	0.238	957.102	603.333	1228.33	-113.356
																															25	0.132	1261.3	1023.25	1381.88	-32.735	0.676							33	0.264	1266.34	771.444	1634.85	-129.289
																															26	0.158	1423.24	1254.77	1533.51	-38.454	0.882							34	0.211	675.34	575.5	715.087	-116.565
																															27	0.158	1482.73	1233.91	1713.07	-49.086	0.806							35	0.158	634.347	541.75	692.436	-105.422
																															28	0.106	1235.39	1148	1314	-135	0.46							36	0.211	997.428	704.167	1201.75	-78.959
																															29	0.158	1440.73	1178.62	1637.85	-45	0.804							37	0.158	760.419	635.766	891.312	-76.608
																															30	0.132	1348.54	1113.12	1543.25	-54.462	0.699							38	0.211	1132.09	790.75	1463.19	-93.302
																															31	0.132	1313.63	1100.22	1500	-76.759	0.709							39	0.132	686.161	585.844	772.914	-131.496
																															32	0.132	1392.34	1190.75	1628.66	-72.072	0.726						290_4	1	0.185	450.381	421.236	477.753	-94.97
																															33	0.158	1362.74	1114.88	1575.41	-23.199	0.773							2	0.185	508.373	413.833	591	-97.496
																															34	0.132	1293.35	1208.12	1399.86	-29.249	0.582							3	0.158	471.493	427.111	502.211	-108.435
																															35	0.211	1586.86	1206.19	1956.1	-32.32	1.178							4	0.158	433.419	383.639	458.13	-106.189
																															36	0.238	1669.29	1166.06	2088.89	-37.875	1.235							5	0.185	571.852	492.056	634.241	-93.18
																															37	0.158	1343.71	1095.72	1567.46	-69.864	0.865							6	0.211	560.43	460.111	627.122	-107.592
																															38	0.132	1437.74	1269.44	1551.72	-85.236	0.652							7	0.132	520.485	481.5	560.889	-101.31
																														260_3	1	0.185	1170.27	898.583	1368.25	-50.826	0.943							8	0.158	553.027	488.556	582.56	-103.57
																															2	0.185	1210.96	996.667	1420.6	-67.249	0.91							9	0.158	541.124	497.833	578.682	-135
																															3	0.264	1922.23	1104.67	2743	-149.036	1.421							10	0.211	561.284	470.5	631.389	-173.047
																															4	0.158	1041.57	903	1164.62	-117.408	0.824							11	0.158	555.173	503.5	596.467	-107.819
																															5	0.185	1584.24	1197.53	1933.67	-122.735	0.902							12	0.158	563.261	525.5	602.767	-106.699
																															6	0.211	1417.62	1101	1750.24	-153.435	1.09							13	0.132	596.736	567	639.889	-100.305
																															7	0.158	1295.13	1018.33	1531.85	-130.03	0.884							14	0.158	544.4	484.833	580.667	-73.301
																															8	0.185	1238.67	1011.39	1456.11	-126.254	1.008							15	0.132	536.482	481.944	585.611	-77.005
																															9	0.158	1101.06	970.056	1222.28	-113.199	0.825							16	0.185	536.717	501.778	575.75	-96.17
																															10	0.158	1086.98	1004.5	1165.89	-107.819	0.797							17	0.158	559.842	511.667	611.267	-119.982
																															11	0.185	1412.66	1040.17	1703.75	-101.634	0.94							18	0.158	571.056	521.5	612.333	-120.964
																															12	0.132	1278.15	1161	1377.21	-70.821	0.66							19	0.185	542.671	511.083	579.5	-107.928
																															13	0.106	1044.5	965.333	1115.5	-68.199	0.438							20	0.185	634.252	531.389	711.667	-112.989
																															14	0.238	1592.32	1012	2084.5	-129.036	1.29							21	0.185	618.098	519.833	693.204	-115.017
																															15	0.185	1308.62	1002.67	1562.75	-147.171	0.999							22	0.185	590.339	512	700.938	-125.538
																															16	0.211	1751.07	1216.17	2167.41	-136.909	1.15							23	0.211	617.208	484.5	719.474	-135
																															17	0.158	1517.25	1265.33	1765.29	-90	0.731							24	0.211	669.127	565.556	753.528	-143.973
																															18	0.158	1531	1176.25	1789.6	-99.782	0.797							25	0.158	586.613	541.028	643.124	-130.601
																															19	0.106	1320.69	1141.06	1447.11	-147.095	0.548							26	0.158	599.766	539	684.867	-129.289
																															20	0.185	1906.51	1325.83	2383.69	-123.69	0.977						288_1	1	0.158	1101.93	861.333	1381.56	-36.469
																															21	0.238	1782.46	1094.94	2296.96	170.134	1.265							2	0.132	939.103	804.583	1075	-94.574
																															22	0.238	1904	1271.83	2486.46	-84.053	1.307							3	0.106	765.742	740	801.79	-120.466
																															23	0.185	1341.46	952.25	1631.41	-91.591	0.975							4	0.158	973.221	767.333	1106.63	-53.13
																															24	0.185	1163.71	940	1371.17	-120.964	0.948							5	0.158	918.311	760.778	1036.92	-52.765
																															25	0.185	1725.63	1248.78	2151	-90	1.029							6	0.158	985.13	821.333	1125.95	-17.819
																															26	0.158	1418.42	1144.61	1673.47	-88.152	0.84							7	0.158	917.061	799.417	1009.03	-29.982
																															27	0.158	1642.79	1245.83	1980.03	-123.69	0.879							8	0.158	965.513	852	1099.6	-25.71
																															28	0.158	1354.08	957.111	1578.65	-105.945	0.789							9	0.185	967.847	858	1100	-51.843
																															29	0.158	1225.78	977.611	1457.48	-68.199	0.875							10	0.185	1022.03	808.417	1251	-28.74
																															30	0.132	938.683	852	1015.12	-65.376	0.715							11	0.158	1269.34	1103.33	1404.91	-17.819
																															31	0.211	1459.72	1042.33	1841.18	-26.565	1.09							12	0.29	1574.54	1024.17	2085.75	-37.451
																															32	0.211	1369.35	944.889	1778.07	-55.222	1.187							13	0.158	969.59	780.778	1072.77	-40.601
																															33	0.211	1375.77	974	1737.5	-70.71	1.148							14	0.158	1025.62	908.333	1124.49	-1.909
																															34	0.185	1433.16	1074.17	1751.14	-127.185	0.986							15	0.185	1186.8	944.111	1386.11	-30.964
																															35	0.158	1240.77	1035.17	1389.99	-118.179	0.86							16	0.158	1100.87	934.833	1266.88	-15.945
																															36	0.264	1402.14	1038.67	1647.12	-59.421	1.384							17	0.158	1199.15	1017.33	1339.86	-45
																															37	0.185	1044.17	890.75	1136.81	-54.866	0.894							18	0.211	1364.94	1178.89	1554	-141.34
																															38	0.185	1246.17	932	1544.38	-84.958	0.924							19	0.158	956.97	876.111	1022.54	-62.65
																															39	0.185	1307.54	901.167	1565.26	-144.866	0.894							20	0.132	859.336	781.667	918.453	-31.759
																															40	0.185	1269.63	1036.33	1465.61	-107.928	0.968							21	0.317	1735.88	957.75	2465.27	-2.684
																															41	0.132	1052.21	939.5	1146.83	-92.386	0.651							22	0.132	1127.59	988.972	1229.44	-41.987
																															42	0.132	1105.79	934.944	1287.33	-94.764	0.652							23	0.185	980.552	875.861	1039.78	-43.781
																															43	0.185	1468.15	995.167	1792.5	-95.042	0.924							24	0.185	1157.09	942.833	1304.5	-26.565
																															44	0.158	1576.66	1228	1902.62	-107.819	0.797							25	0.185	1006.53	883.667	1107.69	-42.797
																															45	0.132	1150.19	1018.5	1260.17	-94.764	0.652							26	0.132	927.436	799.333	1095.88	-31.759
																															46	0.158	1391.52	1079.25	1633.96	-91.848	0.84							27	0.211	1251.58	821.778	1531.09	-34.046
																															47	0.158	1314.97	1060	1521.79	-178.21	0.867							28	0.185	1296.21	1025.33	1535.67	-40.426
																															48	0.185	1307.28	1052.83	1566.12	-120.379	0.91							29	0.132	948.567	870.167	1081.83	-45
																															49	0.211	1583.92	1058	2055.37	-114.677	1.103							30	0.211	1091.59	830.667	1300.19	-4.086
																														260_2	1	0.211	1078.87	793.222	1387.74	-120.466	1.068							31	0.29	2160.96	1092.67	3172.17	-21.105
																															2	0.238	1188.8	747.667	1582.12	-132.58	1.361							32	0.29	1405.89	977.333	1808.5	-38.367
																															3	0.185	1029.1	790	1270.46	-133.919	1.015							33	0.238	1431.49	1037.33	1752.54	-38.853
																															4	0.158	877.208	790.111	935.12	-75.53	0.867							34	0.211	1342.63	975.5	1661.67	-38.66
																															5	0.132	811.578	731.444	873.875	-97.125	0.655							35	0.238	1417.44	942.75	1775.47	-39.806
																															6	0.185	981.795	827.417	1170.89	-133.919	1.015							36	0.185	1281.44	1061.83	1498.69	-56.31
																															7	0.185	1065.04	813.5	1259.72	-137.203	0.997							37	0.158	1147.44	1036	1252.09	-4.086
																															8	0.106	826.449	780.417	881.139	-158.749	0.523							38	0.158	1230.42	900	1418.95	-37.235
																															9	0.264	1560.82	900.889	2177.98	-132.825	1.514							39	0.264	1732.86	1004	2282.81	-22.932
																															10	0.29	1531.42	911.5	2069.5	-142.734	1.565							40	0.185	1350.34	1017.72	1582.33	-32.735
																															11	0.185	920.272	838.75	1029.03	-133.781	0.9							41	0.211	1679.88	1060.67	2197.17	-25.974
																															12	0.185	1036.7	877.556	1223.75	-145.84	0.916						288_2	1	0.396	2080.37	1017	2886.83	-157.694
																															13	0.238	1341.21	917.333	1798.72	-133.315	1.303							2	0.264	1856.69	1039.67	2453.5	-165.203
																															14	0.132	939.783	847	1020.01	-150.524	0.716							3	0.211	1339.15	987.667	1607.63	178.568
																															15	0.132	899.034	842.833	925.068	-145.62	0.624							4	0.158	1318.5	1113.33	1476.3	-143.531
																															16	0.211	1394.24	932.083	1850.51	-129.094	1.117							5	0.185	1010.46	839.833	1154.04	-173.48
																															17	0.185	1237.44	1011.78	1432.67	-136.169	0.939							6	0.158	1002.92	865.333	1106.71	-140.44
																															18	0.185	1235.53	962.778	1472	-141.843	0.964							7	0.185	1024.12	835.667	1175.56	-144.462
																															19	0.185	1231.33	999.778	1392.03	-136.169	0.939							8	0.185	957.703	825.25	1067.42	-148.241
																															20	0.158	1213.04	975	1381.38	-147.804	0.864							9	0.185	1197.9	1021.5	1381	-135
																															21	0.264	1296.04	922.333	1656.13	-152.949	1.429							10	0.185	1181.33	938	1392.75	-147.724
																															22	0.211	1225.9	870.5	1499.21	-130.914	1.075							11	0.211	1484.94	914.875	1877.46	-147.529
																															23	0.132	1120.01	945.667	1258.78	-104.036	0.67							12	0.185	1502.35	1138.52	1837.52	180
																															24	0.132	1113.78	966.917	1198.4	-82.569	0.628							13	0.185	1608.03	1224.69	1915.88	-144.162
																															25	0.211	1314.29	994.889	1577.85	-112.068	1.081							14	0.185	1341.54	1052	1623.96	-157.989
																															26	0.238	1538.75	963.722	2062.67	-147.619	1.315							15	0.185	1441.91	1037.5	1758.12	-131.82
																															27	0.29	1647.92	887	2375.4	-121.799	1.593							16	0.185	1207.6	933.25	1435.83	-142.352
																															28	0.158	1100.1	956.833	1212	-120.651	0.85							17	0.211	1489.96	1130.03	1789.82	-137.726
																															29	0.211	1175.02	858	1396.97	-97.306	1.065							18	0.132	921.206	808.222	990.429	-138.18
																															30	0.185	1050.19	860.167	1207.37	-139.399	0.999							19	0.158	897.467	812.056	960.411	-169.875
																															31	0.158	1071.11	941	1159.74	-128.047	0.791							20	0.185	1364.62	1027	1671.58	-126.529
																															32	0.185	1065.5	901.333	1232.83	-124.592	0.954							21	0.185	1093.43	879.625	1260.41	-177.563
																															33	0.185	1182.46	945.833	1396.06	-111.801	1.021							22	0.185	1290.57	981.844	1612.64	-131.082
																															34	0.158	1086.01	960.667	1210.03	-135	0.766							23	0.238	1723.58	958.938	2454.67	-133.152
																														260_1	1	0.238	1600.55	1098	1910.31	-72.646	1.362							24	0.238	1745.98	885.094	2519.87	-137.545
																															2	0.185	1627.1	1280.25	1902.72	-97.431	0.942							25	0.132	859.917	785.25	928.426	-15.255
																															3	0.238	1923.06	1242.25	2535.38	-123.179	1.262							26	0.185	1012.85	780.812	1184.53	-135
																															4	0.211	1381.17	1076.75	1666.71	-114.624	1.073							27	0.158	953.183	818.984	1104.19	-147.426
																															5	0.211	1769.22	1066.5	2280.47	-116.565	1.181							28	0.158	741.69	683.359	831.553	-159.624
																															6	0.158	1275.98	978.75	1531.56	-100.784	0.868							29	0.185	869.067	710.375	1022.59	-160.821
																															7	0.158	1242.31	942.25	1507.65	-106.699	0.848						288_3	1	0.132	1201.37	1013.5	1351.82	-1.637
																															8	0.343	2694.37	1104.5	4354.52	-120.174								2	0.132	1067.8	881.562	1189.27	15.709
																															9	0.211	1297.94	1012.31	1571.51	-62.526	1.145							3	0.185	1166.7	924.938	1361.98	26.053
																															10	0.158	1296.47	1133.81	1414.94	-30.466	0.801							4	0.185	1383.57	999.875	1754.69	33.69
																															11	0.132	1252	1071.5	1398.38	-61.928	0.691							5	0.158	998.054	851	1118.35	25.201
																															12	0.106	1293.39	1152	1435.6	-4.399	0.53							6	0.185	1260.75	942.25	1493.72	33.69
																															13	0.185	1192.75	921.75	1406.69	-45	0.919							7	0.185	786.599	488.611	1332.5	31.185
																															14	0.264	1461.68	1130.88	1830.29	-35.538	1.398							8	0.158	1650.64	1231.8	1942.36	19.855
																															15	0.185	1254.08	935	1449.62	-31.759	1.003							9	0.132	1142.65	1053.62	1216.69	15.945
																															16	0.158	1249.35	1040.12	1437.25	-45	0.862							10	0.132	1078.31	987.219	1150.17	1.848
																															17	0.211	1314.45	991	1619.27	-38.047	1.187							11	0.132	898.691	808.125	1023.86	28.179
																															18	0.211	1651.36	1200.5	2070.4	-49.185	1.181							12	0.158	1230.77	900.594	1453.06	16.699
																															19	0.158	1205.62	1047.83	1370.82	-57.848	0.84							13	0.132	1106.83	969.625	1232.78	10.305
																															20	0.185	1315.88	1030.12	1513.29	-88.698	0.894							14	0.106	937.039	873.625	1004.5	0
																															21	0.132	1137.4	1020.53	1222.31	-41.348	0.676							15	0.106	873.636	786.938	926.556	17.103
																														258_3	1	0.185	841.088	666.25	908.25	-4.899	0.951							16	0.158	1087.87	945.078	1176.28	4.635
																															2	0.185	782.122	657.556	872	-5.042	0.924							17	0.158	1188.16	1002	1323.85	12.529
																															3	0.158	753.54	666.222	817.186	-1.848	0.84							18	0.158	1402.32	1098.7	1641.38	-11.592
																															4	0.158	666.406	613.5	715.6	25.641	0.751							19	0.132	1294.92	1089.5	1468.46	1.637
																															5	0.185	779.4	643	904.674	-33.232	0.939							20	0.158	1178.06	976.188	1358.75	1.507
																															6	0.211	808.364	695.333	908.752	2.936	1.058							21	0.132	885.756	774.312	957.957	5.194
																															7	0.185	837.692	727.5	913.556	0	0.894							22	0.158	1253	935.344	1489.17	5.856
																															8	0.158	758.988	709.389	800.211	10.125	0.77							23	0.211	1304.96	887.5	1685.83	-3.013
																															9	0.132	778.798	717.5	882.266	-12.265	0.637							24	0.264	1827.33	1065.69	2415.72	3.318
																															10	0.132	747.687	696.111	790.083	-7.765	0.601							25	0.185	1235.15	928	1492.82	1.219
																															11	0.238	987.936	736.056	1180.73	-22.011	1.373							26	0.158	1182.46	938.438	1481.41	-3.991
																															12	0.158	814.539	721	888.653	16.189	0.874							27	0.132	999.08	887.312	1118.88	-7.352
																															13	0.185	861.683	736.333	962	-18.435	1.028							28	0.106	776.141	741.625	800.104	-4.236
																															14	0.238	1041.11	885.333	1166.3	9.866	1.265							29	0.158	809.458	722.625	878.806	0
																															15	0.238	1055.82	812.5	1278.4	41.424	1.228						286_1	1	0.132	1136.37	912	1303.06	-52.125
																															16	0.185	851.357	695.333	983.167	32.829	0.999							2	0.211	1559.11	964.609	2044.18	-135.744
																															17	0.185	962.959	788	1102.42	25.201	1.018							3	0.158	1314.44	1086.19	1497.88	-62.784
																															18	0.185	861.819	690.5	981.333	47.121	1.035							4	0.132	1180.22	1102.38	1252.88	-94.086
																															19	0.158	985.136	833.167	1104.31	-22.479	0.85							5	0.132	948.62	885.5	1025.81	-41.186
																															20	0.158	938.969	808.722	1062.92	-31.264	0.887							6	0.185	1369.63	972.812	1646.33	-35.676
																															21	0.185	996.771	811.875	1184.25	33.69	1.025							7	0.264	1901.88	1040.75	2711.11	-50.981
																															22	0.211	1000.07	708.438	1224.14	25.641	1.127							8	0.211	1455.74	1027.25	1798.01	-20.807
																															23	0.185	894.745	742.125	1002.84	40.101	1.009							9	0.211	1739.16	1106.8	2336.7	-51.189
																															24	0.211	975.604	812.125	1086.67	48.013	1.093							10	0.29	2303.74	960.625	3626.83	12.45
																															25	0.238	997.929	701	1232.81	24.905	1.254							11	0.264	1610.41	965.375	2210.05	27.681
																															26	0.211	1003.19	761.062	1250.91	23.962	1.2							12	0.264	1897.33	1109.09	2557.12	8.13
																															27	0.211	1065.41	766.75	1316.38	39.56	1.212							13	0.158	1051.93	877.375	1208.84	0
																															28	0.211	1112.87	855.875	1362.77	37.694	1.129							14	0.264	1920.16	974.5	2964.19	-2.291
																															29	0.158	994.762	854.5	1097.88	51.34	0.78							15	0.132	928.377	850.75	984.984	-3.366
																															30	0.29	1259.98	712.75	1748.34	100.437	1.57							16	0.132	920.362	859.703	954.789	11.31
																															31	0.238	1082.47	778	1393.61	45	1.321							17	0.106	840.578	755.562	917.25	-12.529
																															32	0.158	1003.82	883	1126.2	73.301	0.848							18	0.238	1442.23	894.406	1871.48	-30.324
																															33	0.158	911.558	708.5	1137.4	-2.862	0.814							19	0.264	1571.5	898.75	2129.6	3.366
																															34	0.185	900.589	778.5	1024.22	5.194	0.897							20	0.158	969.312	840.25	1036.25	39.401
																															35	0.106	862.219	831.375	883.833	0	0.447							21	0.211	992.485	817.875	1105.96	4.316
																															36	0.211	947.991	763.5	1119.43	19.799	1.079							22	0.132	910.322	827.531	973.492	18.435
																															37	0.158	893.538	752.75	1020.42	18.435	0.771							23	0.185	1425.93	950.188	1808.78	-30.174
																															38	0.211	1064.11	802.5	1265.42	22.166	1.184						286_2	1	0.211	2262.06	1767	2728.68	-89.341
																															39	0.211	956.079	754	1106.73	9.782	1.196							2	0.132	1458.86	1142.33	1758.67	-119.745
																															40	0.185	895.001	813.75	941.417	21.371	1.003							3	0.238	2492.42	1722.85	3113.75	-139.95
																															41	0.211	1104.13	856.5	1312	26.565	1.181							4	0.185	2103.88	1509.53	2610.04	180
																															42	0.132	998.273	901.25	1051.09	25.017	0.672							5	0.132	1415.46	1116.11	1672.23	-130.486
																															43	0.185	897.045	770.75	968.542	35.838	0.902							6	0.158	1574.42	1130.89	1967.38	-134.356
																															44	0.185	940.899	771.25	1072.22	78.69	1.036							7	0.132	1769.66	1444.78	2121.23	-93.302
																															45	0.211	977.594	787.5	1159.75	14.534	1.133							8	0.158	2001.39	1607	2339.27	178.977
																															46	0.185	994.077	803.25	1160.72	0	1.016							9	0.238	3018.86	1373.67	4284	-139.268
																															47	0.211	1013.14	732.5	1333.31	47.726	1.208							10	0.158	1742.61	1186.09	2051.08	178.958
																															48	0.185	947.659	812.5	1118.5	45	0.919							11	0.158	1978.12	1565.33	2327.97	-150.255
																															49	0.158	1023.79	876.5	1154.26	63.435	0.818							12	0.185	2254.53	1451.65	2980.44	-137.246
																															50	0.158	915.1	875.75	962.4	0	0.731							13	0.132	1509.9	1286	1760	-139.899
																															51	0.132	809.938	734	861.969	0	0.691							14	0.185	2612.7	1601.89	3486.83	-96.17
																															52	0.185	819.335	726.5	890.406	50.194	0.952							15	0.132	1560.86	1318.33	1763.09	-138.691
																															53	0.185	852.333	687	959.444	48.18	1.036							16	0.29	3615.39	1734.83	5101.46	-129.118
																															54	0.185	979.528	846.75	1087.5	45	0.919							17	0.158	1902.92	1467.75	2271.8	-128.66
																															55	0.185	922.729	730.25	1036.08	25.463	0.945							18	0.158	1820.51	1419.42	2075.02	-133.025
																															56	0.238	1059.79	837.812	1242.55	60.945	1.255							19	0.158	1992.45	1544.33	2379.61	-163.113
																														258_2	1	0.238	1423.46	826.528	1863.82	-140.356	1.231							20	0.158	2115.9	1519.92	2676.91	-139.97
																															2	0.238	1494.66	928.833	1971.06	-128.29	1.311							21	0.158	1641.57	1360.08	1883.59	-172.875
																															3	0.211	1527.24	1016	1919.19	-108.853	1.173							22	0.079	1386.17	1271.67	1508.17	-29.745
																															4	0.211	1137.65	846.833	1411.64	-134.029	1.13							23	0.158	2006.68	1598.07	2310.87	3.122
																															5	0.185	1215.69	930.722	1502.79	-152.021	0.981							24	0.264	3413.93	1815.5	4800.25	-63.435
																															6	0.106	969.743	887.5	1038.33	180	0.515							25	0.238	2744.43	1193.71	3906.71	-90
																															7	0.29	1539.54	854	2324.42	-171.18	1.59							26	0.158	1492.08	1200.11	1778.06	-127.875
																															8	0.158	939.527	779.667	1049.89	-178.152	0.84							27	0.29	2824.59	1579.48	3696.38	-141.34
																															9	0.238	1317.03	862	1779.5	-172.875	1.31							28	0.132	1959.27	1611.43	2278.28	-135
																															10	0.158	1128.86	912.75	1311.86	-149.349	0.85							29	0.132	1699.43	1424.12	1912.57	-138.468
																															11	0.264	1713	944.389	2417.24	-148.671	1.458							30	0.211	2805.5	1715.06	3691.8	-128.454
																															12	0.317	1727.05	775.667	2534.41	-178.264	1.788							31	0.132	1165.98	987.188	1306.38	-122.949
																															13	0.185	1303.04	894	1607.87	-172.504	1.038							32	0.132	1611.71	1297.47	1869.88	-92.564
																															14	0.29	1665.94	920	2452	165.5	1.623						286_3	1	0.158	940.687	780.125	1042.25	-5.315
																															15	0.185	1104.29	818	1269.15	173.29	0.927							2	0.185	1276.22	914.328	1544.32	-16.113
																															16	0.211	1372.17	896	1791.93	166.608	1.169							3	0.158	1141.87	980.5	1259.68	-9.462
																															17	0.132	889.501	727.833	995.618	-160.201	0.72							4	0.211	1388.57	873.875	1735.43	1.081
																															18	0.185	1136.99	804	1439.98	158.499	0.961							5	0.132	1172.77	1007.5	1343.68	1.736
																															19	0.158	926.592	802.667	1049.69	142.765	0.85							6	0.185	1351.47	1079.88	1624	2.386
																															20	0.211	1076.02	789.333	1347.74	-138.013	1.093							7	0.158	936.504	834	989.556	17.447
																															21	0.211	1002.83	742.556	1226.96	-139.538	1.21							8	0.264	1655.51	838.5	2493.82	10.098
																														258_1	1	0.158	763.427	671.167	875.902	-27.408	0.824							9	0.29	1822.66	941.5	2632.67	-2.07
																															2	0.264	1389.66	778.333	1923.17	-27.553	1.405							10	0.264	1685.07	947.5	2294.18	-1.614
																															3	0.185	783.109	678.667	861.25	-48.652	0.902							11	0.158	794.828	690.875	858.241	-18.886
																															4	0.185	1033.58	724.778	1216.02	-20.376	1.011							12	0.317	1986.96	876	3198.65	-0.666
																															5	0.158	942.544	822	1036.5	-23.199	0.825							13	0.185	822.908	702.844	895.453	3.576
																															6	0.185	1010.42	736.889	1181.31	-30.141	0.971							14	0.158	843.639	775	887.765	-6.34
																															7	0.211	1225.85	785.667	1625.01	-37.405	1.159							15	0.132	892.679	801.906	959.891	-14.826
																															8	0.211	1136.89	798.167	1371.48	-46.005	1.092							16	0.238	1559.6	953.344	2027.31	0
																															9	0.238	1248.77	784.167	1705.27	-33.024	1.292							17	0.238	1409.85	937.688	1774.37	35.538
																															10	0.158	1024.43	731.333	1257.84	-40.03	0.884							18	0.132	946.87	842.844	1060.91	-47.386
																															11	0.158	996.535	768.722	1153	-40.03	0.884							19	0.185	1214.81	834.594	1515.16	-40.732
																															12	0.211	979.438	768.389	1220.93	-36.027	1.105							20	0.264	2088.69	856	3274.75	-36.87
																															13	0.185	903.607	735.222	1023.11	-36.87	0.948							21	0.158	1104.87	887.266	1313.49	-12.68
																															14	0.185	883.952	723.833	1031.03	-31.827	0.924							22	0.132	957.694	806.109	1103.81	-6.71
																															15	0.264	1230.36	716	1744.17	-42.797	1.495							23	0.158	1132.41	919.125	1344.2	11.31
																															16	0.185	999.994	760.688	1199.46	-30.964	0.948							24	0.158	1163.1	900	1334.83	4.185
																															17	0.264	1295.49	832.5	1817.2	-46.169	1.408							25	0.132	1190.46	989.25	1326.67	31.264
																															18	0.132	893.452	809.5	973.156	-30.964	0.711							26	0.238	1329.02	882.344	1726.88	-1.818
																															19	0.238	1037.24	735.5	1308.94	-43.727	1.293							27	0.211	1477.71	988.312	1911.79	1.042
																															20	0.238	1098.68	800	1390.75	-41.186	1.296						286_4	1	0.132	1458.21	1086.38	1646.81	-119.539
																															21	0.158	980.408	866.875	1054.35	-51.34	0.78							2	0.185	1644.33	1095.97	2055.07	-110.283
																															22	0.158	1028.84	887.562	1148.42	-51.34	0.78							3	0.132	1298.25	1101.5	1482.5	-93.576
																															23	0.238	1308.14	858.75	1783.12	-3.468	1.343							4	0.185	2072.43	1424.69	2536.98	-18.8
																															24	0.185	964.049	752.75	1074.46	-4.97	0.938							5	0.132	1621.13	1275.58	1892.56	-90
																														256_3	1	0.211	972.862	747	1183.93	-38.047	1.187							6	0.158	1594.73	1303.39	1866.33	-53.13
																															2	0.158	773.793	647.25	883.56	-63.435	0.818							7	0.238	3148.93	1424.83	4391.62	-56.31
																															3	0.238	1034.21	712.5	1320.02	-30.379	1.366							8	0.158	1775.32	1314.88	2054.42	-79.563
																															4	0.158	777.583	732.375	809.1	-105.524	0.759							9	0.185	2108.6	1472.16	2725.48	-110.41
																															5	0.132	733.756	654.312	816.344	-42.709	0.719							10	0.211	2777.81	1506.38	3929.01	-135.725
																															6	0.132	711.378	646.875	764.906	-61.928	0.691							11	0.264	3530.84	1624.31	5218.27	-133.919
																															7	0.185	879.109	694.75	1014.31	-35.838	0.902							12	0.158	2347.89	1590.28	2839.3	-37.747
																															8	0.185	859.61	718.312	982.229	-71.565	1.028							13	0.158	2379.87	1655.17	3016.47	-102.095
																															9	0.185	929.198	743.75	1130.12	-70.821	0.989							14	0.158	1281.72	1094.25	1425.38	-55.125
																															10	0.158	833.025	706	922.19	-68.749	0.785							15	0.158	1048.44	883.312	1181.11	-70.145
																															11	0.29	1064.12	733.25	1399.53	-48.122	1.582							16	0.132	1004.81	917.688	1054.03	-35.538
																															12	0.211	956.491	823.688	1054.28	-52.696	1.073							17	0.264	2309.13	1554.38	2941.43	-48.814
																															13	0.211	1119.8	778	1435.47	-40.815	1.181							18	0.185	2251.05	1817.5	2595	59.036
																															14	0.264	1241.12	863.5	1593.67	-41.634	1.468							19	0.211	1818.61	1356.12	2082.11	-44.256
																															15	0.158	901.578	758.5	1009.21	-47.121	0.776							20	0.158	1353.15	1089.12	1585.78	-45
																															16	0.158	1034.75	837.625	1195.29	-43.152	0.891							21	0.238	2660.04	1620.25	3507.42	-53.13
																															17	0.238	1134.57	736.062	1441.05	-46.219	1.35							22	0.185	2297.5	1425.92	2976.38	-38.29
																															18	0.238	1098.89	885.611	1311.78	-66.801	1.238							23	0.132	1365.12	1183.36	1548.75	-34.695
																															19	0.211	1063.8	790.583	1188.98	-67.166	1.117							24	0.211	3104.29	1864.75	3975.2	-19.385
																															20	0.211	1238.27	811.5	1557.12	-103.392	1.169							25	0.132	1904.81	1559.84	2183.01	-41.348
																															21	0.185	867.151	711.25	962	-42.709	0.958							26	0.158	2447.46	1649.44	3170.72	11.821
																															22	0.238	1325.42	765.5	1771.5	-29.745	1.31							27	0.238	3119.16	1626.5	4416.53	10.784
																															23	0.238	1201.79	697.25	1677.67	-41.82	1.381							28	0.264	2609.13	1575.53	3266.21	-22.426
																															24	0.185	1019.41	671.667	1231.62	-16.39	0.96						286_5	1	0.158	780.85	620.75	959.483	26.996
																															25	0.132	847.039	735	956.444	-48.013	0.729							2	0.185	1053.32	795.611	1229.73	-139.667
																															26	0.106	783.543	717	865.407	-84.289	0.544							3	0.132	761.879	648	898	-134.215
																															27	0.264	1178.88	721.333	1546.74	-54.462	1.398							4	0.158	1025.04	795.438	1226.2	-138.077
																															28	0.185	1065.56	864.5	1279.89	-81.027	1.042							5	0.185	1087.75	864.375	1260.06	-135.526
																															29	0.185	876.411	699.444	1009.2	-47.121	1.035							6	0.158	880.896	708.156	999.569	-139.086
																															30	0.158	773.708	674.5	846.42	-24.775	0.776							7	0.158	922.994	743.828	1099.2	-128.884
																															31	0.211	842.732	629.889	978.602	-14.744	1.064							8	0.158	1049.57	865.969	1246.64	-132.879
																															32	0.264	1159.52	723.25	1521.34	-46.469	1.494							9	0.158	1080.68	906.219	1236.9	-170.538
																															33	0.185	914.591	664.778	1072.92	-30.964	0.948							10	0.132	930.773	773	1084.45	-35.754
																															34	0.185	772.091	642.417	918.5	-38.66	1.041							11	0.158	1053.07	834.688	1252.72	-6.009
																															35	0.264	1091.64	657.5	1489.56	-72.897	1.473							12	0.185	1158.54	870.875	1376.67	50.964
																															36	0.211	790.193	660.5	927.954	-104.744	1.064							13	0.211	1323.96	941.625	1708.36	-128.157
																															37	0.264	1272.67	725.333	1735.27	-90	1.517							14	0.132	1127.95	976.062	1233.18	-130.03
																															38	0.185	832.958	700.556	920.444	-27.897	1.042							15	0.158	1241.28	973.75	1438.67	-131.76
																															39	0.211	893.621	672.5	1111.12	-87.274	1.139							16	0.158	1259.14	976.844	1518.41	-135
																															40	0.158	867.275	719.778	940.9	-68.962	0.754							17	0.211	1482.42	1036.72	1712.31	-178.995
																															41	0.211	1056.44	814.25	1243.78	-54.162	1.203							18	0.132	1059.83	884.125	1212.39	-149.859
																															42	0.211	1164.17	914.667	1367.39	-39.806	1.058							19	0.132	945.281	864.781	1045.06	176.186
																															43	0.238	910.445	691.778	1092.17	-49.268	1.287							20	0.132	1098.17	907.844	1257.3	-133.727
																															44	0.211	868.609	680.333	1055.5	-105.376	1.124							21	0.132	1042.23	849.375	1184.93	-142.125
																															45	0.264	1223.23	756	1627.35	-45	1.417							22	0.132	1049.29	901.125	1198.57	-142.125
																															46	0.185	875.712	664	1041.39	-75.579	0.979							23	0.158	1272.32	963.25	1559.75	-144.462
																															47	0.185	798.786	607.778	909.333	-108.925	1.002							24	0.185	1349.3	964.188	1708.69	-149.657
																														256_2	1	0.211	1161.18	792.333	1569.84	-125.218	1.127							25	0.132	945.8	838.469	1071.5	-133.831
																															2	0.185	950.835	735.167	1149.56	-94.514	1.032							26	0.158	1174.95	979.75	1342.88	-90
																															3	0.158	918.85	779.667	1029.62	-79.509	0.744							27	0.211	1427.7	982.719	1843.48	-94.316
																															4	0.158	977.636	869.778	1108.98	-120.256	0.753							28	0.185	1084.81	828.25	1298.55	-154.592
																															5	0.158	898.255	770.417	1035.44	-81.119	0.877							29	0.211	1318.37	832.094	1743.54	-138.013
																															6	0.185	956.075	816.333	1082.31	-91.736	0.894							30	0.158	1262.72	972.484	1530.79	-112.834
																															7	0.132	862.867	800.972	913.569	-106.26	0.677							31	0.211	1511.88	1113.12	1871.38	-98.276
																															8	0.158	939.064	822.5	1049.96	-102.724	0.861							32	0.158	1325.79	1034.94	1578.29	-163.301
																															9	0.185	1187.52	893	1439.25	-95.042	0.924							33	0.158	1306.3	1103.75	1479.36	-100.176
																															10	0.185	1440.35	966.5	1778.46	-82.093	0.984						286_6	1	0.158	1152.72	927.562	1401.66	-26.565
																															11	0.158	1126.11	971.5	1275.34	-74.055	0.789							2	0.185	1559.42	1066.89	1983.48	-48.918
																															12	0.211	1364.99	972.667	1766.49	-136.005	1.092							3	0.158	1083.71	963.672	1185.06	-54.782
																															13	0.185	1463.66	1057.5	1869.9	-124.114	1.014							4	0.132	1203.7	978.312	1354.05	-47.862
																															14	0.211	1302.39	938.583	1596.37	-82.694	1.065							5	0.185	1389.57	1050.5	1635.49	-14.036
																															15	0.185	1036.72	835.389	1195.83	-81.634	0.931							6	0.264	1907.38	1029.38	2609.13	0
																															16	0.158	1220.06	967	1413.63	-90	0.867							7	0.185	1117.98	824.562	1346.23	-45.881
																															17	0.185	1552.98	1103.33	1933.11	-120.141	0.971							8	0.211	1309.19	929.406	1614.77	-41.186
																															18	0.185	1397.91	1027.72	1679.67	-130.601	0.999							9	0.264	2297.05	1148.53	3093.94	-2.454
																															19	0.158	1346.4	1063	1594	-136.469	0.747							10	0.132	1102.89	898.844	1298.09	0
																															20	0.185	1231.97	957.667	1421.17	-79.695	0.908							11	0.185	1252.03	921.062	1519.65	-44.215
																															21	0.132	1125.69	864	1303.83	-111.371	0.669							12	0.185	1517.25	943.125	1923.34	-48.468
																															22	0.158	1309.03	1057.33	1545.6	-124.216	0.819							13	0.238	1733.25	1133.61	2157.38	-41.711
																															23	0.185	1433.9	1017.83	1779.18	-120.7	1.008							14	0.185	1228.34	955.719	1467.56	-3.731
																															24	0.185	1453.67	1072	1798.88	-99.728	0.962							15	0.211	1694	1060.88	2141.38	0
																															25	0.211	1465.78	999	1819.53	-91.469	1.057							16	0.238	1815.55	1292.62	2246.72	-3.633
																															26	0.211	1505.95	969.833	1975.87	-102.381	1.137							17	0.158	1809.95	1155.5	2240.81	-45
																															27	0.185	1179.28	973	1351.63	-128.928	0.905							18	0.238	1941.99	1268.25	2235.06	-45
																															28	0.185	1412.56	1094.5	1672.47	-86.532	0.895							19	0.185	1694.87	1076.67	2099.41	-25.017
																															29	0.185	1519.08	1106.94	1957.25	-129.401	0.981							20	0.132	1036.62	921.167	1142.33	-45
																															30	0.158	1335.44	1146.17	1548.68	-81.87	0.766							21	0.158	1256.23	893.609	1460.81	-37.147
																															31	0.158	1429.27	1117.83	1706.33	-103.57	0.808							22	0.132	1230.16	1032.12	1398.89	-58.173
																															32	0.158	1390.8	1145	1673.69	-109.654	0.805							23	0.238	2485.81	1091	3567.1	-0.855
																															33	0.132	1171.86	962.5	1302.97	-120.069	0.595							24	0.238	2043.86	1169.88	2828.2	26.162
																															34	0.158	1103.58	933.278	1233.26	-115.641	0.751							25	0.238	1854.47	1158.25	2404.66	11.143
																															35	0.158	1328.95	1080	1511.98	-92.045	0.759							26	0.158	1498.3	1238.19	1701.15	-39.987
																															36	0.211	1462.49	937	1905.54	-129.094	1.117							27	0.211	1527.07	1135.94	1880.36	1.102
																															37	0.185	1270.18	1022.58	1496.95	-118.887	0.897						284_1	1	0.238	561.686	466.556	621.238	-132.51
																															38	0.158	1224.05	945.667	1432.73	-136.469	0.747							2	0.185	568.38	483	682.648	-53.13
																															39	0.185	1467.21	1066.83	1896.78	-85.486	1.032							3	0.158	493.302	401.333	574.306	-47.603
																															40	0.211	1565.89	1128.5	1962.07	-102.68	1.11							4	0.158	563.075	494.556	611.906	-62.65
																															41	0.158	1206.86	1032.78	1381.98	-104.036	0.782							5	0.185	905.532	624.167	1149	-51.34
																															42	0.158	1067.14	977.917	1166.7	-85.914	0.76							6	0.158	660.586	507.333	832.693	-53.842
																															43	0.132	1198.57	1021	1338.62	-62.447	0.703							7	0.158	499.591	448.5	555.3	-52.765
																															44	0.158	1173	1028.78	1295.8	-80.218	0.797							8	0.158	545.973	425.389	638.063	-72.181
																															45	0.158	1176.41	1030.94	1273.37	-61.557	0.739							9	0.132	493.124	428.667	541.083	-145.713
																															46	0.185	1427.2	979.917	1735.71	-70.017	0.951							10	0.132	456.439	418.667	494.556	-48.013
																															47	0.211	1415.63	996.167	1833.47	-109.359	1.062							11	0.132	543.953	453.667	607.389	-51.71
																															48	0.158	1214.94	1026.33	1374.23	-72.897	0.737							12	0.185	577.712	490	627.089	-34.16
																															49	0.238	2599.13	1284.17	3928.78	-68.629	1.338							13	0.185	622.648	506.333	707.512	-62.7
																															50	0.185	1411.83	1104.44	1626.71	-78.024	0.914							14	0.185	650.925	548.5	766	-53.471
																															51	0.185	1207.37	976.667	1425.58	-67.249	0.91							15	0.132	555.378	489.167	609.667	-124.992
																															52	0.185	1175.21	986.833	1338.56	-86.634	0.922							16	0.132	568.179	504.5	613.958	-82.235
																															53	0.185	1307.97	923	1571.58	-131.878	1.055							17	0.211	884.144	596.833	1115.67	-67.932
																															54	0.158	1245.08	1018	1401.39	-72.759	0.822							18	0.185	814.96	615.083	1051.67	-149.036
																															55	0.132	1151.77	1062.22	1239.33	-90	0.704							19	0.185	757.124	617.5	893.076	-91.637
																															56	0.158	1302.72	1008.17	1576.17	-88.091	0.813							20	0.132	626.525	574.833	675.375	-79.216
																															57	0.238	1948.1	1073.67	3123.67	-118.61	1.357							21	0.158	759.469	571.944	931.7	-55.784
																															58	0.211	1726.71	1090.83	2319.2	-127.405	1.159							22	0.185	828.245	662.833	990.667	-78.69
																															59	0.211	1495.31	1032.5	1901.16	-103.092	1.196							23	0.185	776.061	599	924.812	-78.024
																															60	0.211	1644.08	1179.53	2116.51	-91.364	1.138							24	0.158	522.95	490.667	543.713	-82.147
																															61	0.185	1482.73	1076.67	1838.6	-97.696	1.011							25	0.158	572.685	516.111	624.693	-56.31
																															62	0.238	1835.48	1137	2588.78	-99.866	1.265							26	0.132	582.05	530.722	623	-85.236
																															63	0.211	1859.12	1138	2639.17	-128.66	1.214							27	0.158	568.614	527.667	601.056	-84.094
																														256_1	1	0.238	1576.47	937.222	2159.99	-47.643	1.246							28	0.185	645.364	570.167	716.292	-90
																															2	0.264	2187.21	978.556	3427.06	-45	1.417							29	0.132	568.328	502.917	614.715	-62.354
																															3	0.185	1402.44	975.5	1781.5	-118.072	0.921							30	0.185	591.433	541.5	662.312	-64.537
																															4	0.238	1871.73	1007.97	2868.79	-81.87	1.341							31	0.158	492.709	429.875	530.844	-97.696
																															5	0.343	2939.33	950.333	4869.11	-48.504	1.88							32	0.185	703.264	520.5	837.958	-120.579
																															6	0.343	3622.14	1057.58	6434.85	-54.819								33	0.132	544.583	458.781	643.75	-107.928
																															7	0.185	1348.26	915.333	1594.25	-48.366	0.978							34	0.158	474.342	419.062	530.92	-88.493
																															8	0.264	1780.32	873.889	2640.49	-45	1.417							35	0.132	481.538	396.062	559.321	-77.276
																															9	0.158	1232.43	961.5	1485.73	-38.047	0.791							36	0.158	413.536	387.5	440.52	-81.027
																															10	0.238	1920.98	984.333	2947.65	-43.409	1.379							37	0.158	510.365	465.125	544.45	-75.579
																															11	0.264	2151.6	1069.33	3298.58	-48.814	1.439							38	0.158	519.581	395	613.992	-64.026
																															12	0.211	1589.39	1060.83	2109.6	-42.184	1.17							39	0.185	610.699	469.125	753.625	-85.333
																															13	0.132	1237.27	970.333	1415.59	-43.452	0.709							40	0.132	498.25	427.75	576	-104.036
																															14	0.211	1746.96	1109.69	2359.16	-57.724	1.217							41	0.158	559.325	461.5	663.53	-79.216
																															15	0.211	1827	1169.22	2354.72	-47.045	1.073							42	0.211	484.875	417.25	538.082	-133.452
																															16	0.185	1929.17	1157.28	2781	-52.815	0.986							43	0.158	494.819	440.812	546.49	-123.275
																															17	0.238	1828.23	1041	2443.25	-31.608	1.24							44	0.158	449.821	396.65	487.15	-127.147
																															18	0.238	2012.52	916	3064.09	-38.48	1.349							45	0.132	505.098	463.422	533.266	-118.887
																															19	0.158	1416.9	1151.67	1592.93	-46.469	0.747							46	0.132	517.667	452.625	567.34	-78.024
																															20	0.211	1640.44	1055.67	2214.71	-61.607	1.139							47	0.158	544.983	513.75	580.25	-90
																															21	0.29	2101.23	1027.56	3163.38	-46.364	1.609							48	0.132	641.634	534.344	716.77	-90
																															22	0.264	2202.82	1163.94	3215.95	-48.621	1.516							49	0.132	513.849	471.828	552.781	-128.047
																															23	0.211	1589.39	1099.83	2063.98	-64.654	1.139							50	0.185	651.826	523.625	784.141	-121.608
																															24	0.185	1497.07	1152.75	1795.79	-21.161	0.9						284_2	1	0.158	525.99	457.333	586.871	-57.381
																															25	0.185	1422.6	1008.67	1772.67	-54.462	0.932							2	0.158	532.801	442.333	598.831	-76.608
																															26	0.185	1551.32	1050.06	2030.5	-34.592	0.954							3	0.185	602.005	506.25	705.049	-37.519
																															27	0.132	1208.19	1038.86	1292.46	-43.264	0.632							4	0.158	532.985	441.792	615.05	-53.902
																															28	0.132	1030.94	915.167	1177.92	-64.537	0.63							5	0.158	480.778	434.125	515.575	-48.366
																															29	0.132	1081.06	919.167	1211.17	-38.66	0.694							6	0.158	537.933	463.25	577.825	-48.691
																															30	0.211	1571.74	932.583	2173.89	-71.565	1.199							7	0.158	532.133	489.875	557.7	-52.853
																															31	0.238	1983.71	1067.28	3006.31	-116.053	1.357							8	0.185	548.173	459.016	622.375	-46.736
																															32	0.185	1274.62	946.528	1576.73	-31.827	0.924							9	0.158	531.888	462.188	609.724	-33.275
																															33	0.211	1695.51	930.25	2428.63	-39.472	1.193							10	0.185	523.702	447.469	567.793	-55.954
																															34	0.264	1928.39	934.667	3083.36	-41.987	1.457							11	0.185	537.948	432.438	619.257	-43.409
																															35	0.185	1555.12	944.75	1969.64	-56.725	1.037							12	0.132	530.519	478.375	585.562	-90
																															36	0.238	1792.68	893	2566.38	-4.97	1.251							13	0.132	547.916	482.672	601.496	-40.426
																															37	0.185	1476.05	999.333	1890.67	-55.008	0.992							14	0.158	536.684	497.156	582.338	-51.546
																															38	0.264	1429.95	777.778	2023.3	-63.435	1.393							15	0.158	528.035	460.875	582.6	-46.123
																															39	0.238	1668.66	838.333	2556.18	-54.058	1.338							16	0.158	572.219	487.156	647.883	-51.546
																															40	0.238	1709.5	867.889	2452.31	-61.294	1.297							17	0.158	563.59	481.125	623.226	-50.906
																															41	0.132	1227.77	1032.11	1359.92	-67.751	0.644							18	0.158	561.364	512.469	620.588	-40.314
																															42	0.211	1631	955.167	2278.97	-61.699	1.2							19	0.158	706.578	569.188	819.894	0
																															43	0.238	1683.29	897.75	2488.38	-37.235	1.276							20	0.158	509.916	460	541.825	-20.376
																															44	0.185	1376.76	918.5	1778.69	-41.634	0.978							21	0.158	464.116	425.266	498.114	-31.43
																															45	0.185	1285.3	817.188	1620.6	-51.71	0.983							22	0.185	507.869	452	562.667	-32.276
																															46	0.132	1068.88	864	1237.16	-51.843	0.723						284_3	1	0.158	537.211	497.222	583.644	-1.909
																															47	0.29	2245.32	825.5	3685.92	-55.125	1.634							2	0.158	613.456	512.778	705.161	16.699
																															48	0.238	1879.65	1057.12	2706.12	-62.592	1.236							3	0.158	643.695	560.333	722.662	21.448
																															49	0.185	1450.37	901	1880.06	-66.501	1.019							4	0.132	528.233	465.667	572.75	11.768
																															50	0.185	1376.63	870.125	1735.19	-50.194	0.952							5	0.158	566.84	498	622.638	31.608
																															51	0.158	1422.22	922.625	1779.22	-21.801	0.875							6	0.185	611.523	510.833	709.562	23.199
																															52	0.238	1617.92	827.938	2409.38	-36.529	1.365							7	0.158	627.689	543.722	722.773	29.745
																															53	0.185	1289.85	934.667	1595.67	-46.169	0.939							8	0.158	564.844	515.111	593.182	53.13
																															54	0.185	1373.94	972	1662.58	-48.366	0.978							9	0.158	692.069	549.5	788.573	33.69
																															55	0.185	1207.95	927.111	1497	-55.408	0.954							10	0.158	656.217	530.667	757.85	29.982
																															56	0.211	1616.91	928.167	2159.33	-52.595	1.159							11	0.185	722.36	599.667	814.852	8.616
																															57	0.185	1469.57	925.5	2082.54	-54.638	1.03							12	0.211	797.399	576.333	956.075	13.092
																															58	0.317	3018.49	1060.83	4888.84	-89.157	1.842							13	0.158	575.239	510.778	612.46	-36.469
																															59	0.238	1777.45	866.833	2721.17	-41.634	1.305							14	0.264	931.28	565.333	1345.19	-45.764
																															60	0.158	1127.68	858	1301.2	-48.991	0.825							15	0.158	655.181	557.833	719.14	15.945
																															61	0.106	944.225	873.5	1014.56	-47.291	0.479							16	0.185	677.54	554.056	762.022	47.386
																															62	0.185	1156.88	809.167	1438.58	-48.366	0.978							17	0.185	842.292	633.944	1043.54	85.365
																															63	0.29	2497.85	845.5	4132.25	-119.859	1.686							18	0.264	880.662	617.5	1142.58	-92.203
																															64	0.211	1304.89	760.444	1769.54	-52.001	1.1							19	0.185	798.702	664.083	939.25	9.728
																															65	0.211	1422.53	811.5	2040.02	-54.782	1.127							20	0.158	699.15	601.75	770.3	14.47
																															66	0.211	1518.21	872.417	2126.43	-90	1.165							21	0.158	732.879	592.833	839.887	-102.339
																															67	0.211	1819.03	1000.67	2588.2	-97.943	1.176							22	0.158	721.328	567.333	791.533	-163.301
																																												23	0.211	765.593	614.5	912.085	-177.064
																																												24	0.238	903.769	617.333	1184.17	-2.386
																																		total no of boutons:			924							25	0.158	691.817	577	770.013	-20.772
																																												26	0.158	690.006	595.167	778.033	-14.931
																																												27	0.132	665.766	580	716.806	-29.476
																																												28	0.238	876.91	585.667	1131.61	-38.29
																																												29	0.29	1079.57	616.167	1556.28	-117.44
																																												30	0.132	644.721	566.75	740.083	-155.376
																																												31	0.211	901.081	601.694	1173.23	-135.909
																																												32	0.238	1027.94	616	1507.77	-156.038
																																												33	0.158	693.814	549.333	780.613	-60.255
																																												34	0.211	929.929	665.333	1177.52	-87.274
																																											284_4	1	0.185	688.065	575.125	787.094	-125.838
																																												2	0.238	736.845	581.219	869.407	-126.304
																																												3	0.158	722.552	564.688	834.037	-125.218
																																												4	0.158	748.091	626.078	876.422	-128.66
																																												5	0.158	727.317	611.844	839.111	-138.691
																																												6	0.185	935.414	695.625	1109.15	-127.093
																																												7	0.132	730.564	662.625	773.259	-124.216
																																												8	0.158	748.549	633.875	870.75	-131.987
																																												9	0.238	936.663	662.625	1149.86	-130.786
																																												10	0.185	902.806	666.125	1102.79	-128.089
																																												11	0.132	798.513	685.25	918.266	-126.158
																																												12	0.158	894.641	667	1092.6	-141.546
																																												13	0.211	932.348	750.5	1087.14	-122.471
																																												14	0.158	842.236	684.875	928.164	-117.897
																																												15	0.132	811.612	719.781	881.625	-103.241
																																												16	0.132	814.589	682.562	896.352	-94.899
																																												17	0.185	940.524	664.531	1188	-166.504
																																												18	0.211	1074.74	672.375	1379.56	-143.973
																																												19	0.158	866.776	678.562	1034.97	-143.673
																																												20	0.238	1160.37	748	1530.1	-92.603
																																												21	0.158	939.607	727.75	1110.17	-101.821
																																												22	0.185	948.025	748.875	1161.53	-129.523
																																												23	0.185	998.114	767.031	1198.06	-127.648
																																												24	0.158	872.966	727.688	993.86	-129.094
																																												25	0.185	947.677	700.625	1148.42	-139.145
																																												26	0.264	1267.09	749.875	1787.09	-136.701
																																												27	0.211	1076.39	736.531	1386.1	-110.072
																																												28	0.185	1030.08	714.781	1251	-105.642
																																												29	0.185	961.44	742	1143.85	-100.008
																																												30	0.158	839.333	688.266	969.519	-104.744
																																												31	0.211	1024.12	714.375	1308.73	-95.492
																																												32	0.158	797.173	722.844	860.39	-88.531
																																												33	0.211	987.897	668.734	1267.1	-58.201
																																												34	0.158	905.18	782.531	997.178	-65.433
																																											284_5	1	0.158	414.411	311.188	478.475	-99.926
																																												2	0.158	438.469	385.75	486.865	-124.509
																																												3	0.158	465.16	370.938	520.878	-91.469
																																												4	0.158	345.101	315.062	366.546	-86.82
																																												5	0.211	444.56	378.656	506.504	-91.042
																																												6	0.185	604.626	454.75	758.68	-86.634
																																												7	0.185	477.88	382.562	546.074	-131.532
																																												8	0.211	580.679	427.875	700.52	-125.311
																																												9	0.132	545.037	465.25	602.934	-104.826
																																												10	0.132	558.521	438.828	625.141	-95.042
																																												11	0.158	506.276	422.5	570.312	-131.76
																																												12	0.211	715.514	494.531	935.489	-107.745
																																												13	0.158	555.471	439	684.175	-133.152
																																												14	0.158	600.998	472.047	712.391	-138.814
																																												15	0.132	509.235	475.406	543.969	-128.047
																																												16	0.132	485.727	444.391	523.109	-117.35
																																												17	0.158	517.229	439.406	560.438	-123.311
																																												18	0.185	561.975	455.25	690.355	-107.7
																																												19	0.185	701.973	494.75	904.625	-105.255
																																												20	0.185	593.046	501.531	679.611	-88.781
																																											284_6	1	0.158	564.839	481.889	633.498	-92.121
																																												2	0.158	595.553	471.722	706.438	-91.79
																																												3	0.158	743.967	498.222	919.727	-88.21
																																												4	0.211	941.185	576.333	1186.71	-80.961
																																												5	0.185	856.735	526.5	1091.41	-73.142
																																												6	0.158	506.444	413.444	576.089	-42.274
																																												7	0.158	622.159	477.667	792.68	-58.736
																																												8	0.185	570.57	436.889	669.021	-98.13
																																												9	0.158	787.326	590	929.393	-49.185
																																												10	0.238	1896.18	1000	2749.31	-27.121
																																												11	0.132	591.249	551	635.833	-70.71
																																												12	0.158	1055.43	714.056	1337.68	-31.264
																																												13	0.211	1260.36	691	1694.19	-136.975
																																												14	0.132	614.723	561	642.354	-115.346
																																												15	0.132	677.033	561.75	790.75	-100.305
																																												16	0.158	766.677	638.667	926.287	-86.309
																																												17	0.158	815.096	610.056	965.249	-109.537
																																												18	0.132	709.636	608	752.719	-115.56
																																												19	0.158	1176.09	756.667	1494.51	-93.576
																																												20	0.158	1193.2	888.917	1468.37	-66.571
																																												21	0.158	1056.88	827.333	1251.37	-56.31
																																												22	0.238	1460.93	887.167	1944.42	-83.797
																																												23	0.211	1400.52	1000.17	1787.82	-34.875
																																												24	0.238	1612.16	747.167	2294.42	-87.455
																																												25	0.132	940.517	734.667	1054.46	-60.255
																																												26	0.158	937.794	769.5	1059.24	-36.469
																																												27	0.158	1308.62	819.75	1670.33	-90
																																												28	0.132	864.266	728.438	967.311	-88.264
																																											284_7	1	0.185	531.914	463.333	588.583	-35.362
																																												2	0.158	548.256	435.5	659.653	25.71
																																												3	0.158	584.919	448	710.733	5.906
																																												4	0.211	467.022	410.556	504.401	-5.711
																																												5	0.185	442.543	358	482.858	48.504
																																												6	0.185	462.419	385.167	499.63	3.468
																																												7	0.185	508.951	418	579.542	41.76
																																												8	0.185	582.921	503.111	641.87	-3.27
																																												9	0.158	536.904	459.667	588.917	-34.216
																																												10	0.211	578.659	431.333	663.934	7.306
																																												11	0.158	479.017	386.667	522.322	13.134
																																												12	0.185	606.653	501	696.771	1.637
																																												13	0.185	523.756	432.667	613.444	6.009
																																												14	0.158	540.121	490.833	583.88	-3.691
																																												15	0.185	544.614	467.611	607.229	-23.199
																																												16	0.211	602.279	515.056	678.865	-7.306
																																												17	0.158	548.49	494	597.88	-2.121
																																												18	0.158	530.439	482.167	571.8	-5.711
																																												19	0.185	528.889	439.833	598.167	28.61
																																												20	0.158	539.627	452	617.133	-24.775
																																												21	0.185	562.21	469	632.5	31.218
																																												22	0.158	599.275	495	668.38	70.463
																																												23	0.211	700.41	535.417	817.615	-7.306
																																												24	0.158	555.496	516.444	588.884	6.34
																																												25	0.185	536.223	497	577.025	-17.447
																																												26	0.158	577.059	513.139	625.173	-5.356
																																												27	0.211	582.586	499.389	644.571	20.726
																																												28	0.158	656.533	583.667	700.233	0
																																												29	0.158	638.736	580.611	702.191	8.13
																																												30	0.158	736.88	636	826.38	-18.435
																																												31	0.158	633.68	554.389	700.022	-43.603
																																												32	0.132	605.689	549.611	668.944	-4.399
																																												33	0.158	677.307	556	746.1	8.881
																																												34	0.158	747.782	594	864.973	17.819
																																												35	0.185	993.421	693.889	1232.67	21.251
																																												36	0.132	647.114	553	701.667	46.736
																																												37	0.158	849.878	643	962.06	43.668
																																												38	0.132	659.303	544.333	725.573	25.56
																																												39	0.185	662.026	567.333	717.056	0
																																												40	0.158	634.635	513.889	729.1	23.749
																																												41	0.132	717.125	633.25	794.083	27.553
																																												42	0.158	743.151	639.25	809.193	5.356
																																												43	0.158	815.694	644.889	919.589	29.249
																																												44	0.158	780.008	676.5	888.7	0
																																												45	0.158	849.4	719.75	942.667	1.909
																																																total no of boutons
[truncated: 33 more columns]

## Sheet: g
STRIATUM					CORTEX
Control	Chronic	Withdrawal			Control	Chronic	Withdrawal
1.47167	1.34236	1.92757			1.00913	1.50023	1.08909
1.5474	1.61175	1.96628			1.15192	1.54641	1.18277
1.96653	2.02035	1.97197			1.46073	1.5732	1.33909
2.04103	2.32007	2.08836			1.51482	1.74838	1.35245
2.04909	2.3321	2.09527			1.55796	1.79668	1.40896
2.10521	2.3951	2.20328			1.93815	1.80642	1.42179
2.22823	2.43678	2.2539			2.02558	1.84214	1.44358
2.23167	2.45952	2.25852			2.07557	2.00528	1.55328
2.53704	2.4614	2.27637			2.30179	2.00783	1.57453
2.5732	2.46224	2.28785			2.33261	2.02738	1.5843
2.64645	2.46877	2.29526			2.33354	2.11787	1.58601
2.71128	2.52513	2.30122			2.36951	2.15928	1.62285
2.7193	2.52701	2.34617			2.39007	2.17028	1.67028
2.74833	2.52741	2.3515			2.41036	2.24091	1.73321
2.77107	2.58962	2.35578			2.58537	2.24474	1.73454
2.78177	2.5898	2.3798			2.59261	2.2512	1.75756
2.7865	2.59169	2.38368			2.6348	2.26131	1.75868
2.78952	2.62741	2.38405			2.66298	2.2759	1.76775
2.82957	2.65087	2.39454			2.72096	2.37391	1.79265
2.83316	2.65492	2.39547			2.72282	2.38285	1.80903
2.85086	2.71575	2.3961			2.72475	2.39334	1.81671
2.88307	2.71589	2.397			2.76482	2.5273	1.84294
2.91613	2.71689	2.40175			2.82946	2.54852	1.84318
2.91742	2.71753	2.40435			2.83385	2.58729	1.86329
2.97792	2.71816	2.41883			2.8524	2.59513	1.885
3.02273	2.78213	2.42631			2.92424	2.66253	1.91329
3.03412	2.78286	2.43181			2.93734	2.67059	1.92881
3.04393	2.78411	2.43345			2.9679	2.67309	1.96991
3.10976	2.78737	2.45683			2.99696	2.69311	1.98419
3.17749	2.84381	2.45742			3.0445	2.71407	1.98987
3.23627	2.84702	2.46071			3.04701	2.71618	2.01596
3.23807	2.84991	2.46184			3.10272	2.71621	2.05594
3.23846	2.91492	2.46277			3.11147	2.72104	2.10411
3.23861	2.96994	2.5158			3.11182	2.72343	2.14892
3.23977	2.97343	2.52419			3.16649	2.73958	2.15517
3.24036	2.9748	2.52537			3.17309	2.74589	2.15938
3.24112	2.97539	2.52611			3.17446	2.77755	2.18376
3.25362	2.97757	2.52633			3.17598	2.78552	2.18584
3.28195	2.98021	2.52642			3.22076	2.80491	2.21087
3.3013	2.98046	2.52664			3.23029	2.80635	2.22666
3.30297	2.9809	2.52718			3.23574	2.81631	2.2385
3.30551	2.98156	2.52729			3.23625	2.84267	2.2678
3.30637	2.98193	2.52769			3.23926	2.8445	2.28904
3.32964	2.99235	2.52795			3.24041	2.84638	2.29975
3.33884	3.03981	2.52859			3.24229	2.85062	2.30634
3.34273	3.04042	2.58996			3.30515	2.85177	2.32946
3.36387	3.04414	2.59004			3.30554	2.85189	2.32947
3.36594	3.04438	2.59035			3.30572	2.85442	2.3822
3.36669	3.04497	2.59084			3.30595	2.87264	2.39614
3.36734	3.04539	2.5915			3.30681	2.8843	2.39704
3.37041	3.04591	2.59166			3.36364	2.90748	2.42812
3.37183	3.0462	2.59284			3.36906	2.90816	2.43555
3.3721	3.04667	2.60344			3.36911	2.90962	2.4547
3.3726	3.08604	2.63338			3.37104	2.91097	2.45725
3.43237	3.10356	2.63995			3.42568	2.91103	2.45845
3.43251	3.1046	2.65449			3.42954	2.91524	2.45862
3.43258	3.10984	2.6546			3.42976	2.91641	2.4607
3.43283	3.11064	2.6548			3.43103	2.91651	2.47707
3.43286	3.11154	2.65509			3.43427	2.91669	2.48071
3.43308	3.11303	2.65545			3.43453	2.92917	2.49131
3.43438	3.16492	2.65586			3.43465	2.94619	2.4916
3.43453	3.1656	2.65613			3.43543	2.95266	2.50027
3.43783	3.16903	2.65644			3.43625	2.96898	2.50252
3.47348	3.17055	2.65716			3.43648	2.97341	2.52054
3.49707	3.17289	2.6574			3.49845	2.97675	2.52757
3.49807	3.17377	2.65741			3.49924	2.97889	2.52983
3.4992	3.17587	2.65767			3.50006	2.97902	2.53351
3.55951	3.17645	2.65787			3.5005	2.97903	2.54815
3.56022	3.23158	2.71698			3.5292	2.97996	2.57455
3.56278	3.23757	2.71727			3.55299	2.98195	2.5878
3.56523	3.23847	2.71731			3.56336	2.9889	2.58834
3.56596	3.23876	2.7191			3.56394	3.02609	2.58873
3.56805	3.23876	2.71926			3.56438	3.03491	2.5912
3.56956	3.23914	2.71997			3.56541	3.04115	2.59289
3.62492	3.2393	2.72024			3.56558	3.04549	2.60386
3.62859	3.2402	2.7207			3.56626	3.04604	2.61321
3.62883	3.24073	2.72133			3.62579	3.04648	2.61573
3.62951	3.24093	2.72162			3.62727	3.06191	2.62914
3.62988	3.24216	2.72215			3.62809	3.08388	2.6507
3.63095	3.26182	2.72228			3.62933	3.0909	2.6536
3.68658	3.29739	2.7224			3.62951	3.10014	2.65468
3.69292	3.29806	2.72256			3.63011	3.10067	2.65493
3.69332	3.29847	2.72272			3.63278	3.10187	2.65496
3.69454	3.29993	2.7288			3.68658	3.10387	2.65673
3.69467	3.30155	2.78266			3.69002	3.10813	2.67621
3.69545	3.30236	2.78283			3.69046	3.10828	2.67798
3.69567	3.30254	2.78354			3.69139	3.10865	2.68219
3.69649	3.30295	2.78395			3.69242	3.10921	2.69212
3.69799	3.3032	2.78398			3.69318	3.10962	2.7094
3.75036	3.30447	2.78447			3.69345	3.11	2.71131
3.75536	3.30507	2.78474			3.69654	3.11017	2.71448
3.75539	3.30564	2.78505			3.73195	3.11069	2.71808
3.76125	3.30609	2.78525			3.75349	3.11097	2.71875
3.76166	3.30678	2.78555			3.7547	3.1112	2.71907
3.76247	3.36186	2.78559			3.75549	3.1115	2.71943
3.805	3.36239	2.78561			3.75582	3.11187	2.71959
3.81794	3.36277	2.78567			3.75674	3.11223	2.7213
3.82416	3.36524	2.78634			3.7578	3.12126	2.72138
3.82707	3.36574	2.78639			3.75804	3.14827	2.72151
3.8416	3.36669	2.78665			3.75889	3.16203	2.72222
3.88556	3.36856	2.78671			3.76078	3.16722	2.72231
3.88755	3.36903	2.78679			3.81462	3.16881	2.76096
3.88822	3.36938	2.78739			3.81889	3.17188	2.7618
3.88944	3.36942	2.7877			3.82007	3.17465	2.76311
3.88973	3.37021	2.84207			3.82188	3.17494	2.78261
3.94167	3.37055	2.84371			3.8227	3.17568	2.78421
3.94741	3.37224	2.84444			3.82287	3.17578	2.78427
3.95252	3.42336	2.84451			3.82383	3.17696	2.78458
3.95256	3.42713	2.84585			3.8253	3.17699	2.78482
3.95277	3.42722	2.84707			3.86188	3.1977	2.78566
3.9536	3.43152	2.84801			3.88713	3.20547	2.7859
3.95363	3.43232	2.84866			3.88933	3.22039	2.78675
3.95367	3.43273	2.84866			3.88993	3.22085	2.78706
3.95557	3.43374	2.84899			3.89193	3.23726	2.79485
3.95645	3.43481	2.84915			3.92917	3.23731	2.84486
3.95646	3.43519	2.84915			3.94522	3.23792	2.84519
3.9569	3.43715	2.84916			3.94696	3.23838	2.84536
4.01142	3.44315	2.84921			3.95231	3.23926	2.84602
4.01196	3.49366	2.84927			3.95259	3.23989	2.84799
4.01742	3.49561	2.84931			3.95302	3.24099	2.8491
4.01803	3.49606	2.84935			3.95317	3.24206	2.84976
4.01808	3.4962	2.84936			3.95536	3.24218	2.85015
4.01841	3.49622	2.84966			3.9558	3.28923	2.85048
4.01846	3.49637	2.85007			3.95714	3.29045	2.85102
4.01971	3.49645	2.85038			4.01194	3.30206	2.85164
4.02004	3.49657	2.85052			4.0151	3.30256	2.85186
4.02078	3.49673	2.85058			4.01669	3.30537	2.86164
4.05875	3.49906	2.85069			4.01709	3.30585	2.8772
4.07674	3.49935	2.85089			4.01833	3.30667	2.90457
4.07947	3.50203	2.85095			4.01865	3.30704	2.91169
4.07973	3.50243	2.85097			4.0194	3.30716	2.91174
4.08225	3.55155	2.85119			4.02005	3.30774	2.91212
4.08244	3.55749	2.8512			4.03281	3.31953	2.91216
4.08266	3.55758	2.85122			4.0664	3.33363	2.91324
4.08345	3.55846	2.8517			4.07796	3.34151	2.91351
4.08408	3.5587	2.85232			4.07901	3.34386	2.91362
4.08416	3.55986	2.85263			4.07999	3.35519	2.91473
4.08465	3.55999	2.85282			4.08097	3.36469	2.9154
4.08469	3.56152	2.9016			4.08197	3.36536	2.91544
4.08491	3.56159	2.9045			4.08257	3.36624	2.91552
4.08599	3.56195	2.90731			4.08279	3.36642	2.9157
4.08602	3.56202	2.91114			4.08287	3.36694	2.91576
4.08664	3.56277	2.91206			4.08289	3.36708	2.91678
4.08676	3.56397	2.91222			4.08386	3.36721	2.91691
4.08701	3.5641	2.91229			4.08413	3.3676	2.91712
4.08795	3.56414	2.91242			4.08637	3.36768	2.91744
4.13771	3.56512	2.91242			4.1064	3.36792	2.91803
4.14344	3.5655	2.91266			4.13901	3.36815	2.9202
4.14564	3.56553	2.91308			4.14337	3.36856	2.93085
4.14902	3.57165	2.9132			4.14494	3.36942	2.93525
4.14942	3.61824	2.91376			4.14504	3.36966	2.93926
4.15054	3.61996	2.91421			4.14544	3.36984	2.95501
4.15068	3.62108	2.91422			4.14557	3.37005	2.97279
4.15171	3.62251	2.91432			4.14576	3.37039	2.97457
4.1519	3.62282	2.91434			4.14585	3.37066	2.97531
4.15505	3.62507	2.9146			4.14626	3.37088	2.9772
4.20909	3.62535	2.91469			4.14703	3.37134	2.97837
4.21286	3.62762	2.91474			4.14762	3.3717	2.97984
4.21357	3.62768	2.91478			4.14829	3.37194	2.98037
4.21359	3.62816	2.91481			4.1495	3.37202	2.9808
4.21382	3.6283	2.91501			4.15003	3.37816	2.98123
4.21454	3.62835	2.91502			4.1508	3.39801	2.98131
4.21553	3.62841	2.91519			4.15142	3.40859	2.98147
4.21672	3.62892	2.91531			4.19095	3.42753	2.9815
4.24934	3.63113	2.9154			4.20589	3.43265	2.98181
4.27408	3.63244	2.91553			4.20743	3.43281	2.983
4.27576	3.63254	2.91556			4.20889	3.43335	2.98888
4.27729	3.66913	2.91559			4.2089	3.43383	2.99495
4.27741	3.68429	2.91568			4.21024	3.43395	3.00155
4.27895	3.68539	2.9157			4.21063	3.43429	3.00814
4.2792	3.6856	2.91594			4.21267	3.43435	3.01075
4.27935	3.68851	2.91601			4.21297	3.43459	3.01992
4.27955	3.68861	2.91606			4.21398	3.43498	3.03538
4.27956	3.68996	2.91627			4.21411	3.43536	3.03714
4.28012	3.69024	2.91644			4.21466	3.43551	3.03959
4.28044	3.69149	2.91656			4.21471	3.4357	3.03987
4.2817	3.69159	2.91668			4.21647	3.43587	3.03993
4.28234	3.69191	2.91748			4.22533	3.43612	3.04105
4.28574	3.69271	2.91817			4.27376	3.43631	3.04124
4.33875	3.69354	2.94834			4.27381	3.43766	3.04245
4.34019	3.69365	2.96204			4.27402	3.44369	3.04252
4.34025	3.69391	2.97428			4.27424	3.48558	3.04319
4.34048	3.69398	2.97428			4.27461	3.4938	3.04337
4.34072	3.6944	2.97499			4.27943	3.49419	3.04498
4.34094	3.69459	2.97569			4.27944	3.49494	3.04531
4.34253	3.69493	2.97577			4.2799	3.49546	3.04678
4.34319	3.6952	2.97577			4.28123	3.49548	3.04706
4.34392	3.69611	2.9763			4.28664	3.4958	3.0596
4.34553	3.69618	2.97633			4.33447	3.49603	3.09027
4.34573	3.69642	2.97659			4.33635	3.49642	3.09463
4.34596	3.69727	2.97677			4.33745	3.49749	3.09534
4.34613	3.70763	2.97731			4.33906	3.49763	3.10309
4.34621	3.75039	2.97747			4.33947	3.49805	3.10375
4.34663	3.75081	2.97768			4.34072	3.49817	3.10403
4.347	3.75104	2.97784			4.34082	3.49834	3.10485
4.34701	3.75207	2.97814			4.34298	3.49839	3.1071
4.36784	3.7523	2.97826			4.34448	3.49852	3.10723
4.37885	3.75273	2.97848			4.34533	3.49861	3.10743
4.4023	3.75298	2.97862			4.34637	3.49909	3.10841
4.40448	3.75494	2.97863			4.34745	3.49912	3.10846
4.40628	3.75538	2.97953			4.36258	3.49923	3.10911
4.40644	3.75639	2.97963			4.36757	3.49928	3.10918
4.40688	3.75661	2.97976			4.37465	3.49941	3.10959
4.40731	3.75695	2.97985			4.40185	3.49984	3.11052
4.40746	3.75791	2.97999			4.40395	3.49989	3.11087
4.40813	3.75794	2.98002			4.40515	3.50025	3.11089
4.40847	3.75875	2.98002			4.40686	3.50029	3.11097
4.40883	3.75893	2.98008			4.40702	3.50039	3.112
4.40892	3.75904	2.98008			4.40781	3.50056	3.11256
4.40939	3.76	2.98011			4.40843	3.50077	3.11318
4.4098	3.76026	2.98013			4.40883	3.50087	3.16349
4.41054	3.7604	2.9802			4.40923	3.50091	3.16651
4.46714	3.76043	2.98026			4.40932	3.50103	3.16743
4.46919	3.76081	2.98045			4.40935	3.50124	3.16948
4.4707	3.7611	2.98047			4.40948	3.5013	3.1697
4.47229	3.76197	2.9806			4.40986	3.50144	3.1715
4.47247	3.81819	2.98071			4.41007	3.50234	3.17199
4.47456	3.81857	2.98082			4.4108	3.50849	3.17238
4.47497	3.81907	2.98083			4.41163	3.51998	3.17263
4.47518	3.81923	2.98099			4.41545	3.5403	3.17324
4.4753	3.82005	2.98101			4.46087	3.55505	3.1741
4.4756	3.82014	2.98105			4.46324	3.55673	3.1742
4.47619	3.82036	2.98136			4.46545	3.55959	3.17438
4.47686	3.82046	2.98145			4.46648	3.56008	3.17451
4.52813	3.82048	2.98146			4.468	3.56055	3.17514
4.53324	3.82061	2.98151			4.46801	3.56058	3.1755
4.53372	3.82065	2.98158			4.4681	3.56061	3.17558
4.53538	3.82109	2.98188			4.47091	3.56156	3.17558
4.53595	3.82129	2.98191			4.47358	3.5618	3.17574
4.5364	3.82134	2.98206			4.47439	3.56247	3.17575
4.53806	3.8216	2.98221			4.47495	3.5626	3.17597
4.53811	3.82201	2.983			4.47547	3.5627	3.17608
4.539	3.82326	2.9927			4.47577	3.56281	3.17608
4.53934	3.82367	3.00038			4.502	3.56286	3.17611
4.53998	3.82432	3.00903			4.51298	3.5631	3.17699
4.54043	3.8262	3.03304			4.52885	3.56362	3.18274
4.54082	3.8268	3.0372			4.52915	3.56368	3.21325
4.54114	3.8275	3.03929			4.53193	3.5637	3.22406
4.54147	3.83188	3.03979			4.53304	3.56394	3.22755
4.58052	3.87209	3.04036			4.53439	3.56397	3.22968
4.59851	3.87841	3.04089			4.53477	3.56425	3.23198
4.59878	3.87851	3.04097			4.53479	3.56452	3.23536
4.59984	3.87931	3.04109			4.536	3.56481	3.23604
4.6008	3.88031	3.04155			4.53663	3.56481	3.23677
4.60177	3.88097	3.04165			4.5372	3.56525	3.23741
4.60233	3.88111	3.04187			4.53895	3.56734	3.23774
4.60247	3.88185	3.0419			4.53932	3.57727	3.23775
4.60261	3.88188	3.04196			4.53958	3.59061	3.23857
4.60407	3.8833	3.04222			4.5414	3.59667	3.23906
4.60411	3.88399	3.04241			4.54229	3.62207	3.23921
4.60447	3.88421	3.04244			4.5608	3.62332	3.23926
4.60592	3.88451	3.04258			4.59472	3.62338	3.23934
4.6499	3.8848	3.04266			4.59699	3.62392	3.23943
4.65667	3.88509	3.04293			4.59725	3.62462	3.23944
4.65672	3.8854	3.04307			4.59959	3.62467	3.23981
4.65721	3.88557	3.04312			4.5996	3.62485	3.2399
4.66133	3.88564	3.04324			4.59987	3.6249	3.24037
4.66667	3.88619	3.04327			4.6005	3.62592	3.24088
4.66711	3.88628	3.04332			4.60187	3.62596	3.24098
4.66756	3.88651	3.04338			4.60424	3.62612	3.24114
4.66834	3.88734	3.04346			4.60487	3.62618	3.24116
4.66854	3.88748	3.04374			4.61275	3.6275	3.26117
4.66925	3.88956	3.04386			4.66148	3.62755	3.26214
4.67003	3.89325	3.04396			4.66237	3.62785	3.26902
4.67014	3.94432	3.04398			4.66311	3.62793	3.29855
4.67024	3.94484	3.04398			4.66411	3.62819	3.2999
4.67045	3.94532	3.044			4.66568	3.62859	3.30165
4.67074	3.94633	3.04401			4.66572	3.62907	3.30224
4.6719	3.94654	3.04403			4.66705	3.6291	3.30338
4.70343	3.94688	3.04406			4.66735	3.62913	3.3037
4.73046	3.94694	3.04412			4.66783	3.62917	3.30381
4.73095	3.9476	3.04428			4.6684	3.62938	3.30407
4.73099	3.949	3.0446			4.66843	3.62942	3.30416
4.73132	3.94906	3.04477			4.66854	3.62992	3.30436
4.73192	3.94947	3.04505			4.66858	3.62998	3.30519
4.73204	3.94958	3.04508			4.66938	3.63008	3.3052
4.73238	3.95009	3.04521			4.66969	3.63027	3.30521
4.73242	3.9518	3.04528			4.66981	3.63035	3.30561
4.73248	3.95226	3.04531			4.67029	3.63057	3.30583
4.73359	3.95232	3.04534			4.67036	3.6313	3.30595
4.7338	3.95246	3.04572			4.72097	3.63151	3.30611
4.73479	3.95269	3.0458			4.72324	3.63175	3.30612
4.73489	3.95278	3.04581			4.72655	3.63192	3.30636
4.73537	3.9536	3.04618			4.72829	3.63203	3.3064
4.7354	3.95425	3.04618			4.72937	3.66857	3.30644
4.73568	3.95427	3.04622			4.73131	3.68126	3.33358
4.73573	3.95456	3.04634			4.73223	3.68633	3.33645
4.73577	3.95499	3.04635			4.73419	3.68751	3.33967
4.74763	3.9552	3.04635			4.73569	3.68807	3.34184
4.7611	3.95522	3.04636			4.73599	3.68989	3.34266
4.76386	3.95539	3.04643			4.75713	3.69039	3.35062
4.78903	3.95548	3.04644			4.77605	3.69066	3.35236
4.78965	3.95603	3.04649			4.78997	3.6908	3.35319
4.79078	3.95641	3.04662			4.79129	3.69098	3.35462
4.79176	3.95675	3.04677			4.79218	3.69111	3.3552
4.79359	3.95698	3.04716			4.79265	3.6912	3.3611
4.79481	3.95708	3.04766			4.7927	3.69132	3.36159
4.79551	3.95775	3.04782			4.793	3.69147	3.3631
4.79573	4.00645	3.10355			4.79308	3.69158	3.36409
4.79653	4.00692	3.10383			4.79333	3.69165	3.3644
4.79744	4.00908	3.10399			4.79352	3.69173	3.36521
4.79785	4.01095	3.1045			4.7938	3.69181	3.36557
4.79863	4.01178	3.10501			4.79561	3.69198	3.36561
4.79949	4.01283	3.10516			4.79639	3.69201	3.36572
4.79988	4.013	3.10552			4.7966	3.69239	3.36572
4.8004	4.01371	3.10576			4.79707	3.69239	3.36737
4.80048	4.01385	3.10588			4.79874	3.69249	3.36781
4.80138	4.01405	3.10619			4.79939	3.69251	3.36822
4.8021	4.01411	3.10634			4.79947	3.69265	3.36853
4.81452	4.01432	3.10679			4.79965	3.69304	3.3691
4.84912	4.01439	3.10689			4.80004	3.69315	3.36986
4.85268	4.01456	3.1069			4.80014	3.69356	3.37003
4.85549	4.01525	3.107			4.80066	3.69362	3.37006
4.85742	4.01618	3.10736			4.8009	3.69374	3.37024
4.86063	4.01671	3.10756			4.80172	3.69385	3.37086
4.86269	4.01714	3.10758			4.85324	3.69398	3.37107
4.86278	4.01851	3.10759			4.8534	3.69407	3.3713
4.86371	4.01893	3.10778			4.85747	3.69426	3.37166
4.864	4.01899	3.10781			4.85847	3.69426	3.3721
4.86425	4.01907	3.10782			4.85874	3.69463	3.37312
4.8649	4.01919	3.10787			4.85892	3.69486	3.39826
4.86519	4.01922	3.10787			4.85893	3.69499	3.4272
4.86522	4.01952	3.10795			4.86023	3.69513	3.42742
4.86644	4.01956	3.10797			4.86143	3.69526	3.42959
4.88156	4.01966	3.10798			4.86226	3.69534	3.42973
4.89607	4.01984	3.10804			4.86337	3.69541	3.43006
4.9137	4.02013	3.10809			4.86355	3.69557	3.43017
4.92123	4.0206	3.10857			4.86379	3.69568	3.4322
4.92158	4.02065	3.1087			4.86409	3.69576	3.43269
4.92217	4.0207	3.10895			4.86516	3.69581	3.43299
4.92324	4.02093	3.10918			4.86538	3.69629	3.43301
4.92699	4.02301	3.10926			4.91209	3.69663	3.43324
4.92981	4.04793	3.10942			4.91559	3.6967	3.43335
4.93192	4.04847	3.10959			4.91824	3.69686	3.43384
4.95412	4.07179	3.10962			4.91914	3.6969	3.43389
4.98494	4.07265	3.10984			4.92004	3.69735	3.43392
4.98763	4.07551	3.10986			4.92264	3.69798	3.43527
4.98831	4.07571	3.10996			4.92317	3.70382	3.4357
4.98848	4.07649	3.11005			4.9234	3.73547	3.43661
4.98876	4.07737	3.1101			4.92647	3.73979	3.43678
4.99089	4.07743	3.11018			4.92758	3.74667	3.43692
4.9918	4.07749	3.11023			4.93134	3.74977	3.43821
4.99233	4.07818	3.11048			4.98706	3.75097	3.46129
4.99248	4.07821	3.11053			4.98916	3.75316	3.49093
4.99327	4.07888	3.11059			4.98996	3.75317	3.49147
4.99423	4.08002	3.11064			4.99031	3.75335	3.49189
4.9947	4.08017	3.11075			4.99302	3.75364	3.49434
4.99619	4.08066	3.11089			4.99329	3.75429	3.49455
4.99662	4.08104	3.11102			4.99337	3.7549	3.49492
5.02267	4.08146	3.11114			4.99565	3.75549	3.49524
5.02351	4.0815	3.11124			5.0449	3.75553	3.49568
5.04412	4.08166	3.11131			5.04674	3.75578	3.49581
5.04918	4.08175	3.1114			5.04867	3.75633	3.49716
5.05182	4.08178	3.11153			5.05037	3.75637	3.49774
5.05254	4.08254	3.11167			5.05145	3.75655	3.49778
5.05261	4.08268	3.11194			5.05188	3.75677	3.49795
5.05427	4.08281	3.11254			5.05224	3.75682	3.49816
5.05487	4.08305	3.12932			5.05351	3.75725	3.49824
5.05534	4.08313	3.13847			5.05462	3.75739	3.49856
5.05555	4.08319	3.14334			5.05476	3.75744	3.49868
5.05559	4.08329	3.16032			5.05486	3.75762	3.4989
5.05689	4.08336	3.16807			5.05599	3.75769	3.49922
5.05809	4.08339	3.16928			5.05602	3.75797	3.49935
5.05951	4.08354	3.16932			5.05635	3.75804	3.49952
5.05962	4.08391	3.16985			5.05686	3.75835	3.49968
5.06011	4.08423	3.16985			5.05698	3.75846	3.49974
5.06086	4.08451	3.17023			5.05936	3.75854	3.49981
5.06124	4.08468	3.17027			5.05953	3.75855	3.49992
5.0616	4.08484	3.17042			5.05959	3.75949	3.5
5.06353	4.08559	3.17052			5.06019	3.75965	3.50003
5.06436	4.08564	3.17095			5.06193	3.75974	3.50017
5.07328	4.08623	3.17136			5.1104	3.75989	3.50036
5.11556	4.08633	3.17145			5.11101	3.7602	3.50068
5.11841	4.08687	3.17198			5.11196	3.76065	3.50087
5.11864	4.08691	3.17202			5.11314	3.76066	3.50113
5.11973	4.08738	3.17208			5.11392	3.76078	3.50135
5.12	4.08784	3.17218			5.11841	3.76087	3.50143
5.12131	4.13823	3.17222			5.11844	3.76128	3.50203
5.12164	4.1396	3.17225			5.12075	3.76162	3.52854
5.122	4.14015	3.17248			5.12084	3.76796	3.53446
5.12234	4.14078	3.17254			5.12137	3.78007	3.54608
5.12365	4.14162	3.17273			5.12217	3.80569	3.54652
5.12409	4.146	3.17276			5.12236	3.812	3.55049
5.1241	4.14677	3.17281			5.12369	3.81415	3.55793
5.1242	4.14688	3.17287			5.12379	3.81473	3.55885
5.12748	4.14691	3.1729			5.12415	3.81569	3.56084
5.14726	4.14696	3.17322			5.12464	3.8165	3.56089
5.15431	4.14706	3.17326			5.12487	3.817	3.56121
5.17717	4.14783	3.17336			5.12555	3.8173	3.56149
5.17855	4.14787	3.17352			5.1375	3.81803	3.56238
5.17964	4.14842	3.17377			5.17906	3.81843	3.56288
5.17972	4.14862	3.17381			5.17946	3.81844	3.56356
5.18523	4.14896	3.17406			5.18091	3.81845	3.56473
5.1856	4.14902	3.17407			5.1836	3.81949	3.56515
5.1859	4.14923	3.1742			5.18361	3.82051	3.56531
5.18601	4.14956	3.17422			5.18394	3.82081	3.56592
5.18618	4.14961	3.17423			5.18511	3.82104	3.56594
5.18685	4.14979	3.17426			5.18524	3.82137	3.56628
5.18751	4.14984	3.17427			5.18535	3.82159	3.5663
5.18752	4.15013	3.17427			5.18569	3.82226	3.56634
5.18843	4.15024	3.17432			5.18571	3.82263	3.56664
5.18849	4.15027	3.17439			5.18607	3.82296	3.5667
5.18912	4.15053	3.17444			5.18675	3.82332	3.56678
5.18923	4.1516	3.17453			5.18719	3.82372	3.56683
5.1894	4.15229	3.17467			5.18725	3.82393	3.61211
5.1899	4.20395	3.1747			5.18762	3.82404	3.61883
5.19001	4.20469	3.17477			5.19022	3.82412	3.62262
5.19055	4.20595	3.17478			5.23957	3.82413	3.62352
5.19163	4.20609	3.17479			5.2445	3.82428	3.62633
5.23705	4.20654	3.17485			5.24535	3.82448	3.62654
5.24139	4.20656	3.17498			5.2461	3.82454	3.62779
5.24265	4.20687	3.17501			5.24636	3.82461	3.62788
5.24625	4.20797	3.17504			5.24761	3.82466	3.62817
5.24705	4.20813	3.17516			5.24981	3.82496	3.62846
5.25011	4.20815	3.17522			5.24981	3.82504	3.62871
5.2522	4.20853	3.1753			5.24989	3.82535	3.62908
5.25282	4.20965	3.17535			5.25011	3.82538	3.62913
5.25376	4.20976	3.17544			5.25133	3.82545	3.62925
5.25409	4.21003	3.1757			5.25164	3.82598	3.62929
5.25507	4.21051	3.1759			5.25168	3.82633	3.62956
5.25567	4.21056	3.17638			5.25268	3.82647	3.63026
5.25581	4.21076	3.17652			5.25351	3.82653	3.63075
5.25588	4.21085	3.17659			5.25373	3.82752	3.63098
5.26128	4.21102	3.17664			5.25404	3.82758	3.63161
5.26975	4.21112	3.17692			5.25417	3.82985	3.63185
5.27874	4.21119	3.17693			5.25427	3.84991	3.63282
5.30684	4.21137	3.1772			5.25484	3.87963	3.63298
5.30824	4.21272	3.1776			5.25579	3.88013	3.63899
5.30979	4.21274	3.17796			5.2939	3.88145	3.64691
5.30995	4.21294	3.18476			5.30852	3.88247	3.64874
5.31132	4.21424	3.19332			5.30997	3.88371	3.65659
5.3116	4.21438	3.20156			5.3103	3.8843	3.66047
5.31217	4.2155	3.22678			5.31101	3.88444	3.66395
5.31274	4.21556	3.23072			5.31204	3.8859	3.6708
5.31438	4.21557	3.23244			5.31247	3.88607	3.67102
5.31441	4.2157	3.23372			5.31297	3.88662	3.68182
5.31451	4.21607	3.23389			5.3131	3.88722	3.68208
5.31463	4.21624	3.23398			5.31364	3.8874	3.68536
5.31478	4.21632	3.23447			5.31452	3.88741	3.68614
5.31541	4.21648	3.23507			5.31586	3.88749	3.68617
5.31706	4.26597	3.23563			5.31609	3.88754	3.68627
5.31726	4.269	3.23565			5.31609	3.88775	3.6863
5.31783	4.26947	3.23575			5.31664	3.8878	3.68672
5.31827	4.27067	3.23629			5.31673	3.88783	3.68697
5.31827	4.27153	3.23639			5.31713	3.88872	3.68804
5.31938	4.27378	3.23645			5.31919	3.88889	3.6885
5.32064	4.27414	3.23649			5.3193	3.8889	3.68951
5.32121	4.27424	3.23657			5.32074	3.88934	3.69007
5.32146	4.27444	3.2368			5.32369	3.88935	3.69036
5.32165	4.27447	3.23687			5.37158	3.88963	3.69041
5.32269	4.27468	3.23716			5.37423	3.88986	3.69069
5.36914	4.27475	3.23721			5.37633	3.88991	3.69126
5.37448	4.27493	3.23723			5.37697	3.89007	3.69175
5.37528	4.27551	3.23746			5.37868	3.89036	3.69182
5.37903	4.27606	3.23763			5.38091	3.89041	3.69206
5.38018	4.27737	3.23767			5.38113	3.89042	3.69221
5.38052	4.27745	3.23793			5.38253	3.89045	3.69253
5.38115	4.27754	3.23799			5.38258	3.89054	3.69262
5.38353	4.27784	3.23806			5.38327	3.891	3.69272
5.38383	4.27886	3.23811			5.38355	3.89129	3.69283
5.3842	4.27897	3.23818			5.38493	3.8914	3.69283
5.38438	4.28046	3.23828			5.38525	3.89174	3.69304
5.38513	4.2808	3.23849			5.43201	3.89188	3.69321
5.38615	4.28183	3.23866			5.43551	3.89197	3.69334
5.38633	4.28224	3.23874			5.43553	3.89202	3.69336
5.38647	4.33122	3.23887			5.43855	3.8923	3.69355
5.38901	4.33488	3.23888			5.4386	3.8925	3.69373
5.3912	4.33686	3.23898			5.43915	3.91664	3.69378
5.43978	4.33765	3.23899			5.4393	3.91846	3.69379
5.44398	4.33841	3.23902			5.4398	3.91865	3.69389
5.4445	4.33908	3.23904			5.44088	3.93177	3.69411
5.4451	4.33929	3.23912			5.4409	3.93688	3.69468
5.44513	4.33973	3.23922			5.44333	3.9402	3.69471
5.44562	4.3402	3.23936			5.44341	3.94062	3.69471
5.4465	4.34035	3.23938			5.44357	3.94184	3.69474
5.4471	4.3405	3.23943			5.44452	3.94301	3.69503
5.44773	4.34056	3.23957			5.44477	3.94652	3.69516
5.44852	4.34058	3.2397			5.44538	3.94659	3.69543
5.44859	4.34099	3.23974			5.447	3.94723	3.69596
5.44867	4.34165	3.2398			5.44703	3.94749	3.69601
5.44878	4.3417	3.2399			5.44725	3.94757	3.69603
5.449	4.34286	3.23993			5.4476	3.94782	3.69661
5.44982	4.343	3.24001			5.44767	3.9481	3.69679
5.45107	4.34311	3.2401			5.44832	3.94831	3.69686
5.45226	4.34331	3.2401			5.45039	3.94852	3.69732
5.48755	4.34332	3.2401			5.50347	3.94914	3.69741
5.49593	4.34338	3.2403			5.50387	3.94952	3.69759
5.50073	4.3435	3.24031			5.50419	3.94966	3.69779
5.50334	4.344	3.24031			5.50746	3.95009	3.69878
5.50406	4.34437	3.24051			5.50777	3.95023	3.71983
5.50553	4.34516	3.24062			5.50783	3.95038	3.72446
5.50559	4.34535	3.24069			5.50835	3.95061	3.74564
5.50676	4.34682	3.24092			5.50941	3.95063	3.74967
5.50811	4.34689	3.24097			5.51014	3.95073	3.75104
5.5087	4.34734	3.24098			5.51048	3.95085	3.75272
5.50987	4.34746	3.24105			5.51052	3.95098	3.75298
5.51197	4.34819	3.2412			5.51186	3.95099	3.75413
5.5123	4.39804	3.24161			5.51202	3.9511	3.7542
5.51291	4.3995	3.24172			5.51228	3.95156	3.75422
5.51354	4.40037	3.2424			5.51263	3.95172	3.75515
5.51434	4.40059	3.24292			5.51265	3.95202	3.75519
5.5149	4.40195	3.24304			5.51302	3.95209	3.7559
5.5154	4.40205	3.24702			5.51427	3.95222	3.75624
5.51673	4.40235	3.26407			5.56786	3.95239	3.75631
5.51733	4.40294	3.27975			5.56816	3.9529	3.75637
5.57102	4.40311	3.28206			5.57153	3.95295	3.75643
5.57252	4.40311	3.29371			5.57234	3.95337	3.75699
5.57257	4.40338	3.29707			5.57273	3.95372	3.757
5.57334	4.40399	3.29736			5.57345	3.95403	3.75704
5.57446	4.4048	3.29787			5.57461	3.95414	3.75721
5.57563	4.40517	3.2985			5.57473	3.95421	3.75726
5.57601	4.40541	3.29902			5.57477	3.95422	3.75815
5.57674	4.40753	3.29908			5.57543	3.95422	3.75838
5.57775	4.40761	3.2992			5.57649	3.95439	3.75914
5.57779	4.40761	3.29955			5.57743	3.95461	3.7593
5.57792	4.408	3.29992			5.578	3.95486	3.75944
5.57799	4.40838	3.29997			5.57859	3.95489	3.75968
5.57906	4.40851	3.30006			5.57949	3.95499	3.75986
5.57909	4.4086	3.30024			5.58068	3.95559	3.75989
5.57974	4.40904	3.30026			5.63519	3.95563	3.76004
5.58075	4.40911	3.30028			5.63715	3.95566	3.76052
5.58184	4.40916	3.30047			5.63853	3.95575	3.76056
5.58199	4.40981	3.30049			5.63896	3.95587	3.76059
5.59766	4.41006	3.30049			5.63974	3.95617	3.7606
5.60416	4.41068	3.30056			5.63979	3.95636	3.76106
5.60992	4.41089	3.30064			5.64054	3.95641	3.76116
5.61662	4.41158	3.30072			5.64111	3.95642	3.76117
5.61844	4.41294	3.30077			5.64115	3.95644	3.76156
5.62402	4.41295	3.30081			5.64118	3.95678	3.7619
5.63168	4.4537	3.30081			5.64123	3.95743	3.76224
5.63668	4.46336	3.30095			5.64123	3.98255	3.76237
5.63954	4.46662	3.30099			5.64182	4.00501	3.76262
5.63974	4.46686	3.30099			5.64277	4.00659	3.76289
5.64027	4.46755	3.30126			5.69507	4.00758	3.76316
5.64332	4.46782	3.30144			5.69848	4.00788	3.7681
5.64438	4.46788	3.30171			5.69914	4.0085	3.77411
5.64487	4.46865	3.30201			5.70174	4.01068	3.77559
5.64519	4.4696	3.30219			5.70214	4.01076	3.77879
5.64543	4.4698	3.30225			5.70255	4.01089	3.79265
5.64738	4.47015	3.3024			5.70265	4.01211	3.81773
5.64783	4.47036	3.30251			5.70286	4.01315	3.81885
5.64938	4.47063	3.30269			5.70331	4.01338	3.81903
5.67524	4.47073	3.30271			5.70382	4.01354	3.81906
5.67537	4.47182	3.30273			5.70383	4.01393	3.81912
5.69264	4.47188	3.30274			5.70444	4.01398	3.81967
5.69597	4.47211	3.3028			5.7049	4.01469	3.82025
5.69802	4.47229	3.30306			5.70544	4.01485	3.82064
5.69832	4.47233	3.30315			5.70548	4.01599	3.82099
5.6999	4.47331	3.30334			5.70602	4.01613	3.821
5.70014	4.47355	3.30346			5.7063	4.01626	3.82101
5.7006	4.47413	3.3035			5.70644	4.01677	3.82163
5.70077	4.47424	3.30354			5.70682	4.01682	3.82257
5.70223	4.47588	3.30354			5.70815	4.01694	3.82279
5.70449	4.47659	3.3037			5.70923	4.017	3.82357
5.70484	4.52422	3.3038			5.76435	4.0172	3.82371
5.70487	4.52723	3.30389			5.76471	4.01726	3.82394
5.70828	4.52987	3.30396			5.76505	4.01733	3.82409
5.70867	4.53305	3.30403			5.76923	4.01768	3.82422
5.70933	4.53335	3.30404			5.76946	4.01768	3.82455
5.70959	4.53346	3.30407			5.77044	4.01787	3.82456
5.71058	4.53433	3.30439			5.77062	4.01788	3.82458
5.71066	4.53435	3.30453			5.77126	4.01791	3.82461
5.71074	4.53476	3.30464			5.77263	4.01813	3.82513
5.7252	4.53521	3.30465			5.77276	4.01818	3.82514
5.74831	4.53545	3.30472			5.77378	4.01832	3.82538
5.76364	4.53592	3.305			5.77386	4.0185	3.8256
5.76744	4.53607	3.30517			5.79574	4.01861	3.82573
5.77041	4.5367	3.30538			5.82507	4.01898	3.82666
5.77082	4.53709	3.30552			5.82681	4.01907	3.82721
5.77142	4.53736	3.30562			5.82968	4.01916	3.87864
5.77143	4.53824	3.3057			5.82977	4.01919	3.8802
5.77363	4.53857	3.30575			5.8303	4.0193	3.88063
5.77373	4.53871	3.30583			5.83124	4.01951	3.88101
5.77375	4.53878	3.30599			5.83137	4.01956	3.88207
5.77518	4.53889	3.30599			5.83165	4.01971	3.88296
5.77522	4.53934	3.30601			5.83188	4.01973	3.88365
5.77564	4.53944	3.30617			5.83209	4.02007	3.88384
5.77565	4.53981	3.30638			5.83211	4.02055	3.88396
5.77591	4.54004	3.30638			5.83234	4.02142	3.88419
5.78072	4.54041	3.3064			5.83367	4.02202	3.88421
5.78678	4.54085	3.30656			5.83386	4.02255	3.88437
5.80212	4.54165	3.30659			5.83391	4.042	3.88538
5.8148	4.57511	3.30741			5.83457	4.0709	3.88552
5.8247	4.59245	3.30746			5.83488	4.07309	3.88573
5.82812	4.59328	3.31601			5.83493	4.07488	3.88586
5.82969	4.59537	3.34232			5.83505	4.07742	3.886
5.83038	4.59651	3.3424			5.83625	4.07777	3.88607
5.83147	4.59696	3.34972			5.83627	4.07782	3.88611
5.83256	4.59739	3.35253			5.83658	4.07813	3.88628
5.83325	4.59813	3.36026			5.8369	4.07831	3.8865
5.83476	4.59858	3.36071			5.83698	4.07875	3.88715
5.83487	4.59863	3.3617			5.83844	4.07911	3.88719
5.83542	4.5992	3.36171			5.84097	4.07969	3.8872
5.83567	4.59937	3.36339			5.88824	4.07994	3.88723
5.8365	4.59945	3.36354			5.88932	4.08031	3.8874
5.83744	4.59949	3.3637			5.89081	4.08041	3.88754
5.83772	4.60017	3.36392			5.89353	4.08044	3.88757
5.83779	4.60019	3.36404			5.89513	4.08047	3.88778
5.83793	4.6003	3.36465			5.89577	4.08048	3.88814
5.83835	4.60085	3.36466			5.89786	4.08078	3.88826
5.83842	4.60165	3.36494			5.89838	4.08088	3.88842
5.84014	4.60173	3.36516			5.89854	4.081	3.88866
5.84087	4.60281	3.3653			5.89871	4.08109	3.88893
5.84608	4.60284	3.36568			5.89883	4.08153	3.88894
5.85889	4.6032	3.36612			5.89905	4.08189	3.88907
5.86625	4.60332	3.36613			5.89948	4.08191	3.88942
5.86951	4.6052	3.36637			5.89949	4.08207	3.88957
5.88983	4.60534	3.36641			5.90026	4.08235	3.88964
5.89135	4.60639	3.36665			5.90075	4.08239	3.89027
5.89164	4.60647	3.36703			5.90121	4.08242	3.89029
5.89486	4.60786	3.36714			5.90123	4.08256	3.89032
5.8956	4.61367	3.36729			5.9023	4.08299	3.89045
5.89614	4.65961	3.3674			5.90363	4.08301	3.89077
5.89738	4.65981	3.36741			5.90368	4.08305	3.89101
5.89778	4.65991	3.36743			5.95544	4.08316	3.89116
5.89859	4.6636	3.3678			5.95605	4.0834	3.89162
5.89887	4.66378	3.36785			5.95643	4.08366	3.89183
5.9001	4.66389	3.36796			5.95776	4.08375	3.89243
5.90013	4.66481	3.36799			5.9604	4.08402	3.89268
5.90147	4.66524	3.36806			5.9622	4.08405	3.89283
5.90165	4.66557	3.36806			5.96283	4.08415	3.89327
5.90207	4.66573	3.36826			5.96304	4.08435	3.90825
5.9028	4.66598	3.36843			5.96312	4.08472	3.92172
5.90418	4.66653	3.36848			5.96312	4.08488	3.93527
5.90528	4.66709	3.36862			5.9647	4.08503	3.93749
5.90533	4.66718	3.3687			5.96488	4.08569	3.94043
5.90637	4.66805	3.36888			5.9652	4.08596	3.94337
5.92948	4.66817	3.36924			5.9653	4.08608	3.94635
5.93473	4.66862	3.36935			5.96613	4.0876	3.94691
5.96046	4.66944	3.36946			5.96671	4.08807	3.94765
5.96133	4.66978	3.36947			5.96685	4.11802	3.94794
5.96345	4.67173	3.36958			5.96686	4.13666	3.94821
5.96437	4.67225	3.36962			5.96844	4.13677	3.94843
5.9649	4.72167	3.36997			5.96936	4.13753	3.94843
5.9658	4.72349	3.37005			6.02507	4.13826	3.94866
5.96692	4.72635	3.3701			6.02597	4.13959	3.94893
5.96946	4.72692	3.3702			6.02642	4.14101	3.94936
5.9696	4.72725	3.37032			6.02648	4.14165	3.95061
5.96968	4.72753	3.37055			6.02672	4.14178	3.95078
5.97019	4.72781	3.3706			6.02725	4.14194	3.95084
5.97186	4.72784	3.37064			6.02749	4.14198	3.95084
5.97209	4.72799	3.37072			6.02763	4.14268	3.9509
5.97358	4.72801	3.37108			6.02814	4.14373	3.95118
5.98192	4.72861	3.37124			6.02917	4.14397	3.95151
5.98748	4.72882	3.37175			6.02975	4.14401	3.95178
6.00687	4.729	3.37211			6.02986	4.14404	3.95182
6.02267	4.72964	3.41776			6.03113	4.14408	3.95207
6.02308	4.72969	3.42592			6.03196	4.14425	3.95242
6.02745	4.72996	3.42658			6.03304	4.14466	3.9529
6.02798	4.72998	3.42698			6.03498	4.14469	3.95314
6.02911	4.73039	3.42749			6.08717	4.14477	3.95326
6.03125	4.73117	3.4278			6.08778	4.14588	3.95344
6.03234	4.73136	3.42814			6.08861	4.14623	3.95427
6.03331	4.73155	3.42836			6.08914	4.1463	3.9546
6.03525	4.73189	3.42841			6.09012	4.14691	3.95497
6.03667	4.73219	3.42906			6.0912	4.14713	3.95501
6.08183	4.73308	3.42927			6.09253	4.14725	3.95507
6.08205	4.73423	3.42956			6.09421	4.14729	3.95511
6.08569	4.73425	3.42984			6.0944	4.14745	3.95513
6.08869	4.73488	3.43011			6.09467	4.1478	3.95515
6.08923	4.73503	3.43036			6.09486	4.14787	3.9553
6.0939	4.73685	3.43044			6.09498	4.148	3.95545
6.09511	4.77379	3.43045			6.0955	4.14804	3.95552
6.09522	4.79156	3.4305			6.09584	4.1482	3.95564
6.09522	4.79167	3.43055			6.09693	4.14826	3.95593
6.09605	4.79425	3.43072			6.09704	4.14828	3.956
6.09657	4.79435	3.43077			6.09725	4.1483	3.95619
6.09663	4.79496	3.43117			6.09801	4.14838	3.95625
6.09741	4.79499	3.43141			6.09804	4.14849	3.95627
6.09801	4.79529	3.43141			6.09851	4.14863	3.95651
6.09836	4.79559	3.43142			6.0987	4.14873	3.95657
6.09845	4.79559	3.43148			6.09885	4.14873	3.95672
6.09945	4.79659	3.43165			6.15079	4.14884	3.95728
6.10022	4.79669	3.43166			6.15147	4.14886	3.95747
6.10206	4.79677	3.43193			6.15287	4.14897	3.96479
6.11786	4.79687	3.43195			6.15431	4.14941	3.9683
6.15407	4.79696	3.43205			6.15479	4.14943	4.00416
6.15794	4.79833	3.43216			6.15524	4.1496	4.00904
6.15894	4.79854	3.43227			6.15534	4.14962	4.01115
6.159	4.7988	3.43238			6.15625	4.14973	4.01188
6.15924	4.79888	3.43247			6.1566	4.14979	4.01265
6.16096	4.79941	3.4325			6.15877	4.15026	4.01333
6.16182	4.79968	3.43253			6.15903	4.15045	4.01339
6.16265	4.79986	3.43268			6.15937	4.15052	4.01352
6.16281	4.80097	3.43269			6.15959	4.15053	4.01376
6.16334	4.80192	3.43271			6.15997	4.1506	4.0138
6.16434	4.82865	3.43276			6.16093	4.15083	4.01399
6.1646	4.85551	3.43284			6.16123	4.15114	4.01429
6.16489	4.85572	3.43288			6.16186	4.15117	4.01432
6.16599	4.856	3.43294			6.17317	4.15124	4.01448
6.21529	4.85609	3.43304			6.17645	4.15126	4.01535
6.21595	4.85796	3.43314			6.21707	4.15175	4.01603
6.21596	4.85832	3.43323			6.21785	4.15177	4.01619
6.22109	4.85922	3.43326			6.22041	4.15185	4.01631
6.22279	4.85929	3.43343			6.22087	4.15231	4.01634
6.22463	4.85961	3.43349			6.22187	4.15234	4.01644
6.22648	4.85966	3.43352			6.22191	4.18868	4.01684
6.2272	4.85984	3.43378			6.22269	4.20413	4.01687
6.22743	4.85996	3.43385			6.22274	4.20629	4.01729
6.23026	4.8603	3.43404			6.22293	4.2063	4.01736
6.2496	4.86093	3.4341			6.22595	4.20636	4.01747
6.2855	4.86093	3.43414			6.2269	4.2072	4.01775
6.28726	4.86128	3.43422			6.22818	4.20722	4.01804
6.2875	4.86129	3.43424			6.22928	4.2074	4.01813
6.29024	4.8613	3.43426			6.2295	4.20784	4.01865
6.29088	4.86154	3.4343			6.23018	4.20897	4.01874
6.29101	4.86194	3.43444			6.28325	4.2092	4.01885
6.29228	4.86196	3.43446			6.28432	4.20946	4.01888
6.29232	4.862	3.43457			6.28493	4.2098	4.01896
6.29333	4.86209	3.43468			6.28533	4.21012	4.0191
6.29463	4.86214	3.43468			6.28563	4.21042	4.01912
6.29766	4.86233	3.43487			6.28631	4.21058	4.01941
6.33452	4.86308	3.4349			6.28661	4.21067	4.01964
6.33555	4.86327	3.43527			6.28764	4.21073	4.01966
6.3472	4.86408	3.43627			6.28787	4.21124	4.0199
6.35018	4.86421	3.43702			6.28801	4.21137	4.01995
6.35081	4.86507	3.43779			6.28845	4.21141	4.02001
6.35202	4.86572	3.46015			6.29211	4.21169	4.02004
6.35221	4.86618	3.46079			6.29265	4.21186	4.0203
6.35507	4.86723	3.47523			6.29314	4.2119	4.02036
6.35704	4.91726	3.47978			6.29347	4.21193	4.02047
6.35747	4.91915	3.49006			6.29483	4.21222	4.02051
6.3578	4.91941	3.49094			6.29822	4.21223	4.02067
6.35793	4.91969	3.49218			6.3446	4.2124	4.02106
6.3609	4.92056	3.49263			6.34712	4.21246	4.02113
6.41133	4.92068	3.49278			6.34844	4.21246	4.02117
6.41414	4.92099	3.49327			6.34985	4.2125	4.02122
6.41671	4.92138	3.49357			6.35011	4.21256	4.02157
6.41983	4.92298	3.49461			6.35047	4.21264	4.02189
6.42008	4.92298	3.49476			6.35069	4.21268	4.02223
6.42009	4.923	3.4949			6.35071	4.21292	4.04582
6.42047	4.92332	3.49506			6.3514	4.21328	4.05116
6.42637	4.92344	3.4951			6.3514	4.21383	4.07017
6.47516	4.92347	3.49516			6.35157	4.21396	4.07284
6.47913	4.92359	3.49545			6.35347	4.21397	4.07326
6.47941	4.92487	3.49556			6.35348	4.21408	4.07598
6.48124	4.92517	3.49578			6.35429	4.21437	4.07607
6.48255	4.9252	3.49589			6.35459	4.21439	4.07653
6.48263	4.92524	3.49602			6.35476	4.21439	4.07728
6.48323	4.92526	3.49607			6.35482	4.21449	4.07729
6.48422	4.92592	3.49619			6.35503	4.21457	4.07771
6.48529	4.92602	3.49635			6.35545	4.21461	4.078
6.48596	4.92643	3.49676			6.35607	4.21473	4.0785
6.48633	4.92672	3.49685			6.35629	4.21478	4.07943
6.48955	4.92675	3.49687			6.35664	4.21482	4.07959
6.49069	4.92678	3.49689			6.3568	4.21497	4.07961
6.49368	4.9269	3.49701			6.35713	4.21522	4.0797
6.50168	4.92697	3.49708			6.36048	4.21525	4.08179
6.52387	4.92734	3.49712			6.36091	4.21578	4.08193
6.54052	4.92816	3.49727			6.41204	4.21591	4.08193
6.54184	4.92859	3.49763			6.41332	4.21597	4.08195
6.54679	4.92916	3.49792			6.41364	4.2161	4.08199
6.54847	4.93012	3.49838			6.41397	4.21622	4.08228
6.55059	4.93044	3.49841			6.41447	4.21647	4.08231
6.55106	4.94651	3.49879			6.41507	4.21654	4.08258
6.5517	4.98342	3.49884			6.41511	4.2168	4.0827
6.55355	4.98545	3.49898			6.41768	4.217	4.08284
6.55359	4.98556	3.49925			6.42108	4.21734	4.08292
6.55402	4.98602	3.49951			6.42212	4.21751	4.08303
6.55511	4.98657	3.49988			6.42419	4.21849	4.08305
6.58184	4.98694	3.49998			6.47688	4.22896	4.08311
6.60776	4.98802	3.50006			6.48257	4.2641	4.08343
6.6098	4.98957	3.50022			6.48265	4.27034	4.08357
6.61105	4.98965	3.50062			6.48348	4.27098	4.08395
6.61265	4.98997	3.50073			6.48394	4.27134	4.08423
6.61289	4.99013	3.50088			6.48395	4.27154	4.08478
6.61439	4.99015	3.50095			6.48735	4.27282	4.08483
6.61577	4.99059	3.501			6.48741	4.27333	4.0854
6.61611	4.9906	3.50125			6.48833	4.27356	4.08542
6.61627	4.99069	3.50223			6.5422	4.2736	4.08549
6.61677	4.99203	3.50224			6.54331	4.27386	4.08553
6.61767	4.99248	3.53586			6.54553	4.27398	4.08586
6.61828	4.99299	3.54592			6.54576	4.27441	4.08587
6.61843	4.9931	3.5506			6.54861	4.27448	4.08595
6.61924	4.99322	3.55098			6.54911	4.27451	4.08599
6.62012	4.9937	3.55431			6.55007	4.27477	4.08657
6.62242	4.99378	3.55444			6.55182	4.27479	4.08679
6.65918	4.99406	3.55453			6.55243	4.27517	4.08691
6.67222	4.9944	3.55533			6.55332	4.27535	4.08693
6.67264	4.99453	3.55537			6.58532	4.2756	4.08712
6.67286	4.99473	3.5558			6.60899	4.27586	4.08816
6.67524	4.99661	3.55659			6.60923	4.27606	4.11623
6.67749	5.0487	3.55707			6.6118	4.27606	4.13691
6.67851	5.05066	3.55785			6.61268	4.27609	4.13766
6.68247	5.05233	3.55818			6.61298	4.27625	4.13881
6.68258	5.05345	3.55836			6.61391	4.27638	4.14084
6.68533	5.05351	3.55838			6.61395	4.27682	4.14143
6.72722	5.05361	3.55862			6.61457	4.27721	4.14164
6.7348	5.0544	3.55904			6.61547	4.27752	4.14202
6.74486	5.05466	3.55947			6.61649	4.2776	4.14204
6.74505	5.05484	3.55948			6.61681	4.27784	4.14245
6.74709	5.05495	3.55995			6.61723	4.27792	4.14273
6.74898	5.05501	3.55996			6.61723	4.27796	4.14336
6.78993	5.05557	3.56012			6.61747	4.27819	4.14358
6.80096	5.0559	3.56042			6.61833	4.27824	4.14365
6.8078	5.05624	3.56053			6.61906	4.27826	4.14374
6.80845	5.05654	3.56061			6.61913	4.27836	4.14466
6.80849	5.05693	3.56111			6.62032	4.27859	4.14479
6.80905	5.05777	3.56119			6.67002	4.27861	4.14517
6.81057	5.05785	3.56139			6.6726	4.27867	4.14517
6.8124	5.05813	3.56193			6.67442	4.27868	4.14528
6.81242	5.05928	3.56196			6.67611	4.27874	4.14579
6.81246	5.05989	3.56209			6.67676	4.2789	4.14601
6.81248	5.0605	3.56213			6.67725	4.27892	4.14614
6.81336	5.0606	3.56234			6.67863	4.27894	4.14677
6.81346	5.06087	3.56264			6.68054	4.27912	4.14711
6.81353	5.06118	3.56274			6.6838	4.27918	4.1472
6.81596	5.08506	3.56276			6.73486	4.2792	4.14723
6.86869	5.10775	3.56283			6.73578	4.27942	4.14737
6.86999	5.11323	3.56298			6.73682	4.27945	4.14793
6.87154	5.11431	3.56301			6.74174	4.27951	4.14795
6.87169	5.11454	3.56303			6.74175	4.2797	4.14796
6.87593	5.11504	3.56309			6.74207	4.27977	4.1481
6.87806	5.11537	3.56318			6.74316	4.27995	4.14817
6.87873	5.11542	3.56319			6.74383	4.28057	4.1483
6.88026	5.11548	3.56323			6.74431	4.28072	4.14836
6.88088	5.11623	3.56356			6.74458	4.28103	4.14846
6.88363	5.11712	3.56367			6.74482	4.28132	4.14846
6.9248	5.11725	3.56379			6.74513	4.28132	4.1485
6.9303	5.11785	3.56404			6.74567	4.2814	4.14853
6.93439	5.11808	3.56412			6.74621	4.28159	4.14871
6.935	5.11841	3.56413			6.74772	4.28172	4.14874
6.9352	5.11881	3.56422			6.74932	4.28175	4.14882
6.93968	5.11883	3.56439			6.80481	4.28183	4.14885
6.93976	5.12061	3.56442			6.8067	4.28186	4.1489
6.94278	5.12078	3.56477			6.80693	4.28188	4.14898
6.94577	5.12098	3.56482			6.80714	4.28199	4.14928
6.94604	5.12113	3.56491			6.80784	4.28211	4.14943
6.94629	5.12138	3.56508			6.80792	4.28245	4.14967
6.97522	5.12156	3.56532			6.80959	4.28267	4.14982
6.99768	5.12347	3.56547			6.81053	4.28368	4.14986
7.00301	5.1238	3.5655			6.81146	4.29826	4.15004
7.00336	5.12382	3.56577			6.81231	4.32552	4.15013
7.00394	5.12494	3.56629			6.81401	4.32981	4.15029
7.00464	5.12522	3.5664			6.81506	4.33039	4.15043
7.00706	5.12572	3.56648			6.8167	4.3313	4.15057
7.00713	5.12604	3.56667			6.81747	4.33169	4.15079
7.00831	5.12617	3.56677			6.86606	4.33591	4.15094
7.01018	5.1307	3.57071			6.86887	4.33624	4.15104
7.0114	5.17279	3.58095			6.86942	4.33657	4.15133
7.01147	5.17842	3.59671			6.86958	4.3369	4.15142
7.02787	5.18077	3.61706			6.87085	4.33696	4.15149
7.037	5.18157	3.62069			6.87093	4.33753	4.15165
7.06188	5.18195	3.62091			6.87126	4.33808	4.1524
7.06404	5.18227	3.62152			6.87141	4.33822	4.15293
7.06531	5.18236	3.62173			6.87315	4.33864	4.15381
7.06582	5.18256	3.62186			6.87361	4.33885	4.17398
7.06717	5.18329	3.62232			6.87379	4.3392	4.18438
7.07026	5.18371	3.6227			6.87401	4.33955	4.18915
7.07369	5.18392	3.62355			6.87511	4.34011	4.1898
7.07407	5.18439	3.62375			6.87531	4.34027	4.2006
7.07484	5.18443	3.62398			6.87696	4.34071	4.20077
7.07606	5.18445	3.62404			6.87727	4.34072	4.2021
7.1269	5.18485	3.62423			6.93057	4.34089	4.20294
7.13087	5.18569	3.62442			6.93231	4.34121	4.20367
7.13145	5.1859	3.6249			6.93255	4.34127	4.20418
7.13369	5.18627	3.62506			6.93528	4.34139	4.2053
7.13425	5.18629	3.62512			6.93727	4.34146	4.2058
7.13488	5.18654	3.62621			6.93761	4.34148	4.20658
7.13548	5.18673	3.62622			6.93765	4.34161	4.2082
7.13575	5.18731	3.62622			6.93808	4.34186	4.20872
7.13688	5.1876	3.62686			6.93923	4.34198	4.20883
7.13772	5.18866	3.62713			6.93947	4.34209	4.20909
7.13785	5.18876	3.62724			6.94363	4.34247	4.20922
7.16367	5.18915	3.62744			6.94378	4.34284	4.20952
7.17425	5.18984	3.62747			6.94531	4.34286	4.21002
7.1838	5.1912	3.62759			6.94639	4.34349	4.21004
7.19372	5.19152	3.62761			6.99707	4.34359	4.21029
7.19497	5.19159	3.62781			6.99786	4.34365	4.21048
7.19569	5.24457	3.62817			6.99875	4.34376	4.21061
7.19708	5.24561	3.62818			6.9991	4.34382	4.21113
7.19939	5.24609	3.62835			7.00184	4.34392	4.21124
7.19961	5.24609	3.62859			7.00204	4.34402	4.21134
7.19965	5.24705	3.62882			7.00221	4.34408	4.21137
7.20226	5.24753	3.62886			7.00568	4.34413	4.21142
7.20245	5.24814	3.62901			7.00966	4.34415	4.21144
7.20356	5.24819	3.62911			7.02126	4.34416	4.21168
7.20879	5.24854	3.62947			7.06411	4.34434	4.21184
7.2318	5.24898	3.62984			7.06419	4.34469	4.21211
7.2551	5.24929	3.62985			7.06582	4.34479	4.21214
7.26222	5.2495	3.63003			7.06692	4.34484	4.21218
7.26509	5.24959	3.6301			7.06696	4.34487	4.21231
7.26527	5.24975	3.6301			7.06767	4.34501	4.21237
7.2658	5.25164	3.63026			7.06768	4.34521	4.21248
7.26601	5.25168	3.63053			7.06865	4.34525	4.21276
7.26605	5.25183	3.63148			7.06937	4.34535	4.21285
7.26829	5.25226	3.63181			7.07021	4.34577	4.21304
7.26916	5.25295	3.63196			7.07043	4.34589	4.21306
7.27067	5.25337	3.63278			7.07064	4.35698	4.21311
7.27195	5.25343	3.66161			7.07099	4.3752	4.21326
7.31752	5.25378	3.66275			7.07177	4.3792	4.21347
7.32159	5.25406	3.6845			7.07281	4.39644	4.21373
7.32772	5.25433	3.68546			7.07372	4.39753	4.2141
7.32803	5.25519	3.68567			7.07492	4.398	4.21423
7.32871	5.25537	3.68584			7.12942	4.39939	4.21423
7.32894	5.25638	3.68595			7.13007	4.39967	4.21478
7.32918	5.2566	3.6868			7.13048	4.40073	4.21482
7.33009	5.2566	3.68732			7.13166	4.40142	4.21534
7.33085	5.27752	3.68748			7.13202	4.40143	4.21534
7.33283	5.30538	3.6875			7.1331	4.40163	4.21569
7.33633	5.30939	3.68756			7.1338	4.40181	4.21611
7.38702	5.31131	3.68837			7.13457	4.40245	4.21644
7.39202	5.31165	3.68847			7.13475	4.40246	4.2166
7.39268	5.31264	3.68895			7.13505	4.40293	4.21664
7.39351	5.31271	3.68897			7.13548	4.40303	4.21676
7.39397	5.31332	3.68914			7.13606	4.40312	4.21691
7.39492	5.31405	3.68932			7.14009	4.40318	4.21712
7.39566	5.31423	3.68933			7.15409	4.40408	4.21716
7.40276	5.31443	3.68949			7.19068	4.40421	4.22465
7.40388	5.31459	3.68949			7.1922	4.40435	4.24519
7.4171	5.31474	3.68991			7.19252	4.40437	4.24598
7.42498	5.31517	3.69002			7.19343	4.40452	4.2464
7.42986	5.31519	3.69032			7.19626	4.40464	4.24988
7.45035	5.31524	3.69049			7.19747	4.40465	4.26621
7.45302	5.31538	3.69109			7.20025	4.40474	4.26739
7.45378	5.31567	3.69126			7.2014	4.40521	4.26884
7.45629	5.3157	3.69129			7.20272	4.40546	4.26965
7.45665	5.31586	3.69159			7.25551	4.40557	4.27028
7.45687	5.31639	3.6916			7.25555	4.40564	4.27059
7.45805	5.31646	3.69185			7.25719	4.40578	4.27131
7.46281	5.31703	3.69204			7.26028	4.40589	4.27149
7.46492	5.31708	3.69217			7.26093	4.40592	4.27165
7.46809	5.31753	3.69235			7.26205	4.40607	4.27342
7.51537	5.31827	3.69243			7.26299	4.40608	4.27356
7.51825	5.31836	3.69288			7.26584	4.40625	4.27427
7.51954	5.31934	3.69387			7.26693	4.40638	4.27438
7.52106	5.31947	3.69473			7.26995	4.40653	4.27445
7.5218	5.32017	3.69494			7.32139	4.4068	4.27464
7.5219	5.32157	3.69523			7.32182	4.40693	4.27477
7.52401	5.32164	3.69549			7.32472	4.407	4.27504
7.52445	5.33107	3.6957			7.32552	4.4073	4.27512
7.5252	5.37054	3.69612			7.3258	4.40733	4.27536
7.52568	5.37066	3.69613			7.32743	4.40733	4.27546
7.52646	5.37176	3.69631			7.32758	4.40743	4.27555
7.52848	5.37206	3.69634			7.32851	4.40763	4.27579
7.5305	5.37324	3.69685			7.33125	4.40766	4.276
7.58603	5.37451	3.69694			7.33132	4.40782	4.27607
7.58637	5.37512	3.69733			7.33258	4.40789	4.27619
7.59217	5.37571	3.6974			7.33267	4.40806	4.2766
7.59397	5.37617	3.69761			7.33373	4.4082	4.27727
7.59523	5.37623	3.70355			7.33495	4.40835	4.27752
7.59626	5.37626	3.71286			7.33531	4.40854	4.27786
7.64899	5.37751	3.74961			7.36014	4.40874	4.27799
7.65366	5.37799	3.75073			7.38613	4.40875	4.27805
7.65442	5.37885	3.75145			7.3922	4.40895	4.27806
7.65494	5.38017	3.75231			7.39234	4.40903	4.27815
7.65635	5.38025	3.7528			7.39276	4.40949	4.27871
7.65663	5.38042	3.75466			7.39319	4.40988	4.27894
7.65669	5.38129	3.75514			7.39363	4.41031	4.27896
7.6567	5.38143	3.75545			7.39461	4.41113	4.27934
7.65694	5.3819	3.75559			7.39707	4.41154	4.27937
7.65948	5.38227	3.75568			7.39778	4.41182	4.27937
7.65951	5.38229	3.75596			7.39783	4.41188	4.27939
7.71293	5.38323	3.75609			7.40736	4.41209	4.27941
7.71405	5.38456	3.75655			7.45405	4.41249	4.27968
7.71662	5.38497	3.75656			7.45534	4.41276	4.27975
7.71678	5.38551	3.7567			7.45652	4.46246	4.27993
7.71969	5.38651	3.757			7.45729	4.46334	4.28029
7.72589	5.3875	3.75799			7.45744	4.46469	4.28039
7.76482	5.3875	3.75813			7.46004	4.46472	4.28059
7.77503	5.43998	3.75829			7.46088	4.46498	4.28059
7.78298	5.44154	3.7584			7.46097	4.46508	4.28069
7.78557	5.44185	3.7585			7.46166	4.46631	4.28099
7.78603	5.44237	3.75867			7.46187	4.4664	4.28116
7.78629	5.44269	3.75903			7.46248	4.46672	4.28185
7.78691	5.4433	3.75943			7.46297	4.4672	4.28189
7.84224	5.44345	3.75962			7.46321	4.46779	4.28228
7.84695	5.44377	3.75969			7.46504	4.46811	4.28234
7.84975	5.44377	3.75974			7.46533	4.4682	4.28601
7.8547	5.44437	3.75975			7.51732	4.46849	4.29133
7.91089	5.44494	3.75977			7.52171	4.46882	4.30812
7.91417	5.44534	3.75984			7.52233	4.46889	4.31665
7.91587	5.44568	3.76014			7.52391	4.46918	4.31767
7.9162	5.44585	3.76152			7.52416	4.46986	4.32075
7.91701	5.44614	3.76162			7.52494	4.47003	4.33306
7.92026	5.44652	3.76185			7.52679	4.47014	4.33335
7.94893	5.44734	3.76186			7.52799	4.4702	4.33376
7.96984	5.44755	3.76198			7.53029	4.47058	4.33561
7.97456	5.44782	3.7625			7.58314	4.47071	4.3367
7.97801	5.4491	3.7641			7.58359	4.47077	4.33685
7.98193	5.4491	3.77795			7.58382	4.47091	4.3373
7.98517	5.44959	3.80772			7.58638	4.47098	4.33734
7.98612	5.44964	3.80911			7.58708	4.47101	4.33775
8.03962	5.44975	3.81348			7.5883	4.47111	4.33831
8.0442	5.45202	3.81451			7.5912	4.47123	4.33834
8.04566	5.46239	3.81548			7.59193	4.47128	4.33901
8.0925	5.50118	3.81674			7.59309	4.47148	4.33903
8.10396	5.50213	3.81791			7.59331	4.47161	4.33908
8.10462	5.50312	3.81848			7.59395	4.47162	4.34024
8.10749	5.50312	3.81887			7.64465	4.4719	4.34063
8.10824	5.50507	3.81895			7.64714	4.47206	4.34077
8.10841	5.50574	3.8193			7.64834	4.47218	4.3408
8.10982	5.50598	3.81976			7.6496	4.47242	4.34103
8.11015	5.50615	3.81988			7.65352	4.47244	4.34124
8.11042	5.50615	3.82007			7.65356	4.47249	4.34143
8.11074	5.50653	3.82019			7.65487	4.47253	4.34166
8.11107	5.50699	3.82037			7.71058	4.47255	4.34166
8.11188	5.50893	3.82063			7.71209	4.47311	4.34169
8.11334	5.50961	3.82096			7.71551	4.47316	4.34179
8.11457	5.50984	3.82109			7.72068	4.47357	4.34208
8.11472	5.51024	3.82161			7.72139	4.4737	4.34215
8.17627	5.51027	3.82165			7.7219	4.47408	4.34247
8.1766	5.51059	3.82174			7.72287	4.47423	4.34254
8.17887	5.51061	3.82182			7.72883	4.4744	4.34258
8.1792	5.51109	3.82186			7.77799	4.4744	4.34258
8.23332	5.51161	3.82218			7.78097	4.47448	4.34263
8.23755	5.51202	3.82292			7.78148	4.47464	4.34293
8.23941	5.51226	3.82295			7.78295	4.47503	4.34297
8.24144	5.51229	3.82313			7.78311	4.47522	4.34299
8.2415	5.51253	3.82332			7.78516	4.47524	4.34313
8.24277	5.5126	3.82334			7.78829	4.47574	4.34318
8.29987	5.51397	3.82347			7.79044	4.47588	4.3432
8.3036	5.51504	3.82371			7.84732	4.47607	4.34352
8.30368	5.51517	3.82422			7.84822	4.47614	4.34369
8.30368	5.51538	3.82432			7.85006	4.4763	4.34398
8.30462	5.51558	3.82443			7.85351	4.47728	4.34421
8.30462	5.56802	3.82471			7.90631	4.47736	4.34431
8.30577	5.5688	3.82477			7.91391	4.47751	4.34443
8.3065	5.57041	3.82528			7.91425	4.47818	4.34444
8.30653	5.57299	3.82562			7.91432	4.49215	4.34448
8.36496	5.57315	3.82584			7.91556	4.49777	4.3445
8.36716	5.57363	3.82688			7.91802	4.50538	4.34466
8.36883	5.57589	3.82754			7.92088	4.50942	4.34472
8.36947	5.57648	3.82788			7.97632	4.52388	4.3448
8.37292	5.57681	3.84264			7.97661	4.52774	4.34482
8.37353	5.57695	3.87679			7.97664	4.52786	4.34483
8.37683	5.57802	3.87828			8.038	4.53075	4.34518
8.42941	5.57842	3.88001			8.04163	4.53217	4.34523
8.43433	5.57845	3.88077			8.04338	4.53219	4.34542
8.43677	5.57857	3.88149			8.04401	4.53298	4.34544
8.43841	5.57881	3.88152			8.04442	4.53312	4.34553
8.43906	5.57957	3.88195			8.04475	4.53344	4.34586
8.4394	5.57971	3.88312			8.04528	4.53355	4.34587
8.44034	5.57982	3.8832			8.04693	4.53378	4.34591
8.49575	5.58042	3.88332			8.10424	4.53382	4.34592
8.49717	5.58058	3.88346			8.10513	4.53393	4.34598
8.49737	5.5813	3.8836			8.10873	4.53415	4.34644
8.49961	5.58209	3.88394			8.10899	4.53428	4.3468
8.50105	5.58238	3.88411			8.1097	4.53433	4.34692
8.50241	5.63012	3.88438			8.11018	4.53435	4.34704
8.55685	5.63205	3.88471			8.11427	4.53451	4.36175
8.56302	5.63262	3.88489			8.16735	4.53459	4.36966
8.56379	5.63334	3.88507			8.1719	4.53461	4.3804
8.56479	5.634	3.88611			8.17302	4.53461	4.38648
8.56492	5.6361	3.8862			8.17488	4.53462	4.39733
8.56541	5.63629	3.8868			8.1759	4.53466	4.39834
8.5689	5.63634	3.88715			8.17614	4.53467	4.39903
8.62362	5.63707	3.88738			8.17768	4.5348	4.39988
8.62414	5.63786	3.88738			8.17908	4.53483	4.40004
8.62837	5.6379	3.88767			8.23764	4.53493	4.40056
8.6284	5.6388	3.88792			8.23775	4.53497	4.40177
8.6286	5.64055	3.88818			8.24019	4.53504	4.40283
8.63307	5.64148	3.88841			8.24474	4.53512	4.403
8.63571	5.64212	3.88892			8.29631	4.53528	4.40315
8.68715	5.64242	3.88894			8.30096	4.53528	4.40353
8.6881	5.64261	3.88895			8.30173	4.53534	4.40362
8.68822	5.64332	3.88917			8.30288	4.53547	4.40377
8.69384	5.64334	3.88934			8.30341	4.53553	4.40385
8.69669	5.64359	3.89			8.30364	4.53584	4.40385
8.6982	5.64362	3.89008			8.3052	4.53593	4.40386
8.70089	5.64378	3.89009			8.30579	4.536	4.40404
8.75589	5.64405	3.89019			8.30656	4.53612	4.40451
8.7585	5.64476	3.89052			8.3616	4.53619	4.40495
8.75921	5.64546	3.89174			8.36336	4.53625	4.40517
8.76354	5.64904	3.89209			8.36459	4.53639	4.40542
8.76423	5.69849	3.91333			8.36526	4.53653	4.40595
8.76657	5.69972	3.91728			8.3657	4.53655	4.40596
8.76731	5.6998	3.91869			8.36784	4.53695	4.40667
8.82408	5.70071	3.93339			8.37178	4.53701	4.40676
8.82411	5.7016	3.93395			8.37218	4.53703	4.40728
8.82582	5.70203	3.94463			8.42985	4.5374	4.40741
8.82874	5.70415	3.94537			8.43154	4.53756	4.40805
8.83142	5.7045	3.94646			8.43352	4.53757	4.40805
8.83278	5.70491	3.94765			8.43666	4.53778	4.40827
8.88603	5.70491	3.94766			8.43761	4.53817	4.40842
8.88682	5.70509	3.94808			8.44223	4.53828	4.40874
8.88727	5.70565	3.94842			8.49305	4.53864	4.40912
8.88769	5.70643	3.94856			8.49504	4.53928	4.40932
8.88781	5.70665	3.9487			8.49544	4.5396	4.40941
8.89052	5.70695	3.94878			8.49808	4.53968	4.40944
8.89208	5.70725	3.94878			8.49923	4.53991	4.4098
8.89304	5.70796	3.94892			8.50013	4.54011	4.40982
8.94111	5.70807	3.94941			8.50047	4.54021	4.41005
8.94858	5.70833	3.94945			8.50341	4.54026	4.41019
8.94971	5.70859	3.94957			8.55891	4.54036	4.41035
8.95443	5.70864	3.94976			8.55904	4.54061	4.41037
8.9557	5.70872	3.95059			8.56953	4.54069	4.41047
8.95786	5.70882	3.9514			8.57043	4.54073	4.41053
8.96064	5.70899	3.95182			8.62544	4.54088	4.41058
9.01395	5.70959	3.95182			8.62594	4.54091	4.41082
9.02088	5.71165	3.95195			8.62798	4.54114	4.41085
9.02206	5.75504	3.95258			8.62828	4.54117	4.41125
9.02354	5.7625	3.95274			8.6304	4.54122	4.41131
9.07713	5.76428	3.95287			8.63963	4.54132	4.41167
9.0773	5.76439	3.95311			8.68807	4.54147	4.41188
9.08045	5.76515	3.95341			8.69271	4.54159	4.41214
9.08278	5.76655	3.95388			8.69329	4.54168	4.41214
9.0842	5.76702	3.95397			8.69338	4.54178	4.41424
9.08496	5.76723	3.95412			8.69397	4.54209	4.44376
9.0874	5.76791	3.95427			8.6941	4.5421	4.44454
9.08753	5.76832	3.95434			8.69412	4.54237	4.46096
9.08957	5.76863	3.95452			8.69446	4.54277	4.46169
9.1236	5.76957	3.95458			8.75151	4.5571	4.46291
9.14006	5.76957	3.95471			8.7539	4.56429	4.46298
9.141	5.76958	3.95479			8.75719	4.57237	4.46315
9.14627	5.77205	3.95484			8.75807	4.58276	4.46408
9.14995	5.77265	3.95523			8.75844	4.5932	4.46422
9.15178	5.77276	3.95529			8.75945	4.59339	4.46529
9.15336	5.77343	3.95551			8.76104	4.59674	4.46532
9.15406	5.77364	3.95617			8.76224	4.5973	4.46633
9.16807	5.77378	3.95619			8.81711	4.59745	4.46658
9.20932	5.77467	3.95636			8.82024	4.59778	4.46712
9.21624	5.77494	3.95671			8.82181	4.59849	4.46714
9.21692	5.81105	3.95702			8.82195	4.59878	4.46739
9.22033	5.81793	3.95704			8.82212	4.5988	4.4674
9.23346	5.82669	3.9571			8.82334	4.59903	4.46784
9.28064	5.83027	3.95751			8.82489	4.5991	4.46786
9.28145	5.83205	3.9793			8.82608	4.59916	4.46801
9.28477	5.83229	3.98248			8.8306	4.59926	4.46822
9.33575	5.83405	3.98248			8.83062	4.59962	4.46903
9.33641	5.83536	4.00796			8.88203	4.59969	4.46942
9.33959	5.83591	4.00924			8.88385	4.59972	4.46986
9.33999	5.83605	4.00958			8.8885	4.59975	4.46993
9.34103	5.83931	4.01006			8.89293	4.5999	4.47014
9.34404	5.84078	4.01271			8.94617	4.60026	4.47034
9.3447	5.84089	4.01353			8.95	4.60051	4.47077
9.34524	5.84569	4.01374			8.9535	4.60062	4.47123
9.34603	5.86139	4.01448			8.95366	4.60081	4.47136
9.34772	5.86456	4.01617			8.95516	4.60083	4.47172
9.4045	5.89323	4.01625			8.9552	4.60096	4.47197
9.40608	5.89488	4.01627			8.95774	4.60104	4.4721
9.40621	5.89602	4.01669			9.01738	4.60106	4.47215
9.40775	5.89652	4.01761			9.02097	4.60135	4.4722
9.41006	5.89721	4.01787			9.02207	4.60153	4.47235
9.41141	5.89853	4.01815			9.07772	4.60155	4.4726
9.46706	5.89988	4.01836			9.07954	4.60163	4.4728
9.47092	5.90044	4.01872			9.08311	4.60176	4.47281
9.47114	5.90224	4.01885			9.08544	4.60183	4.47295
9.47187	5.90285	4.01905			9.08629	4.60209	4.47309
9.47501	5.90325	4.01956			9.08722	4.60236	4.47312
9.47767	5.90501	4.01973			9.14422	4.60239	4.47342
9.52954	5.9052	4.02013			9.14569	4.60252	4.47343
9.53716	5.90584	4.02021			9.1489	4.60264	4.47347
9.54475	5.92303	4.02035			9.15256	4.60275	4.47379
9.54755	5.95621	4.02038			9.1534	4.60285	4.47396
9.59625	5.95841	4.02069			9.21315	4.60316	4.47401
9.59846	5.96073	4.02074			9.21409	4.60416	4.47416
9.60148	5.9609	4.02175			9.21614	4.60435	4.47419
9.60263	5.96198	4.02181			9.2172	4.60443	4.47442
9.60387	5.96268	4.02225			9.27567	4.60453	4.47447
9.6065	5.96285	4.0431			9.27723	4.60484	4.47451
9.61081	5.96298	4.06861			9.2782	4.60514	4.47472
9.65951	5.96361	4.07524			9.27846	4.60521	4.47472
9.66588	5.96483	4.07573			9.27927	4.60521	4.47478
9.6669	5.96516	4.07668			9.28392	4.60522	4.47487
9.6688	5.96648	4.07677			9.28551	4.60534	4.47496
9.67136	5.96667	4.07719			9.28752	4.60538	4.47501
9.67378	5.96751	4.07724			9.33493	4.60545	4.47525
9.67447	5.96782	4.07774			9.33697	4.60567	4.47536
9.67647	5.96788	4.07812			9.3392	4.60576	4.47552
9.67688	5.96819	4.07822			9.33926	4.60589	4.47563
9.73395	5.9697	4.07833			9.34387	4.60605	4.47573
9.79379	5.97004	4.07849			9.34412	4.60637	4.47586
9.79437	5.97052	4.07916			9.40385	4.607	4.4759
9.79513	5.98679	4.0798			9.40539	4.61257	4.47603
9.79665	6.02844	4.08012			9.40806	4.63624	4.47605
9.79979	6.02995	4.08202			9.41714	4.63916	4.47613
9.80025	6.0321	4.08216			9.4659	4.65528	4.47621
9.80098	6.03246	4.08257			9.47446	4.65812	4.4766
9.80419	6.03267	4.08283			9.47536	4.65888	4.47668
9.80453	6.0329	4.08305			9.47661	4.65944	4.47702
9.85566	6.03417	4.08333			9.47777	4.65969	4.47704
9.85833	6.09083	4.08359			9.53111	4.66012	4.4775
9.86039	6.09179	4.08467			9.53463	4.66056	4.47762
9.86165	6.09189	4.08505			9.53584	4.66122	4.47797
9.86454	6.09201	4.08576			9.54119	4.66192	4.48562
9.86626	6.09261	4.08585			9.54477	4.66196	4.49085
9.869	6.09351	4.08598			9.60057	4.66218	4.4926
9.92458	6.09396	4.08601			9.60787	4.66246	4.51609
9.92674	6.09565	4.08638			9.60789	4.6627	4.52608
9.92811	6.09685	4.08673			9.60969	4.66279	4.5277
9.92923	6.0998	4.08692			9.65935	4.66374	4.52811
9.93097	6.13641	4.08701			9.66044	4.66484	4.52819
9.93155	6.15452	4.11085			9.66291	4.66493	4.52822
9.93218	6.15606	4.11085			9.66529	4.66551	4.52835
9.93309	6.15679	4.12096			9.66932	4.66563	4.52837
9.98877	6.15854	4.13617			9.67074	4.66571	4.52892
9.98888	6.15895	4.13824			9.73159	4.6658	4.53018
9.99112	6.16043	4.13842			9.73695	4.66601	4.53034
9.99199	6.16124	4.1387			9.7924	4.6661	4.53084
9.99432	6.16216	4.14058			9.79344	4.66633	4.53095
9.996	6.16308	4.14184			9.796	4.6668	4.53131
9.99989	6.16413	4.14202			9.79623	4.66688	4.53165
10.0549	6.1646	4.14229			9.7974	4.66719	4.53246
10.0553	6.16479	4.1425			9.79862	4.66722	4.53289
10.057	6.21914	4.14377			9.80171	4.66741	4.53343
10.0584	6.21941	4.14457			9.80343	4.66773	4.53371
10.0585	6.21952	4.14485			9.80488	4.66814	4.53374
10.0621	6.22092	4.14515			9.8475	4.66815	4.53414
10.0638	6.22095	4.14524			9.86288	4.66822	4.53414
10.0657	6.22097	4.14564			9.86293	4.66848	4.53438
10.1178	6.22238	4.14616			9.86325	4.66865	4.53451
10.1236	6.22302	4.14632			9.86769	4.66875	4.53481
10.1269	6.22413	4.14632			9.92694	4.66884	4.53484
10.1276	6.22545	4.14718			9.92843	4.66937	4.53485
10.1276	6.22548	4.14782			9.93262	4.66953	4.53493
10.1621	6.22747	4.14878			9.93289	4.66978	4.5351
10.1821	6.2275	4.14897			9.99039	4.67002	4.53531
10.1844	6.22775	4.14906			9.9974	4.67011	4.53538
10.1949	6.2287	4.14947			9.99855	4.67025	4.53541
10.1956	6.23045	4.14966			10.0545	4.67047	4.53627
10.2475	6.23092	4.14973			10.0571	4.67051	4.53632
10.2488	6.28368	4.15016			10.0572	4.67067	4.53633
10.253	6.28418	4.15069			10.0588	4.6707	4.53655
10.2534	6.28591	4.15118			10.061	4.67078	4.53689
10.2575	6.28713	4.15138			10.0637	4.67092	4.53699
10.2593	6.28751	4.15145			10.0666	4.67112	4.53719
10.3161	6.28757	4.15152			10.1181	4.67131	4.53746
10.3178	6.28792	4.15169			10.1188	4.67138	4.53754
10.3187	6.28967	4.15174			10.123	4.67204	4.53763
10.3193	6.29047	4.15223			10.1237	4.6837	4.53775
10.32	6.29174	4.15236			10.1841	4.69572	4.53777
10.3816	6.29189	4.15249			10.1842	4.71064	4.5378
10.3869	6.29382	4.15861			10.1858	4.71395	4.53782
10.4437	6.29504	4.19379			10.1874	4.71707	4.53789
10.4463	6.2989	4.20407			10.1878	4.72213	4.53801
10.4471	6.35173	4.2072			10.1913	4.72398	4.53811
10.4483	6.3518	4.20742			10.253	4.72411	4.53811
10.4491	6.35307	4.20756			10.2546	4.72567	4.53829
10.4506	6.35325	4.20792			10.255	4.72586	4.5384
10.4617	6.35578	4.20795			10.3103	4.72587	4.53845
10.5117	6.35633	4.20805			10.3133	4.72603	4.53866
10.5118	6.35715	4.20841			10.3171	4.72634	4.53883
10.5127	6.35771	4.20861			10.3225	4.72653	4.53922
10.5132	6.35921	4.20882			10.3774	4.72761	4.53927
10.5157	6.35946	4.20918			10.3845	4.72784	4.53948
10.5206	6.3596	4.20981			10.3895	4.72815	4.53948
10.5612	6.35971	4.20985			10.391	4.72833	4.53974
10.6036	6.3612	4.2102			10.4457	4.72845	4.53974
10.6367	6.36161	4.21118			10.4494	4.7287	4.54049
10.6368	6.41258	4.21171			10.4529	4.72878	4.541
10.641	6.41518	4.21242			10.4548	4.72881	4.54106
10.644	6.41558	4.21245			10.5117	4.72885	4.54285
10.6441	6.41819	4.21306			10.5123	4.72979	4.56737
10.6442	6.41973	4.21339			10.5135	4.72989	4.56973
10.6501	6.42031	4.21362			10.517	4.73011	4.58456
10.7036	6.42314	4.21402			10.5173	4.73064	4.59095
10.7038	6.42375	4.21445			10.5789	4.73077	4.59168
10.7043	6.42378	4.21479			10.639	4.73082	4.59325
10.7044	6.42396	4.2148			10.6398	4.731	4.59576
10.7048	6.42437	4.21485			10.6401	4.73119	4.59626
10.7096	6.47787	4.21499			10.6412	4.73127	4.59662
10.7134	6.47904	4.21504			10.6472	4.73174	4.5968
10.7697	6.48244	4.21511			10.6475	4.73182	4.59689
10.77	6.48259	4.21518			10.7106	4.73202	4.59755
10.77	6.48462	4.21524			10.767	4.7321	4.59841
10.7794	6.49029	4.21541			10.774	4.73242	4.59844
10.7795	6.49053	4.21585			10.8297	4.73253	4.59877
10.78	6.4908	4.21601			10.8339	4.73308	4.59889
10.8325	6.52197	4.21644			10.8351	4.73324	4.59928
10.8409	6.5299	4.21687			10.902	4.73355	4.5994
10.8431	6.54366	4.21691			10.9087	4.7336	4.59949
10.8454	6.54438	4.21749			10.9683	4.73363	4.59961
10.8669	6.54565	4.26667			11.0324	4.73384	4.59963
10.9042	6.54643	4.26909			11.0327	4.73412	4.59963
10.9083	6.54748	4.26938			11.0349	4.73425	4.59983
10.9124	6.54865	4.27033			11.1612	4.73494	4.60005
10.9428	6.54902	4.27155			11.1668	4.7355	4.60024
10.961	6.54964	4.27234			11.2234	4.73592	4.60041
10.9628	6.55035	4.27295			11.2247	4.73602	4.60084
10.967	6.55071	4.27434			11.2288	4.73603	4.60091
10.9734	6.55073	4.27511			11.2294	4.73678	4.60098
10.9816	6.55136	4.27711			11.2858	4.73688	4.60118
11.0304	6.55355	4.27757			11.2888	4.75561	4.60128
11.0304	6.55356	4.27759			11.3511	4.76791	4.60139
11.0322	6.55574	4.27772			11.3568	4.77685	4.60175
11.0332	6.55724	4.27833			11.364	4.78477	4.60185
11.0344	6.60532	4.27853			11.4242	4.78628	4.60189
11.0397	6.60696	4.27853			11.481	4.78635	4.6021
11.094	6.6109	4.27877			11.482	4.78834	4.60221
11.0992	6.61188	4.27877			11.4869	4.78903	4.60229
11.1015	6.61409	4.27894			11.4889	4.78934	4.60238
11.1249	6.61413	4.27901			11.4897	4.78946	4.60248
11.1593	6.6145	4.27904			11.4911	4.79033	4.60253
11.1606	6.61451	4.27934			11.4943	4.79041	4.60258
11.1626	6.61461	4.27937			11.4954	4.79057	4.60297
11.1681	6.6147	4.27978			11.556	4.79079	4.60307
11.1897	6.61491	4.27979			11.6212	4.79152	4.60368
11.2262	6.61529	4.27984			11.6806	4.79164	4.60377
11.2265	6.61531	4.27987			11.7435	4.79178	4.60378
11.2275	6.61595	4.28015			11.7523	4.79242	4.60395
11.2317	6.61669	4.28045			11.7567	4.79245	4.60414
11.2329	6.61762	4.28071			11.8092	4.79257	4.60415
11.2343	6.61871	4.28184			11.8098	4.79257	4.60426
11.235	6.62181	4.28188			11.811	4.79262	4.60427
11.2927	6.6353	4.33156			11.8152	4.79341	4.60441
11.2942	6.66026	4.33397			11.8175	4.79343	4.60458
11.3001	6.66165	4.33424			11.8184	4.79344	4.60463
11.3028	6.66777	4.33482			11.8769	4.79353	4.60506
11.3544	6.67338	4.33548			11.9429	4.79364	4.60507
11.3566	6.67579	4.33838			11.9482	4.7938	4.60522
11.357	6.67587	4.33886			11.9551	4.79389	4.60526
11.3576	6.67751	4.33907			12.0028	4.79408	4.60552
11.3583	6.6793	4.33918			12.0096	4.79411	4.60576
11.3601	6.68238	4.33968			12.0708	4.79447	4.60595
11.3603	6.68255	4.33974			12.0741	4.79459	4.60616
11.3621	6.70484	4.33983			12.0749	4.79467	4.60648
11.3885	6.73952	4.33984			12.1328	4.7953	4.60734
11.4311	6.74118	4.34063			12.2628	4.79564	4.60798
11.4858	6.74173	4.34089			12.2694	4.7959	4.61608
11.4868	6.74182	4.34152			12.2696	4.79592	4.62231
11.5514	6.74213	4.34159			12.3935	4.7963	4.62487
11.5537	6.74416	4.34285			12.4014	4.7966	4.62787
11.5559	6.74522	4.34314			12.4024	4.79664	4.63442
11.5559	6.74585	4.34332			12.5302	4.79664	4.64406
11.6179	6.74645	4.34344			12.5959	4.79668	4.65368
11.6211	6.74916	4.34346			12.6499	4.79671	4.65518
11.6222	6.7503	4.34347			12.8362	4.79678	4.6576
11.6227	6.75063	4.34387			12.85	4.79692	4.6579
11.625	6.80668	4.34395			12.8537	4.79699	4.65793
11.6761	6.80742	4.34433			12.9151	4.79702	4.65796
11.685	6.80746	4.34452			12.9179	4.79743	4.65942
11.687	6.80846	4.34461			12.9187	4.7976	4.66004
11.7492	6.81198	4.34505			12.9206	4.79764	4.6603
11.7503	6.81273	4.34516			12.9282	4.79804	4.66037
11.7526	6.81277	4.34534			13.1748	4.79806	4.66053
11.7555	6.813	4.34577			13.1844	4.79807	4.66083
11.775	6.81332	4.34579			13.2419	4.7981	4.661
11.811	6.81474	4.34637			13.248	4.79819	4.66146
11.8128	6.86663	4.34677			13.3045	4.7986	4.66158
11.8189	6.87069	4.34688			13.3063	4.79868	4.66174
11.8348	6.87396	4.34937			13.3081	4.79869	4.66176
11.9386	6.87434	4.37644			13.315	4.79876	4.66189
11.9411	6.87562	4.37695			13.3712	4.79877	4.66202
11.9451	6.87793	4.38654			13.5057	4.79891	4.66202
11.9458	6.87979	4.38836			13.565	4.79895	4.66219
11.9459	6.88221	4.39548			13.5665	4.79906	4.66275
11.948	6.90745	4.39556			13.6371	4.79927	4.66306
11.9514	6.94034	4.39582			13.7002	4.79943	4.6632
12.0068	6.94303	4.40007			13.7671	4.79944	4.66356
12.0074	6.94337	4.40035			13.959	4.79965	4.66359
12.009	6.94457	4.40067			14.0156	4.79982	4.66374
12.0095	6.97594	4.40098			14.0177	4.79983	4.66383
12.0143	6.9941	4.40239			14.0814	4.79983	4.6639
12.0147	6.99625	4.40324			14.0912	4.8	4.66406
12.0212	6.99962	4.40447			14.2243	4.80038	4.6644
12.072	7.00368	4.40519			14.3496	4.80041	4.6644
12.074	7.00472	4.40549			14.3506	4.80048	4.66455
12.0745	7.00515	4.40558			14.3519	4.80055	4.66457
12.0763	7.00522	4.40579			14.3519	4.801	4.66465
12.0936	7.00568	4.4058			14.412	4.80114	4.66497
12.1335	7.00864	4.40702			14.5041	4.80156	4.66511
12.1368	7.00918	4.40703			14.542	4.80188	4.66527
12.1369	7.00942	4.40722			14.6721	4.80377	4.66554
12.1407	7.01037	4.4077			14.6744	4.81148	4.66626
12.1425	7.01126	4.40791			14.6774	4.81968	4.66635
12.1459	7.01146	4.40797			14.8021	4.85119	4.66659
12.1981	7.04782	4.40832			14.8037	4.85136	4.66703
12.201	7.06384	4.40842			15.0683	4.85332	4.66719
12.2043	7.067	4.4088			15.1915	4.85438	4.66725
12.2047	7.06772	4.40892			15.3165	4.85486	4.66756
12.224	7.06924	4.40892			15.3278	4.85549	4.66779
12.2433	7.06929	4.40892			15.5829	4.85555	4.6678
12.2684	7.07036	4.40904			15.8472	4.85579	4.66799
12.2689	7.07278	4.41024			15.8479	4.8559	4.66824
12.2732	7.07652	4.41024			15.9099	4.85591	4.66834
12.2733	7.12639	4.41071			16.0347	4.85717	4.66835
12.3301	7.12713	4.41169			16.4226	4.85722	4.66882
12.3317	7.12746	4.41271			16.6847	4.85764	4.66885
12.3336	7.1286	4.4537			16.7536	4.8577	4.66907
12.335	7.1342	4.4597			16.8194	4.85786	4.66933
12.3355	7.13625	4.46135			16.8204	4.8581	4.6694
12.3372	7.138	4.46157			16.8222	4.85831	4.66953
12.3389	7.13926	4.46205			17.0065	4.85835	4.66958
12.3919	7.14009	4.46216			17.0095	4.85886	4.66976
12.3923	7.19043	4.46348			17.018	4.85889	4.66978
12.3956	7.19625	4.4647			17.198	4.85895	4.6698
12.3964	7.19714	4.46514			17.2111	4.85902	4.66984
12.3969	7.19883	4.46536			17.3344	4.85912	4.67008
12.4001	7.20016	4.46659			17.4662	4.8593	4.6702
12.4025	7.20078	4.46687			18.1245	4.8593	4.67063
12.4037	7.20096	4.46792			18.2518	4.85938	4.67102
12.4618	7.20552	4.46844			18.5688	4.85948	4.67112
12.465	7.20559	4.46889			18.577	4.85958	4.67115
12.5139	7.25869	4.46994			18.6369	4.85965	4.67138
12.5227	7.25871	4.4703			18.6381	4.85997	4.67171
12.5263	7.26098	4.47041			18.7645	4.86016	4.67195
12.5353	7.26679	4.4709			18.8349	4.86019	4.6721
12.5802	7.26779	4.4713			19.0216	4.86061	4.67262
12.5938	7.26898	4.47189			19.0873	4.86064	4.67858
12.5938	7.26935	4.47204			19.0894	4.86079	4.69595
12.5942	7.26997	4.47221			19.7445	4.86079	4.71326
12.5953	7.27043	4.47237			19.8095	4.86088	4.71714
12.6568	7.29775	4.47262			19.8806	4.86089	4.72055
12.7	7.32391	4.47296			20.2038	4.86104	4.72133
12.7199	7.3244	4.47429			20.5313	4.86143	4.7218
12.722	7.3244	4.47449			20.7225	4.86151	4.72216
12.7239	7.32698	4.47475			20.7772	4.86155	4.72219
12.7303	7.32833	4.47487			20.9846	4.86195	4.72343
12.7812	7.32941	4.47588			21.5627	4.86238	4.72349
12.788	7.33001	4.50996			22.2097	4.86279	4.72437
12.7935	7.33068	4.52183			22.5963	4.86283	4.72543
12.852	7.33209	4.52551			23.5772	4.86299	4.72591
12.8538	7.37831	4.52672			23.6118	4.86311	4.72622
12.8542	7.38044	4.52907			24.1618	4.86314	4.72626
12.8559	7.38518	4.52947			24.2916	4.86319	4.72642
12.8595	7.38825	4.53041			24.612	4.86324	4.72665
12.8792	7.39066	4.53063			25.7873	4.8635	4.72669
12.9097	7.39137	4.53071			26.4452	4.86353	4.72686
12.9131	7.39489	4.53202			27.0266	4.86365	4.7272
12.9147	7.39606	4.53234			27.6018	4.86376	4.72771
12.9165	7.39795	4.53357			27.9312	4.86418	4.72794
12.9188	7.39901	4.53361			28.4557	4.86445	4.72799
12.9238	7.40016	4.53367			28.9449	4.8645	4.72863
12.9774	7.40205	4.53383			30.1441	4.86473	4.72914
12.9832	7.41195	4.5342			31.251	4.86481	4.72919
12.9862	7.45073	4.5342			31.8247	4.86502	4.72927
12.9874	7.45632	4.53443			32.7496	4.86505	4.72949
13.0473	7.45717	4.53488			33.1377	4.86511	4.72968
13.0483	7.45807	4.5354			33.587	4.86529	4.72972
13.049	7.45833	4.5358			34.4322	4.86573	4.72976
13.0508	7.45852	4.53737			34.6323	4.86578	4.72994
13.0897	7.45935	4.53815			34.8293	4.86595	4.73003
13.1106	7.45988	4.53829			36.6395	4.86624	4.73018
13.1178	7.46168	4.5385			36.6437	4.86677	4.73028
13.1728	7.46192	4.53876			36.8348	4.87486	4.73133
13.1747	7.46231	4.53899			40.1519	4.88924	4.73158
13.1777	7.46274	4.53906			43.2045	4.90734	4.73161
13.2357	7.46278	4.53919			43.8566	4.91619	4.73181
13.2434	7.46478	4.53948			44.245	4.91679	4.73188
13.2436	7.50399	4.53953			50.0318	4.91788	4.73212
13.2442	7.52419	4.54026			52.7683	4.91879	4.73221
13.2457	7.52582	4.54056			65.9587	4.91954	4.73222
13.2464	7.52786	4.54093			66.378	4.91988	4.73232
13.3018	7.52855	4.54131			74.9954	4.91993	4.73237
13.302	7.52896	4.54134			81.0665	4.92026	4.73269
13.3035	7.52899	4.54191				4.92067	4.73316
13.3086	7.53591	4.54261				4.92142	4.73329
13.3098	7.5844	4.56081				4.92169	4.73335
13.3675	7.58446	4.58111				4.92176	4.73337
13.3687	7.58886	4.59072				4.9225	4.73346
13.3723	7.58913	4.59301				4.9226	4.73362
13.3804	7.58955	4.59379				4.92275	4.73368
13.4235	7.58967	4.59434				4.92315	4.73377
13.499	7.58967	4.5947				4.92323	4.73402
13.5033	7.58977	4.59767				4.92385	4.73417
13.5035	7.59001	4.59814				4.92405	4.73425
13.5056	7.59442	4.59826				4.92406	4.73442
13.567	7.59741	4.59862				4.92422	4.73471
13.5759	7.59743	4.59887				4.92425	4.73475
13.6331	7.65151	4.59892				4.92428	4.73509
13.6395	7.65248	4.59966				4.92449	4.73512
13.6939	7.65253	4.59998				4.92461	4.73515
13.7018	7.65284	4.60033				4.92463	4.73519
13.7031	7.653	4.60089				4.92471	4.73527
13.7031	7.65591	4.60103				4.92481	4.73529
13.74	7.65709	4.60147				4.92513	4.73588
13.8217	7.65848	4.60147				4.92519	4.7359
13.8263	7.66012	4.60166				4.92536	4.73593
13.8313	7.66017	4.60191				4.9256	4.73674
13.832	7.66051	4.60238				4.92566	4.73698
13.8728	7.66153	4.6024				4.92598	4.73707
13.8925	7.7008	4.60381				4.92638	4.75329
13.9353	7.71488	4.60431				4.9264	4.77136
13.9561	7.7171	4.60431				4.9264	4.78523
13.958	7.71825	4.6052				4.92644	4.78703
13.962	7.71956	4.60595				4.92657	4.78744
13.9628	7.77699	4.60615				4.92659	4.7877
13.98	7.77953	4.60704				4.92669	4.78854
14.0207	7.77976	4.60762				4.92696	4.78909
14.0218	7.78348	4.65542				4.92702	4.78909
14.0251	7.78414	4.65674				4.92704	4.78959
14.084	7.78501	4.65899				4.92709	4.79021
14.0851	7.78579	4.65979				4.92752	4.79067
14.0872	7.786	4.66017				4.92762	4.79099
14.0942	7.78657	4.66076				4.92784	4.79168
14.1475	7.78761	4.6611				4.92797	4.79185
14.153	7.79918	4.66133				4.92803	4.79211
14.1544	7.84178	4.66137				4.92812	4.79225
14.2126	7.8447	4.66137				4.92812	4.79235
14.2172	7.84719	4.6615				4.92819	4.79296
14.2673	7.85369	4.66219				4.92851	4.79322
14.2791	7.85681	4.6622				4.92852	4.79366
14.2791	7.86923	4.66232				4.92868	4.79471
14.2814	7.88728	4.66238				4.92871	4.79485
14.3411	7.901	4.66243				4.92877	4.79492
14.3474	7.90453	4.66253				4.92879	4.79502
14.3478	7.9062	4.66359				4.92889	4.79514
14.4091	7.90836	4.66385				4.92939	4.79527
14.4114	7.90948	4.664				4.92954	4.79547
14.4115	7.91091	4.66454				4.92969	4.79547
14.4122	7.91209	4.6648				4.92996	4.79552
14.4169	7.91245	4.6648				4.93032	4.79552
14.4173	7.91318	4.66491				4.93059	4.79554
14.42	7.9181	4.6654				4.93064	4.79559
14.4787	7.92024	4.66542				4.93092	4.79561
14.5401	7.92089	4.66585				4.93117	4.79577
14.5496	7.92089	4.66596				4.93128	4.79601
14.6141	7.96158	4.66622				4.93167	4.79605
14.6154	7.97693	4.66776				4.93196	4.79612
14.6708	7.97836	4.66796				4.96369	4.79623
14.6733	7.9804	4.66805				4.97136	4.79628
14.6795	7.98044	4.66815				4.97208	4.79645
14.681	7.98085	4.66832				4.97446	4.79651
14.7073	7.98321	4.66894				4.98036	4.79662
14.7366	7.98511	4.66903				4.98188	4.79664
14.7423	7.99455	4.66948				4.98219	4.79668
14.7865	8.00392	4.67012				4.98267	4.79678
14.7979	8.00953	4.67089				4.98294	4.7968
14.8086	8.01135	4.67259				4.9835	4.7974
14.8616	8.03718	4.67582				4.98365	4.79743
14.8663	8.04271	4.69547				4.98458	4.79746
14.8687	8.04532	4.72143				4.98491	4.79751
14.8697	8.04679	4.72244				4.98544	4.79761
14.9289	8.04899	4.72364				4.98563	4.79783
14.9328	8.06368	4.72501				4.98571	4.79787
14.9362	8.10884	4.72606				4.98586	4.79813
15.0036	8.11088	4.72673				4.98644	4.79838
15.059	8.13709	4.72782				4.98653	4.79839
15.1247	8.14328	4.72935				4.98691	4.79841
15.1292	8.14983	4.72938				4.98705	4.79852
15.1908	8.16646	4.72958				4.98768	4.79854
15.1925	8.16762	4.72975				4.98776	4.79869
15.2538	8.17586	4.72986				4.9878	4.79892
15.2559	8.18529	4.73042				4.98785	4.79901
15.2564	8.23572	4.73046				4.98801	4.79907
15.2574	8.23605	4.7306				4.98825	4.79911
15.2617	8.23802	4.73089				4.98886	4.79918
15.2845	8.23914	4.73147				4.98895	4.79921
15.3173	8.23915	4.73163				4.98935	4.79929
15.3819	8.24221	4.73176				4.9895	4.79935
15.4482	8.24462	4.73196				4.9896	4.7994
15.4555	8.24528	4.73268				4.9896	4.79942
15.5178	8.30044	4.73289				4.99005	4.79948
15.5237	8.30231	4.733				4.99009	4.79949
15.5849	8.3027	4.73338				4.99012	4.79961
15.587	8.30358	4.73373				4.99018	4.79967
15.6464	8.30447	4.73429				4.99027	4.79968
15.6467	8.3072	4.73473				4.99065	4.79983
15.647	8.30727	4.73482				4.99068	4.79991
15.654	8.31304	4.73545				4.99071	4.80049
15.777	8.35119	4.73579				4.99101	4.80052
15.7801	8.36147	4.73695				4.99108	4.80061
15.7812	8.36735	4.74619				4.99124	4.80076
15.8414	8.36937	4.77141				4.99144	4.80081
15.9052	8.36979	4.77861				4.99182	4.80103
15.9124	8.37073	4.78716				4.99188	4.8015
15.9141	8.37426	4.7882				4.99189	4.80178
15.9157	8.3885	4.7892				4.992	4.80194
15.9685	8.43007	4.78931				4.99231	4.80226
15.971	8.43238	4.79028				4.99231	4.80301
16.0441	8.49161	4.79037				4.99232	4.83216
16.1078	8.4919	4.79053				4.99238	4.84045
16.2286	8.49375	4.79067				4.99247	4.85197
16.2333	8.49605	4.79145				4.99255	4.85248
16.2401	8.49743	4.79155				4.99263	4.85368
16.2877	8.49983	4.79223				4.99267	4.85372
16.2935	8.50207	4.79314				4.99299	4.85419
16.3006	8.50517	4.79315				4.99327	4.85448
16.3059	8.56086	4.79369				4.99338	4.85464
16.3567	8.56512	4.79397				4.99338	4.85466
16.3941	8.56776	4.79411				4.99343	4.85513
16.4283	8.56825	4.79413				4.99361	4.85567
16.4298	8.61977	4.79429				4.99371	4.85592
16.4891	8.62078	4.79446				4.99373	4.85627
16.5526	8.62571	4.79522				4.99394	4.85651
16.5553	8.62936	4.79575				4.99406	4.85661
16.56	8.63038	4.79673				4.99425	4.85718
16.5762	8.63259	4.79698				4.99461	4.85783
16.6152	8.63345	4.79704				4.99495	4.85794
16.6204	8.63536	4.79709				4.99509	4.85885
16.6214	8.69001	4.79723				4.99511	4.85895
16.6519	8.69204	4.79733				4.99543	4.85896
16.6858	8.69385	4.79733				4.99559	4.85919
16.6905	8.69522	4.79776				4.99569	4.85928
16.7508	8.70043	4.7979				4.99577	4.85935
16.7524	8.73876	4.79825				5.02653	4.85943
16.7599	8.75485	4.79835				5.02772	4.85952
16.8836	8.7569	4.79836				5.03657	4.85959
16.9501	8.7571	4.79878				5.04498	4.85973
17.0083	8.7582	4.79891				5.04728	4.85981
17.0096	8.76075	4.79947				5.04774	4.85985
17.0816	8.76276	4.79967				5.04918	4.86
17.0834	8.76481	4.79969				5.05017	4.86006
17.0876	8.81545	4.80082				5.05033	4.86019
17.1379	8.81731	4.80111				5.0505	4.86041
17.2025	8.8207	4.80117				5.05069	4.86043
17.2088	8.82273	4.80199				5.05082	4.86052
17.2165	8.82573	4.80208				5.05085	4.86089
17.2371	8.82669	4.82729				5.05106	4.86097
17.2671	8.82877	4.84211				5.0516	4.86118
17.3376	8.83033	4.84499				5.05183	4.86135
17.4678	8.83047	4.85181				5.0519	4.86177
17.5342	8.88285	4.85296				5.0524	4.86181
17.6661	8.88482	4.85401				5.05249	4.86182
17.6667	8.88863	4.85558				5.05274	4.86208
17.7256	8.89137	4.85615				5.05281	4.86218
17.7271	8.89321	4.85679				5.05315	4.86248
17.7304	8.89552	4.85768				5.05315	4.86268
17.7922	8.9496	4.85768				5.05348	4.86282
17.7959	8.95126	4.85814				5.05351	4.86288
17.8547	8.95174	4.85847				5.05362	4.86307
17.8567	8.95343	4.85877				5.05371	4.86308
17.9228	8.9546	4.85878				5.05384	4.8631
17.9885	8.95853	4.85909				5.05436	4.86332
18.0461	8.99347	4.8591				5.05455	4.86333
18.0482	9.01327	4.85965				5.05467	4.86335
18.0574	9.01419	4.85985				5.05472	4.86336
18.1109	9.01865	4.86041				5.05494	4.86346
18.1793	9.02082	4.86043				5.05507	4.8635
18.1824	9.02176	4.86077				5.0551	4.86367
18.1864	9.02184	4.86149				5.05522	4.86391
18.1909	9.02302	4.86204				5.05524	4.86422
18.2439	9.02394	4.86212				5.05549	4.86425
18.2478	9.02511	4.86257				5.05571	4.86435
18.3073	9.02545	4.86262				5.05617	4.86451
18.3076	9.04639	4.86277				5.05629	4.86489
18.3139	9.08038	4.86288				5.05648	4.86489
18.4474	9.08112	4.86332				5.05651	4.86503
18.506	9.08561	4.86377				5.05657	4.8652
18.9021	9.1453	4.86426				5.05698	4.86542
18.9651	9.14707	4.86462				5.05713	4.86547
19.0282	9.14815	4.86482				5.0573	4.86556
19.0957	9.1501	4.86483				5.0573	4.8657
19.1547	9.15161	4.86487				5.05744	4.86575
19.2175	9.15312	4.86533				5.05774	4.86595
19.2825	9.17245	4.90872				5.05778	4.86603
19.4147	9.20332	4.91736				5.05778	4.86617
19.4902	9.20804	4.91852				5.05786	4.86625
19.5533	9.21371	4.91875				5.05786	4.86631
19.5832	9.21559	4.91929				5.05787	4.86644
19.7484	9.2158	4.91955				5.05801	4.86677
20.0654	9.21841	4.91958				5.05839	4.86693
20.0692	9.24791	4.92064				5.05874	4.86705
20.125	9.2719	4.92074				5.05875	4.86818
20.3723	9.27527	4.92088				5.05896	4.8785
20.4595	9.27549	4.92105				5.05907	4.88909
20.495	9.2768	4.92211				5.05915	4.89121
20.5226	9.2795	4.92258				5.05924	4.89529
20.5684	9.28093	4.92303				5.05942	4.90916
20.5917	9.34909	4.9242				5.05943	4.91182
20.6505	9.35057	4.92495				5.05987	4.91542
20.6526	9.3998	4.92503				5.0599	4.91614
20.7919	9.4081	4.92536				5.05997	4.9176
20.8547	9.46786	4.9254				5.06057	4.91882
20.9119	9.47161	4.92598				5.06066	4.91886
20.9829	9.47369	4.92727				5.06091	4.91895
21.0439	9.47381	4.92734				5.06116	4.91918
21.0455	9.47468	4.92737				5.06128	4.91954
21.0939	9.47495	4.92743				5.10994	4.91971
21.1032	9.47587	4.92754				5.11072	4.91974
21.1105	9.48113	4.92779				5.11374	4.9205
21.2402	9.53753	4.92782				5.11379	4.92084
21.3008	9.53901	4.92964				5.11448	4.92088
21.3606	9.57265	4.9307				5.11606	4.92094
21.37	9.60046	4.93088				5.11625	4.92131
21.6866	9.60297	4.93135				5.11633	4.92147
21.7625	9.60347	4.95043				5.11738	4.9224
21.888	9.60655	4.97091				5.11762	4.92255
21.9615	9.60874	4.97726				5.11794	4.92318
22.0165	9.60992	4.98011				5.11833	4.9233
22.2105	9.66699	4.98201				5.11849	4.92359
22.2137	9.71128	4.98416				5.11894	4.92369
22.2827	9.73279	4.98511				5.11956	4.92376
22.3502	9.73362	4.98524				5.11969	4.92381
22.4698	9.73668	4.9854				5.11972	4.92434
22.5737	9.78944	4.98718				5.11975	4.92463
22.6034	9.79667	4.98756				5.12029	4.92466
22.6042	9.79717	4.98777				5.12038	4.92474
22.6905	9.79834	4.98778				5.12044	4.92477
22.9206	9.79945	4.98814				5.12053	4.92502
22.9331	9.80449	4.98817				5.12058	4.92521
22.9903	9.85973	4.98879				5.12063	4.92534
22.9934	9.8656	4.98901				5.12091	4.92538
22.9953	9.86581	4.98914				5.12099	4.92579
23.1208	9.86614	4.98927				5.12148	4.9258
23.2465	9.86931	4.98945				5.12154	4.92584
23.2517	9.92488	4.99058				5.12167	4.92586
23.2535	9.92955	4.99126				5.12174	4.92611
23.2733	9.92963	4.99279				5.12179	4.92614
23.5158	9.93162	4.9931				5.1218	4.92619
23.5825	9.93386	4.9935				5.12186	4.92629
23.7025	9.98617	4.99353				5.12191	4.92637
23.8448	9.99439	4.99387				5.12233	4.92648
24.0832	10.0391	4.99419				5.12243	4.92686
24.2181	10.0545	4.99471				5.12248	4.92688
24.5568	10.0555	4.99488				5.12297	4.92751
24.5573	10.0556	4.99507				5.12305	4.92753
24.6772	10.0578	4.99641				5.12329	4.92753
24.8084	10.0602	5.00551				5.12331	4.92781
24.9389	10.1247	5.0488				5.12334	4.92783
25.1132	10.1251	5.04983				5.12339	4.92791
25.2719	10.126	5.04997				5.12346	4.928
25.4754	10.1938	5.05112				5.12348	4.92808
25.7155	10.1963	5.05174				5.12353	4.92834
25.9455	10.2236	5.05267				5.1239	4.92845
26.1105	10.2484	5.05294				5.12398	4.92861
26.3685	10.2485	5.0531				5.12415	4.92869
26.3734	10.2518	5.0532				5.12416	4.9287
26.4343	10.2529	5.05345				5.12422	4.9287
26.4368	10.2582	5.05371				5.12422	4.92887
26.5634	10.2583	5.05395				5.12447	4.92905
26.5638	10.2597	5.05399				5.12476	4.92921
26.5646	10.287	5.05431				5.12489	4.92935
26.5757	10.3094	5.05477				5.1251	4.9294
26.6957	10.3094	5.05505				5.12527	4.92945
26.8873	10.3124	5.05511				5.12532	4.92948
26.9588	10.3186	5.05548				5.12555	4.92951
27.1482	10.3196	5.05613				5.12561	4.92955
27.1573	10.3232	5.05624				5.12587	4.92955
27.2767	10.3245	5.05733				5.12588	4.92965
27.2833	10.3253	5.0574				5.12633	4.92978
27.4754	10.3765	5.05929				5.12636	4.9298
27.4825	10.3852	5.06027				5.12639	4.92982
27.6097	10.3877	5.06029				5.12658	4.92987
27.8532	10.3895	5.0605				5.12667	4.92997
27.9358	10.4467	5.06206				5.12693	4.93031
28.2408	10.4536	5.06321				5.12719	4.93069
28.642	10.5089	5.06327				5.12815	4.93082
28.6444	10.5116	5.09408				5.12823	4.93147
29.0358	10.5726	5.09471				5.14617	4.93161
29.0962	10.5748	5.11113				5.15618	4.93201
29.1032	10.5791	5.11297				5.16177	4.93396
29.1047	10.6392	5.11445				5.17567	4.93607
29.1746	10.6401	5.11575				5.17662	4.94624
29.7522	10.6448	5.11616				5.17675	4.96163
29.9464	10.6583	5.11651				5.1771	4.96588
30.855	10.6881	5.11672				5.17736	4.96872
31.5068	10.7087	5.11748				5.17745	4.97992
31.5155	10.7129	5.11755				5.17771	4.9802
31.5687	10.7785	5.11794				5.17777	4.9828
31.699	10.83	5.1192				5.17782	4.98297
31.7657	10.8328	5.11939				5.17846	4.98357
32.3568	10.8351	5.11941				5.17918	4.98439
32.4126	10.8899	5.12001				5.17947	4.98573
33.4489	10.8971	5.12005				5.17952	4.98614
33.6557	10.9026	5.12037				5.1796	4.98669
34.2192	10.9656	5.12187				5.18036	4.98705
34.566	10.9659	5.122				5.18037	4.98756
35.1463	10.9734	5.12201				5.1805	4.98759
36.1254	10.9762	5.12236				5.18082	4.98798
36.3651	11.0261	5.12261				5.18089	4.9883
36.4406	11.0322	5.12386				5.18198	4.98839
36.5698	11.035	5.12554				5.18256	4.98855
36.7706	11.0385	5.12595				5.1826	4.98876
37.4242	11.0408	5.12605				5.18269	4.98885
37.8111	11.0905	5.12654				5.18274	4.98889
38.9824	11.0917	5.12679				5.18274	4.98906
40.2841	11.0924	5.14124				5.18333	4.98916
41.6404	11.0993	5.17607				5.18353	4.98923
41.7703	11.1038	5.17734				5.18368	4.9893
41.8357	11.1579	5.1774				5.18376	4.98932
42.2349	11.1607	5.17876				5.18392	4.98932
45.7396	11.23	5.17934				5.18393	4.98937
46.5186	11.2319	5.17966				5.18435	4.98954
48.2786	11.2324	5.18028				5.18437	4.98962
49.0551	11.2331	5.18037				5.18439	4.98965
49.5847	11.2887	5.18104				5.1845	4.98987
49.8347	11.2898	5.18262				5.18463	4.98988
50.0943	11.2919	5.18329				5.18464	4.98995
50.6474	11.2923	5.18372				5.18468	4.98998
51.39	11.2957	5.18415				5.18476	4.99002
52.2908	11.2971	5.18478				5.1849	4.99008
57.3243	11.2997	5.18562				5.18492	4.99014
58.0901	11.3583	5.18589				5.18494	4.99039
64.1319	11.3648	5.18592				5.18496	4.99099
75.253	11.3653	5.1868				5.18579	4.99102
82.9273	11.3656	5.18735				5.18581	4.99132
85.7868	11.4242	5.18748				5.18622	4.99149
88.4069	11.4272	5.18753				5.18637	4.99149
91.5225	11.4274	5.18762				5.18661	4.99166
94.4199	11.4836	5.18776				5.18666	4.99188
102.943	11.4884	5.18788				5.1872	4.9919
105.353	11.4889	5.18814				5.18741	4.99191
199.465	11.4959	5.18872				5.18748	4.99198
	11.5511	5.18957				5.1875	4.99199
	11.5534	5.18961				5.18764	4.99217
	11.5563	5.18964				5.18766	4.99242
	11.6854	5.19067				5.18773	4.99254
	11.6859	5.19158				5.18804	4.99256
	11.7481	5.19224				5.18817	4.99269
	11.7491	5.20399				5.18823	4.99296
	11.7505	5.243				5.18825	4.99303
	11.7815	5.2435				5.18827	4.99312
	11.8739	5.2436				5.1883	4.99317
	11.8793	5.24401				5.18853	4.99319
	11.883	5.24424				5.18854	4.99327
	11.8842	5.24545				5.18856	4.99348
	11.9428	5.24694				5.1888	4.99352
	11.9947	5.24736				5.1888	4.99363
	12.002	5.24745				5.18897	4.99408
	12.0043	5.24756				5.18924	4.99441
	12.0082	5.24787				5.18951	4.99465
	12.0096	5.24804				5.18957	4.99466
	12.0676	5.24845				5.18958	4.99485
	12.13	5.24929				5.1896	4.99496
	12.1337	5.24984				5.18972	4.99498
	12.1341	5.25132				5.18974	4.99499
	12.201	5.25209				5.18978	4.995
	12.2053	5.25217				5.19008	4.99517
	12.2376	5.25279				5.19028	4.99522
	12.2622	5.25305				5.19053	4.99523
	12.2651	5.25374				5.19118	4.99528
	12.2727	5.25394				5.19124	4.99541
	12.3333	5.25447				5.19193	4.99562
	12.3352	5.25458				5.19255	4.99568
	12.3402	5.25483				5.19256	4.9957
	12.3918	5.25528				5.19268	4.99572
	12.3927	5.25581				5.19829	4.99579
	12.4593	5.25615				5.20378	4.99584
	12.4664	5.26058				5.22203	4.99589
	12.4669	5.2704				5.24159	4.99643
	12.5218	5.29282				5.24174	4.99678
	12.5265	5.3081				5.24321	4.99735
	12.5942	5.30846				5.24372	5.01771
	12.6553	5.30938				5.24491	5.04488
	12.6553	5.30973				5.24496	5.04613
	12.7235	5.30993				5.24501	5.04658
	12.7248	5.30996				5.24511	5.04741
	12.731	5.31118				5.24585	5.04815
	12.7933	5.31124				5.24639	5.04857
	12.8475	5.31217				5.24654	5.04881
	12.8484	5.31224				5.24722	5.05005
	12.9158	5.31269				5.24754	5.05112
	12.9245	5.31272				5.24764	5.05117
	12.9782	5.31294				5.24791	5.05118
	12.9796	5.31334				5.24803	5.05301
	12.983	5.3135				5.24813	5.05308
	13.0454	5.31362				5.24815	5.05339
	13.0459	5.31365				5.24819	5.05357
	13.1129	5.31463				5.24836	5.05394
	13.1129	5.31497				5.24855	5.05409
	13.1168	5.31596				5.24862	5.05417
	13.1169	5.31618				5.24864	5.05439
	13.1183	5.31637				5.24886	5.05442
	13.1707	5.31674				5.24897	5.05447
	13.1729	5.31715				5.24918	5.05459
	13.1749	5.31734				5.24937	5.05466
	13.1762	5.31764				5.2496	5.05475
	13.1775	5.31789				5.24975	5.05484
	13.1793	5.31843				5.24983	5.05512
	13.1811	5.31896				5.24994	5.05523
	13.2398	5.31916				5.25003	5.05534
	13.2861	5.31985				5.25011	5.05542
	13.3046	5.32026				5.25023	5.0555
	13.3681	5.32098				5.25031	5.05561
	13.3768	5.3217				5.25064	5.05593
	13.3781	5.3475				5.25071	5.05655
	13.4376	5.36337				5.25073	5.05689
	13.5028	5.37018				5.25074	5.05721
	13.5032	5.37193				5.25084	5.05724
	13.5061	5.37194				5.25098	5.05739
	13.5123	5.37205				5.25119	5.05786
	13.5682	5.37438				5.25143	5.05802
	13.5727	5.37714				5.25151	5.05815
	13.5978	5.37747				5.25153	5.05852
	13.6257	5.37941				5.25157	5.0586
	13.6293	5.37977				5.25202	5.05897
	13.6822	5.37997				5.25204	5.05898
	13.6948	5.38052				5.25211	5.05924
	13.6948	5.3823				5.25226	5.05931
	13.6955	5.38299				5.25227	5.05933
	13.6986	5.38366				5.25234	5.05971
	13.7596	5.38471				5.25244	5.05984
	13.7635	5.3852				5.25256	5.05994
	13.8244	5.41385				5.25265	5.06013
	13.8299	5.43586				5.25274	5.06015
	13.8313	5.43785				5.25277	5.06018
	13.8339	5.43895				5.25279	5.06025
	13.8894	5.43934				5.25283	5.06028
	13.8934	5.44055				5.25284	5.06056
	13.9541	5.44257				5.25291	5.06108
	13.9567	5.44313				5.25293	5.06138
	14.0892	5.44341				5.25317	5.06168
	14.0907	5.4437				5.25335	5.06212
	14.1722	5.44377				5.25343	5.06212
	14.2155	5.44387				5.25349	5.06792
	14.2167	5.4447				5.25353	5.08867
	14.222	5.44496				5.2536	5.09205
	14.2823	5.44499				5.25397	5.10007
	14.287	5.44554				5.25407	5.10727
	14.311	5.44577				5.25422	5.11109
	14.3496	5.44592				5.25427	5.11211
	14.3518	5.44602				5.25472	5.11247
	14.4079	5.44673				5.25513	5.11299
	14.4107	5.44686				5.25558	5.11352
	14.4198	5.44717				5.25562	5.11405
	14.5168	5.44756				5.25632	5.11463
	14.5729	5.4476				5.25733	5.11504
	14.61	5.44841				5.25784	5.11551
	14.7323	5.44878				5.25797	5.11627
	14.7361	5.44933				5.29767	5.11642
	14.7403	5.45017				5.2984	5.11648
	14.8638	5.45052				5.30452	5.11676
	14.8657	5.4509				5.30579	5.11686
	14.9271	5.48596				5.30695	5.11702
	14.9319	5.48609				5.30706	5.11715
	14.9364	5.50052				5.30757	5.11729
	14.9583	5.50272				5.30791	5.11732
	14.9962	5.5031				5.30845	5.11739
	15.0015	5.50485				5.30891	5.11755
	15.0491	5.50559				5.3094	5.11789
	15.0594	5.5059				5.30953	5.11853
	15.1263	5.50597				5.30962	5.1189
	15.1277	5.50652				5.30996	5.11894
	15.1354	5.50668				5.31012	5.11906
	15.1753	5.50689				5.31053	5.11917
	15.1882	5.50723				5.31062	5.11937
	15.193	5.50809				5.31109	5.12001
	15.1933	5.50981				5.31109	5.12008
	15.2017	5.51023				5.31114	5.12011
	15.2632	5.51358				5.31152	5.12013
	15.2843	5.51427				5.31153	5.12034
	15.3876	5.51572				5.3118	5.12046
	15.5804	5.51575				5.31194	5.12075
	15.5823	5.51629				5.31203	5.12078
	15.5847	5.51655				5.31224	5.12087
	15.6426	5.53555				5.31242	5.12106
	15.7136	5.5356				5.31246	5.12108
	15.7718	5.53646				5.31261	5.12117
	15.9035	5.55883				5.31273	5.12148
	15.9669	5.56861				5.31303	5.12158
	15.9678	5.57017				5.31306	5.12182
	15.9683	5.57038				5.31308	5.12213
	15.9729	5.57044				5.31321	5.12219
	16.0349	5.57107				5.31338	5.1223
	16.0359	5.57212				5.31348	5.12231
	16.0363	5.57269				5.31358	5.12241
	16.0428	5.5732				5.3136	5.12246
	16.0978	5.57402				5.31362	5.12255
	16.099	5.57444				5.31365	5.12266
	16.1017	5.57471				5.31397	5.12266
	16.1034	5.57514				5.31424	5.12284
	16.2359	5.57536				5.3146	5.12286
	16.302	5.57635				5.31462	5.123
	16.4335	5.5774				5.31463	5.12317
	16.4922	5.57793				5.31466	5.12333
	16.5543	5.57802				5.3148	5.12343
	16.5554	5.57854				5.31503	5.12345
	16.5588	5.57924				5.3151	5.12351
	16.566	5.57978				5.31523	5.12369
	16.6182	5.58005				5.31542	5.1238
	16.6223	5.58054				5.31561	5.12406
	16.6855	5.58346				5.31579	5.12435
	16.6862	5.58621				5.31585	5.12457
	16.7565	5.58662				5.31632	5.12468
	16.7576	5.59036				5.31633	5.12484
	16.8841	5.60109				5.31647	5.12499
	16.8908	5.61036				5.31668	5.12515
	17.0104	5.62638				5.31684	5.12518
	17.0122	5.6275				5.31754	5.12526
	17.0822	5.63091				5.31761	5.12536
	17.0988	5.63314				5.31775	5.12545
	17.2035	5.63339				5.31782	5.12555
	17.2182	5.63437				5.31783	5.12558
	17.2196	5.63468				5.31795	5.12561
	17.2691	5.63629				5.31804	5.12579
	17.3313	5.63656				5.31814	5.12585
	17.3317	5.63658				5.31819	5.12592
	17.3381	5.63658				5.31819	5.12607
	17.5283	5.63778				5.31821	5.12607
	17.7287	5.63846				5.31832	5.12622
	17.8584	5.63893				5.31834	5.12631
	17.8615	5.64049				5.31859	5.12802
	17.9208	5.64113				5.31881	5.14972
	17.991	5.64151				5.31887	5.17328
	17.9959	5.64156				5.31917	5.1753
	18.046	5.64164				5.31922	5.17729
	18.0491	5.64166				5.31962	5.17811
	18.1148	5.64208				5.31965	5.17813
	18.1427	5.64224				5.31979	5.17822
	18.3133	5.64227				5.31997	5.1785
	18.3799	5.64233				5.32018	5.17882
	18.4373	5.64294				5.32079	5.17927
	18.5029	5.64448				5.32106	5.17929
	18.5052	5.64454				5.32131	5.17936
	18.566	5.64506				5.32133	5.17983
	18.5705	5.64596				5.32197	5.18016
	18.6984	5.64612				5.32198	5.18023
	18.7098	5.6465				5.3557	5.18047
	18.7653	5.64707				5.35607	5.1806
	18.9663	5.65686				5.37004	5.18084
	19.1019	5.69106				5.37085	5.1816
	19.1623	5.69515				5.37214	5.18191
	19.2853	5.69543				5.37493	5.182
	19.4178	5.69673				5.37496	5.1822
	19.5482	5.69799				5.37514	5.18267
	19.613	5.69858				5.37534	5.18283
	19.6158	5.69957				5.37557	5.18283
	19.622	5.69991				5.37599	5.18286
	19.744	5.70036				5.37612	5.18287
	19.8675	5.70067				5.37646	5.18293
	19.8703	5.70086				5.37657	5.18297
	20.0611	5.70203				5.37702	5.18297
	20.0716	5.70336				5.37769	5.18304
	20.1363	5.70396				5.37777	5.18306
	20.1411	5.70402				5.37779	5.18309
	20.256	5.70501				5.37785	5.1833
[truncated: 6,001 more rows]

## Sheet: h
STRIATUM					CORTEX
Control	Chronic	Withdrawal			Control	Chronic	Withdrawal
0.153846	0.153846	0.153846			0.153846	0.153846	0.153846
0.153846	0.153846	0.153846			0.153846	0.153846	0.153846
0.153846	0.153846	0.153846			0.153846	0.153846	0.153846
0.153846	0.153846	0.153846			0.153846	0.153846	0.153846
0.153846	0.153846	0.153846			0.153846	0.153846	0.153846
0.153846	0.153846	0.153846			0.153846	0.153846	0.153846
0.153846	0.153846	0.153846			0.153846	0.153846	0.153846
0.153846	0.153846	0.153846			0.153846	0.153846	0.153846
0.153846	0.153846	0.307692			0.153846	0.153846	0.153846
0.153846	0.153846	0.307692			0.153846	0.153846	0.153846
0.153846	0.153846	0.307692			0.153846	0.153846	0.153846
0.153846	0.153846	0.307692			0.153846	0.153846	0.153846
0.153846	0.153846	0.307692			0.153846	0.153846	0.153846
0.153846	0.153846	0.307692			0.153846	0.153846	0.153846
0.153846	0.153846	0.307692			0.153846	0.153846	0.153846
0.153846	0.153846	0.307692			0.153846	0.153846	0.153846
0.153846	0.153846	0.307692			0.153846	0.153846	0.153846
0.307692	0.153846	0.307692			0.153846	0.153846	0.153846
0.307692	0.153846	0.307692			0.307692	0.153846	0.153846
0.307692	0.153846	0.307692			0.307692	0.153846	0.153846
0.307692	0.153846	0.307692			0.307692	0.153846	0.153846
0.307692	0.153846	0.307692			0.307692	0.153846	0.153846
0.307692	0.153846	0.307692			0.307692	0.153846	0.153846
0.307692	0.153846	0.307692			0.307692	0.153846	0.153846
0.307692	0.153846	0.307692			0.307692	0.153846	0.153846
0.461538	0.153846	0.461538			0.307692	0.153846	0.153846
0.461538	0.153846	0.461538			0.307692	0.153846	0.153846
0.461538	0.153846	0.461538			0.307692	0.153846	0.153846
0.461538	0.307692	0.461538			0.307692	0.153846	0.153846
0.461538	0.307692	0.461538			0.307692	0.153846	0.153846
0.461538	0.307692	0.461538			0.307692	0.153846	0.153846
0.461538	0.307692	0.461538			0.307692	0.153846	0.153846
0.461538	0.307692	0.461538			0.307692	0.153846	0.153846
0.461538	0.307692	0.461538			0.307692	0.153846	0.153846
0.461538	0.307692	0.461538			0.307692	0.153846	0.153846
0.461538	0.307692	0.461538			0.307692	0.153846	0.153846
0.461538	0.307692	0.461538			0.307692	0.153846	0.153846
0.461538	0.307692	0.461538			0.307692	0.153846	0.153846
0.461538	0.307692	0.461538			0.307692	0.153846	0.153846
0.461538	0.307692	0.461538			0.307692	0.153846	0.153846
0.461538	0.307692	0.461538			0.461538	0.153846	0.153846
0.615385	0.307692	0.461538			0.461538	0.153846	0.153846
0.615385	0.307692	0.461538			0.461538	0.153846	0.153846
0.615385	0.307692	0.461538			0.461538	0.153846	0.153846
0.615385	0.307692	0.461538			0.461538	0.153846	0.153846
0.615385	0.307692	0.461538			0.461538	0.153846	0.153846
0.615385	0.307692	0.461538			0.461538	0.153846	0.153846
0.615385	0.307692	0.461538			0.461538	0.153846	0.153846
0.615385	0.307692	0.461538			0.461538	0.153846	0.153846
0.615385	0.307692	0.461538			0.461538	0.153846	0.153846
0.615385	0.307692	0.461538			0.461538	0.153846	0.153846
0.615385	0.307692	0.461538			0.461538	0.153846	0.153846
0.615385	0.307692	0.461538			0.461538	0.153846	0.153846
0.615385	0.307692	0.461538			0.461538	0.153846	0.153846
0.615385	0.307692	0.461538			0.461538	0.153846	0.153846
0.615385	0.461538	0.615385			0.461538	0.153846	0.153846
0.615385	0.461538	0.615385			0.461538	0.153846	0.153846
0.615385	0.461538	0.615385			0.461538	0.153846	0.153846
0.615385	0.461538	0.615385			0.461538	0.153846	0.153846
0.769231	0.461538	0.615385			0.461538	0.153846	0.153846
0.769231	0.461538	0.615385			0.461538	0.153846	0.153846
0.769231	0.461538	0.615385			0.461538	0.153846	0.153846
0.769231	0.461538	0.615385			0.461538	0.153846	0.153846
0.769231	0.461538	0.615385			0.615385	0.153846	0.153846
0.769231	0.461538	0.615385			0.615385	0.153846	0.153846
0.769231	0.461538	0.615385			0.615385	0.153846	0.153846
0.769231	0.461538	0.615385			0.615385	0.153846	0.153846
0.769231	0.461538	0.615385			0.615385	0.153846	0.153846
0.769231	0.461538	0.615385			0.615385	0.153846	0.153846
0.769231	0.461538	0.615385			0.615385	0.153846	0.153846
0.769231	0.461538	0.615385			0.615385	0.153846	0.153846
0.769231	0.461538	0.615385			0.615385	0.153846	0.153846
0.769231	0.461538	0.615385			0.615385	0.153846	0.153846
0.923077	0.615385	0.615385			0.615385	0.153846	0.153846
0.923077	0.615385	0.615385			0.615385	0.153846	0.153846
0.923077	0.615385	0.615385			0.615385	0.153846	0.153846
0.923077	0.615385	0.615385			0.615385	0.153846	0.153846
0.923077	0.615385	0.615385			0.615385	0.153846	0.153846
0.923077	0.615385	0.769231			0.615385	0.153846	0.153846
0.923077	0.615385	0.769231			0.615385	0.153846	0.153846
0.923077	0.615385	0.769231			0.615385	0.153846	0.307692
0.923077	0.615385	0.769231			0.615385	0.153846	0.307692
0.923077	0.615385	0.769231			0.615385	0.153846	0.307692
0.923077	0.615385	0.769231			0.769231	0.153846	0.307692
0.923077	0.615385	0.769231			0.769231	0.153846	0.307692
1.07692	0.615385	0.769231			0.769231	0.153846	0.307692
1.07692	0.769231	0.769231			0.769231	0.153846	0.307692
1.07692	0.769231	0.769231			0.769231	0.153846	0.307692
1.07692	0.769231	0.769231			0.769231	0.153846	0.307692
1.07692	0.769231	0.769231			0.769231	0.153846	0.307692
1.07692	0.769231	0.769231			0.769231	0.153846	0.307692
1.07692	0.769231	0.769231			0.769231	0.153846	0.307692
1.07692	0.769231	0.769231			0.923077	0.153846	0.307692
1.07692	0.769231	0.769231			0.923077	0.153846	0.307692
1.07692	0.769231	0.769231			0.923077	0.153846	0.307692
1.07692	0.769231	0.769231			0.923077	0.153846	0.307692
1.07692	0.769231	0.769231			0.923077	0.153846	0.307692
1.07692	0.769231	0.769231			0.923077	0.153846	0.307692
1.23077	0.769231	0.923077			0.923077	0.153846	0.307692
1.23077	0.769231	0.923077			0.923077	0.153846	0.307692
1.23077	0.769231	0.923077			0.923077	0.153846	0.307692
1.23077	0.769231	1.07692			0.923077	0.153846	0.307692
1.23077	0.769231	1.07692			0.923077	0.153846	0.307692
1.23077	0.923077	1.07692			0.923077	0.153846	0.307692
1.23077	0.923077	1.07692			1.07692	0.153846	0.307692
1.23077	0.923077	1.07692			1.07692	0.153846	0.307692
1.23077	0.923077	1.07692			1.07692	0.153846	0.307692
1.23077	0.923077	1.07692			1.07692	0.153846	0.307692
1.23077	0.923077	1.07692			1.07692	0.153846	0.307692
1.23077	0.923077	1.07692			1.23077	0.153846	0.307692
1.23077	0.923077	1.07692			1.23077	0.153846	0.307692
1.38461	0.923077	1.07692			1.23077	0.153846	0.307692
1.38461	0.923077	1.23077			1.23077	0.153846	0.307692
1.38461	0.923077	1.23077			1.23077	0.153846	0.307692
1.38461	0.923077	1.23077			1.23077	0.153846	0.307692
1.38461	0.923077	1.23077			1.38461	0.153846	0.307692
1.38461	0.923077	1.23077			1.38461	0.153846	0.307692
1.38461	0.923077	1.23077			1.38461	0.153846	0.307692
1.38461	0.923077	1.38461			1.38461	0.307692	0.307692
1.38461	0.923077	1.38461			1.53846	0.307692	0.307692
1.38461	1.07692	1.38461			1.53846	0.307692	0.307692
1.38461	1.07692	1.38461			1.69231	0.307692	0.307692
1.38461	1.07692	1.38461			1.69231	0.307692	0.307692
1.38461	1.07692	1.38461			1.69231	0.307692	0.307692
1.38461	1.07692	1.53846			1.69231	0.307692	0.307692
1.38461	1.07692	1.53846			1.69231	0.307692	0.307692
1.38461	1.07692	1.53846			1.69231	0.307692	0.307692
1.53846	1.07692	1.53846			1.69231	0.307692	0.307692
1.53846	1.07692	1.53846			1.84615	0.307692	0.307692
1.53846	1.07692	1.53846			2	0.307692	0.307692
1.53846	1.23077	1.53846			2	0.307692	0.307692
1.53846	1.23077	1.53846			2.15385	0.307692	0.307692
1.53846	1.23077	1.69231			2.15385	0.307692	0.307692
1.53846	1.23077	1.69231			2.15385	0.307692	0.307692
1.53846	1.23077	1.69231			2.30769	0.307692	0.307692
1.53846	1.23077	1.69231			2.46154	0.307692	0.307692
1.53846	1.38461	1.69231			2.46154	0.307692	0.307692
1.69231	1.38461	1.69231			2.61538	0.307692	0.307692
1.69231	1.38461	1.69231			2.61538	0.307692	0.307692
1.69231	1.38461	1.84615			2.61538	0.307692	0.307692
1.69231	1.38461	1.84615			2.61538	0.307692	0.307692
1.69231	1.53846	1.84615			2.61538	0.307692	0.307692
1.69231	1.53846	1.84615			2.61538	0.307692	0.307692
1.69231	1.53846	1.84615			2.61538	0.307692	0.307692
1.69231	1.53846	2			2.76923	0.307692	0.307692
1.84615	1.69231	2			2.76923	0.307692	0.307692
1.84615	1.69231	2			2.76923	0.307692	0.307692
1.84615	1.69231	2.15385			2.76923	0.307692	0.307692
1.84615	1.69231	2.15385			2.76923	0.307692	0.307692
1.84615	1.69231	2.15385			2.76923	0.307692	0.307692
1.84615	1.69231	2.15385			2.76923	0.307692	0.307692
1.84615	1.69231	2.15385			2.76923	0.307692	0.461538
1.84615	1.69231	2.15385			2.76923	0.307692	0.461538
2	1.69231	2.15385			2.76923	0.307692	0.461538
2	1.84615	2.30769			2.76923	0.307692	0.461538
2	1.84615	2.30769			2.76923	0.307692	0.461538
2	1.84615	2.30769			2.76923	0.307692	0.461538
2	1.84615	2.30769			2.76923	0.307692	0.461538
2.15385	1.84615	2.30769			2.76923	0.307692	0.461538
2.15385	2	2.30769			2.76923	0.307692	0.461538
2.15385	2	2.46154			2.76923	0.307692	0.461538
2.15385	2.15385	2.46154			2.92308	0.307692	0.461538
2.30769	2.15385	2.46154			2.92308	0.307692	0.461538
2.30769	2.15385	2.61538			2.92308	0.307692	0.461538
2.30769	2.15385	2.61538			2.92308	0.307692	0.461538
2.30769	2.30769	2.61538			3.07692	0.307692	0.461538
2.30769	2.30769	2.92308			3.07692	0.307692	0.461538
2.30769	2.30769	2.92308			3.23077	0.307692	0.461538
2.46154	2.30769	2.92308			3.23077	0.307692	0.461538
2.46154	2.30769	3.07692			3.23077	0.307692	0.461538
2.61538	2.46154	3.07692			3.23077	0.307692	0.461538
2.61538	2.46154	3.07692			3.23077	0.307692	0.461538
2.61538	2.61538	3.23077			3.23077	0.307692	0.461538
2.61538	2.61538	3.38462			3.23077	0.307692	0.461538
2.61538	2.61538	3.38462			3.23077	0.307692	0.461538
2.76923	2.61538	3.38462			3.23077	0.307692	0.461538
2.76923	2.61538	3.38462			3.23077	0.307692	0.461538
2.92308	2.61538	3.53846			3.23077	0.307692	0.461538
3.07692	2.76923	3.53846			3.23077	0.307692	0.461538
3.07692	2.76923	3.53846			3.23077	0.307692	0.461538
3.07692	2.92308	3.69231			3.23077	0.307692	0.461538
3.23077	3.07692	3.84615			3.23077	0.307692	0.461538
3.38462	3.23077	4			3.23077	0.307692	0.461538
3.38462	3.38462	4			3.23077	0.307692	0.461538
3.38462	3.38462	4			3.23077	0.307692	0.461538
3.38462	3.53846	4.15385			3.23077	0.307692	0.461538
3.53846	3.53846	4.46154			3.23077	0.307692	0.461538
3.69231	3.69231	4.61538			3.23077	0.307692	0.461538
3.69231	3.69231	4.92308			3.23077	0.307692	0.461538
3.69231	3.69231	4.92308			3.23077	0.307692	0.461538
3.84615	3.84615	5.07692			3.23077	0.307692	0.461538
4	3.84615	5.23077			3.23077	0.307692	0.461538
4	3.84615	5.23077			3.23077	0.307692	0.461538
4.15385	3.84615	5.23077			3.23077	0.307692	0.461538
4.30769	4	5.53846			3.38462	0.307692	0.461538
4.61538	4	5.84615			3.38462	0.307692	0.461538
5.23077	4.15385	5.84615			3.53846	0.307692	0.461538
5.38462	4.46154	5.84615			3.53846	0.307692	0.461538
5.53846	4.46154	6			3.53846	0.307692	0.461538
6	4.61538	6			3.53846	0.307692	0.461538
6.15385	4.61538	6.15385			3.53846	0.307692	0.461538
	4.76923	6.46154			3.53846	0.307692	0.461538
	4.92308	6.61538			4.15385	0.307692	0.461538
	5.07692	6.61538			4.30769	0.307692	0.461538
	5.07692	6.76923			4.46154	0.307692	0.461538
	5.07692	6.92308			4.61538	0.307692	0.461538
	5.23077	7.23077			5.07692	0.307692	0.461538
	5.53846	7.23077			5.84615	0.307692	0.461538
	5.53846	7.23077			6.15385	0.307692	0.461538
	5.69231	7.23077			6.30769	0.307692	0.461538
	6.46154	7.69231				0.307692	0.461538
		8				0.307692	0.461538
		8.15385				0.307692	0.461538
		8.15385				0.307692	0.461538
		10				0.307692	0.461538
		11.5385				0.307692	0.461538
		11.6923				0.307692	0.461538
		12				0.307692	0.461538
						0.307692	0.615385
						0.307692	0.615385
						0.307692	0.615385
						0.307692	0.615385
						0.307692	0.615385
						0.461538	0.615385
						0.461538	0.615385
						0.461538	0.615385
						0.461538	0.615385
						0.461538	0.615385
						0.461538	0.615385
						0.461538	0.615385
						0.461538	0.615385
						0.461538	0.615385
						0.461538	0.615385
						0.461538	0.615385
						0.461538	0.615385
						0.461538	0.615385
						0.461538	0.615385
						0.461538	0.615385
						0.461538	0.615385
						0.461538	0.615385
						0.461538	0.615385
						0.461538	0.615385
						0.461538	0.615385
						0.461538	0.615385
						0.461538	0.615385
						0.461538	0.615385
						0.461538	0.615385
						0.461538	0.615385
						0.461538	0.615385
						0.461538	0.615385
						0.461538	0.615385
						0.461538	0.615385
						0.461538	0.615385
						0.461538	0.615385
						0.461538	0.615385
						0.461538	0.615385
						0.461538	0.615385
						0.461538	0.615385
						0.461538	0.615385
						0.461538	0.615385
						0.461538	0.615385
						0.461538	0.615385
						0.461538	0.615385
						0.461538	0.615385
						0.461538	0.615385
						0.461538	0.615385
						0.461538	0.615385
						0.461538	0.615385
						0.461538	0.615385
						0.461538	0.615385
						0.461538	0.615385
						0.461538	0.615385
						0.461538	0.615385
						0.461538	0.615385
						0.461538	0.615385
						0.461538	0.615385
						0.461538	0.615385
						0.461538	0.615385
						0.461538	0.615385
						0.461538	0.615385
						0.461538	0.615385
						0.461538	0.615385
						0.461538	0.615385
						0.461538	0.615385
						0.461538	0.615385
						0.461538	0.615385
						0.461538	0.615385
						0.461538	0.615385
						0.461538	0.615385
						0.461538	0.615385
						0.461538	0.615385
						0.461538	0.769231
						0.461538	0.769231
						0.461538	0.769231
						0.461538	0.769231
						0.461538	0.769231
						0.461538	0.769231
						0.461538	0.769231
						0.461538	0.769231
						0.461538	0.769231
						0.461538	0.769231
						0.461538	0.769231
						0.461538	0.769231
						0.461538	0.769231
						0.461538	0.769231
						0.461538	0.769231
						0.461538	0.769231
						0.461538	0.769231
						0.461538	0.769231
						0.461538	0.769231
						0.461538	0.769231
						0.461538	0.769231
						0.461538	0.769231
						0.461538	0.769231
						0.461538	0.769231
						0.461538	0.769231
						0.461538	0.769231
						0.461538	0.769231
						0.461538	0.769231
						0.461538	0.769231
						0.461538	0.769231
						0.461538	0.769231
						0.461538	0.769231
						0.461538	0.769231
						0.461538	0.769231
						0.461538	0.769231
						0.461538	0.769231
						0.461538	0.769231
						0.461538	0.769231
						0.461538	0.769231
						0.461538	0.769231
						0.461538	0.769231
						0.461538	0.769231
						0.461538	0.769231
						0.461538	0.769231
						0.461538	0.769231
						0.461538	0.769231
						0.461538	0.769231
						0.461538	0.769231
						0.461538	0.769231
						0.615385	0.769231
						0.615385	0.769231
						0.615385	0.769231
						0.615385	0.769231
						0.615385	0.769231
						0.615385	0.769231
						0.615385	0.769231
						0.615385	0.769231
						0.615385	0.769231
						0.615385	0.923077
						0.615385	0.923077
						0.615385	0.923077
						0.615385	0.923077
						0.615385	0.923077
						0.615385	0.923077
						0.615385	0.923077
						0.615385	0.923077
						0.615385	0.923077
						0.615385	0.923077
						0.615385	0.923077
						0.615385	0.923077
						0.615385	0.923077
						0.615385	0.923077
						0.615385	0.923077
						0.615385	0.923077
						0.615385	0.923077
						0.615385	0.923077
						0.615385	0.923077
						0.615385	0.923077
						0.615385	0.923077
						0.615385	0.923077
						0.615385	0.923077
						0.615385	0.923077
						0.615385	0.923077
						0.615385	0.923077
						0.615385	0.923077
						0.615385	0.923077
						0.615385	0.923077
						0.615385	0.923077
						0.615385	0.923077
						0.615385	0.923077
						0.615385	0.923077
						0.615385	0.923077
						0.615385	0.923077
						0.615385	0.923077
						0.615385	0.923077
						0.615385	0.923077
						0.615385	0.923077
						0.615385	1.07692
						0.615385	1.07692
						0.615385	1.07692
						0.615385	1.07692
						0.615385	1.07692
						0.615385	1.07692
						0.615385	1.07692
						0.615385	1.07692
						0.615385	1.07692
						0.615385	1.07692
						0.615385	1.07692
						0.615385	1.07692
						0.615385	1.07692
						0.615385	1.07692
						0.615385	1.07692
						0.769231	1.07692
						0.769231	1.07692
						0.769231	1.07692
						0.769231	1.07692
						0.769231	1.07692
						0.769231	1.07692
						0.769231	1.07692
						0.769231	1.07692
						0.769231	1.07692
						0.769231	1.07692
						0.769231	1.07692
						0.769231	1.07692
						0.769231	1.07692
						0.769231	1.07692
						0.769231	1.07692
						0.769231	1.07692
						0.769231	1.07692
						0.769231	1.07692
						0.769231	1.07692
						0.769231	1.07692
						0.769231	1.07692
						0.769231	1.07692
						0.769231	1.07692
						0.769231	1.07692
						0.769231	1.07692
						0.769231	1.07692
						0.769231	1.07692
						0.769231	1.07692
						0.769231	1.07692
						0.769231	1.07692
						0.769231	1.07692
						0.769231	1.07692
						0.769231	1.07692
						0.769231	1.07692
						0.769231	1.07692
						0.769231	1.07692
						0.769231	1.07692
						0.769231	1.23077
						0.769231	1.23077
						0.769231	1.23077
						0.769231	1.23077
						0.769231	1.23077
						0.769231	1.23077
						0.769231	1.23077
						0.769231	1.23077
						0.769231	1.23077
						0.769231	1.23077
						0.769231	1.23077
						0.769231	1.23077
						0.769231	1.23077
						0.769231	1.23077
						0.769231	1.23077
						0.769231	1.23077
						0.769231	1.23077
						0.769231	1.23077
						0.769231	1.23077
						0.769231	1.23077
						0.769231	1.23077
						0.769231	1.23077
						0.769231	1.23077
						0.769231	1.23077
						0.769231	1.23077
						0.769231	1.23077
						0.769231	1.23077
						0.769231	1.23077
						0.769231	1.23077
						0.769231	1.23077
						0.769231	1.23077
						0.769231	1.23077
						0.923077	1.23077
						0.923077	1.23077
						0.923077	1.23077
						0.923077	1.23077
						0.923077	1.23077
						0.923077	1.23077
						0.923077	1.23077
						0.923077	1.23077
						0.923077	1.38461
						0.923077	1.38461
						0.923077	1.38461
						0.923077	1.38461
						0.923077	1.38461
						0.923077	1.38461
						0.923077	1.38461
						0.923077	1.38461
						0.923077	1.38461
						0.923077	1.38461
						0.923077	1.38461
						0.923077	1.38461
						0.923077	1.38461
						0.923077	1.38461
						0.923077	1.38461
						0.923077	1.38461
						0.923077	1.38461
						0.923077	1.38461
						0.923077	1.38461
						0.923077	1.38461
						0.923077	1.38461
						0.923077	1.38461
						0.923077	1.38461
						0.923077	1.38461
						0.923077	1.38461
						0.923077	1.38461
						0.923077	1.38461
						0.923077	1.38461
						0.923077	1.38461
						0.923077	1.38461
						0.923077	1.38461
						0.923077	1.38461
						0.923077	1.38461
						0.923077	1.38461
						0.923077	1.38461
						0.923077	1.38461
						0.923077	1.38461
						0.923077	1.38461
						0.923077	1.38461
						0.923077	1.38461
						0.923077	1.38461
						1.07692	1.38461
						1.07692	1.38461
						1.07692	1.38461
						1.07692	1.38461
						1.07692	1.38461
						1.07692	1.38461
						1.07692	1.38461
						1.07692	1.38461
						1.07692	1.38461
						1.07692	1.38461
						1.07692	1.38461
						1.07692	1.38461
						1.07692	1.38461
						1.07692	1.38461
						1.07692	1.38461
						1.07692	1.38461
						1.07692	1.38461
						1.07692	1.38461
						1.07692	1.53846
						1.07692	1.53846
						1.07692	1.53846
						1.07692	1.53846
						1.07692	1.53846
						1.07692	1.53846
						1.07692	1.53846
						1.07692	1.53846
						1.07692	1.53846
						1.07692	1.53846
						1.07692	1.53846
						1.07692	1.53846
						1.07692	1.53846
						1.07692	1.53846
						1.07692	1.53846
						1.07692	1.53846
						1.07692	1.53846
						1.07692	1.53846
						1.07692	1.53846
						1.07692	1.53846
						1.07692	1.53846
						1.07692	1.53846
						1.07692	1.53846
						1.07692	1.53846
						1.07692	1.53846
						1.07692	1.53846
						1.07692	1.53846
						1.07692	1.53846
						1.07692	1.53846
						1.07692	1.53846
						1.07692	1.53846
						1.07692	1.53846
						1.07692	1.53846
						1.23077	1.53846
						1.23077	1.53846
						1.23077	1.69231
						1.23077	1.69231
						1.23077	1.69231
						1.23077	1.69231
						1.23077	1.69231
						1.23077	1.69231
						1.23077	1.69231
						1.23077	1.69231
						1.23077	1.69231
						1.23077	1.69231
						1.23077	1.69231
						1.23077	1.69231
						1.23077	1.69231
						1.23077	1.69231
						1.23077	1.69231
						1.23077	1.69231
						1.23077	1.69231
						1.23077	1.69231
						1.23077	1.69231
						1.23077	1.69231
						1.23077	1.69231
						1.23077	1.69231
						1.23077	1.69231
						1.23077	1.69231
						1.23077	1.69231
						1.23077	1.69231
						1.23077	1.69231
						1.23077	1.69231
						1.23077	1.69231
						1.23077	1.69231
						1.23077	1.69231
						1.23077	1.69231
						1.23077	1.69231
						1.23077	1.69231
						1.38461	1.84615
						1.38461	1.84615
						1.38461	1.84615
						1.38461	1.84615
						1.38461	1.84615
						1.38461	1.84615
						1.38461	1.84615
						1.38461	1.84615
						1.38461	1.84615
						1.38461	1.84615
						1.38461	1.84615
						1.38461	1.84615
						1.38461	1.84615
						1.38461	1.84615
						1.38461	1.84615
						1.38461	1.84615
						1.38461	1.84615
						1.38461	1.84615
						1.38461	1.84615
						1.38461	1.84615
						1.38461	1.84615
						1.38461	1.84615
						1.38461	1.84615
						1.38461	1.84615
						1.38461	1.84615
						1.38461	1.84615
						1.38461	1.84615
						1.38461	1.84615
						1.38461	1.84615
						1.38461	1.84615
						1.38461	1.84615
						1.38461	1.84615
						1.38461	1.84615
						1.38461	1.84615
						1.38461	1.84615
						1.38461	2
						1.38461	2
						1.38461	2
						1.38461	2
						1.38461	2
						1.38461	2
						1.38461	2
						1.38461	2
						1.38461	2
						1.38461	2
						1.38461	2
						1.53846	2
						1.53846	2
						1.53846	2
						1.53846	2
						1.53846	2
						1.53846	2
						1.53846	2
						1.53846	2
						1.53846	2
						1.53846	2
						1.53846	2
						1.53846	2
						1.53846	2
						1.53846	2
						1.53846	2
						1.53846	2.15385
						1.53846	2.15385
						1.53846	2.15385
						1.53846	2.15385
						1.53846	2.15385
						1.53846	2.15385
						1.53846	2.15385
						1.53846	2.15385
						1.53846	2.15385
						1.53846	2.15385
						1.53846	2.15385
						1.53846	2.15385
						1.53846	2.15385
						1.53846	2.15385
						1.53846	2.15385
						1.53846	2.15385
						1.53846	2.15385
						1.53846	2.15385
						1.53846	2.15385
						1.53846	2.15385
						1.53846	2.15385
						1.53846	2.15385
						1.53846	2.30769
						1.53846	2.30769
						1.53846	2.30769
						1.69231	2.30769
						1.69231	2.30769
						1.69231	2.30769
						1.69231	2.30769
						1.69231	2.30769
						1.69231	2.30769
						1.69231	2.30769
						1.69231	2.30769
						1.69231	2.30769
						1.69231	2.30769
						1.69231	2.30769
						1.69231	2.30769
						1.69231	2.30769
						1.69231	2.30769
						1.69231	2.30769
						1.69231	2.46154
						1.69231	2.46154
						1.69231	2.46154
						1.69231	2.46154
						1.69231	2.46154
						1.69231	2.46154
						1.69231	2.46154
						1.69231	2.46154
						1.69231	2.46154
						1.69231	2.46154
						1.69231	2.46154
						1.69231	2.46154
						1.69231	2.46154
						1.69231	2.46154
						1.84615	2.46154
						1.84615	2.46154
						1.84615	2.46154
						1.84615	2.46154
						1.84615	2.46154
						1.84615	2.46154
						1.84615	2.61538
						1.84615	2.61538
						1.84615	2.61538
						1.84615	2.61538
						1.84615	2.61538
						1.84615	2.61538
						1.84615	2.61538
						1.84615	2.61538
						1.84615	2.61538
						1.84615	2.61538
						1.84615	2.61538
						2	2.61538
						2	2.61538
						2	2.61538
						2	2.76923
						2	2.76923
						2	2.76923
						2	2.76923
						2	2.76923
						2	2.76923
						2	2.76923
						2	2.76923
						2	2.76923
						2	2.76923
						2	2.76923
						2	2.76923
						2	2.76923
						2	2.76923
						2	2.76923
						2	2.76923
						2	2.76923
						2	2.76923
						2.15385	2.76923
						2.15385	2.76923
						2.15385	2.76923
						2.15385	2.76923
						2.15385	2.76923
						2.15385	2.76923
						2.15385	2.92308
						2.15385	2.92308
						2.15385	2.92308
						2.15385	2.92308
						2.15385	2.92308
						2.15385	2.92308
						2.15385	2.92308
						2.15385	2.92308
						2.15385	2.92308
						2.15385	2.92308
						2.15385	2.92308
						2.15385	2.92308
						2.15385	2.92308
						2.15385	2.92308
						2.15385	2.92308
						2.30769	3.07692
						2.30769	3.07692
						2.30769	3.07692
						2.30769	3.07692
						2.30769	3.07692
						2.30769	3.07692
						2.30769	3.07692
						2.30769	3.07692
						2.30769	3.07692
						2.30769	3.07692
						2.30769	3.07692
						2.30769	3.07692
						2.30769	3.07692
						2.30769	3.23077
						2.30769	3.23077
						2.46154	3.23077
						2.46154	3.23077
						2.46154	3.23077
						2.46154	3.23077
						2.46154	3.23077
						2.46154	3.38462
						2.46154	3.38462
						2.46154	3.38462
						2.46154	3.38462
						2.46154	3.38462
						2.46154	3.38462
						2.61538	3.38462
						2.61538	3.38462
						2.61538	3.38462
						2.61538	3.38462
						2.61538	3.38462
						2.61538	3.38462
						2.61538	3.38462
						2.61538	3.38462
						2.61538	3.38462
						2.61538	3.38462
						2.61538	3.38462
						2.76923	3.38462
						2.76923	3.38462
						2.76923	3.38462
						2.76923	3.53846
						2.76923	3.53846
						2.76923	3.53846
						2.76923	3.53846
						2.76923	3.53846
						2.76923	3.53846
						2.76923	3.53846
						2.76923	3.53846
						2.76923	3.69231
						2.76923	3.69231
						2.76923	3.69231
						2.76923	3.69231
						2.76923	3.69231
						2.92308	3.84615
						2.92308	3.84615
						2.92308	3.84615
						2.92308	3.84615
						2.92308	3.84615
						2.92308	3.84615
						2.92308	3.84615
						2.92308	3.84615
						3.07692	4
						3.07692	4
						3.07692	4
						3.07692	4
						3.07692	4
						3.07692	4.15385
						3.07692	4.15385
						3.07692	4.30769
						3.07692	4.30769
						3.07692	4.46154
						3.07692	4.46154
						3.07692	4.61538
						3.07692	4.61538
						3.23077	4.76923
						3.23077	4.76923
						3.23077	4.76923
						3.38462	4.76923
						3.38462	4.76923
						3.38462	4.76923
						3.38462	4.76923
						3.38462	4.76923
						3.38462	4.92308
						3.53846	4.92308
						3.53846	5.23077
						3.53846	5.69231
						3.53846	5.84615
						3.53846	6
						3.69231	6.30769
						3.69231
						3.84615
						3.84615
						3.84615
						3.84615
						3.84615
						3.84615
						3.84615
						3.84615
						3.84615
						3.84615
						3.84615
						3.84615
						3.84615
						3.84615
						3.84615
						3.84615
						3.84615
						4
						4
						4
						4
						4.15385
						4.15385
						4.30769
						4.30769
						4.30769
						4.30769
						4.30769
						4.46154
						4.46154
						4.46154
						4.46154
						4.46154
						4.76923
						4.76923
						4.76923
						4.76923
						4.92308
						5.07692
						5.07692
						5.38462
						5.84615

## Sheet: i
baseMean	log2FoldChange	lfcSE	stat	pvalue	padj	gene_id	log2FC.shrunk.ashr	log2FC.shrunk.normal	sign	gene_name
238.716	-0.873645	0.127083	-6.87458	6.21723e-12	1.66203e-08	ENSG00000168209	-0.767024	-0.769595	down	DDIT4
169.713	-0.930975	0.135791	-6.85594	7.08455e-12	1.66203e-08	ENSG00000112541	-0.806803	-0.803765	down	PDE10A
66.3101	-0.877756	0.1519	-5.7785	7.53713e-09	1.17881e-05	ENSG00000170525	-0.716962	-0.734248	down	PFKFB3
63.4455	-0.939987	0.167299	-5.6186	1.92508e-08	2.25812e-05	ENSG00000168916	-0.740173	-0.756612	down	ZNF608
366.146	0.566959	0.112223	5.05208	4.37033e-07	0.000410112	ENSG00000130748	0.406451	0.510508	up	TMEM160
147.141	-0.740025	0.151487	-4.88507	1.03394e-06	0.000669636	ENSG00000169855	-0.512091	-0.626777	down	ROBO1
107.558	-0.752358	0.154632	-4.86549	1.14175e-06	0.000669636	ENSG00000196730	-0.515951	-0.623133	down	DAPK1
99.9699	-0.610341	0.125443	-4.86549	1.14175e-06	0.000669636	ENSG00000171877	-0.418857	-0.540516	down	FRMD5
130.515	-0.650845	0.135501	-4.80323	1.56124e-06	0.000813925	ENSG00000163618	-0.438989	-0.563131	down	CADPS
68.1387	-0.756927	0.163669	-4.62474	3.75061e-06	0.00175979	ENSG00000155974	-0.467498	-0.618578	down	GRIP1
210.861	0.621802	0.138344	4.49462	6.96951e-06	0.00297281	ENSG00000142089	0.371765	0.534037	up	IFITM3
60.5928	-0.659617	0.148536	-4.44079	8.96312e-06	0.00350458	ENSG00000197121	-0.381878	-0.559817	down	PGAP1
46.6051	-0.765649	0.175558	-4.36122	1.29338e-05	0.00442835	ENSG00000122884	-0.407236	-0.606505	down	P4HA1
67.7448	0.741526	0.170267	4.35508	1.33019e-05	0.00442835	ENSG00000197747	0.39777	0.597899	up	S100A10
66.7914	0.629039	0.144893	4.34141	1.41571e-05	0.00442835	ENSG00000102317	0.350407	0.532232	up	RBM3
250.547	-0.526224	0.123285	-4.26837	1.9691e-05	0.00577438	ENSG00000158321	-0.296291	-0.469847	down	AUTS2
559.187	0.379272	0.0897335	4.22666	2.3719e-05	0.00654644	ENSG00000131116	0.241205	0.35454	up	ZNF428
172.195	0.414743	0.098595	4.20654	2.59316e-05	0.0067595	ENSG00000104823	0.251201	0.381969	up	ECH1
156.796	-0.545002	0.131313	-4.1504	3.31902e-05	0.00771465	ENSG00000171988	-0.290341	-0.477333	down	JMJD1C
237.417	-0.593655	0.143232	-4.1447	3.40262e-05	0.00771465	ENSG00000134138	-0.306232	-0.51414	down	MEIS2
156.823	-0.524687	0.126695	-4.14134	3.45285e-05	0.00771465	ENSG00000140836	-0.282384	-0.465511	down	ZFHX3
148.233	-0.560239	0.136017	-4.11889	3.80705e-05	0.0081194	ENSG00000261115	-0.291699	-0.486768	down	TMEM178B
683.593	0.339311	0.0830768	4.08431	4.42086e-05	0.00892952	ENSG00000166710	0.223215	0.319216	up	B2M
295.346	0.330853	0.0811566	4.07672	4.56753e-05	0.00892952	ENSG00000162188	0.220452	0.312041	up	GNG3
72.8191	-0.531213	0.131023	-4.05435	5.02729e-05	0.0091569	ENSG00000075292	-0.275174	-0.462048	down	ZNF638
83.8612	-0.618653	0.152672	-4.05218	5.07416e-05	0.0091569	ENSG00000144711	-0.299874	-0.515441	down	IQSEC1
59.0641	-0.786608	0.195862	-4.01614	5.91602e-05	0.0102806	ENSG00000175265	-0.324191	-0.593633	down	GOLGA8A
44.2127	-0.763824	0.190596	-4.00755	6.13508e-05	0.0102806	ENSG00000266338	-0.319692	-0.586824	down	NBPF15
83.3622	0.525635	0.131799	3.98816	6.65871e-05	0.0107733	ENSG00000139155	0.266548	0.462253	up	SLCO1C1
58.3682	-0.62645	0.158702	-3.94733	7.90272e-05	0.0123598	ENSG00000188994	-0.285255	-0.518296	down	ZNF292
91.8468	-0.469124	0.119636	-3.92125	8.8089e-05	0.0128554	ENSG00000154380	-0.246465	-0.417806	down	ENAH
50.0715	-0.590076	0.150521	-3.92023	8.84645e-05	0.0128554	ENSG00000011566	-0.2737	-0.499472	down	MAP4K3
68.9034	-0.534354	0.136525	-3.91397	9.07905e-05	0.0128554	ENSG00000163872	-0.260705	-0.462289	down	YEATS2
222.569	0.548128	0.140266	3.90776	9.31552e-05	0.0128554	ENSG00000106153	0.263071	0.479014	up	CHCHD2
102.699	0.639897	0.164686	3.88556	0.000102095	0.0136792	ENSG00000131981	0.277884	0.515848	up	LGALS3
250.126	0.329928	0.0852691	3.86926	0.000109166	0.0136792	ENSG00000163382	0.21202	0.309788	up	NAXE
62.8132	0.644266	0.166601	3.86711	0.000110133	0.0136792	ENSG00000204592	0.275584	0.520071	up	HLA-E
179.886	-0.411868	0.106545	-3.86567	0.000110786	0.0136792	ENSG00000135250	-0.230073	-0.376091	down	SRPK2
165.304	0.385059	0.100331	3.83788	0.000124104	0.014719	ENSG00000119632	0.222918	0.354103	up	IFI27L2
122.337	0.980433	0.255643	3.83516	0.000125482	0.014719	ENSG00000103260	0.271829	0.631316	up	METRN
69.6504	-0.546484	0.143656	-3.80411	0.000142315	0.0162864	ENSG00000110721	-0.250861	-0.465743	down	CHKA
235.344	0.455267	0.11999	3.7942	0.000148122	0.0165474	ENSG00000135821	0.233601	0.400552	up	GLUL
42.4196	0.656744	0.174691	3.75946	0.00017028	0.0183931	ENSG00000135930	0.259643	0.513227	up	EIF4E2
211.917	-0.422587	0.112503	-3.75624	0.000172484	0.0183931	ENSG00000142599	-0.225076	-0.382435	down	RERE
128.144	-0.391887	0.104893	-3.73607	0.000186919	0.0192112	ENSG00000109654	-0.218462	-0.359318	down	TRIM2
82.6773	-0.57731	0.154793	-3.72956	0.000191817	0.0192112	ENSG00000157445	-0.24655	-0.480634	down	CACNA2D3
173.073	0.348156	0.093446	3.72575	0.000194737	0.0192112	ENSG00000002330	0.209769	0.322178	up	BAD
72.9315	-0.569106	0.153047	-3.71851	0.000200405	0.0192112	ENSG00000228696	-0.24415	-0.480479	down	ARL17B
215.167	0.420836	0.113229	3.71667	0.000201868	0.0192112	ENSG00000113140	0.222139	0.382816	up	SPARC
130.79	0.437248	0.117869	3.70962	0.00020757	0.0192112	ENSG00000186298	0.224267	0.389971	up	PPP1CC
53.2825	-0.577725	0.155801	-3.7081	0.000208817	0.0192112	ENSG00000176390	-0.243916	-0.478915	down	CRLF3
199.907	-0.461592	0.125474	-3.6788	0.000234335	0.0209597	ENSG00000150672	-0.225564	-0.405878	down	DLG2
96.0827	-0.565142	0.153731	-3.67617	0.000236758	0.0209597	ENSG00000176406	-0.238595	-0.476357	down	RIMS2
65.3495	-0.56922	0.155745	-3.65481	0.000257369	0.0223064	ENSG00000186487	-0.236474	-0.471383	down	MYT1L
57.4389	-0.618685	0.169468	-3.65075	0.000261477	0.0223064	ENSG00000112182	-0.240223	-0.499937	down	BACH2
67.6394	-0.494666	0.136165	-3.63283	0.000280332	0.0229183	ENSG00000127663	-0.225939	-0.424524	down	KDM4B
166.038	-0.441209	0.121504	-3.63124	0.000282062	0.0229183	ENSG00000185630	-0.219121	-0.396029	down	PBX1
132.616	-0.489068	0.134726	-3.63011	0.000283304	0.0229183	ENSG00000187391	-0.225027	-0.426407	down	MAGI2
69.5416	-0.499754	0.138134	-3.6179	0.000297006	0.0235139	ENSG00000003756	-0.225145	-0.432386	down	RBM5
66.6532	-0.565649	0.156485	-3.61471	0.00030069	0.0235139	ENSG00000163848	-0.231388	-0.467187	down	ZNF148
78.741	-0.633118	0.176316	-3.59081	0.000329654	0.0253563	ENSG00000109046	-0.23265	-0.504768	down	WSB1
199.464	-0.389534	0.108737	-3.58234	0.000340534	0.0257707	ENSG00000170579	-0.208987	-0.353501	down	DLGAP1
73.9826	-0.524866	0.14753	-3.55769	0.000374124	0.0278634	ENSG00000160072	-0.221722	-0.446966	down	ATAD3B
79.9075	0.456918	0.128845	3.54627	0.00039072	0.0279806	ENSG00000064601	0.214431	0.397716	up	CTSA
133.543	-0.539807	0.152445	-3.54098	0.000398638	0.0279806	ENSG00000153707	-0.221132	-0.456612	down	PTPRD
92.2111	-0.436702	0.12337	-3.53977	0.000400483	0.0279806	ENSG00000156299	-0.211842	-0.38336	down	TIAM1
116.533	0.396363	0.112026	3.53814	0.000402964	0.0279806	ENSG00000168256	0.207158	0.356701	up	NKIRAS2
107.823	-0.444391	0.125659	-3.53647	0.000405515	0.0279806	ENSG00000143614	-0.212396	-0.392376	down	GATAD2B
106.894	-0.435314	0.123391	-3.52793	0.000418824	0.0282486	ENSG00000100207	-0.210829	-0.385741	down	TCF20
132.798	-0.372327	0.105679	-3.52317	0.000426411	0.0282486	ENSG00000169862	-0.203213	-0.340773	down	CTNND2
93.0951	0.443603	0.125933	3.52252	0.000427461	0.0282486	ENSG00000026297	0.211261	0.392172	up	RNASET2
381.444	0.269058	0.076471	3.51843	0.000434102	0.028289	ENSG00000054148	0.183362	0.255815	up	PHPT1
852.048	0.246081	0.0700899	3.51093	0.000446545	0.0286902	ENSG00000172020	0.176233	0.235694	up	GAP43
100.431	-0.549821	0.156793	-3.50666	0.000453765	0.0286902	ENSG00000132466	-0.218069	-0.453757	down	ANKRD17
56.172	-0.55458	0.158278	-3.50384	0.000458603	0.0286902	ENSG00000008710	-0.218015	-0.457352	down	PKD1
239.575	0.330632	0.0946087	3.49473	0.000474535	0.0292963	ENSG00000185236	0.195594	0.307063	up	RAB11B
51.9576	-0.520838	0.149328	-3.48787	0.000486877	0.0295611	ENSG00000107518	-0.214427	-0.437742	down	ATRNL1
60.6302	0.622868	0.178708	3.48539	0.000491425	0.0295611	ENSG00000148180	0.218046	0.501493	up	GSN
1390.58	0.254775	0.0741016	3.43819	0.000585618	0.0344398	ENSG00000135404	0.176724	0.242808	up	CD63
1084.23	0.224183	0.0652634	3.43505	0.000592437	0.0344398	ENSG00000099622	0.166538	0.21569	up	CIRBP
59.5396	-0.52099	0.151711	-3.43409	0.000594549	0.0344398	ENSG00000133812	-0.209115	-0.435941	down	SBF2
124.201	-0.456299	0.133139	-3.42723	0.000609775	0.0344821	ENSG00000038382	-0.204893	-0.400178	down	TRIO
36.0179	-0.707808	0.20653	-3.42714	0.000609978	0.0344821	ENSG00000188580	-0.208496	-0.524847	down	NKAIN2
81.1107	-0.449469	0.131574	-3.4161	0.000635245	0.035483	ENSG00000132155	-0.203558	-0.391565	down	RAF1
755.13	0.326955	0.0966391	3.38325	0.000716324	0.0395308	ENSG00000198840	0.189651	0.301942	up	MT-ND3
70.2583	-0.576148	0.170452	-3.38011	0.000724563	0.0395308	ENSG00000171843	-0.204781	-0.46193	down	MLLT3
90.5411	-0.473389	0.140342	-3.3731	0.000743261	0.0400848	ENSG00000140262	-0.201397	-0.405269	down	TCF12
86.1151	-0.450485	0.133961	-3.36281	0.000771531	0.0408013	ENSG00000124788	-0.199439	-0.392428	down	ATXN1
180.258	-0.39182	0.116565	-3.36139	0.0007755	0.0408013	ENSG00000186153	-0.195501	-0.350985	down	WWOX
70.7466	-0.5047	0.150381	-3.35614	0.000790398	0.0408013	ENSG00000038532	-0.201055	-0.422068	down	CLEC16A
46.9885	0.55195	0.164476	3.35581	0.00079133	0.0408013	ENSG00000167703	0.201936	0.450535	up	SLC43A2
36.3425	-0.645732	0.192745	-3.35019	0.000807555	0.0411853	ENSG00000177189	-0.200219	-0.495176	down	RPS6KA3
177.754	0.317181	0.0949361	3.34099	0.000834798	0.0416069	ENSG00000171222	0.18619	0.292862	up	SCAND1
138.019	-0.394999	0.118236	-3.34078	0.000835441	0.0416069	ENSG00000162105	-0.194413	-0.352682	down	SHANK2
100.969	1.02148	0.305973	3.33847	0.000842424	0.0416069	ENSG00000184897	0.164652	0.554112	up	H1FX
99.4609	-0.418689	0.125586	-3.33387	0.000856464	0.0418597	ENSG00000138814	-0.195515	-0.37133	down	PPP3CA
209.824	0.322623	0.0969628	3.32729	0.000876959	0.0420025	ENSG00000181029	0.186307	0.297964	up	TRAPPC5
87.0827	-0.39701	0.119323	-3.32718	0.000877291	0.0420025	ENSG00000173482	-0.193667	-0.353883	down	PTPRM
57.2125	0.527036	0.158805	3.31876	0.000904196	0.0422097	ENSG00000068971	0.197907	0.431422	up	PPP2R5B
156.891	-0.343142	0.103457	-3.31676	0.000910668	0.0422097	ENSG00000054523	-0.188304	-0.314785	down	KIF1B
38.397	0.707937	0.213613	3.31412	0.000919334	0.0422097	ENSG00000149131	0.192389	0.516585	up	SERPING1
104.29	-0.444587	0.134222	-3.31232	0.00092527	0.0422097	ENSG00000153815	-0.195218	-0.385932	down	CMIP
57.8338	0.603106	0.182123	3.31154	0.000927848	0.0422097	ENSG00000185201	0.196651	0.471647	up	IFITM2
393.752	0.253433	0.0765843	3.30921	0.000935595	0.0422097	ENSG00000165502	0.172146	0.239832	up	RPL36AL
41.0907	-0.668207	0.202725	-3.29613	0.000980283	0.0438046	ENSG00000106829	-0.192296	-0.513636	down	TLE4
247.062	-0.465101	0.141769	-3.2807	0.00103549	0.0448551	ENSG00000179915	-0.193373	-0.393773	down	NRXN1
1286.53	0.214477	0.0653928	3.27982	0.00103873	0.0448551	ENSG00000170315	0.159052	0.205905	up	UBB
125.512	-0.429273	0.13091	-3.27915	0.00104121	0.0448551	ENSG00000120071	-0.192074	-0.377994	down	KANSL1
749.304	0.232115	0.07079	3.27893	0.00104203	0.0448551	ENSG00000084207	0.165046	0.22301	up	GSTP1
58.5837	-0.469583	0.144006	-3.26086	0.00111074	0.047378	ENSG00000196712	-0.19182	-0.393963	down	NF1
500.897	0.262367	0.0806653	3.25254	0.0011438	0.0483486	ENSG00000100804	0.172359	0.247729	up	PSMB5
679.157	0.401052	0.123497	3.24746	0.0011644	0.0487799	ENSG00000026025	0.188574	0.357111	up	VIM
37.9231	0.630248	0.194909	3.23355	0.00122264	0.0507666	ENSG00000172247	0.186482	0.487466	-	C1QTNF4
163.534	-0.454961	0.141103	-3.22432	0.00126273	0.0519714	ENSG00000155511	-0.188566	-0.390197	-	GRIA1
132.279	-0.357454	0.111042	-3.2191	0.00128595	0.0524498	ENSG00000112531	-0.184144	-0.323005	-	QKI
72.469	-0.409035	0.12716	-3.21671	0.00129671	0.0524498	ENSG00000078699	-0.186794	-0.362086	-	CBFA2T2
166.119	-0.421038	0.131607	-3.1992	0.00137808	0.0552646	ENSG00000104852	-0.185924	-0.366337	-	SNRNP70
49.1961	-0.486958	0.15312	-3.18023	0.00147156	0.0581205	ENSG00000188559	-0.185007	-0.409553	-	RALGAPA2
75.5836	-0.458439	0.144175	-3.17974	0.00147407	0.0581205	ENSG00000187672	-0.184997	-0.38953	-	ERC2
92.556	-0.384964	0.121268	-3.17448	0.00150107	0.0583521	ENSG00000147044	-0.182982	-0.338956	-	CASK
54.0174	-0.534701	0.168481	-3.17365	0.00150533	0.0583521	ENSG00000151422	-0.183607	-0.431454	-	FER
51.3689	-0.602098	0.190119	-3.16696	0.00154042	0.0583521	ENSG00000177103	-0.180299	-0.453095	-	DSCAML1
239.158	0.345515	0.109109	3.16669	0.00154186	0.0583521	ENSG00000164687	0.180224	0.316616	-	FABP5
242.192	0.265397	0.0838115	3.16659	0.00154238	0.0583521	ENSG00000112514	0.169766	0.249833	-	CUTA
48.3369	-0.566418	0.179059	-3.16331	0.00155987	0.0583521	ENSG00000145242	-0.181524	-0.445781	-	EPHA5
53.1231	-0.466444	0.147516	-3.16198	0.001567	0.0583521	ENSG00000008083	-0.183546	-0.394627	-	JARID2
214.752	0.615406	0.195045	3.1552	0.00160387	0.0591955	ENSG00000213930	0.178277	0.453133	-	GALT
54.9251	-0.477946	0.151575	-3.15321	0.00161488	0.0591955	ENSG00000143190	-0.18274	-0.397356	-	POU2F1
50.4806	-0.507611	0.161276	-3.14746	0.00164693	0.0599023	ENSG00000088448	-0.181777	-0.411241	-	ANKRD10
64.3476	-0.462197	0.147184	-3.14026	0.00168799	0.0603448	ENSG00000082898	-0.181768	-0.393381	-	XPO1
106.004	-0.452736	0.144175	-3.14018	0.00168844	0.0603448	ENSG00000172260	-0.181793	-0.388556	-	NEGR1
51.1532	-0.479253	0.152697	-3.13858	0.00169768	0.0603448	ENSG00000067992	-0.181474	-0.394681	-	PDK3
96.9244	-0.381952	0.121999	-3.13077	0.00174347	0.0610977	ENSG00000157216	-0.180009	-0.340246	-	SSBP3
256.451	-0.297652	0.0950805	-3.13053	0.00174491	0.0610977	ENSG00000044574	-0.173538	-0.274516	-	HSPA5
312.761	0.291945	0.0934957	3.12255	0.00179291	0.0623137	ENSG00000106028	0.172397	0.269594	-	SSBP1
68.8017	0.53415	0.171423	3.11598	0.00183333	0.0630889	ENSG00000184702	0.178035	0.427066	-	2023-09-05
110.038	-0.454584	0.145954	-3.11457	0.00184211	0.0630889	ENSG00000049618	-0.179727	-0.387202	-	ARID1B
57.4107	-0.508146	0.163267	-3.11237	0.00185593	0.0631017	ENSG00000105926	-0.178553	-0.416825	-	MPP6
61.774	-0.472779	0.152009	-3.11021	0.00186952	0.0631065	ENSG00000170921	-0.179155	-0.399821	-	TANC2
190.201	-0.373611	0.120392	-3.10328	0.0019139	0.0641429	ENSG00000157985	-0.177932	-0.335228	-	AGAP1
42.7793	-0.518679	0.167533	-3.09597	0.00196168	0.0652779	ENSG00000121210	-0.176704	-0.412537	-	TMEM131L
91.2555	0.473352	0.153365	3.08643	0.00202573	0.0665493	ENSG00000158710	0.177139	0.396138	-	TAGLN2
35.5003	-0.632296	0.205001	-3.08436	0.00203993	0.0665493	ENSG00000114857	-0.16932	-0.471677	-	NKTR
38.2592	0.589993	0.191308	3.08399	0.00204243	0.0665493	ENSG00000198417	0.172076	0.463927	-	MT1F
123.824	0.359863	0.117139	3.07211	0.00212551	0.0680168	ENSG00000167740	0.175446	0.320567	-	CYB5D2
105.487	0.379976	0.123809	3.06905	0.00214743	0.0680168	ENSG00000085117	0.175902	0.334946	-	CD82
943.862	0.178999	0.0583733	3.06645	0.0021662	0.0680168	ENSG00000166681	0.139873	0.173862	-	BEX3
44.11	-0.526471	0.171754	-3.06526	0.00217482	0.0680168	ENSG00000188352	-0.173523	-0.418441	-	FOCAD
90.8621	0.376626	0.122925	3.06386	0.00218501	0.0680168	ENSG00000087076	0.175479	0.336217	-	HSD17B14
158.904	-0.652521	0.21312	-3.06175	0.00220045	0.0680168	ENSG00000185565	-0.16529	-0.478082	-	LSAMP
229.118	0.263775	0.0861868	3.0605	0.00220967	0.0680168	ENSG00000165916	0.165235	0.247452	-	PSMC3
36.4624	-0.595016	0.194583	-3.0579	0.00222895	0.0680168	ENSG00000181827	-0.169035	-0.44738	-	RFX7
146.644	-0.332009	0.108591	-3.05743	0.00223243	0.0680168	ENSG00000082805	-0.173104	-0.301923	-	ERC1
44.7806	-0.476683	0.15591	-3.05743	0.00223243	0.0680168	ENSG00000100422	-0.174604	-0.387597	-	CERK
54.0905	-0.609169	0.199492	-3.0536	0.00226114	0.0680322	ENSG00000151789	-0.167629	-0.459692	-	ZNF385D
62.6568	-0.454086	0.14871	-3.05349	0.00226194	0.0680322	ENSG00000196792	-0.174808	-0.38446	-	STRN3
37.7936	-0.699512	0.229856	-3.04326	0.00234027	0.0697212	ENSG00000148926	-0.159233	-0.492125	-	ADM
112.411	0.343958	0.113118	3.04071	0.00236025	0.0697212	ENSG00000126088	0.172835	0.309895	-	UROD
783.083	0.227794	0.0749224	3.0404	0.00236267	0.0697212	ENSG00000213190	0.156463	0.217237	-	MLLT11
71.5351	-0.500507	0.164817	-3.03674	0.00239152	0.0701313	ENSG00000130449	-0.171999	-0.411232	-	ZSWIM6
931.708	0.200308	0.0660426	3.03301	0.00242127	0.0703173	ENSG00000126432	0.147654	0.192545	-	PRDX5
35.0519	0.563217	0.185746	3.03219	0.00242784	0.0703173	ENSG00000143393	0.168416	0.429999	-	PI4KB
42.451	-0.522354	0.172744	-3.02387	0.00249565	0.0715586	ENSG00000136068	-0.169855	-0.418668	-	FLNB
351.617	0.246929	0.0817413	3.02085	0.00252064	0.0715586	ENSG00000143549	0.160384	0.230721	-	TPM3
461.249	0.260715	0.0863152	3.0205	0.00252355	0.0715586	ENSG00000186010	0.163059	0.245223	-	NDUFA13
67.8666	-0.393812	0.130422	-3.01953	0.0025317	0.0715586	ENSG00000079459	-0.172757	-0.345968	-	FDFT1
52.9909	0.485061	0.161005	3.0127	0.00258935	0.0727498	ENSG00000129255	0.170499	0.396144	-	MPDU1
45.733	-0.517372	0.172253	-3.00356	0.00266845	0.0741492	ENSG00000111880	-0.168237	-0.417215	-	RNGTT
163.338	0.294237	0.0979715	3.00329	0.00267076	0.0741492	ENSG00000127884	0.16703	0.27162	-	ECHS1
153.759	-0.405477	0.135117	-3.00093	0.00269159	0.074288	ENSG00000113448	-0.171441	-0.350724	-	PDE4D
145.172	0.362398	0.120966	2.99587	0.00273665	0.0749835	ENSG00000185896	0.170761	0.323222	-	LAMP1
53.2178	-0.450275	0.150366	-2.99452	0.00274876	0.0749835	ENSG00000103489	-0.170163	-0.371982	-	XYLT1
94.4817	0.366652	0.122698	2.98824	0.00280586	0.0759348	ENSG00000128581	0.170362	0.321866	-	IFT22
35.6036	-0.588728	0.197087	-2.98714	0.002816	0.0759348	ENSG00000113319	-0.162216	-0.430389	-	RASGRF2
139.906	-0.3575	0.119753	-2.98531	0.00283289	0.0759538	ENSG00000151474	-0.169977	-0.319907	-	FRMD4A
127.206	-0.407981	0.137153	-2.97465	0.00293323	0.0781972	ENSG00000189337	-0.169525	-0.351389	-	KAZN
72.3602	0.497733	0.16746	2.97224	0.00295636	0.07826	ENSG00000176485	0.166416	0.404263	-	PLA2G16
80.8257	-0.404044	0.136062	-2.96955	0.00298233	0.07826	ENSG00000179889	-0.169202	-0.352659	-	PDXDC1
75.0259	-0.40889	0.13771	-2.96921	0.00298562	0.07826	ENSG00000131149	-0.169119	-0.349981	-	GSE1
533.467	0.34814	0.117362	2.96639	0.00301321	0.0785443	ENSG00000100097	0.168547	0.311619	-	LGALS1
114.38	0.35549	0.119919	2.96442	0.00303254	0.0786115	ENSG00000085063	0.168621	0.316717	-	CD59
44.0356	-0.461689	0.156165	-2.95641	0.00311245	0.0797522	ENSG00000153814	-0.166684	-0.382742	-	JAZF1
136.35	0.329528	0.111499	2.95543	0.00312238	0.0797522	ENSG00000155115	0.167176	0.29659	-	GTF3C6
35.011	0.576052	0.194997	2.95415	0.0031353	0.0797522	ENSG00000172977	0.159859	0.439968	-	KAT5
39.3352	-0.497769	0.168684	-2.9509	0.00316849	0.0797522	ENSG00000080802	-0.16454	-0.394638	-	CNOT4
49.022	0.465562	0.157773	2.95083	0.00316919	0.0797522	ENSG00000139289	0.166067	0.374447	-	PHLDA1
87.9291	0.423716	0.143636	2.94992	0.00317853	0.0797522	ENSG00000213719	0.167405	0.360743	-	CLIC1
43.3901	-0.622952	0.211918	-2.93959	0.00328642	0.0816466	ENSG00000164418	-0.154691	-0.465146	-	GRIK2
81.4237	-0.428459	0.145766	-2.93936	0.00328891	0.0816466	ENSG00000172915	-0.166477	-0.364205	-	NBEA
41.8636	-0.524746	0.178623	-2.93773	0.00330624	0.0816466	ENSG00000174373	-0.161799	-0.41028	-	RALGAPA1
36.7119	0.525488	0.179003	2.93565	0.00332852	0.0817665	ENSG00000167272	0.161562	0.4115	-	POP5
140.047	-0.354561	0.12092	-2.93218	0.00336592	0.0820141	ENSG00000163539	-0.16658	-0.317195	-	CLASP2
127.547	0.386228	0.131752	2.93148	0.00337355	0.0820141	ENSG00000126709	0.166683	0.339417	-	IFI6
382.803	0.239307	0.0816954	2.92926	0.0033977	0.0821754	ENSG00000137726	0.155358	0.227669	-	FXYD6
254.645	0.250576	0.0857201	2.92319	0.00346468	0.0833656	ENSG00000134153	0.15731	0.234922	-	EMC7
45.1743	-0.450738	0.154586	-2.91578	0.00354801	0.084935	ENSG00000055917	-0.163838	-0.375491	-	PUM2
84.1723	0.369783	0.126958	2.91263	0.00358399	0.0853608	ENSG00000104853	0.165459	0.324838	-	CLPTM1
75.3152	-0.399324	0.137331	-2.90776	0.00364029	0.0860243	ENSG00000119522	-0.164844	-0.341665	-	DENND1A
1013.03	0.200163	0.0688542	2.90705	0.00364852	0.0860243	ENSG00000197746	0.144251	0.192172	-	PSAP
170.646	0.298697	0.102987	2.90035	0.0037275	0.0874472	ENSG00000149357	0.162257	0.273922	-	LAMTOR1
110.18	-0.446869	0.154446	-2.89336	0.00381146	0.0889721	ENSG00000170873	-0.162213	-0.371903	-	MTSS1
166.249	-0.354759	0.122819	-2.88847	0.00387122	0.0899197	ENSG00000145362	-0.163818	-0.314136	-	ANK2
52.313	-0.481275	0.166875	-2.88404	0.00392609	0.0907378	ENSG00000156687	-0.15969	-0.392361	-	UNC5D
54.1264	-0.418437	0.145164	-2.88252	0.00394512	0.0907378	ENSG00000114331	-0.162485	-0.352773	-	ACAP2
126.297	-0.31745	0.110211	-2.88039	0.0039718	0.0909057	ENSG00000185420	-0.162338	-0.287726	-	SMYD3
65.8045	0.416875	0.144976	2.87547	0.0040342	0.0914184	ENSG00000164929	0.16201	0.353912	-	BAALC
73.9208	-0.410123	0.142691	-2.8742	0.00405047	0.0914184	ENSG00000152217	-0.162135	-0.351434	-	SETBP1
42.4898	0.472794	0.164531	2.87359	0.00405832	0.0914184	ENSG00000067221	0.159294	0.378728	-	STOML1
145.133	-0.354146	0.123288	-2.87252	0.00407213	0.0914184	ENSG00000172264	-0.162797	-0.317229	-	MACROD2
77.884	-0.358292	0.124993	-2.86649	0.00415054	0.092314	ENSG00000121892	-0.162426	-0.315949	-	PDS5A
43.2397	-0.494991	0.172686	-2.86642	0.00415138	0.092314	ENSG00000139220	-0.157348	-0.398167	-	PPFIA2
68.0097	-0.524048	0.183387	-2.85761	0.0042684	0.0944686	ENSG00000171044	-0.154585	-0.406697	-	XKR6
54.2475	-0.422963	0.148247	-2.8531	0.00432955	0.0952829	ENSG00000117020	-0.160095	-0.352396	-	AKT3
105.822	0.413021	0.144823	2.8519	0.00434581	0.0952829	ENSG00000142227	0.160386	0.356163	-	EMP3
207.936	-0.263918	0.0927417	-2.84573	0.00443097	0.0966314	ENSG00000075043	-0.156057	-0.246081	-	KCNQ2
96.5584	-0.347246	0.122077	-2.84447	0.00444851	0.0966314	ENSG00000088538	-0.160973	-0.308204	-	DOCK3
52.4996	-0.457328	0.160902	-2.84228	0.00447915	0.0968487	ENSG00000148948	-0.157583	-0.375775	-	LRRC4C
46.8235	-0.481398	0.169509	-2.83996	0.00451193	0.0971099	ENSG00000167766	-0.155954	-0.388263	-	ZNF83
219.434	0.241383	0.0851071	2.83623	0.00456495	0.0975159	ENSG00000005486	0.152179	0.226645	-	RHBDD2
271.613	0.256134	0.0903321	2.83547	0.00457589	0.0975159	ENSG00000156298	0.154538	0.237305	-	TSPAN7
247.84	-0.268964	0.0948973	-2.83426	0.00459314	0.0975159	ENSG00000197694	-0.156151	-0.250941	-	SPTAN1
87.0441	-0.387192	0.136842	-2.82947	0.00466246	0.0985418	ENSG00000005810	-0.159564	-0.335396	-	MYCBP2
50.1857	-0.565069	0.199884	-2.82698	0.00469894	0.0988673	ENSG00000183426	-0.148559	-0.424923	-	NPIPA1
295.58	0.243277	0.0861341	2.8244	0.00473693	0.0992217	ENSG00000255302	0.152039	0.22831	-	EID1
60.9546	0.423722	0.150107	2.8228	0.00476064	0.099275	ENSG00000205352	0.157757	0.359314	-	PRR13
132.233	-0.316822	0.112293	-2.82138	0.00478179	0.099275	ENSG00000101040	-0.158956	-0.287511	-	ZMYND8
184.499	0.26687	0.0946623	2.81917	0.00481474	0.0995188	ENSG00000104964	0.155206	0.247976	-	AES
181.794	-0.324454	0.115422	-2.81102	0.0049384	0.101627	ENSG00000196628	-0.158581	-0.280952	-	TCF4
35.7324	-0.599926	0.213984	-2.8036	0.00505353	0.103028	ENSG00000073417	-0.143313	-0.432847	-	PDE8A
47.1514	0.473112	0.1688	2.8028	0.00506605	0.103028	ENSG00000205220	0.153377	0.380111	-	PSMB10
130.874	-0.401449	0.143312	-2.80123	0.00509082	0.103028	ENSG00000145934	-0.157083	-0.343497	-	TENM2
52.0296	0.446089	0.15926	2.80101	0.00509431	0.103028	ENSG00000111361	0.154902	0.363957	-	EIF2B1
131.905	-0.310995	0.111171	-2.79744	0.00515086	0.103725	ENSG00000004534	-0.157377	-0.28217	-	RBM6
46.2598	-0.436171	0.156368	-2.78938	0.00528085	0.104982	ENSG00000135049	-0.154545	-0.361828	-	AGTPBP1
66.1012	-0.388478	0.139284	-2.78911	0.0052853	0.104982	ENSG00000221866	-0.156674	-0.333055	-	PLXNA4
157.554	0.284358	0.101976	2.78848	0.00529564	0.104982	ENSG00000072506	0.155391	0.260994	-	HSD17B10
73.0387	-0.436339	0.156533	-2.78752	0.0053113	0.104982	ENSG00000088899	-0.15439	-0.362943	-	LZTS3
36.1393	-0.531296	0.190664	-2.78655	0.00532722	0.104982	ENSG00000118922	-0.147657	-0.406591	-	KLF12
72.3054	0.403694	0.144936	2.78532	0.00534755	0.104982	ENSG00000102265	0.155829	0.346799	-	TIMP1
515.925	0.188092	0.0675943	2.78265	0.00539164	0.105407	ENSG00000143774	0.136853	0.18037	-	GUK1
61.0013	-0.497186	0.178829	-2.78022	0.00543218	0.105523	ENSG00000149256	-0.149771	-0.392658	-	TENM4
258.323	0.244007	0.0877849	2.7796	0.0054426	0.105523	ENSG00000182154	0.150321	0.228161	-	MRPL41
60.9576	-0.390363	0.140589	-2.77663	0.00549259	0.106054	ENSG00000174437	-0.15572	-0.334828	-	ATP2A2
96.5103	-0.353416	0.127489	-2.77212	0.00556925	0.107094	ENSG00000037637	-0.15632	-0.309915	-	FBXO42
296.089	0.22423	0.0810947	2.76504	0.00569158	0.108863	ENSG00000137100	0.146106	0.211011	-	DCTN3
45.97	-0.524847	0.189879	-2.76412	0.00570764	0.108863	ENSG00000067798	-0.146193	-0.412218	-	NAV3
107.449	-0.334923	0.121499	-2.7566	0.00584061	0.110749	ENSG00000205903	-0.155419	-0.29784	-	ZNF316
85.7903	-0.347096	0.125948	-2.75586	0.00585372	0.110749	ENSG00000163697	-0.155332	-0.305885	-	APBB2
693.988	0.253915	0.0921882	2.75431	0.00588159	0.110829	ENSG00000105894	0.150659	0.236311	-	PTN
169.132	0.279803	0.101686	2.75164	0.00592969	0.111288	ENSG00000099795	0.153166	0.257177	-	NDUFB7
38.8108	-0.463737	0.168769	-2.74777	0.00600018	0.111707	ENSG00000232593	-0.149478	-0.376426	-	KANTR
145.581	-0.302106	0.109994	-2.74657	0.00602219	0.111707	ENSG00000049759	-0.154172	-0.273525	-	NEDD4L
92.2221	0.345294	0.125726	2.74641	0.00602518	0.111707	ENSG00000161981	0.15474	0.302755	-	SNRNP25
594.443	0.227882	0.0830108	2.74521	0.00604722	0.111707	ENSG00000135916	0.1461	0.214678	-	ITM2C
475.543	0.226355	0.0826653	2.73821	0.00617739	0.113594	ENSG00000102316	0.145535	0.213467	-	MAGED2
77.3979	-0.383834	0.140232	-2.73713	0.00619777	0.113594	ENSG00000171723	-0.153155	-0.326313	-	GPHN
205.764	0.241635	0.0884831	2.73086	0.00631693	0.115166	ENSG00000146540	0.147909	0.226534	-	C7orf50
42.9026	-0.606215	0.222172	-2.72858	0.00636073	0.115166	ENSG00000152578	-0.135688	-0.443862	-	GRIA4
58.6998	-0.444608	0.163056	-2.72672	0.00639665	0.115166	ENSG00000100731	-0.14909	-0.367995	-	PCNX1
40.3311	0.481152	0.176535	2.72553	0.00641975	0.115166	ENSG00000231925	0.14636	0.372592	-	TAPBP
159.816	-0.330632	0.121413	-2.72319	0.00646544	0.115166	ENSG00000075151	-0.15334	-0.294473	-	EIF4G3
36.4965	0.515328	0.189314	2.72208	0.00648715	0.115166	ENSG00000130303	0.143306	0.384043	-	BST2
44.3768	-0.457381	0.168042	-2.72183	0.00649214	0.115166	ENSG00000182732	-0.147817	-0.366989	-	RGS6
34.8594	0.509245	0.1871	2.72179	0.00649302	0.115166	ENSG00000143753	0.14379	0.398351	-	DEGS1
275.732	0.250513	0.0921682	2.718	0.00656779	0.115166	ENSG00000141552	0.1486	0.233697	-	ANAPC11
251.31	0.692278	0.254852	2.7164	0.00659966	0.115166	ENSG00000131095	0.126194	0.442425	-	GFAP
332.172	0.284343	0.104726	2.71512	0.00662514	0.115166	ENSG00000140264	0.151585	0.259827	-	SERF2
95.3662	0.321478	0.118423	2.71466	0.00663444	0.115166	ENSG00000205609	0.152776	0.28596	-	EIF3CL
70.1118	0.359316	0.132375	2.71437	0.00664019	0.115166	ENSG00000137133	0.152385	0.31243	-	HINT2
64.7826	-0.409237	0.150838	-2.71308	0.00666601	0.115166	ENSG00000103657	-0.150204	-0.34235	-	HERC1
109.606	-0.393981	0.145282	-2.71184	0.00669105	0.115166	ENSG00000114023	-0.150901	-0.333679	-	FAM162A
52.758	-0.411171	0.151644	-2.71142	0.00669955	0.115166	ENSG00000121741	-0.149972	-0.343694	-	ZMYM2
181.378	0.38747	0.142978	2.70999	0.00672854	0.115166	ENSG00000160307	0.151069	0.328189	-	S100B
56.4492	-0.396741	0.146414	-2.70971	0.00673416	0.115166	ENSG00000196284	-0.150611	-0.332673	-	SUPT3H
54.6853	-0.461119	0.170238	-2.70868	0.00675524	0.115166	ENSG00000101974	-0.14648	-0.372368	-	ATP11C
35.6008	0.489466	0.180766	2.70773	0.00677448	0.115166	ENSG00000100225	0.144212	0.377373	-	FBXO7
51.6253	0.439569	0.162529	2.70456	0.00683953	0.115852	ENSG00000049449	0.147676	0.360466	-	RCN1
662.398	0.242402	0.0897858	2.69978	0.00693844	0.117105	ENSG00000108298	0.1467	0.227277	-	RPL19
71.9013	-0.361921	0.134653	-2.6878	0.00719247	0.120957	ENSG00000104866	-0.150514	-0.314976	-	PPP1R37
53.4084	-0.416014	0.155314	-2.67853	0.00739457	0.123565	ENSG00000272391	-0.147201	-0.347491	-	POM121C
49.1565	-0.510378	0.190613	-2.67757	0.00741593	0.123565	ENSG00000167702	-0.139893	-0.391405	-	KIFC2
201.267	-0.526334	0.196607	-2.67709	0.00742654	0.123565	ENSG00000196405	-0.138443	-0.398672	-	EVL
201.301	0.251198	0.0940839	2.66994	0.00758654	0.125504	ENSG00000100650	0.146507	0.232559	-	SRSF5
172.985	0.266707	0.0999091	2.66949	0.0075966	0.125504	ENSG00000183978	0.148005	0.246016	-	COA3
88.8154	0.317165	0.118889	2.66773	0.00763656	0.125722	ENSG00000148834	0.149914	0.279996	-	GSTO1
125.517	0.36181	0.135704	2.66617	0.00767208	0.125865	ENSG00000168309	0.149045	0.323609	-	FAM107A
151.564	-0.291317	0.109319	-2.66483	0.00770265	0.125883	ENSG00000154229	-0.149214	-0.26132	-	PRKCA
583.697	0.194352	0.0729608	2.66378	0.00772681	0.125883	ENSG00000176956	0.135374	0.186592	-	LY6H
45.2668	-0.422836	0.158853	-2.6618	0.00777242	0.125974	ENSG00000033327	-0.145481	-0.344078	-	GAB2
1158.43	0.180439	0.0678033	2.66121	0.00778611	0.125974	ENSG00000150991	0.13102	0.173411	-	UBC
51.2063	0.42544	0.160122	2.65697	0.0078846	0.126427	ENSG00000110200	0.144932	0.339961	-	ANAPC15
117.986	0.316357	0.119103	2.65616	0.00790352	0.126427	ENSG00000179271	0.149212	0.281485	-	GADD45GIP1
144.543	0.337663	0.12715	2.65563	0.00791604	0.126427	ENSG00000183036	0.149009	0.288922	-	PCP4
249.322	0.255144	0.0960857	2.65538	0.00792187	0.126427	ENSG00000139644	0.146259	0.238219	-	TMBIM6
53.237	0.409812	0.154451	2.65335	0.00796967	0.126758	ENSG00000149823	0.145689	0.341611	-	VPS51
89.2653	0.437412	0.164976	2.65137	0.00801662	0.127074	ENSG00000177383	0.143645	0.358138	-	MAGEF1
143.82	0.278239	0.105197	2.64493	0.00817072	0.129081	ENSG00000114956	0.147532	0.25113	-	DGUOK
471.601	0.192261	0.0728286	2.63991	0.00829274	0.130315	ENSG00000145494	0.134051	0.183055	-	NDUFS6
71.2924	-0.358379	0.135779	-2.63944	0.00830437	0.130315	ENSG00000054356	-0.147349	-0.305067	-	PTPRN
101.766	-0.335548	0.127317	-2.63554	0.00840031	0.130921	ENSG00000164199	-0.147757	-0.288672	-	ADGRV1
81.5625	-0.47368	0.17978	-2.63477	0.00841932	0.130921	ENSG00000127152	-0.139446	-0.39068	-	BCL11B
80.2083	-0.364976	0.138538	-2.63448	0.0084267	0.130921	ENSG00000171456	-0.146743	-0.311465	-	ASXL1
45.9172	-0.410953	0.15613	-2.63212	0.00848547	0.131399	ENSG00000164684	-0.144015	-0.332873	-	ZNF704
136.582	0.258444	0.0982358	2.63086	0.00851699	0.131453	ENSG00000168734	0.145401	0.236755	-	PKIG
94.9032	-0.356372	0.13552	-2.62968	0.00854663	0.131478	ENSG00000184588	-0.146761	-0.312215	-	PDE4B
54.8888	0.440489	0.167732	2.62615	0.00863574	0.131516	ENSG00000134086	0.141429	0.357243	-	VHL
77.2159	-0.432855	0.164829	-2.62608	0.00863746	0.131516	ENSG00000205593	-0.142003	-0.356762	-	DENND6B
45.8474	0.430499	0.16395	2.62579	0.00864487	0.131516	ENSG00000153406	0.142155	0.353742	-	NMRAL1
64.9059	-0.366765	0.139712	-2.62514	0.00866123	0.131516	ENSG00000146938	-0.146017	-0.318418	-	NLGN4X
101.32	0.301893	0.115254	2.61937	0.00880931	0.133333	ENSG00000106268	0.146903	0.2667	-	NUDT1
313.105	0.193713	0.0739992	2.61777	0.00885071	0.133529	ENSG00000105254	0.133763	0.185015	-	TBCB
81.7997	0.357376	0.13672	2.61392	0.00895095	0.134609	ENSG00000143819	0.145649	0.311963	-	EPHX1
60.1209	-0.388913	0.148932	-2.61135	0.00901863	0.135193	ENSG00000174705	-0.143867	-0.328817	-	SH3PXD2B
133.054	-0.275748	0.105655	-2.6099	0.00905684	0.135333	ENSG00000066032	-0.145545	-0.250352	-	CTNNA2
35.1749	-0.531124	0.203899	-2.60484	0.00919165	0.136654	ENSG00000168502	-0.131768	-0.39519	-	MTCL1
145.447	-0.273057	0.104844	-2.6044	0.00920346	0.136654	ENSG00000198947	-0.145112	-0.247348	-	DMD
77.7853	-0.359521	0.138103	-2.60328	0.00923367	0.13667	ENSG00000275832	-0.14483	-0.31017	-	ARHGAP23
77.2692	-0.371824	0.142943	-2.6012	0.00928983	0.137069	ENSG00000135749	-0.144094	-0.318278	-	PCNX2
104.206	0.305634	0.117626	2.59835	0.00936729	0.137778	ENSG00000105618	0.145699	0.270049	-	PRPF31
271.478	0.225428	0.086812	2.59674	0.00941127	0.137993	ENSG00000185825	0.13979	0.2101	-	BCAP31
70.5672	0.484239	0.186862	2.59142	0.00955811	0.139387	ENSG00000175602	0.134958	0.377593	-	CCDC85B
43.8162	-0.424721	0.163928	-2.59089	0.00957273	0.139387	ENSG00000122515	-0.139884	-0.350938	-	ZMIZ2
188.501	0.306969	0.118518	2.59006	0.00959605	0.139387	ENSG00000171476	0.145208	0.276778	-	HOPX
76.2512	0.365147	0.141037	2.58901	0.0096252	0.139387	ENSG00000117362	0.143578	0.31086	-	APH1A
49.4361	0.390543	0.15093	2.58758	0.00966522	0.139536	ENSG00000126581	0.142031	0.32396	-	BECN1
77.0437	-0.394389	0.152577	-2.58485	0.00974222	0.140216	ENSG00000079102	-0.141582	-0.339726	-	RUNX1T1
127.84	0.331579	0.12838	2.5828	0.00980035	0.140622	ENSG00000100979	0.144448	0.295792	-	PLTP
175.65	0.2935	0.113755	2.58011	0.0098769	0.141038	ENSG00000177556	0.144499	0.26605	-	ATOX1
58.0051	-0.439291	0.17029	-2.57967	0.0098895	0.141038	ENSG00000039523	-0.137862	-0.351493	-	RIPOR1
143.289	0.275781	0.107094	2.57513	0.0100201	0.142004	ENSG00000050165	0.143689	0.250677	-	DKK3
110.078	-0.651275	0.252953	-2.57469	0.0100331	0.142004	ENSG00000033122	-0.117396	-0.426036	-	LRRC7
73.7119	-0.392896	0.15263	-2.57417	0.010048	0.142004	ENSG00000095787	-0.140894	-0.328811	-	WAC
107.731	-0.303158	0.117901	-2.57129	0.010132	0.14276	ENSG00000134884	-0.144078	-0.273289	-	ARGLU1
986.197	0.177144	0.0689527	2.56907	0.0101972	0.14325	ENSG00000147604	0.127419	0.169934	-	RPL7
117.622	0.29233	0.113835	2.56801	0.0102284	0.143258	ENSG00000183283	0.143783	0.264038	-	DAZAP2
1549.83	0.223675	0.0872158	2.56462	0.010329	0.143999	ENSG00000087086	0.138191	0.210302	-	FTL
390.422	0.231391	0.0902406	2.56416	0.0103426	0.143999	ENSG00000169100	0.139308	0.216333	-	SLC25A6
107.074	0.294176	0.114821	2.56205	0.0104058	0.144379	ENSG00000074416	0.143466	0.266115	-	MGLL
40.0952	-0.43251	0.168883	-2.56101	0.0104367	0.144379	ENSG00000163703	-0.136952	-0.348607	-	CRELD1
138.273	-0.289241	0.112978	-2.56017	0.0104622	0.144379	ENSG00000166598	-0.143279	-0.259374	-	HSP90B1
77.5099	-0.406576	0.158969	-2.55758	0.0105404	0.14503	ENSG00000196220	-0.138701	-0.332676	-	SRGAP3
268.967	0.233834	0.0917827	2.54769	0.0108439	0.148771	ENSG00000142230	0.138908	0.217572	-	SAE1
41.5612	-0.533386	0.209524	-2.5457	0.010906	0.148867	ENSG00000132613	-0.12651	-0.388966	-	MTSS1L
61.527	-0.357031	0.140264	-2.54543	0.0109144	0.148867	ENSG00000221978	-0.140961	-0.308046	-	CCNL2
43.1156	-0.415163	0.163188	-2.54409	0.0109564	0.149007	ENSG00000101349	-0.137028	-0.342805	-	PAK5
118.635	-0.303564	0.119439	-2.54158	0.0110354	0.149647	ENSG00000133083	-0.142298	-0.271084	-	DCLK1
83.8563	-0.346339	0.136505	-2.53718	0.0111748	0.151057	ENSG00000141298	-0.14091	-0.300336	-	SSH2
55.057	0.408229	0.160956	2.53628	0.0112037	0.151057	ENSG00000163346	0.13697	0.340945	-	PBXIP1
37.281	-0.60127	0.23741	-2.53262	0.0113213	0.151613	ENSG00000215252	-0.11869	-0.406214	-	GOLGA8B
75.6783	-0.346466	0.136813	-2.53241	0.0113282	0.151613	ENSG00000149177	-0.140581	-0.297983	-	PTPRJ
219.235	0.254216	0.100402	2.53198	0.0113419	0.151613	ENSG00000198356	0.140192	0.233605	-	ASNA1
95.9762	-0.323692	0.127941	-2.53002	0.0114055	0.15203	ENSG00000151320	-0.141262	-0.285651	-	AKAP6
38.6428	-0.430321	0.170847	-2.51875	0.0117771	0.156539	ENSG00000075568	-0.133841	-0.341825	-	TMEM131
51.8306	-0.398803	0.15887	-2.51025	0.0120645	0.159619	ENSG00000196482	-0.135732	-0.329664	-	ESRRG
239.753	0.244577	0.0974496	2.50978	0.0120807	0.159619	ENSG00000196465	0.138315	0.224389	-	MYL6B
272.544	0.250214	0.0997684	2.50794	0.0121436	0.159619	ENSG00000142507	0.138696	0.230241	-	PSMB6
48.9039	-0.430519	0.171665	-2.5079	0.012145	0.159619	ENSG00000196123	-0.13298	-0.352102	-	KIAA0895L
78.0468	0.327297	0.130724	2.50373	0.0122892	0.161064	ENSG00000196976	0.13945	0.286241	-	LAGE3
39.8638	0.466443	0.186406	2.50229	0.0123392	0.161269	ENSG00000171766	0.129315	0.364738	-	GATM
140.027	0.257449	0.102964	2.50039	0.0124058	0.161558	ENSG00000145912	0.138812	0.235318	-	NHP2
35.8247	0.525658	0.210289	2.49969	0.0124302	0.161558	ENSG00000140067	0.123399	0.389496	-	FAM181A
49.632	-0.471985	0.188928	-2.49822	0.0124818	0.161781	ENSG00000136828	-0.128468	-0.36056	-	RALGPS1
130	-0.402163	0.161239	-2.4942	0.012624	0.162341	ENSG00000115355	-0.13427	-0.329045	-	CCDC88A
98.5973	-0.305503	0.122487	-2.49417	0.0126253	0.162341	ENSG00000138443	-0.139393	-0.273039	-	ABI2
160.962	0.245338	0.0983686	2.49407	0.0126288	0.162341	ENSG00000108774	0.137623	0.225787	-	RAB5C
54.0038	-0.373209	0.149716	-2.49277	0.012675	0.16249	ENSG00000131089	-0.136288	-0.31617	-	ARHGEF9
45.0914	-0.443778	0.178515	-2.48594	0.0129211	0.165192	ENSG00000133019	-0.13009	-0.341118	-	CHRM3
95.3959	-0.322961	0.130178	-2.48092	0.0131042	0.167079	ENSG00000155816	-0.138119	-0.281665	-	FMN2
252.669	0.243103	0.0980508	2.47936	0.0131619	0.16736	ENSG00000182809	0.136721	0.223054	-	CRIP2
128.356	0.285644	0.115404	2.47516	0.0133177	0.168883	ENSG00000111229	0.138339	0.253833	-	ARPC3
149.299	-0.25253	0.102261	-2.46947	0.0135313	0.171129	ENSG00000124486	-0.136929	-0.232466	-	USP9X
42.912	0.412113	0.167035	2.46722	0.0136165	0.171228	ENSG00000204852	0.131414	0.32849	-	TCTN1
64.3828	-0.362203	0.146823	-2.46694	0.0136273	0.171228	ENSG00000166206	-0.135171	-0.30777	-	GABRB3
78.079	-0.320737	0.130043	-2.46638	0.0136486	0.171228	ENSG00000177565	-0.137255	-0.280788	-	TBL1XR1
130.009	0.268355	0.109052	2.46079	0.013863	0.173454	ENSG00000092010	0.137206	0.243059	-	PSME1
253.943	-0.508987	0.206929	-2.45972	0.0139044	0.173509	ENSG00000021645	-0.121737	-0.373836	-	NRXN3
93.8694	-0.341518	0.138918	-2.45842	0.0139549	0.173678	ENSG00000160145	-0.135803	-0.292613	-	KALRN
57.8285	-0.36269	0.147907	-2.45214	0.0142008	0.176271	ENSG00000185619	-0.134091	-0.30548	-	PCGF3
53.4199	0.423963	0.172995	2.45073	0.0142566	0.176496	ENSG00000172336	0.12912	0.339902	-	POP7
257.429	0.217294	0.0888091	2.44676	0.0144148	0.177984	ENSG00000127445	0.13231	0.202438	-	PIN1
152.462	0.264518	0.108169	2.44541	0.0144686	0.178062	ENSG00000128185	0.136242	0.240619	-	DGCR6L
647.805	0.186577	0.0763188	2.44471	0.014497	0.178062	ENSG00000178980	0.126301	0.176911	-	SELENOW
36.8596	-0.429494	0.175983	-2.44054	0.0146654	0.179661	ENSG00000006740	-0.127832	-0.343404	-	ARHGAP44
132.638	-0.297738	0.122108	-2.43831	0.0147563	0.180304	ENSG00000075413	-0.136083	-0.265018	-	MARK3
87.4972	0.298151	0.122337	2.43713	0.0148042	0.180419	ENSG00000144566	0.136004	0.262912	-	RAB5A
34.8728	-0.430916	0.176959	-2.43511	0.0148872	0.180537	ENSG00000184194	-0.127281	-0.340854	-	GPR173
91.5804	-0.321333	0.131993	-2.43446	0.0149139	0.180537	ENSG00000107863	-0.135157	-0.277759	-	ARHGAP21
66.3913	0.357653	0.146935	2.43409	0.0149293	0.180537	ENSG00000233276	0.133149	0.305481	-	GPX1
259.734	0.230231	0.094635	2.43283	0.0149812	0.180698	ENSG00000004059	0.133299	0.211163	-	ARF5
74.7471	0.353475	0.145579	2.42807	0.0151793	0.182619	ENSG00000162873	0.133	0.30036	-	KLHDC8A
129.716	0.248667	0.10267	2.422	0.0154352	0.185076	ENSG00000242372	0.134272	0.226449	-	EIF6
91.4943	-0.422206	0.174367	-2.42136	0.0154624	0.185076	ENSG00000052126	-0.127011	-0.340525	-	PLEKHA5
46.5818	-0.383627	0.158522	-2.42001	0.0155199	0.185226	ENSG00000153006	-0.130224	-0.318497	-	SREK1IP1
318.188	0.208846	0.0863281	2.41922	0.015554	0.185226	ENSG00000129559	0.129879	0.195896	-	NEDD8
486.302	0.172181	0.071202	2.41821	0.0155973	0.185272	ENSG00000203879	0.121565	0.164523	-	GDI1
115.112	0.277303	0.114821	2.41509	0.0157312	0.185307	ENSG00000100348	0.134803	0.247382	-	TXN2
50.7067	-0.368789	0.152833	-2.41302	0.0158208	0.185307	ENSG00000165238	-0.130861	-0.310959	-	WNK2
54.2273	0.380848	0.157879	2.41227	0.0158535	0.185307	ENSG00000244687	0.129876	0.309193	-	UBE2V1
58.5717	0.382386	0.158518	2.41225	0.0158544	0.185307	ENSG00000211445	0.129752	0.316581	-	GPX3
85.5059	-0.299897	0.124333	-2.41205	0.0158631	0.185307	ENSG00000130741	-0.134421	-0.265079	-	EIF2S3
396.1	0.17879	0.0741353	2.41167	0.0158797	0.185307	ENSG00000116288	0.123227	0.170668	-	PARK7
59.6246	-0.37748	0.156568	-2.41097	0.0159102	0.185307	ENSG00000140396	-0.130047	-0.311883	-	NCOA2
179.097	0.225888	0.0937287	2.41002	0.0159516	0.185307	ENSG00000116586	0.131787	0.209363	-	LAMTOR2
86.92	0.311659	0.129331	2.40977	0.0159626	0.185307	ENSG00000116221	0.133928	0.271647	-	MRPL37
168.222	0.24517	0.101771	2.40903	0.0159952	0.185307	ENSG00000169139	0.133398	0.224207	-	UBE2V2
181.388	0.234087	0.0972463	2.40716	0.0160773	0.185713	ENSG00000106400	0.132466	0.214543	-	ZNHIT1
97.1196	-0.394302	0.163854	-2.40643	0.0161094	0.185713	ENSG00000101849	-0.128335	-0.323297	-	TBL1X
330.436	-0.523519	0.217768	-2.40402	0.016216	0.185835	ENSG00000078328	-0.115714	-0.381878	-	RBFOX1
83.402	-0.378161	0.157326	-2.40368	0.0162312	0.185835	ENSG00000151067	-0.12946	-0.315995	-	CACNA1C
96.6183	0.283178	0.117819	2.4035	0.0162388	0.185835	ENSG00000099956	0.134135	0.254363	-	SMARCB1
83.6262	-0.321754	0.133935	-2.40232	0.0162912	0.185931	ENSG00000101126	-0.133028	-0.280676	-	ADNP
37.2696	-0.43372	0.180657	-2.40079	0.0163596	0.185931	ENSG00000170145	-0.124349	-0.33987	-	SIK2
161.208	0.230973	0.0962127	2.40065	0.016366	0.185931	ENSG00000140990	0.131872	0.213487	-	NDUFB10
49.8684	-0.413148	0.172446	-2.39582	0.0165833	0.187944	ENSG00000186260	-0.125874	-0.330323	-	MRTFB
67.5119	-0.361286	0.151024	-2.39225	0.0167456	0.189326	ENSG00000150471	-0.129925	-0.306069	-	ADGRL3
45.0771	-0.409713	0.171543	-2.3884	0.0169221	0.190174	ENSG00000198815	-0.12562	-0.327605	-	FOXJ3
41.0832	-0.411877	0.172611	-2.38616	0.0170251	0.190174	ENSG00000168675	-0.125253	-0.333076	-	LDLRAD4
72.8639	-0.391721	0.164197	-2.38568	0.0170477	0.190174	ENSG00000110693	-0.127006	-0.320733	-	SOX6
314.611	0.225029	0.0943422	2.38524	0.0170681	0.190174	ENSG00000170540	0.130561	0.208759	-	ARL6IP1
38.3028	-0.404188	0.169507	-2.38449	0.0171026	0.190174	ENSG00000196876	-0.125822	-0.32795	-	SCN8A
51.4109	0.386527	0.162125	2.38413	0.0171194	0.190174	ENSG00000021300	0.127334	0.321867	-	PLEKHB1
50.595	-0.407262	0.17083	-2.38402	0.0171248	0.190174	ENSG00000082701	-0.125509	-0.325498	-	GSK3B
50.3282	-0.441309	0.185195	-2.38294	0.0171751	0.190174	ENSG00000165209	-0.122228	-0.344905	-	STRBP
61.9459	0.364723	0.153213	2.38049	0.0172894	0.190174	ENSG00000182512	0.128825	0.303726	-	GLRX5
70.867	-0.406506	0.170823	-2.37968	0.0173275	0.190174	ENSG00000163531	-0.125248	-0.329066	-	NFASC
88.2325	-0.639812	0.26887	-2.37963	0.01733	0.190174	ENSG00000169203	-0.102143	-0.402561	-	NPIPB12
101.016	0.276526	0.116263	2.37845	0.0173854	0.190174	ENSG00000165672	0.132675	0.246481	-	PRDX3
41.5224	0.412346	0.173369	2.37844	0.0173862	0.190174	ENSG00000175581	0.12462	0.325309	-	MRPL48
87.2777	-0.317254	0.13339	-2.3784	0.017388	0.190174	ENSG00000124762	-0.131662	-0.276759	-	CDKN1A
40.9369	-0.422822	0.177919	-2.37648	0.0174786	0.19072	ENSG00000169710	-0.123494	-0.334548	-	FASN
194.842	0.205682	0.0866311	2.37423	0.0175854	0.19144	ENSG00000107874	0.127543	0.192656	-	CUEDC2
949.302	0.40557	0.171018	2.3715	0.0177159	0.192414	ENSG00000102904	0.124713	0.322475	-	TSNAXIP1
98.8475	-0.665746	0.281002	-2.36919	0.0178273	0.193177	ENSG00000243716	-0.0988409	-0.395795	-	NPIPB5
64.4506	-0.340327	0.14385	-2.36584	0.0179893	0.194111	ENSG00000145819	-0.129522	-0.289822	-	ARHGAP26
48.9541	0.432577	0.182854	2.3657	0.0179962	0.194111	ENSG00000276345	0.121728	0.339274	-	AC004556.1
95.9917	-0.310295	0.131228	-2.36455	0.018052	0.194266	ENSG00000170456	-0.131065	-0.270691	-	DENND5B
56.2635	-0.349463	0.147943	-2.36214	0.0181697	0.195086	ENSG00000169180	-0.128643	-0.295085	-	XPO6
5056.17	0.219693	0.0931001	2.35975	0.0182874	0.195507	ENSG00000198712	0.128817	0.203947	-	MT-CO2
48.4445	-0.495572	0.21002	-2.35965	0.0182923	0.195507	ENSG00000130508	-0.114958	-0.361663	-	PXDN
65.0153	-0.337942	0.143432	-2.35612	0.0184672	0.196672	ENSG00000178234	-0.129005	-0.28875	-	GALNT11
362.355	0.175189	0.0743663	2.35575	0.0184852	0.196672	ENSG00000054116	0.120493	0.165988	-	TRAPPC3
55.9944	0.347824	0.14783	2.35287	0.0186293	0.197757	ENSG00000126254	0.128107	0.293838	-	RBM42
46.8331	-0.380944	0.162417	-2.34547	0.0190033	0.200951	ENSG00000172292	-0.124949	-0.311595	-	CERS6
41.9938	0.461425	0.196776	2.34493	0.0190307	0.200951	ENSG00000087077	0.117247	0.349067	-	TRIP6
145.151	-0.326687	0.139349	-2.34438	0.0190586	0.200951	ENSG00000090905	-0.1289	-0.282089	-	TNRC6A
204.124	0.231704	0.0989345	2.34199	0.0191812	0.201722	ENSG00000175756	0.129121	0.2127	-	AURKAIP1
64.4271	-0.348186	0.148716	-2.34128	0.0192177	0.201722	ENSG00000108669	-0.127266	-0.289378	-	CYTH1
94.8181	-0.330268	0.14118	-2.33933	0.0193181	0.202323	ENSG00000106976	-0.128341	-0.285816	-	DNM1
245.465	0.196744	0.0842831	2.33432	0.019579	0.204598	ENSG00000075618	0.124453	0.183894	-	FSCN1
39.2261	-0.387893	0.166364	-2.33159	0.0197223	0.205396	ENSG00000122547	-0.123309	-0.305418	-	EEPD1
48.1436	-0.379465	0.162777	-2.3312	0.0197428	0.205396	ENSG00000148516	-0.124024	-0.306654	-	ZEB1
43.4854	0.392625	0.168505	2.33004	0.019804	0.205576	ENSG00000155463	0.122766	0.318225	-	OXA1L
114.332	-0.314699	0.135164	-2.32828	0.0198972	0.206088	ENSG00000137942	-0.128485	-0.276567	-	FNBP1L
120.826	-0.270062	0.116191	-2.32429	0.02011	0.207833	ENSG00000127914	-0.12952	-0.244677	-	AKAP9
121.804	-0.343651	0.148212	-2.31864	0.0204144	0.210515	ENSG00000169398	-0.126005	-0.292601	-	PTK2
182.415	0.225532	0.0973272	2.31725	0.02049	0.21067	ENSG00000086504	0.127423	0.209118	-	MRPL28
48.2815	-0.420128	0.181383	-2.31625	0.0205448	0.21067	ENSG00000196277	-0.119117	-0.32877	-	GRM7
110.408	-0.28586	0.123434	-2.31589	0.0205641	0.21067	ENSG00000151276	-0.128812	-0.253804	-	MAGI1
857.704	0.166626	0.0719813	2.31486	0.0206207	0.210789	ENSG00000115268	0.116864	0.159156	-	RPS15
1318.36	0.18488	0.0799758	2.31169	0.0207946	0.212105	ENSG00000196230	0.121303	0.175146	-	TUBB
56.4659	-0.392302	0.169904	-2.30896	0.0209458	0.213184	ENSG00000127124	-0.121216	-0.318863	-	HIVEP3
54.0415	-0.370405	0.160528	-2.30741	0.0210319	0.213597	ENSG00000078725	-0.123062	-0.294536	-	BRINP1
1434.66	0.164643	0.0713822	2.3065	0.0210828	0.213651	ENSG00000092841	0.116038	0.15717	-	MYL6
63.153	-0.345632	0.149977	-2.30456	0.021191	0.21426	ENSG00000100592	-0.124868	-0.294055	-	DAAM1
106.287	0.348397	0.151227	2.30379	0.0212342	0.21426	ENSG00000132329	0.124603	0.28842	-	RAMP1
38.3484	-0.39252	0.170558	-2.3014	0.0213693	0.215047	ENSG00000117000	-0.120629	-0.313099	-	RLF
90.2175	0.27175	0.118112	2.30078	0.0214039	0.215047	ENSG00000136718	0.128134	0.24074	-	IMP4
1189.13	0.205143	0.0891985	2.29985	0.0214568	0.215107	ENSG00000053438	0.124367	0.195031	-	NNAT
243.4	-0.596654	0.259547	-2.29883	0.0215145	0.215107	ENSG00000185864	-0.0998873	-0.384287	-	NPIPB4
585.836	0.159591	0.0694952	2.29644	0.0216509	0.215107	ENSG00000108953	0.114214	0.152799	-	YWHAE
46.4193	-0.357945	0.155976	-2.29487	0.0217404	0.215107	ENSG00000066084	-0.123203	-0.29393	-	DIP2B
66.9673	-0.329434	0.143566	-2.29466	0.0217529	0.215107	ENSG00000185305	-0.125338	-0.281506	-	ARL15
81.7505	0.294416	0.128315	2.29449	0.0217626	0.215107	ENSG00000162585	0.127209	0.257254	-	FAAP20
102.151	-0.326363	0.142244	-2.29438	0.0217687	0.215107	ENSG00000134982	-0.125523	-0.281882	-	APC
255.665	0.24264	0.10576	2.29424	0.0217766	0.215107	ENSG00000089693	0.127337	0.221743	-	MLF2
74.1082	0.319716	0.139524	2.29147	0.0219363	0.216062	ENSG00000136710	0.125745	0.273386	-	CCDC115
102.387	-0.257393	0.112351	-2.29097	0.0219654	0.216062	ENSG00000085224	-0.127544	-0.231936	-	ATRX
82.2321	0.295407	0.129119	2.28787	0.0221449	0.21706	ENSG00000142546	0.12675	0.253876	-	NOSIP
97.348	-0.299229	0.130803	-2.28762	0.0221594	0.21706	ENSG00000154001	-0.126574	-0.262905	-	PPP2R5E
79.1655	0.303744	0.132894	2.28562	0.0222766	0.217753	ENSG00000108528	0.126235	0.263242	-	SLC25A11
49.8365	0.372529	0.163265	2.28175	0.0225042	0.219521	ENSG00000090487	0.120995	0.303276	-	SPG21
731.768	0.168659	0.0740046	2.27904	0.0226649	0.22063	ENSG00000135486	0.116323	0.161072	-	HNRNPA1
143.548	0.265312	0.116475	2.27784	0.0227359	0.220785	ENSG00000128463	0.126826	0.235289	-	EMC4
136.161	0.323543	0.14208	2.27719	0.022775	0.220785	ENSG00000152583	0.124535	0.2867	-	SPARCL1
145.469	0.247486	0.108761	2.27551	0.0228754	0.220955	ENSG00000022277	0.126496	0.22446	-	RTF2
47.4654	-0.36977	0.162513	-2.27532	0.0228867	0.220955	ENSG00000197785	-0.120769	-0.306566	-	ATAD3A
47.6575	-0.392207	0.172545	-2.27307	0.0230219	0.221804	ENSG00000197119	-0.118533	-0.311688	-	SLC25A29
40.6789	0.39439	0.1737	2.27052	0.0231762	0.222834	ENSG00000173267	0.118133	0.321552	-	SNCG
46.8697	-0.495196	0.218434	-2.26703	0.0233883	0.224413	ENSG00000148655	-0.107625	-0.379197	-	LRMDA
881.146	0.202373	0.0895188	2.26067	0.0237794	0.2277	ENSG00000240972	0.122317	0.188902	-	MIF
95.452	0.26703	0.118437	2.25461	0.0241576	0.230612	ENSG00000169217	0.12545	0.23822	-	CD2BP2
525.304	0.159602	0.0708012	2.25423	0.0241818	0.230612	ENSG00000140391	0.113006	0.152746	-	TSPAN3
153.023	-0.329317	0.146404	-2.24937	0.024489	0.233068	ENSG00000005483	-0.122223	-0.28069	-	KMT2E
63.2382	-0.351984	0.156605	-2.24759	0.0246021	0.23367	ENSG00000133958	-0.120303	-0.290087	-	UNC79
74.5488	-0.357743	0.159274	-2.24609	0.0246984	0.234111	ENSG00000075391	-0.119699	-0.298705	-	RASAL2
34.9641	-0.43539	0.193948	-2.24488	0.0247757	0.234371	ENSG00000064687	-0.112081	-0.334242	-	ABCA7
182.061	0.213568	0.0952151	2.24301	0.0248964	0.234895	ENSG00000172500	0.122829	0.197895	-	FIBP
55.2609	-0.354476	0.158074	-2.24247	0.0249313	0.234895	ENSG00000102606	-0.119721	-0.29104	-	ARHGEF7
1722.63	0.162961	0.0727324	2.24055	0.0250549	0.235317	ENSG00000137285	0.113568	0.155528	-	TUBB2B
71.9778	-0.290471	0.129662	-2.24022	0.0250764	0.235317	ENSG00000138101	-0.123916	-0.252668	-	DTNB
168.877	0.231481	0.103466	2.23727	0.025269	0.236651	ENSG00000166922	0.123859	0.211903	-	SCG5
43.7292	-0.36297	0.162573	-2.23265	0.0255718	0.238681	ENSG00000164975	-0.11826	-0.298217	-	SNAPC3
107.018	-0.28461	0.127525	-2.2318	0.0256282	0.238681	ENSG00000115464	-0.123619	-0.251239	-	USP34
333.149	0.1706	0.0764457	2.23165	0.0256384	0.238681	ENSG00000228474	0.115277	0.162683	-	OST4
67.5281	-0.346484	0.155415	-2.22941	0.0257867	0.239586	ENSG00000185774	-0.119465	-0.293453	-	KCNIP4
75.5194	0.306109	0.137524	2.22585	0.026024	0.240435	ENSG00000117448	0.122173	0.261451	-	AKR1A1
87.463	0.268182	0.120492	2.22573	0.0260322	0.240435	ENSG00000204619	0.123712	0.237727	-	PPP1R11
290.362	0.178543	0.0802269	2.22547	0.0260496	0.240435	ENSG00000105379	0.116856	0.168004	-	ETFB
115.04	0.252822	0.113646	2.22464	0.0261057	0.240435	ENSG00000100243	0.123752	0.228477	-	CYB5R3
36.2407	-0.376331	0.169197	-2.22421	0.0261342	0.240435	ENSG00000150907	-0.116401	-0.308852	-	FOXO1
68.8082	0.303797	0.136718	2.22206	0.026279	0.240712	ENSG00000176386	0.122058	0.259788	-	CDC26
73.9114	-0.384645	0.173125	-2.22178	0.0262982	0.240712	ENSG00000169246	-0.115422	-0.307783	-	NPIPB3
51.8927	-0.32524	0.146419	-2.22129	0.0263313	0.240712	ENSG00000151532	-0.120579	-0.271529	-	VTI1A
136.33	0.232277	0.104601	2.22061	0.0263777	0.240712	ENSG00000178719	0.123034	0.213054	-	GRINA
51.6783	-0.421205	0.189792	-2.21929	0.0264667	0.240712	ENSG00000155052	-0.111569	-0.337639	-	CNTNAP5
69.5912	-0.317241	0.142952	-2.21921	0.0264721	0.240712	ENSG00000101004	-0.121009	-0.276566	-	NINL
75.875	0.316618	0.142734	2.21824	0.0265385	0.240849	ENSG00000174903	0.120985	0.269631	-	RAB1B
184.831	0.209256	0.0943977	2.21675	0.0266402	0.240914	ENSG00000075415	0.121187	0.193729	-	SLC25A3
114.149	-0.270526	0.122088	-2.21583	0.026703	0.240914	ENSG00000152767	-0.123065	-0.240404	-	FARP1
391.863	0.182312	0.0823402	2.21414	0.0268194	0.240914	ENSG00000184076	0.11719	0.171155	-	UQCR10
43.3845	-0.348115	0.157324	-2.21273	0.0269165	0.240914	ENSG00000151693	-0.118132	-0.286583	-	ASAP2
470.94	0.192881	0.0871707	2.21268	0.0269199	0.240914	ENSG00000090266	0.11894	0.180184	-	NDUFB2
34.9793	-0.387388	0.17509	-2.21251	0.0269315	0.240914	ENSG00000140948	-0.114461	-0.304069	-	ZCCHC14
236.762	0.247373	0.111824	2.21218	0.0269545	0.240914	ENSG00000101460	0.123001	0.223321	-	MAP1LC3A
465.817	0.182653	0.0825759	2.21194	0.0269709	0.240914	ENSG00000243678	0.117172	0.171914	-	NME2
37.5315	-0.410455	0.185608	-2.21141	0.0270078	0.240914	ENSG00000118473	-0.112066	-0.323417	-	SGIP1
41.2586	-0.442913	0.200473	-2.20934	0.0271509	0.241446	ENSG00000198064	-0.108555	-0.330174	-	NPIPB13
57.4324	-0.326183	0.14778	-2.20722	0.0272987	0.241446	ENSG00000066933	-0.119534	-0.27649	-	MYO9A
62.2902	-0.40243	0.182339	-2.20705	0.0273107	0.241446	ENSG00000204406	-0.11255	-0.315601	-	MBD5
65.029	-0.304282	0.137877	-2.2069	0.0273208	0.241446	ENSG00000164548	-0.121023	-0.263631	-	TRA2A
125.409	0.271765	0.123177	2.20629	0.0273636	0.241446	ENSG00000116661	0.122453	0.242256	-	FBXO2
98.0765	-0.302378	0.137117	-2.20525	0.0274365	0.241446	ENSG00000147862	-0.121027	-0.254524	-	NFIB
96.4319	0.268559	0.121784	2.20521	0.0274395	0.241446	ENSG00000224877	0.122466	0.236875	-	NDUFAF8
134.36	-0.25605	0.116141	-2.20464	0.0274792	0.241446	ENSG00000204681	-0.122605	-0.229867	-	GABBR1
95.1277	0.260753	0.118498	2.20049	0.0277721	0.243564	ENSG00000204922	0.122323	0.234195	-	UQCC3
125.529	0.259618	0.118093	2.19842	0.027919	0.244396	ENSG00000108828	0.122214	0.230882	-	VAT1
70.0961	-0.32458	0.147923	-2.19425	0.0282174	0.244859	ENSG00000137266	-0.118756	-0.274262	-	SLC22A23
388.525	0.159583	0.0727349	2.19404	0.0282323	0.244859	ENSG00000110696	0.111199	0.151363	-	C11orf58
43.2991	-0.413637	0.188584	-2.19338	0.0282802	0.244859	ENSG00000133687	-0.110368	-0.321178	-	TMTC1
39.5912	0.365672	0.166736	2.19311	0.0282993	0.244859	ENSG00000169696	0.115117	0.293635	-	ASPSCR1
73.8424	-0.295947	0.134973	-2.19265	0.0283329	0.244859	ENSG00000073910	-0.120568	-0.252649	-	FRY
45.3819	0.362527	0.165349	2.19249	0.028344	0.244859	ENSG00000142444	0.115367	0.293759	-	TIMM29
170.573	0.211639	0.0965544	2.19192	0.0283856	0.244859	ENSG00000197982	0.120256	0.197486	-	C1orf122
74.9231	0.287797	0.131303	2.19186	0.0283895	0.244859	ENSG00000090263	0.12094	0.246132	-	MRPS33
61.7263	-0.326525	0.149077	-2.19031	0.0285021	0.245379	ENSG00000165995	-0.118331	-0.27303	-	CACNB2
114.949	0.244979	0.111958	2.18814	0.0286596	0.246284	ENSG00000165283	0.121628	0.220695	-	STOML2
68.4241	-0.30109	0.137959	-2.18247	0.0290752	0.249398	ENSG00000086015	-0.119593	-0.258633	-	MAST2
114.31	0.265902	0.121931	2.18076	0.0292013	0.250023	ENSG00000197006	0.121048	0.236622	-	METTL9
228.359	0.189856	0.0871673	2.17806	0.0294013	0.250983	ENSG00000150459	0.117058	0.177767	-	SAP18
465.772	0.188979	0.0867751	2.17781	0.0294204	0.250983	ENSG00000102109	0.116913	0.176723	-	PCSK1N
58.9337	0.324841	0.14933	2.17532	0.0296064	0.251855	ENSG00000105887	0.117419	0.267491	-	MTPN
114.114	0.254978	0.117247	2.1747	0.0296526	0.251855	ENSG00000106605	0.120868	0.229172	-	BLVRA
165.31	0.227308	0.104544	2.17429	0.0296837	0.251855	ENSG00000134809	0.120404	0.206439	-	TIMM10
35.6559	-0.380203	0.175223	-2.16982	0.0300203	0.254251	ENSG00000055208	-0.111985	-0.300782	-	TAB2
98.3565	0.309807	0.142875	2.16838	0.0301296	0.254718	ENSG00000100427	0.118069	0.263294	-	MLC1
110.992	0.254691	0.117645	2.1649	0.0303954	0.256141	ENSG00000163319	0.120297	0.224712	-	MRPS18C
70.1094	-0.298541	0.13791	-2.16475	0.0304072	0.256141	ENSG00000018236	-0.118573	-0.256925	-	CNTN1
1114.05	0.154786	0.0716745	2.15957	0.0308058	0.258676	ENSG00000167526	0.108793	0.148106	-	RPL13
86.5038	-0.344477	0.159587	-2.15856	0.0308843	0.258676	ENSG00000166833	-0.114565	-0.284694	-	NAV2
93.7397	-0.249546	0.115624	-2.15826	0.0309078	0.258676	ENSG00000008294	-0.119947	-0.221938	-	SPAG9
225.915	0.26957	0.124997	2.15661	0.0310361	0.258676	ENSG00000187957	0.119465	0.23954	-	DNER
162.327	0.22942	0.106392	2.15637	0.0310546	0.258676	ENSG00000149932	0.119546	0.210513	-	TMEM219
114.905	0.244608	0.113459	2.15592	0.0310902	0.258676	ENSG00000117691	0.119811	0.219648	-	NENF
624.243	0.159942	0.0741892	2.15587	0.0310941	0.258676	ENSG00000167815	0.110105	0.152425	-	PRDX2
35.2582	0.39243	0.182193	2.15392	0.0312465	0.259484	ENSG00000119888	0.10956	0.298256	-	EPCAM
64.8979	-0.34322	0.159414	-2.15301	0.031318	0.259619	ENSG00000244754	-0.114279	-0.282855	-	N4BP2L2
68.5956	0.286208	0.133064	2.1509	0.0314843	0.260536	ENSG00000113068	0.118377	0.247361	-	PFDN1
111.896	-0.262579	0.122346	-2.1462	0.031857	0.263157	ENSG00000131558	-0.119035	-0.232926	-	EXOC4
37.55	-0.363145	0.169436	-2.14326	0.0320922	0.264334	ENSG00000134759	-0.111699	-0.292641	-	ELP2
107.104	-0.242282	0.113074	-2.14269	0.0321382	0.264334	ENSG00000104765	-0.119051	-0.217055	-	BNIP3L
588.445	0.406808	0.189964	2.1415	0.0322337	0.264334	ENSG00000130203	0.107135	0.314726	-	APOE
497.845	0.182936	0.0854689	2.14039	0.0323236	0.264334	ENSG00000117410	0.114438	0.171173	-	ATP6V0B
76.5994	0.35811	0.167312	2.14037	0.0323247	0.264334	ENSG00000147588	0.111974	0.282253	-	PMP2
232.562	0.211009	0.0985991	2.14007	0.0323488	0.264334	ENSG00000126214	0.117721	0.194795	-	KLC1
65.3529	0.322342	0.15068	2.13925	0.0324157	0.264334	ENSG00000163964	0.115104	0.274596	-	PIGX
141.282	0.258642	0.120927	2.13882	0.0324502	0.264334	ENSG00000155366	0.118684	0.229915	-	RHOC
51.1865	-0.333175	0.155915	-2.1369	0.0326059	0.265142	ENSG00000067064	-0.114021	-0.276366	-	IDI1
71.2762	-0.32672	0.152983	-2.13566	0.0327068	0.265502	ENSG00000114279	-0.114489	-0.272047	-	FGF12
96.1268	-0.269004	0.126002	-2.13493	0.0327669	0.265531	ENSG00000100813	-0.11814	-0.23719	-	ACIN1
57.8272	-0.3164	0.148338	-2.13297	0.0329275	0.265742	ENSG00000175727	-0.115146	-0.266874	-	MLXIP
117.104	-0.256807	0.120472	-2.13167	0.0330336	0.265742	ENSG00000167522	-0.118294	-0.22938	-	ANKRD11
92.7808	-0.263296	0.123557	-2.13097	0.0330918	0.265742	ENSG00000131051	-0.118087	-0.235069	-	RBM39
224.318	0.223461	0.104874	2.13075	0.0331098	0.265742	ENSG00000188243	0.117972	0.201248	-	COMMD6
155.497	-0.255884	0.120097	-2.13064	0.0331186	0.265742	ENSG00000067715	-0.118251	-0.228633	-	SYT1
131.682	0.250915	0.117795	2.1301	0.0331632	0.265742	ENSG00000169689	0.118297	0.222414	-	CENPX
52.9126	-0.326854	0.153531	-2.12892	0.0332612	0.265742	ENSG00000164828	-0.114002	-0.278464	-	SUN1
44.727	0.368512	0.173158	2.12818	0.0333221	0.265742	ENSG00000143401	0.110059	0.295784	-	ANP32E
61.1501	-0.309341	0.145388	-2.12769	0.0333629	0.265742	ENSG00000104967	-0.115327	-0.264349	-	NOVA2
63.2769	-0.28627	0.1346	-2.12682	0.0334347	0.265742	ENSG00000144218	-0.116808	-0.247772	-	AFF3
45.7853	0.358796	0.168729	2.12647	0.0334642	0.265742	ENSG00000103254	0.11089	0.289845	-	FAM173A
598.007	0.214962	0.101094	2.12637	0.0334726	0.265742	ENSG00000233927	0.117314	0.198708	-	RPS28
1132.37	0.143384	0.0675344	2.12313	0.0337431	0.267437	ENSG00000172757	0.104215	0.137738	-	CFL1
37.7346	-0.378741	0.178523	-2.12153	0.0338774	0.268048	ENSG00000109756	-0.108535	-0.294647	-	RAPGEF2
250.979	-0.191161	0.090145	-2.1206	0.0339557	0.268216	ENSG00000078018	-0.114821	-0.179944	-	MAP2
254.118	0.195635	0.0923596	2.11819	0.0341589	0.269367	ENSG00000183011	0.115258	0.180376	-	NAA38
78.5241	-0.286432	0.135273	-2.11743	0.034223	0.26942	ENSG00000266028	-0.116185	-0.250346	-	SRGAP2
54.5133	-0.39553	0.186984	-2.11532	0.034403	0.270383	ENSG00000078114	-0.106336	-0.306938	-	NEBL
37.7672	0.375381	0.177535	2.11441	0.0344802	0.270537	ENSG00000183722	0.108347	0.300027	-	LHFPL6
36.9719	0.369585	0.174995	2.11197	0.0346888	0.271719	ENSG00000123545	0.108753	0.282338	-	NDUFAF4
93.9518	0.247768	0.117415	2.11019	0.0348418	0.272463	ENSG00000143314	0.117167	0.220131	-	MRPL24
209.72	-0.212329	0.100724	-2.10804	0.0350279	0.273214	ENSG00000105426	-0.116237	-0.196807	-	PTPRS
1137.38	0.146734	0.0696171	2.10773	0.0350544	0.273214	ENSG00000046653	0.104869	0.141959	-	GPM6B
68.2355	-0.334608	0.158874	-2.10612	0.035194	0.273503	ENSG00000026652	-0.111701	-0.277231	-	AGPAT4
59.0062	-0.3838	0.182245	-2.10596	0.0352079	0.273503	ENSG00000145416	-0.106853	-0.295274	-	2023-03-01
92.5663	0.356079	0.169281	2.10347	0.0354245	0.27473	ENSG00000145247	0.109473	0.282942	-	OCIAD2
47.7704	-0.359717	0.171209	-2.10104	0.0356378	0.275928	ENSG00000110075	-0.108935	-0.290107	-	PPP6R3
114.689	0.268538	0.127907	2.09947	0.0357755	0.2764	ENSG00000108679	0.115943	0.233727	-	LGALS3BP
159.826	0.206729	0.0985064	2.09864	0.0358489	0.2764	ENSG00000120306	0.11539	0.190461	-	CYSTM1
103.153	-0.279757	0.133323	-2.09834	0.0358754	0.2764	ENSG00000084676	-0.115321	-0.244089	-	NCOA1
44.6514	-0.378963	0.180884	-2.09507	0.0361651	0.277326	ENSG00000118263	-0.10654	-0.297287	-	KLF7
95.437	0.284124	0.135639	2.09471	0.0361969	0.277326	ENSG00000071575	0.114834	0.239851	-	TRIB2
63.5304	0.359121	0.171463	2.09445	0.03622	0.277326	ENSG00000141905	0.108511	0.288092	-	NFIC
982.552	0.185164	0.0884125	2.09431	0.036232	0.277326	ENSG00000164434	0.112892	0.173493	-	FABP7
101.592	-0.302762	0.144635	-2.09328	0.0363242	0.277579	ENSG00000183166	-0.113472	-0.261753	-	CALN1
68.9541	-0.272163	0.130069	-2.09246	0.0363976	0.277687	ENSG00000168785	-0.115335	-0.237169	-	TSPAN5
213.833	0.189172	0.0904595	2.09123	0.0365072	0.278071	ENSG00000136930	0.113297	0.176563	-	PSMB7
123.887	-0.226945	0.108579	-2.09013	0.0366063	0.278095	ENSG00000173064	-0.115924	-0.206686	-	HECTD4
43.9328	-0.413512	0.197864	-2.08988	0.0366289	0.278095	ENSG00000165323	-0.102517	-0.323231	-	FAT3
69.4224	-0.286725	0.137366	-2.0873	0.0368607	0.279403	ENSG00000079950	-0.114186	-0.249935	-	STX7
108.635	0.238123	0.114139	2.08625	0.036956	0.279674	ENSG00000173141	0.115838	0.211952	-	MRPL57
43.233	0.394872	0.189386	2.08501	0.0370684	0.280072	ENSG00000104325	0.104125	0.298776	-	DECR1
718.255	0.160569	0.0770845	2.08303	0.0372482	0.280951	ENSG00000103363	0.107872	0.151838	-	ELOB
35.2468	0.386533	0.185689	2.08161	0.037378	0.280951	ENSG00000119574	0.104747	0.300269	-	ZBTB45
41.672	-0.335462	0.161159	-2.08157	0.0373821	0.280951	ENSG00000064999	-0.109865	-0.278171	-	ANKS1A
161.013	0.194318	0.0933725	2.08111	0.0374243	0.280951	ENSG00000130724	0.113448	0.18053	-	CHMP2A
48.3061	0.35917	0.172715	2.07955	0.0375665	0.281569	ENSG00000181789	0.107412	0.285775	-	COPG1
175.332	0.236317	0.113723	2.07801	0.0377086	0.282183	ENSG00000130520	0.115367	0.211408	-	LSM4
121.135	-0.478243	0.230252	-2.07704	0.037798	0.282402	ENSG00000108848	-0.0946851	-0.329355	-	LUC7L3
266.38	0.226933	0.109324	2.07579	0.0379131	0.282667	ENSG00000087250	0.115145	0.207348	-	MT3
627.443	0.169824	0.0818289	2.07535	0.0379541	0.282667	ENSG00000132475	0.109583	0.161195	-	H3F3B
212.565	0.218417	0.105288	2.07448	0.0380348	0.282819	ENSG00000143198	0.114829	0.200483	-	MGST3
1879.12	0.230202	0.11107	2.07258	0.0382112	0.283682	ENSG00000120885	0.115021	0.210721	-	CLU
183.925	0.215788	0.104221	2.07048	0.0384072	0.283882	ENSG00000168000	0.114513	0.19874	-	BSCL2
151.97	0.207781	0.10039	2.06974	0.0384763	0.283882	ENSG00000100138	0.114047	0.191513	-	SNU13
71.9306	-0.305278	0.147663	-2.06739	0.0386974	0.283882	ENSG00000115760	-0.111504	-0.256989	-	BIRC6
43.4214	-0.332525	0.160891	-2.06677	0.0387557	0.283882	ENSG00000196313	-0.10908	-0.274661	-	POM121
58.039	-0.283497	0.137211	-2.06614	0.0388153	0.283882	ENSG00000011243	-0.112995	-0.240452	-	AKAP8L
120.1	0.226678	0.109721	2.06595	0.0388332	0.283882	ENSG00000105677	0.114602	0.205408	-	TMEM147
83.0022	-0.275319	0.133279	-2.06573	0.038854	0.283882	ENSG00000070366	-0.113457	-0.238312	-	SMG6
285.889	0.167445	0.0810858	2.06504	0.0389195	0.283882	ENSG00000120265	0.108733	0.156507	-	PCMT1
36.7316	0.382564	0.185268	2.06492	0.0389307	0.283882	ENSG00000117305	0.103916	0.295114	-	HMGCL
42.0881	-0.33388	0.161711	-2.06467	0.0389541	0.283882	ENSG00000080298	-0.108802	-0.276263	-	RFX3
39.244	-0.385373	0.186697	-2.06417	0.0390021	0.283882	ENSG00000165495	-0.103564	-0.286741	-	PKNOX2
209.06	0.178081	0.086298	2.06356	0.0390595	0.283882	ENSG00000141002	0.110568	0.166386	-	TCF25
48.6761	0.312991	0.151697	2.06327	0.0390873	0.283882	ENSG00000023902	0.110581	0.257331	-	PLEKHO1
80.8579	0.280318	0.135873	2.06309	0.0391037	0.283882	ENSG00000100612	0.112993	0.244214	-	DHRS7
62.387	0.287897	0.139576	2.06265	0.0391456	0.283882	ENSG00000170892	0.112474	0.246116	-	TSEN34
37.816	-0.461445	0.223974	-2.06026	0.0393733	0.285092	ENSG00000171163	-0.095173	-0.332029	-	ZNF692
222.203	0.241299	0.117178	2.05925	0.0394699	0.285351	ENSG00000105854	0.114264	0.21554	-	PON2
52.7473	0.332129	0.161342	2.05854	0.0395383	0.285406	ENSG00000141542	0.108527	0.269733	-	RAB40B
67.8675	-0.321489	0.156277	-2.05718	0.0396692	0.285911	ENSG00000116871	-0.10941	-0.266346	-	MAP7D1
41.705	0.353493	0.171918	2.05617	0.0397658	0.286167	ENSG00000187778	0.106268	0.277756	-	MCRS1
52.6816	-0.393469	0.19153	-2.05434	0.0399426	0.286592	ENSG00000100941	-0.10197	-0.303649	-	PNN
1681.27	0.130388	0.0634709	2.0543	0.039947	0.286592	ENSG00000117632	0.0978573	0.125091	-	STMN1
38.3221	-0.379877	0.184985	-2.05356	0.0400187	0.286668	ENSG00000166012	-0.10335	-0.303438	-	TAF1D
52.3324	-0.314202	0.153196	-2.05098	0.040269	0.288022	ENSG00000184402	-0.109618	-0.267526	-	SS18L1
150.421	0.219871	0.107272	2.04967	0.0403965	0.288191	ENSG00000144834	0.113565	0.198739	-	TAGLN3
49.9278	-0.343338	0.167625	-2.04825	0.0405351	0.288191	ENSG00000148925	-0.106704	-0.282455	-	BTBD10
193.406	0.203341	0.0992844	2.04806	0.0405537	0.288191	ENSG00000125991	0.112683	0.189088	-	ERGIC3
38.4598	-0.355665	0.173663	-2.04802	0.0405579	0.288191	ENSG00000128228	-0.105451	-0.274115	-	SDF2L1
56.5927	-0.302282	0.147653	-2.04724	0.0406342	0.288191	ENSG00000159202	-0.110359	-0.257742	-	UBE2Z
73.1342	-0.260782	0.127399	-2.04697	0.0406613	0.288191	ENSG00000166734	-0.112981	-0.226334	-	CASC4
184.965	0.190397	0.0930446	2.04629	0.0407274	0.288224	ENSG00000178982	0.111456	0.176833	-	EIF3K
206.262	0.180841	0.0885029	2.04334	0.041019	0.289812	ENSG00000184900	0.110144	0.168438	-	SUMO3
349.103	0.176166	0.0862386	2.04277	0.0410752	0.289812	ENSG00000185787	0.109426	0.164339	-	MORF4L1
55.0427	0.316761	0.15528	2.03993	0.0413574	0.290974	ENSG00000171552	0.108617	0.262215	-	BCL2L1
235.407	-0.258364	0.126657	-2.03986	0.041364	0.290974	ENSG00000105220	-0.112638	-0.229032	-	GPI
160.358	0.237757	0.11664	2.03839	0.0415113	0.291165	ENSG00000164611	0.113087	0.212042	-	PTTG1
88.8237	-0.599676	0.294197	-2.03835	0.0415152	0.291165	ENSG00000119771	-0.0799929	-0.361501	-	KLHL29
40.3958	-0.359501	0.17655	-2.03625	0.0417249	0.291825	ENSG00000198722	-0.104193	-0.284184	-	UNC13B
201.693	0.182462	0.0896107	2.03617	0.0417337	0.291825	ENSG00000127838	0.11006	0.17064	-	PNKD
1674.36	0.146378	0.0719489	2.03447	0.0419044	0.29244	ENSG00000105372	0.102624	0.139938	-	RPS19
78.5436	-0.29863	0.146815	-2.03405	0.0419463	0.29244	ENSG00000188157	-0.109746	-0.253614	-	AGRN
159.66	-0.266262	0.131022	-2.03219	0.0421347	0.293318	ENSG00000182670	-0.111789	-0.234985	-	TTC3
306.135	0.161348	0.0794658	2.0304	0.0423156	0.293784	ENSG00000173486	0.106218	0.15248	-	FKBP2
140.578	0.470768	0.231891	2.03012	0.042344	0.293784	ENSG00000110492	0.0919167	0.330444	-	MDK
70.4336	-0.26599	0.13105	-2.02968	0.0423895	0.293784	ENSG00000137478	-0.111642	-0.230382	-	FCHSD2
63.1438	-0.274835	0.135585	-2.02703	0.0426593	0.294614	ENSG00000123066	-0.11097	-0.240756	-	MED13L
45.9606	0.329674	0.162713	2.02611	0.0427537	0.294614	ENSG00000162909	0.106436	0.269359	-	CAPN2
43.6748	-0.32828	0.162071	-2.02554	0.0428122	0.294614	ENSG00000163625	-0.106529	-0.263592	-	WDFY3
186.545	-0.250219	0.123578	-2.02478	0.0428901	0.294614	ENSG00000182985	-0.112007	-0.223995	-	CADM1
177.592	-0.196243	0.0969245	-2.0247	0.042898	0.294614	ENSG00000127603	-0.111015	-0.181828	-	MACF1
49.7896	-0.715334	0.353389	-2.02421	0.0429482	0.294614	ENSG00000114270	-0.0696022	-0.337347	-	COL7A1
50.0859	-0.309922	0.153108	-2.02421	0.0429489	0.294614	ENSG00000132424	-0.108119	-0.26278	-	PNISR
138.14	0.2	0.09888	2.02265	0.0431091	0.295064	ENSG00000170899	0.111207	0.183576	-	GSTA4
206.574	0.196584	0.0972112	2.02224	0.043152	0.295064	ENSG00000277791	0.110926	0.180354	-	PSMB3
44.7648	-0.333546	0.164979	-2.02174	0.0432031	0.295064	ENSG00000144357	-0.105748	-0.273323	-	UBR3
36.7998	-0.34469	0.170626	-2.02015	0.0433677	0.29558	ENSG00000174197	-0.104525	-0.273052	-	MGA
313.068	0.157468	0.0779725	2.01954	0.0434312	0.29558	ENSG00000179222	0.104981	0.148913	-	MAGED1
100.218	-0.23328	0.115531	-2.01919	0.0434676	0.29558	ENSG00000152061	-0.112013	-0.209669	-	RABGAP1L
117.656	-0.288235	0.142963	-2.01616	0.0437835	0.297288	ENSG00000151150	-0.109332	-0.249853	-	ANK3
98.9237	-0.271925	0.134912	-2.01556	0.0438456	0.297288	ENSG00000010810	-0.110399	-0.236003	-	FYN
67.9716	-0.311068	0.154446	-2.0141	0.0439994	0.297838	ENSG00000179104	-0.10731	-0.258546	-	TMTC2
261.86	0.199454	0.0990542	2.01358	0.0440536	0.297838	ENSG00000170296	0.110727	0.185516	-	GABARAP
66.1593	-0.274437	0.136383	-2.01225	0.0441938	0.298356	ENSG00000134121	-0.110027	-0.234267	-	CHL1
797.656	0.167626	0.083344	2.01125	0.0442988	0.29837	ENSG00000111775	0.106743	0.157023	-	COX6A1
59.9885	-0.291221	0.144812	-2.01102	0.0443231	0.29837	ENSG00000174672	-0.108758	-0.252504	-	BRSK2
567.711	0.1614	0.0803111	2.00969	0.0444642	0.298891	ENSG00000124172	0.105484	0.151624	-	ATP5F1E
92.4568	-0.30009	0.149389	-2.00878	0.0445606	0.299111	ENSG00000147481	-0.107889	-0.254945	-	SNTG1
56.6992	-0.302599	0.150813	-2.00645	0.0448081	0.300305	ENSG00000185291	-0.107516	-0.256797	-	IL3RA
52.9807	-0.302258	0.150684	-2.0059	0.0448666	0.300305	ENSG00000113391	-0.107507	-0.245597	-	FAM172A
36.3213	-0.352566	0.175958	-2.0037	0.0451024	0.301215	ENSG00000120658	-0.102517	-0.28002	-	ENOX1
129.24	-0.263958	0.131783	-2.00297	0.0451806	0.301215	ENSG00000196588	-0.110042	-0.23215	-	MRTFA
102.883	0.23172	0.115703	2.0027	0.045209	0.301215	ENSG00000108671	0.111075	0.205529	-	PSMD11
84.1674	0.244509	0.122118	2.00224	0.0452592	0.301215	ENSG00000167118	0.110813	0.217662	-	URM1
36.6023	-0.357731	0.178809	-2.00064	0.0454315	0.301676	ENSG00000162664	-0.101754	-0.286682	-	ZNF326
41.8516	0.35113	0.17553	2.0004	0.0454572	0.301676	ENSG00000161800	0.102424	0.275927	-	RACGAP1
80.2641	-0.286548	0.143299	-1.99965	0.0455384	0.301788	ENSG00000156011	-0.108345	-0.245582	-	PSD3
53.953	-0.30831	0.154317	-1.9979	0.0457279	0.302617	ENSG00000139973	-0.10642	-0.257739	-	SYT16
385.2	0.154661	0.0774495	1.99692	0.0458338	0.302751	ENSG00000164924	0.10356	0.146637	-	YWHAZ
50.5021	0.313878	0.157212	1.99652	0.0458772	0.302751	ENSG00000167461	0.105818	0.26242	-	RAB8A
38.6994	-0.345096	0.172976	-1.99505	0.0460372	0.302957	ENSG00000065609	-0.102654	-0.277195	-	SNAP91
42.7328	0.33386	0.167366	1.99479	0.0460662	0.302957	ENSG00000196776	0.103772	0.267497	-	CD47
56.1916	-0.302797	0.151863	-1.99388	0.0461647	0.302957	ENSG00000048991	-0.106626	-0.257697	-	R3HDM1
69.4111	0.266415	0.133637	1.99357	0.0461992	0.302957	ENSG00000121851	0.109299	0.226929	-	POLR3GL
35.4461	-0.349356	0.175274	-1.9932	0.0462393	0.302957	ENSG00000117616	-0.10208	-0.281731	-	RSRP1
75.4421	0.257982	0.129465	1.99269	0.0462959	0.302957	ENSG00000278311	0.109695	0.224374	-	GGNBP2
91.1015	-0.237046	0.118994	-1.99208	0.0463625	0.30297	ENSG00000051108	-0.110384	-0.20773	-	HERPUD1
58.5868	0.296698	0.149058	1.99049	0.0465368	0.303224	ENSG00000198431	0.106911	0.24945	-	TXNRD1
47.8738	0.337383	0.169541	1.98998	0.0465928	0.303224	ENSG00000179918	0.10307	0.269365	-	SEPHS2
1298.09	0.122317	0.061467	1.98996	0.0465952	0.303224	ENSG00000100316	0.0932299	0.118296	-	RPL3
117.374	0.238303	0.11979	1.98934	0.0466635	0.303248	ENSG00000172137	0.110197	0.21895	-	CALB2
95.8196	0.246822	0.124218	1.987	0.0469221	0.304507	ENSG00000115128	0.109812	0.21667	-	SF3B6
349.039	0.153237	0.0771603	1.98596	0.0470381	0.304537	ENSG00000090273	0.102854	0.144937	-	NUDC
35.9767	0.362016	0.182303	1.98579	0.0470566	0.304537	ENSG00000148339	0.100208	0.278596	-	SLC25A25
51.9886	-0.309553	0.15599	-1.98444	0.0472065	0.304811	ENSG00000091039	-0.105363	-0.262406	-	OSBPL8
76.4681	-0.272301	0.137232	-1.98424	0.0472288	0.304811	ENSG00000115266	-0.108326	-0.236155	-	APC2
72.4519	-0.253357	0.127841	-1.98181	0.047501	0.306146	ENSG00000088854	-0.109228	-0.21971	-	C20orf194
55.365	-0.316842	0.159975	-1.98058	0.0476389	0.30639	ENSG00000160191	-0.104411	-0.254068	-	PDE9A
38.7755	-0.338263	0.170814	-1.9803	0.0476694	0.30639	ENSG00000154511	-0.102279	-0.272458	-	FAM69A
58.2537	-0.287988	0.145568	-1.97838	0.0478863	0.307219	ENSG00000172379	-0.106792	-0.234884	-	ARNT2
70.2213	0.340646	0.172241	1.97774	0.0479584	0.307219	ENSG00000167992	0.101849	0.269255	-	VWCE
45.7179	-0.31758	0.160667	-1.97664	0.0480825	0.307219	ENSG00000110925	-0.104061	-0.261702	-	CSRNP2
104.733	-0.260791	0.131983	-1.97595	0.0481607	0.307219	ENSG00000182095	-0.108484	-0.230465	-	TNRC18
148.611	0.212123	0.107358	1.97585	0.0481714	0.307219	ENSG00000143222	0.109405	0.191842	-	UFC1
58.6438	0.294868	0.149271	1.97539	0.0482236	0.307219	ENSG00000175348	0.106025	0.24597	-	TMEM9B
50.0018	-0.300501	0.152145	-1.9751	0.0482566	0.307219	ENSG00000240694	-0.10552	-0.258071	-	PNMA2
54.8841	0.317141	0.160774	1.97259	0.0485422	0.308618	ENSG00000189067	0.103815	0.266057	-	LITAF
80.7347	-0.323057	0.163918	-1.97084	0.0487416	0.308855	ENSG00000148498	-0.103117	-0.264267	-	PARD3
65.5973	-0.308499	0.156531	-1.97084	0.0487419	0.308855	ENSG00000121904	-0.104503	-0.261088	-	CSMD2
134.295	-0.211373	0.107266	-1.97054	0.0487769	0.308855	ENSG00000124422	-0.109101	-0.192915	-	USP22
262.375	0.185244	0.0941199	1.96817	0.0490481	0.30976	ENSG00000232112	0.107375	0.171867	-	TMA7
63.0634	0.688618	0.349883	1.96814	0.049052	0.30976	ENSG00000172201	0.0679062	0.322474	-	ID4
182.053	0.185198	0.0941947	1.96612	0.0492849	0.310813	ENSG00000165629	0.107276	0.170196	-	ATP5F1C
56.2805	-0.284721	0.145028	-1.96321	0.0496215	0.312516	ENSG00000131018	-0.10602	-0.238068	-	SYNE1
67.8035	-0.352557	0.17964	-1.96258	0.0496952	0.31256	ENSG00000038427	-0.0994988	-0.291306	-	VCAN
167.001	0.182759	0.0931966	1.961	0.0498787	0.313194	ENSG00000173272	0.106793	0.170696	-	MZT2A
122.553	0.257208	0.1312	1.96043	0.0499451	0.313194	ENSG00000185883	0.107687	0.225307	-	ATP6V0C
162.204	0.211648	0.107984	1.96	0.0499963	0.313194	ENSG00000100075	0.108543	0.193997	-	SLC25A1
66.9949	-0.266802	0.136198	-1.95893	0.0501214	0.31356	ENSG00000168172	-0.107023	-0.231883	-	HOOK3
82.2946	0.254928	0.130342	1.95584	0.0504843	0.314717	ENSG00000213523	0.107514	0.22162	-	SRA1
73.0569	-0.28967	0.14811	-1.95577	0.0504919	0.314717	ENSG00000095637	-0.105111	-0.248418	-	SORBS1
57.4462	0.308107	0.157548	1.95564	0.0505076	0.314717	ENSG00000131435	0.103469	0.260366	-	PDLIM4
40.6129	-0.324848	0.166265	-1.9538	0.0507246	0.315587	ENSG00000139990	-0.101717	-0.258749	-	DCAF5
154.116	0.185735	0.0950873	1.95331	0.0507832	0.315587	ENSG00000161057	0.106738	0.170542	-	PSMC2
113.122	-0.210613	0.107858	-1.95269	0.0508563	0.315587	ENSG00000110880	-0.108126	-0.188659	-	CORO1C
162.482	0.207192	0.106134	1.95218	0.0509164	0.315587	ENSG00000111726	0.108002	0.187313	-	CMAS
163.655	0.212837	0.109153	1.94989	0.0511887	0.316517	ENSG00000112667	0.108022	0.192109	-	DNPH1
53.8424	-0.279679	0.143441	-1.94979	0.0512012	0.316517	ENSG00000054282	-0.105505	-0.237789	-	SDCCAG8
35.8946	-0.355448	0.182382	-1.94892	0.0513047	0.316739	ENSG00000169851	-0.0981876	-0.277519	-	PCDH7
80.7926	0.244848	0.125779	1.94665	0.0515766	0.317578	ENSG00000204843	0.107404	0.2116	-	DCTN1
221.632	0.185766	0.0955091	1.94501	0.0517736	0.317578	ENSG00000132963	0.106356	0.172013	-	POMP
92.4519	-0.250914	0.12902	-1.94476	0.0518037	0.317578	ENSG00000090686	-0.107016	-0.220461	-	USP48
123.439	0.229747	0.118164	1.9443	0.0518594	0.317578	ENSG00000101367	0.107703	0.202408	-	MAPRE1
215.894	0.397959	0.204811	1.94305	0.0520097	0.317578	ENSG00000136238	0.0931553	0.297122	-	RAC1
325.661	0.179518	0.0923954	1.94293	0.052024	0.317578	ENSG00000214253	0.10563	0.165593	-	FIS1
197.038	0.210846	0.108557	1.94225	0.0521069	0.317578	ENSG00000119421	0.107568	0.189937	-	NDUFA8
153.885	0.196873	0.101441	1.94078	0.0522854	0.317578	ENSG00000070831	0.106962	0.179524	-	CDC42
40.9405	-0.358748	0.184916	-1.94006	0.0523725	0.317578	ENSG00000104936	-0.0971815	-0.276423	-	DMPK
73.3007	-0.290075	0.14955	-1.93965	0.0524222	0.317578	ENSG00000095066	-0.103969	-0.244488	-	HOOK2
129.136	0.206454	0.106442	1.93958	0.0524302	0.317578	ENSG00000057757	0.107313	0.18784	-	PITHD1
74.9014	0.249865	0.128849	1.93921	0.0524759	0.317578	ENSG00000104671	0.106717	0.218233	-	DCTN6
62.1885	0.280447	0.144644	1.93888	0.0525154	0.317578	ENSG00000131370	0.104709	0.235171	-	SH3BP5
35.7698	0.358439	0.184906	1.9385	0.0525627	0.317578	ENSG00000141505	0.0970994	0.274176	-	ASGR1
1289.11	0.188583	0.0972999	1.93816	0.0526031	0.317578	ENSG00000198888	0.106273	0.173729	-	MT-ND1
49.602	-0.293616	0.151503	-1.93802	0.0526208	0.317578	ENSG00000064666	-0.10355	-0.243707	-	CNN2
152.629	0.182981	0.0944291	1.93776	0.0526528	0.317578	ENSG00000100142	0.105758	0.167433	-	POLR2F
61.1738	0.361737	0.186734	1.93718	0.052723	0.317578	ENSG00000051128	0.0966478	0.281339	-	HOMER3
176.072	0.209001	0.10792	1.93662	0.0527916	0.317578	ENSG00000126945	0.107224	0.189552	-	HNRNPH2
1201.2	0.138384	0.0714654	1.93638	0.0528215	0.317578	ENSG00000174748	0.0973885	0.132472	-	RPL15
50.6127	-0.291697	0.150666	-1.93605	0.0528619	0.317578	ENSG00000059758	-0.103581	-0.244244	-	CDK17
76.5508	-0.249787	0.129109	-1.93469	0.0530285	0.318171	ENSG00000184014	-0.106436	-0.218805	-	DENND5A
53.4794	-0.305244	0.157837	-1.93392	0.0531232	0.318332	ENSG00000000419	-0.102206	-0.250978	-	DPM1
57.8105	-0.286598	0.148295	-1.93262	0.0532833	0.31847	ENSG00000132581	-0.103781	-0.245586	-	SDF2
67.241	-0.272897	0.141218	-1.93245	0.0533039	0.31847	ENSG00000196233	-0.104852	-0.234821	-	LCOR
44.7866	0.404801	0.209516	1.93208	0.0533498	0.31847	ENSG00000182718	0.0915942	0.304588	-	ANXA2
41.7535	-0.346084	0.179218	-1.93107	0.053474	0.318806	ENSG00000061936	-0.0978726	-0.270266	-	SFSWAP
136.357	0.211783	0.109908	1.92692	0.0539898	0.321472	ENSG00000187601	0.106751	0.190474	-	MAGEH1
67.8824	-0.271257	0.140835	-1.92605	0.0540975	0.321706	ENSG00000141562	-0.104546	-0.231784	-	NARF
119.812	0.230876	0.11991	1.92541	0.054178	0.321776	ENSG00000101350	0.106565	0.203067	-	KIF3B
53.5443	0.35333	0.183598	1.92448	0.0542947	0.322062	ENSG00000162980	0.0966152	0.275823	-	ARL5A
115.019	0.220914	0.114851	1.92347	0.0544204	0.322361	ENSG00000177700	0.106597	0.198665	-	POLR2L
37.0796	-0.346178	0.180022	-1.92298	0.0544826	0.322361	ENSG00000119688	-0.0972696	-0.272281	-	ABCD4
122.198	0.200734	0.104502	1.92086	0.0547494	0.322935	ENSG00000100300	0.106131	0.186511	-	TSPO
69.128	0.255823	0.133227	1.92021	0.0548318	0.322935	ENSG00000149926	0.105187	0.221031	-	FAM57B
303.718	0.177164	0.0922641	1.92018	0.0548349	0.322935	ENSG00000130332	0.104354	0.162655	-	LSM7
447.592	0.186227	0.0969921	1.92002	0.054855	0.322935	ENSG00000104529	0.10522	0.173882	-	EEF1D
39.6722	-0.372971	0.194342	-1.91915	0.0549653	0.323179	ENSG00000171466	-0.0940963	-0.288522	-	ZNF562
67.6817	0.252879	0.131852	1.91789	0.0551245	0.32371	ENSG00000063322	0.105208	0.218808	-	MED29
64.9163	0.263668	0.137522	1.91727	0.0552035	0.323768	ENSG00000133878	0.104499	0.22547	-	DUSP26
57.628	-0.280487	0.146361	-1.9164	0.0553138	0.324011	ENSG00000071242	-0.10318	-0.23335	-	RPS6KA2
55.9113	-0.32551	0.170124	-1.91337	0.0557005	0.324432	ENSG00000134909	-0.098736	-0.260376	-	ARHGAP32
74.1815	-0.501485	0.262208	-1.91254	0.0558064	0.324432	ENSG00000154928	-0.080104	-0.326793	-	EPHB1
52.9311	-0.350126	0.18315	-1.91169	0.0559166	0.324432	ENSG00000115252	-0.0960188	-0.269352	-	PDE1A
245.228	0.194184	0.101634	1.91062	0.0560534	0.324432	ENSG00000107223	0.105299	0.178591	-	EDF1
70.2521	-0.275735	0.144339	-1.91034	0.0560898	0.324432	ENSG00000196090	-0.10315	-0.2376	-	PTPRT
43.3231	-0.335083	0.175408	-1.91031	0.0560935	0.324432	ENSG00000144596	-0.0975182	-0.263068	-	GRIP2
34.8916	-0.349238	0.182857	-1.9099	0.0561467	0.324432	ENSG00000136715	-0.0959827	-0.269126	-	SAP130
72.7959	-0.288977	0.151365	-1.90914	0.0562443	0.324432	ENSG00000153558	-0.101959	-0.246629	-	FBXL2
52.1723	-0.324388	0.169933	-1.90892	0.0562723	0.324432	ENSG00000156113	-0.09853	-0.259153	-	KCNMA1
191.19	0.167536	0.0877838	1.9085	0.0563265	0.324432	ENSG00000110717	0.102622	0.157592	-	NDUFS8
1242.62	0.135832	0.0712289	1.90698	0.056523	0.324432	ENSG00000198668	0.0957738	0.130188	-	CALM1
38.3881	-0.32879	0.172488	-1.90616	0.0566297	0.324432	ENSG00000206560	-0.097875	-0.260083	-	ANKRD28
53.4863	0.316433	0.166007	1.90615	0.0566311	0.324432	ENSG00000131669	0.0991398	0.25874	-	NINJ1
330.907	0.176335	0.0925221	1.90587	0.0566677	0.324432	ENSG00000161203	0.103623	0.163928	-	AP2M1
46.4232	0.309265	0.162276	1.90579	0.0566769	0.324432	ENSG00000100526	0.0998275	0.251393	-	CDKN3
101.782	0.242329	0.127158	1.90573	0.0566853	0.324432	ENSG00000131475	0.104973	0.211607	-	VPS25
61.3272	0.27109	0.142267	1.9055	0.0567149	0.324432	ENSG00000163866	0.103185	0.228193	-	SMIM12
440.157	0.167481	0.0879303	1.9047	0.0568191	0.324432	ENSG00000164405	0.102456	0.156324	-	UQCRQ
76.927	-0.267647	0.140521	-1.90467	0.0568232	0.324432	ENSG00000054965	-0.103386	-0.232367	-	FAM168A
34.9645	-0.337739	0.177338	-1.90449	0.056847	0.324432	ENSG00000006576	-0.0968136	-0.258622	-	PHTF2
35.5375	-0.396182	0.208038	-1.90437	0.0568614	0.324432	ENSG00000215440	-0.0904684	-0.296542	-	NPEPL1
48.4055	-0.287505	0.151005	-1.90395	0.0569168	0.324432	ENSG00000100359	-0.10173	-0.239661	-	SGSM3
38.3819	-0.356663	0.187373	-1.90349	0.0569762	0.324432	ENSG00000147324	-0.0947107	-0.278314	-	MFHAS1
49.7574	0.339375	0.178356	1.9028	0.0570671	0.324556	ENSG00000166925	0.0965167	0.264715	-	TSC22D4
40.2929	-0.325665	0.171277	-1.90139	0.0572504	0.325205	ENSG00000115904	-0.0978545	-0.258774	-	SOS1
57.9433	-0.307648	0.161905	-1.90018	0.0574101	0.325429	ENSG00000148408	-0.0995866	-0.25228	-	CACNA1B
269.878	0.188162	0.0990308	1.90003	0.0574286	0.325429	ENSG00000171159	0.104404	0.173298	-	C9orf16
113.909	-0.225048	0.118499	-1.89916	0.057544	0.325689	ENSG00000196361	-0.105136	-0.20333	-	ELAVL3
67.6901	-0.30779	0.162204	-1.89755	0.0577555	0.326493	ENSG00000170382	-0.0993861	-0.253526	-	LRRN2
64.0539	0.282148	0.148745	1.89686	0.0578462	0.326612	ENSG00000185122	0.101706	0.23233	-	HSF1
38.6096	-0.320178	0.169001	-1.89453	0.058155	0.327961	ENSG00000142459	-0.0979246	-0.256332	-	EVI5L
47.3721	-0.282515	0.149258	-1.89279	0.0583855	0.328065	ENSG00000143398	-0.101395	-0.232769	-	PIP5K1A
413.393	0.15264	0.0806608	1.89237	0.0584418	0.328065	ENSG00000243449	0.0994276	0.144933	-	C4orf48
57.5884	-0.291467	0.154053	-1.89199	0.0584919	0.328065	ENSG00000077782	-0.100546	-0.236123	-	FGFR1
133.446	0.205834	0.10883	1.89134	0.0585794	0.328065	ENSG00000105520	0.104713	0.184703	-	PLPPR2
122.897	0.213921	0.113158	1.89047	0.0586958	0.328065	ENSG00000158526	0.104741	0.190963	-	TSR2
48.7257	0.306738	0.16242	1.88855	0.0589521	0.328065	ENSG00000116752	0.0988501	0.252461	-	BCAS2
63.8148	-0.292142	0.154703	-1.8884	0.0589717	0.328065	ENSG00000107957	-0.100234	-0.243778	-	SH3PXD2A
82.4346	0.260478	0.137941	1.88832	0.0589828	0.328065	ENSG00000171135	0.102814	0.221441	-	JAGN1
73.4194	-0.277288	0.146885	-1.88779	0.0590545	0.328065	ENSG00000154310	-0.101495	-0.23562	-	TNIK
46.8894	-0.297289	0.157484	-1.88775	0.05906	0.328065	ENSG00000166405	-0.099707	-0.250426	-	RIC3
91.2717	-0.231456	0.12266	-1.88697	0.0591642	0.328065	ENSG00000134030	-0.104243	-0.205368	-	CTIF
125.251	0.194894	0.103345	1.88587	0.0593129	0.328065	ENSG00000182093	0.104079	0.177397	-	WRB
50.6194	-0.292538	0.155143	-1.8856	0.0593489	0.328065	ENSG00000148200	-0.100001	-0.244043	-	NR6A1
66.312	-0.254264	0.134871	-1.88524	0.0593973	0.328065	ENSG00000058668	-0.103023	-0.218838	-	ATP2B4
56.6195	0.291786	0.154774	1.88523	0.0593981	0.328065	ENSG00000133027	0.100045	0.243461	-	PEMT
50.6711	-0.278305	0.147688	-1.88441	0.0595093	0.328065	ENSG00000102038	-0.10118	-0.236991	-	SMARCA1
458.343	0.152546	0.0809683	1.88402	0.0595619	0.328065	ENSG00000179950	0.0991031	0.143516	-	PUF60
105.79	0.208577	0.110719	1.88384	0.0595867	0.328065	ENSG00000165688	0.104343	0.188217	-	PMPCA
126.044	0.193219	0.102585	1.8835	0.0596325	0.328065	ENSG00000090932	0.103879	0.176021	-	DLL3
548.972	0.148916	0.0790687	1.88338	0.0596493	0.328065	ENSG00000102226	0.0983261	0.140847	-	USP11
425.15	0.155338	0.0824814	1.88331	0.0596579	0.328065	ENSG00000063177	0.0996146	0.146533	-	RPL18
70.5875	0.311415	0.165487	1.88182	0.0598608	0.328065	ENSG00000176978	0.0979037	0.251736	-	DPP7
471.79	0.153069	0.0813413	1.88181	0.0598624	0.328065	ENSG00000122705	0.0991245	0.143385	-	CLTA
199.324	-0.210986	0.11212	-1.8818	0.0598638	0.328065	ENSG00000176171	-0.104248	-0.188942	-	BNIP3
54.3703	0.292729	0.155603	1.88126	0.0599371	0.328065	ENSG00000030582	0.0996802	0.240057	-	GRN
308.894	0.153789	0.0817815	1.88048	0.060042	0.328065	ENSG00000145741	0.0992152	0.144779	-	BTF3
154.11	0.189046	0.100538	1.88034	0.0600614	0.328065	ENSG00000133313	0.103492	0.172392	-	CNDP2
36.0712	-0.347115	0.184863	-1.87768	0.0604244	0.329664	ENSG00000106415	-0.0938472	-0.272583	-	GLCCI1
48.6988	0.337891	0.180061	1.87654	0.0605813	0.330137	ENSG00000176014	0.0947577	0.270785	-	TUBB6
55.6565	0.282425	0.150711	1.87395	0.0609368	0.331688	ENSG00000131467	0.100107	0.235285	-	PSME3
49.7094	-0.319625	0.170662	-1.87286	0.0610881	0.331885	ENSG00000124181	-0.0964203	-0.263216	-	PLCG1
76.8581	0.23813	0.127247	1.87139	0.0612904	0.331885	ENSG00000177370	0.103025	0.206287	-	TIMM22
161.63	0.192224	0.102756	1.87069	0.0613885	0.331885	ENSG00000102225	0.103179	0.175632	-	CDK16
61.7124	-0.273851	0.146397	-1.87061	0.0613997	0.331885	ENSG00000132549	-0.100611	-0.228334	-	VPS13B
46.655	-0.308603	0.164986	-1.87048	0.0614173	0.331885	ENSG00000196914	-0.097377	-0.250419	-	ARHGEF12
66.2581	-0.304458	0.16278	-1.87037	0.0614325	0.331885	ENSG00000107077	-0.0977835	-0.248568	-	KDM4C
46.5411	-0.310573	0.166116	-1.86962	0.0615369	0.331885	ENSG00000198040	-0.0971165	-0.253755	-	ZNF84
135.072	0.199696	0.106812	1.8696	0.0615387	0.331885	ENSG00000138071	0.103404	0.179235	-	ACTR2
98.3872	0.231905	0.12425	1.86644	0.0619804	0.333612	ENSG00000149809	0.102978	0.204889	-	TM7SF2
105.18	-0.214038	0.114686	-1.86629	0.0620012	0.333612	ENSG00000130723	-0.10337	-0.194052	-	PRRC2B
62.5029	0.26966	0.144576	1.86518	0.0621558	0.334032	ENSG00000148308	0.100585	0.224403	-	GTF3C5
43.2913	-0.30224	0.162217	-1.86319	0.0624359	0.334032	ENSG00000102908	-0.0974932	-0.243742	-	NFAT5
1035.85	0.154668	0.0830214	1.86298	0.0624644	0.334032	ENSG00000147403	0.0987185	0.146767	-	RPL10
119.127	0.207898	0.111609	1.86274	0.0624992	0.334032	ENSG00000088832	0.103169	0.185637	-	FKBP1A
150.564	-0.212892	0.114307	-1.86245	0.0625391	0.334032	ENSG00000078140	-0.103158	-0.192637	-	UBE2K
48.2768	0.304277	0.16346	1.86147	0.0626777	0.334032	ENSG00000101444	0.0971688	0.253273	-	AHCY
125.458	-0.216799	0.116498	-1.86096	0.0627499	0.334032	ENSG00000155093	-0.103039	-0.196181	-	PTPRN2
179.741	-0.193397	0.104021	-1.8592	0.0629981	0.334032	ENSG00000174469	-0.102643	-0.177749	-	CNTNAP2
38.9511	-0.384749	0.206968	-1.85898	0.0630306	0.334032	ENSG00000168959	-0.0883503	-0.286577	-	GRM5
36.2367	-0.341622	0.183844	-1.85822	0.0631379	0.334032	ENSG00000109452	-0.0930157	-0.259464	-	INPP4B
753.484	0.218265	0.117463	1.85816	0.0631458	0.334032	ENSG00000101439	0.102855	0.207469	-	CST3
75.0911	0.271841	0.146306	1.85803	0.0631649	0.334032	ENSG00000120725	0.0999226	0.231626	-	SIL1
956.23	0.121222	0.0652431	1.85801	0.0631673	0.334032	ENSG00000174444	0.0896988	0.116587	-	RPL4
65.2739	0.264117	0.142151	1.85801	0.063168	0.334032	ENSG00000104679	0.100538	0.222071	-	R3HCC1
58.9718	-0.275864	0.148492	-1.85777	0.0632023	0.334032	ENSG00000110076	-0.0995657	-0.231912	-	NRXN2
288.027	0.162676	0.0875793	1.85747	0.0632437	0.334032	ENSG00000134590	0.0998046	0.15284	-	RTL8C
367.072	0.162161	0.0873171	1.85715	0.0632896	0.334032	ENSG00000104904	0.0997161	0.151561	-	OAZ1
44.6037	-0.299214	0.161475	-1.85301	0.0638816	0.336649	ENSG00000074657	-0.0970703	-0.247081	-	ZNF532
88.4214	0.227487	0.122789	1.85267	0.063929	0.336649	ENSG00000170502	0.102298	0.202122	-	NUDT9
40.3011	0.327898	0.177054	1.85196	0.0640312	0.33681	ENSG00000157191	0.0940363	0.257237	-	NECAP2
41.9614	0.322689	0.174444	1.84981	0.0643409	0.33806	ENSG00000141076	0.0944337	0.245311	-	UTP4
122.797	0.212401	0.114977	1.84733	0.0646992	0.338734	ENSG00000101856	0.102298	0.191577	-	PGRMC1
55.4536	-0.321755	0.174201	-1.84703	0.0647422	0.338734	ENSG00000121989	-0.0943316	-0.261643	-	ACVR2A
57.2148	-0.281637	0.152513	-1.84664	0.0647991	0.338734	ENSG00000107643	-0.0982912	-0.234287	-	MAPK8
103.67	0.32016	0.173376	1.84662	0.0648021	0.338734	ENSG00000127920	0.0944701	0.25054	-	GNG11
284.567	0.201293	0.109017	1.84643	0.0648301	0.338734	ENSG00000137409	0.102196	0.183608	-	MTCH1
70.1636	0.250827	0.13591	1.84553	0.0649607	0.339038	ENSG00000125166	0.100664	0.214933	-	GOT2
63.3556	0.276178	0.149863	1.84287	0.065348	0.340576	ENSG00000176108	0.0985177	0.231581	-	CHMP6
50.7994	-0.27963	0.151766	-1.84251	0.0654005	0.340576	ENSG00000117697	-0.0981866	-0.235771	-	NSL1
62.5922	-0.263185	0.142969	-1.84086	0.0656427	0.341095	ENSG00000078403	-0.0994613	-0.225971	-	MLLT10
168.427	0.190265	0.103358	1.84084	0.0656455	0.341095	ENSG00000143252	0.101564	0.173514	-	SDHC
62.9069	0.339423	0.184595	1.83874	0.0659534	0.341218	ENSG00000197061	0.0918291	0.261327	-	HIST1H4C
52.5157	-0.277801	0.151142	-1.83802	0.0660599	0.341218	ENSG00000114416	-0.0980404	-0.22964	-	FXR1
63.8055	-0.282915	0.153941	-1.83782	0.0660892	0.341218	ENSG00000108557	-0.0975625	-0.234952	-	RAI1
258.857	0.179041	0.097436	1.83752	0.0661329	0.341218	ENSG00000167642	0.100718	0.164509	-	SPINT2
107.175	0.240562	0.130931	1.83732	0.0661625	0.341218	ENSG00000203950	0.100759	0.208447	-	RTL8A
37.3293	0.337761	0.183872	1.83693	0.0662197	0.341218	ENSG00000111231	0.0918777	0.258587	-	GPN3
975.833	0.143687	0.0782279	1.83678	0.0662425	0.341218	ENSG00000105640	0.0955433	0.136055	-	RPL18A
86.9116	-0.307838	0.167625	-1.83648	0.0662873	0.341218	ENSG00000139910	-0.095024	-0.248463	-	NOVA1
96.7736	0.226355	0.123271	1.83623	0.0663238	0.341218	ENSG00000107175	0.10134	0.196898	-	CREB3
62.9599	0.337829	0.184145	1.83459	0.0665671	0.342095	ENSG00000152977	0.0916987	0.268344	-	ZIC1
896.66	0.132366	0.0722224	1.83275	0.0668397	0.34312	ENSG00000111669	0.0925573	0.127214	-	TPI1
52.9372	-0.280467	0.153096	-1.83196	0.0669567	0.343345	ENSG00000175197	-0.0973812	-0.231055	-	DDIT3
65.1233	0.261062	0.142641	1.8302	0.0672195	0.344316	ENSG00000063180	0.0989134	0.218181	-	CA11
294.233	0.147805	0.0808881	1.82728	0.0676571	0.34618	ENSG00000151729	0.0960748	0.139584	-	SLC25A4
464.144	0.14658	0.0802433	1.82669	0.0677459	0.346257	ENSG00000167468	0.0958053	0.138348	-	GPX4
68.5931	0.243302	0.133261	1.82575	0.0678872	0.346563	ENSG00000137824	0.099861	0.209707	-	RMDN3
78.3457	-0.274515	0.150419	-1.825	0.0680009	0.346563	ENSG00000117569	-0.0974366	-0.229265	-	PTBP2
229.507	-0.190768	0.10454	-1.82483	0.0680274	0.346563	ENSG00000149294	-0.100759	-0.17604	-	NCAM1
54.7437	0.26542	0.145616	1.82274	0.0683424	0.346926	ENSG00000124767	0.0980614	0.223013	-	GLO1
136.539	-0.218273	0.119761	-1.82257	0.0683678	0.346926	ENSG00000141837	-0.100763	-0.192987	-	CACNA1A
35.6676	-0.349198	0.191616	-1.82238	0.0683968	0.346926	ENSG00000099949	-0.08956	-0.267057	-	LZTR1
2405.69	0.185284	0.101681	1.82221	0.0684229	0.346926	ENSG00000198938	0.100375	0.16914	-	MT-CO3
35.5861	-0.325413	0.178665	-1.82136	0.0685518	0.346926	ENSG00000161904	-0.0920793	-0.257335	-	LEMD2
138.565	-0.194894	0.107013	-1.82122	0.0685732	0.346926	ENSG00000204272	-0.100702	-0.177442	-	NBDY
80.4188	-0.253291	0.139102	-1.82091	0.0686208	0.346926	ENSG00000163032	-0.0988794	-0.216428	-	VSNL1
67.3943	-0.293572	0.161311	-1.81991	0.0687726	0.346926	ENSG00000178568	-0.0952866	-0.232617	-	ERBB4
47.4782	0.291711	0.160319	1.81956	0.0688259	0.346926	ENSG00000167378	0.0954455	0.233803	-	IRGQ
90.6646	0.266989	0.146739	1.81948	0.068838	0.346926	ENSG00000077942	0.0977096	0.229336	-	FBLN1
183.476	0.191186	0.105137	1.81846	0.0689945	0.347036	ENSG00000171867	0.100443	0.174297	-	PRNP
612.724	0.183767	0.101062	1.81837	0.0690078	0.347036	ENSG00000149806	0.1001	0.169296	-	FAU
80.2378	-0.274497	0.151026	-1.81755	0.0691328	0.347293	ENSG00000066382	-0.0969257	-0.238377	-	MPPED2
96.1247	0.215446	0.11861	1.81642	0.0693064	0.347357	ENSG00000127948	0.100463	0.193202	-	POR
78.1243	-0.245119	0.134955	-1.8163	0.0693245	0.347357	ENSG00000135924	-0.0991372	-0.212307	-	DNAJB2
63.4066	0.263375	0.145065	1.81556	0.0694372	0.347357	ENSG00000177963	0.0977443	0.221963	-	RIC8A
252.386	0.166474	0.0916955	1.81551	0.0694453	0.347357	ENSG00000182768	0.0985033	0.154391	-	NGRN
52.0053	-0.276081	0.152106	-1.81505	0.0695157	0.347357	ENSG00000162869	-0.0966108	-0.234323	-	PPP1R21
56.8709	-0.279769	0.154187	-1.81448	0.0696041	0.347428	ENSG00000182087	-0.0962325	-0.231677	-	TMEM259
47.4518	-0.2771	0.152884	-1.81248	0.0699122	0.348319	ENSG00000141084	-0.09634	-0.229306	-	RANBP10
253.979	0.167899	0.0926536	1.81211	0.0699692	0.348319	ENSG00000100823	0.0985108	0.155996	-	APEX1
88.7653	-0.214205	0.118239	-1.81163	0.0700431	0.348319	ENSG00000185658	-0.100207	-0.189977	-	BRWD1
70.0766	0.264309	0.145941	1.81107	0.0701302	0.348319	ENSG00000179604	0.0973632	0.228319	-	CDC42EP4
307.186	0.165476	0.0913949	1.81056	0.0702091	0.348319	ENSG00000106367	0.0981696	0.152434	-	AP1S1
35.6854	-0.336599	0.185975	-1.80991	0.0703092	0.348319	ENSG00000143033	-0.0900294	-0.259175	-	MTF2
53.8769	0.309253	0.170891	1.80965	0.0703508	0.348319	ENSG00000137880	0.0929522	0.240142	-	GCHFR
126.3	-0.189029	0.104466	-1.80948	0.0703765	0.348319	ENSG00000025293	-0.0998966	-0.17218	-	PHF20
164.115	0.187083	0.103444	1.80855	0.0705215	0.348669	ENSG00000170348	0.0997686	0.172319	-	TMED10
44.1035	0.297721	0.164751	1.8071	0.0707474	0.349253	ENSG00000151498	0.0939617	0.242935	-	ACAD8
97.2103	0.237708	0.131561	1.80683	0.0707886	0.349253	ENSG00000138085	0.0989805	0.208262	-	ATRAID
67.8839	-0.252635	0.139873	-1.80617	0.0708915	0.349394	ENSG00000196935	-0.0979535	-0.218485	-	SRGAP1
81.2428	-0.256573	0.142167	-1.80473	0.0711169	0.349554	ENSG00000132485	-0.0975593	-0.221342	-	ZRANB2
38.8672	-0.32548	0.18036	-1.80461	0.0711356	0.349554	ENSG00000107242	-0.0908546	-0.251355	-	PIP5K1B
880.148	0.127112	0.0704518	1.80424	0.0711929	0.349554	ENSG00000161016	0.0901841	0.121992	-	RPL8
88.2918	-0.461988	0.256082	-1.80406	0.0712221	0.349554	ENSG00000121440	-0.0761883	-0.281033	-	PDZRN3
47.8465	0.296484	0.164467	1.8027	0.0714348	0.350232	ENSG00000121680	0.093775	0.237194	-	PEX16
95.6905	-0.212363	0.117843	-1.80208	0.0715325	0.350345	ENSG00000171475	-0.099683	-0.189825	-	WIPF2
50.0628	-0.309417	0.171753	-1.80152	0.0716213	0.350414	ENSG00000140945	-0.0923505	-0.232725	-	CDH13
35.4643	0.329465	0.183046	1.7999	0.0718756	0.351292	ENSG00000166275	0.0900788	0.258906	-	BORCS7
44.6386	-0.313793	0.174498	-1.79826	0.0721356	0.351937	ENSG00000136297	-0.0916517	-0.248162	-	MMD2
65.463	-0.255589	0.142162	-1.79788	0.0721967	0.351937	ENSG00000112137	-0.097178	-0.215396	-	PHACTR1
82.0001	0.224279	0.124779	1.79741	0.0722709	0.351937	ENSG00000153904	0.0990502	0.198861	-	DDAH1
669.457	0.123254	0.0686069	1.79653	0.0724098	0.351937	ENSG00000105223	0.0887702	0.11796	-	PLD3
181.287	-0.174753	0.0972955	-1.79611	0.0724775	0.351937	ENSG00000257923	-0.0984079	-0.160533	-	CUX1
53.8927	-0.280466	0.156184	-1.79574	0.0725357	0.351937	ENSG00000196369	-0.0948625	-0.235952	-	SRGAP2B
274.735	0.146114	0.0813846	1.79535	0.0725983	0.351937	ENSG00000135624	0.0945639	0.137351	-	CCT7
58.8473	-0.276129	0.153808	-1.79529	0.0726076	0.351937	ENSG00000198010	-0.0952388	-0.234754	-	DLGAP2
54.7475	-0.322364	0.179738	-1.79352	0.0728892	0.352937	ENSG00000183889	-0.0903868	-0.255603	-	PKD1P1
60.5962	0.265493	0.148072	1.79299	0.0729742	0.352984	ENSG00000146409	0.0960347	0.222768	-	SLC18B1
54.9865	-0.280772	0.156684	-1.79196	0.0731387	0.353416	ENSG00000128563	-0.0945697	-0.232097	-	PRKRIP1
41.183	-0.366085	0.204474	-1.79038	0.0733934	0.354282	ENSG00000182771	-0.0853439	-0.275936	-	GRID1
37.6592	-0.303346	0.16976	-1.78691	0.0739524	0.356613	ENSG00000066777	-0.0919395	-0.237791	-	ARFGEF1
53.9818	0.324501	0.181707	1.78584	0.0741245	0.357076	ENSG00000006042	0.0895964	0.260162	-	TMEM98
46.4575	0.293953	0.164769	1.78403	0.0744191	0.357982	ENSG00000111907	0.0927054	0.220364	-	TPD52L1
65.8479	0.239659	0.134413	1.783	0.0745857	0.357982	ENSG00000136247	0.0973342	0.20945	-	ZDHHC4
245.373	0.219632	0.123206	1.78264	0.0746455	0.357982	ENSG00000125148	0.0983266	0.194514	-	MT2A
63.877	0.252978	0.141931	1.7824	0.0746841	0.357982	ENSG00000164081	0.0963482	0.215363	-	TEX264
232.19	0.159173	0.0893055	1.78234	0.074694	0.357982	ENSG00000168374	0.0961671	0.148127	-	ARF4
159.634	0.188484	0.105846	1.78073	0.0749565	0.358727	ENSG00000100227	0.0983766	0.171079	-	POLDIP3
100.235	-0.225465	0.126652	-1.78019	0.0750449	0.358727	ENSG00000007392	-0.0979385	-0.200158	-	LUC7L
35.0536	-0.337326	0.189511	-1.77998	0.0750789	0.358727	ENSG00000198929	-0.0877614	-0.253159	-	NOS1AP
111.36	0.215981	0.121432	1.77861	0.075303	0.359432	ENSG00000110442	0.0982052	0.188505	-	COMMD9
110.685	0.207862	0.117014	1.77638	0.0756701	0.360371	ENSG00000130731	0.0982625	0.18659	-	METTL26
51.7645	0.277873	0.156453	1.77608	0.0757205	0.360371	ENSG00000108829	0.093738	0.229951	-	LRRC59
38.6139	0.351455	0.19789	1.77602	0.0757302	0.360371	ENSG00000090776	0.0859077	0.262879	-	EFNB1
122.783	0.204351	0.11519	1.77403	0.0760584	0.361566	ENSG00000136156	0.0981706	0.187044	-	ITM2B
64.7462	-0.246876	0.139254	-1.77285	0.0762531	0.36188	ENSG00000166532	-0.0961757	-0.212808	-	RIMKLB
534.471	0.183365	0.103438	1.7727	0.0762786	0.36188	ENSG00000258947	0.0977691	0.165239	-	TUBB3
427.176	0.140102	0.0790763	1.77173	0.0764396	0.362277	ENSG00000071553	0.0924759	0.132902	-	ATP6AP1
257.178	0.177633	0.100337	1.77036	0.0766669	0.362965	ENSG00000188229	0.0973559	0.164748	-	TUBB4B
268.375	0.161644	0.0913505	1.7695	0.0768112	0.362965	ENSG00000147123	0.0959185	0.150464	-	NDUFB11
207.854	-0.363522	0.205442	-1.76946	0.0768168	0.362965	ENSG00000048740	-0.0840909	-0.275864	-	CELF2
42.4502	0.306932	0.173543	1.76863	0.0769559	0.363257	ENSG00000110801	0.0902472	0.241989	-	PSMD9
75.7537	0.237545	0.134388	1.76761	0.077126	0.363694	ENSG00000198931	0.0964758	0.200586	-	APRT
52.3623	0.262949	0.148865	1.76635	0.0773364	0.36432	ENSG00000150551	0.0944387	0.211636	-	LYPD1
769.745	0.145673	0.0825592	1.76447	0.0776529	0.365444	ENSG00000074800	0.0933235	0.138551	-	ENO1
54.3382	0.257578	0.14602	1.76399	0.077734	0.365459	ENSG00000139372	0.0947393	0.212315	-	TDG
62.7019	0.24329	0.13798	1.76323	0.077861	0.365472	ENSG00000119559	0.0958021	0.209949	-	C19orf25
60.978	-0.336257	0.190725	-1.76305	0.0778926	0.365472	ENSG00000102030	-0.0866416	-0.251866	-	NAA10
94.2534	0.23117	0.131237	1.76147	0.078159	0.366356	ENSG00000117614	0.0964696	0.2002	-	SYF2
1359.77	0.138464	0.0788599	1.75582	0.0791187	0.370484	ENSG00000198034	0.0915603	0.13115	-	RPS4X
37.9867	-0.337649	0.192376	-1.75515	0.0792328	0.37053	ENSG00000151322	-0.0859106	-0.249108	-	NPAS3
65.265	-0.232596	0.132545	-1.75484	0.0792864	0.37053	ENSG00000060237	-0.0959633	-0.201695	-	WNK1
47.0974	0.2998	0.171133	1.75186	0.0797982	0.372428	ENSG00000109270	0.0898007	0.22595	-	LAMTOR3
90.6752	-0.214364	0.122385	-1.75155	0.0798514	0.372428	ENSG00000175115	-0.0966301	-0.191033	-	PACS1
39.6171	-0.309746	0.17694	-1.75057	0.0800192	0.37284	ENSG00000101752	-0.088643	-0.238665	-	MIB1
364.698	0.151193	0.0864492	1.74892	0.0803048	0.373666	ENSG00000164032	0.0936439	0.141995	-	H2AFZ
53.7242	0.298312	0.170598	1.74863	0.0803557	0.373666	ENSG00000123560	0.0897265	0.251525	-	PLP1
129.864	0.197544	0.113263	1.74412	0.0811386	0.376611	ENSG00000129055	0.0965102	0.177172	-	ANAPC13
109.34	-0.202831	0.116313	-1.74383	0.0811881	0.376611	ENSG00000096746	-0.0964521	-0.181693	-	HNRNPH3
38.1414	0.325356	0.186601	1.74359	0.0812298	0.376611	ENSG00000182307	0.0864281	0.247357	-	C8orf33
42.8819	-0.370055	0.212334	-1.7428	0.0813689	0.376881	ENSG00000170485	-0.0814161	-0.280456	-	NPAS2
180.997	0.158324	0.0908684	1.74234	0.0814488	0.376881	ENSG00000178741	0.0943377	0.148111	-	COX5A
48.1469	0.265876	0.152801	1.74002	0.0818554	0.37839	ENSG00000157916	0.0923664	0.222438	-	RER1
49.4635	-0.271508	0.156156	-1.7387	0.0820873	0.378863	ENSG00000083642	-0.0917434	-0.225025	-	PDS5B
265.566	0.154611	0.0889326	1.73852	0.0821193	0.378863	ENSG00000134202	0.0937026	0.144727	-	GSTM3
40.4949	-0.314591	0.181076	-1.73734	0.0823263	0.379184	ENSG00000170522	-0.0871583	-0.241459	-	ELOVL6
182.946	0.169878	0.097788	1.73721	0.0823505	0.379184	ENSG00000124702	0.095219	0.155636	-	KLHDC3
35.9824	0.326757	0.188219	1.73605	0.0825554	0.379755	ENSG00000117280	0.0857234	0.246455	-	RAB29
70.7797	-0.244941	0.141152	-1.7353	0.0826873	0.379989	ENSG00000178662	-0.093836	-0.218291	-	CSRNP3
35.6235	0.321718	0.185452	1.73478	0.0827805	0.380045	ENSG00000108384	0.0861881	0.252397	-	RAD51C
117.918	0.215411	0.124255	1.73362	0.0829852	0.380612	ENSG00000174684	0.095504	0.189992	-	B4GAT1
36.5717	-0.306261	0.176793	-1.73232	0.083217	0.381108	ENSG00000111300	-0.0877025	-0.240143	-	NAA25
131.423	0.176839	0.102095	1.7321	0.0832557	0.381108	ENSG00000197858	0.0953994	0.161082	-	GPAA1
54.0907	0.259101	0.14964	1.7315	0.083363	0.381227	ENSG00000105662	0.0923973	0.213432	-	CRTC1
53.6791	-0.253432	0.146456	-1.73043	0.0835527	0.381723	ENSG00000166347	-0.0928195	-0.212341	-	CYB5A
71.366	-0.245173	0.14176	-1.7295	0.0837199	0.381874	ENSG00000175274	-0.0934321	-0.208288	-	TP53I11
108.605	0.202253	0.116954	1.72934	0.0837486	0.381874	ENSG00000130312	0.0956219	0.17756	-	MRPL34
75.8686	0.224229	0.129799	1.72751	0.0840752	0.382991	ENSG00000146007	0.0947088	0.193397	-	ZMAT2
71.2405	0.246875	0.142987	1.72656	0.084247	0.383402	ENSG00000099954	0.0931012	0.212498	-	CECR2
60.635	0.260162	0.15076	1.72567	0.084406	0.383753	ENSG00000163069	0.0919031	0.221078	-	SGCB
382.079	0.133579	0.0774316	1.72512	0.0845056	0.383834	ENSG00000165119	0.0894026	0.126774	-	HNRNPK
101.846	0.423675	0.246168	1.72108	0.0852361	0.386777	ENSG00000114115	0.0741168	0.268615	-	RBP1
40.3643	0.302901	0.176151	1.71955	0.0855147	0.387667	ENSG00000148057	0.0871459	0.237138	-	IDNK
51.5498	-0.26561	0.154551	-1.71859	0.0856891	0.388082	ENSG00000157152	-0.0909093	-0.223447	-	SYN2
85.5577	-0.205893	0.119847	-1.71796	0.0858037	0.388226	ENSG00000115977	-0.0948773	-0.185754	-	AAK1
127.786	-0.190358	0.110944	-1.7158	0.0861979	0.389634	ENSG00000126351	-0.0949132	-0.173381	-	THRA
91.4983	-0.235709	0.137431	-1.71511	0.0863252	0.389834	ENSG00000117523	-0.0931892	-0.20474	-	PRRC2C
142.191	0.183416	0.107142	1.71189	0.0869166	0.391788	ENSG00000215126	0.0945931	0.167532	-	CBWD6
65.782	-0.241904	0.141314	-1.71183	0.0869288	0.391788	ENSG00000173273	-0.092512	-0.208045	-	TNKS
151.384	0.183642	0.107305	1.71139	0.0870083	0.391788	ENSG00000005022	0.094572	0.167347	-	SLC25A5
62.879	-0.296402	0.17332	-1.71014	0.0872394	0.392452	ENSG00000120251	-0.0871709	-0.242993	-	GRIA2
232.471	0.151751	0.0888483	1.70797	0.0876412	0.393653	ENSG00000163466	0.0920277	0.141115	-	ARPC2
96.8648	-0.199376	0.116745	-1.7078	0.0876743	0.393653	ENSG00000068400	-0.0944191	-0.181588	-	GRIPAP1
132.162	0.182855	0.107177	1.7061	0.0879903	0.393865	ENSG00000130706	0.0942708	0.166666	-	ADRM1
326.162	0.146963	0.0861414	1.70607	0.0879956	0.393865	ENSG00000135940	0.091257	0.139026	-	COX5B
106.228	-0.230147	0.134961	-1.70529	0.088141	0.393865	ENSG00000059915	-0.0929321	-0.199034	-	PSD
73.2529	-0.225585	0.132288	-1.70525	0.0881472	0.393865	ENSG00000276293	-0.0932191	-0.196399	-	PIP4K2B
2169.51	0.111523	0.065401	1.70522	0.0881527	0.393865	ENSG00000164587	0.0824054	0.106823	-	RPS14
35.0811	0.311431	0.182675	1.70484	0.0882251	0.393865	ENSG00000128951	0.08515	0.242964	-	DUT
41.5141	-0.281536	0.165192	-1.70429	0.0883271	0.393945	ENSG00000073711	-0.0883228	-0.226414	-	PPP2R3A
451.69	0.1372	0.0805313	1.70368	0.088441	0.394079	ENSG00000197728	0.0894277	0.128703	-	RPS26
40.5886	0.284432	0.167003	1.70316	0.0885389	0.394141	ENSG00000160216	0.0879412	0.230529	-	AGPAT3
47.1723	-0.299278	0.17603	-1.70016	0.0891016	0.39627	ENSG00000083312	-0.0861425	-0.237969	-	TNPO1
100.55	-0.21822	0.128395	-1.6996	0.0892057	0.396357	ENSG00000241973	-0.0932746	-0.192958	-	PI4KA
61.1929	0.244967	0.144286	1.69779	0.0895477	0.3975	ENSG00000118564	0.091329	0.209278	-	FBXL5
111.817	0.204394	0.120511	1.69606	0.0898746	0.3983	ENSG00000114383	0.093618	0.181146	-	TUSC2
38.9088	-0.292578	0.172517	-1.69594	0.0898976	0.3983	ENSG00000125675	-0.0865629	-0.223542	-	GRIA3
104.14	0.193403	0.114128	1.69462	0.0901483	0.399012	ENSG00000104969	0.093729	0.173928	-	SGTA
349.693	0.136597	0.0806266	1.69419	0.0902284	0.399012	ENSG00000142669	0.0889605	0.130221	-	SH3BGRL3
39.8046	-0.280226	0.165598	-1.69221	0.0906061	0.400305	ENSG00000119318	-0.0876023	-0.229285	-	RAD23B
59.9265	-0.254111	0.150237	-1.6914	0.0907605	0.400414	ENSG00000124831	-0.0901031	-0.214029	-	LRRFIP1
71.6893	0.220307	0.130318	1.69054	0.0909249	0.400414	ENSG00000142396	0.0925929	0.187814	-	ERVK3-1
36.6049	-0.321922	0.190467	-1.69017	0.0909948	0.400414	ENSG00000171310	-0.0829214	-0.249555	-	CHST11
299.629	-0.137324	0.0812649	-1.68984	0.0910592	0.400414	ENSG00000270647	-0.0889445	-0.130816	-	TAF15
419.764	0.133237	0.0788601	1.68953	0.0911179	0.400414	ENSG00000179010	0.0880914	0.125846	-	MRFAP1
127.948	-0.214089	0.126725	-1.6894	0.0911429	0.400414	ENSG00000156639	-0.0928432	-0.187873	-	ZFAND3
49.8838	-0.279795	0.165682	-1.68875	0.0912672	0.400585	ENSG00000175662	-0.0874019	-0.227785	-	TOM1L2
61.9801	-0.238924	0.14154	-1.68804	0.0914043	0.400812	ENSG00000130477	-0.0911644	-0.204612	-	UNC13A
72.6235	0.231897	0.137493	1.6866	0.0916799	0.401403	ENSG00000141349	0.0915971	0.202814	-	G6PC3
49.3229	-0.266078	0.157818	-1.68598	0.0917993	0.401403	ENSG00000123975	-0.0885965	-0.216502	-	CKS2
52.8118	-0.479288	0.284332	-1.68566	0.0918612	0.401403	ENSG00000172572	-0.0662272	-0.291382	-	PDE3A
136.676	0.169997	0.100855	1.68556	0.0918812	0.401403	ENSG00000119185	0.0927025	0.154422	-	ITGB1BP1
125.722	0.172728	0.102523	1.68477	0.0920332	0.401693	ENSG00000249915	0.092804	0.158088	-	PDCD6
64.7804	-0.235967	0.14022	-1.68284	0.0924066	0.402948	ENSG00000160293	-0.0910487	-0.199686	-	VAV2
160.293	0.180843	0.10753	1.68179	0.0926086	0.403454	ENSG00000104723	0.0929277	0.164542	-	TUSC3
173.708	0.180109	0.107151	1.68089	0.0927851	0.403748	ENSG00000188612	0.0928623	0.164775	-	SUMO2
38.4737	-0.304187	0.181076	-1.67989	0.0929786	0.403748	ENSG00000214050	-0.0841438	-0.236411	-	FBXO16
196.714	0.174264	0.103747	1.6797	0.0930165	0.403748	ENSG00000125868	0.0926124	0.157437	-	DSTN
349.198	0.130113	0.0774765	1.67938	0.0930773	0.403748	ENSG00000136810	0.0870421	0.123302	-	TXN
39.3316	-0.324892	0.193539	-1.67869	0.093213	0.403748	ENSG00000144485	-0.081754	-0.233479	-	HES6
70.5242	-0.282131	0.168098	-1.67837	0.0932745	0.403748	ENSG00000171132	-0.0864203	-0.221693	-	PRKCE
63.7311	-0.293469	0.174856	-1.67835	0.0932786	0.403748	ENSG00000108465	-0.0852052	-0.235331	-	CDK5RAP3
409.766	0.178949	0.106747	1.67637	0.0936648	0.404691	ENSG00000221983	0.0925939	0.162105	-	UBA52
52.1808	0.2773	0.165418	1.67635	0.093669	0.404691	ENSG00000178467	0.0867828	0.224719	-	P4HTM
3017.6	0.136391	0.0814181	1.67519	0.0938972	0.405304	ENSG00000075624	0.0882206	0.128765	-	ACTB
236	0.150027	0.0896196	1.67404	0.0941225	0.405813	ENSG00000099341	0.0903592	0.139819	-	PSMD8
36.6976	-0.281868	0.168445	-1.67336	0.0942573	0.405813	ENSG00000115966	-0.0860911	-0.22759	-	ATF2
72.0832	-0.213063	0.127365	-1.67285	0.0943566	0.405813	ENSG00000157837	-0.0918662	-0.186359	-	SPPL3
39.1287	-0.282435	0.168837	-1.67283	0.094361	0.405813	ENSG00000134775	-0.0859936	-0.224408	-	FHOD3
130.483	0.167661	0.100301	1.67158	0.094607	0.406498	ENSG00000089737	0.0918741	0.151795	-	DDX24
66.1519	0.508525	0.304323	1.671	0.0947212	0.406581	ENSG00000176046	0.0626518	0.290293	-	NUPR1
156.505	0.176241	0.105495	1.67061	0.0947995	0.406581	ENSG00000123131	0.0922121	0.161178	-	PRDX4
57.6785	0.246413	0.147584	1.66965	0.0949885	0.407019	ENSG00000100908	0.0893069	0.206405	-	EMC9
53.1703	-0.275829	0.165334	-1.66831	0.0952539	0.407386	ENSG00000162104	-0.0863663	-0.228185	-	ADCY9
226.06	0.155727	0.0933487	1.66822	0.0952713	0.407386	ENSG00000169021	0.0907592	0.144418	-	UQCRFS1
136.077	0.182206	0.109257	1.66768	0.09538	0.407386	ENSG00000044115	0.0921913	0.166545	-	CTNNA1
63.5638	0.229962	0.137911	1.66747	0.0954215	0.407386	ENSG00000084754	0.0904848	0.198772	-	HADHA
498.738	0.117821	0.0707224	1.66597	0.0957198	0.408289	ENSG00000102409	0.0833913	0.112388	-	BEX4
46.0086	-0.25719	0.154476	-1.66492	0.0959296	0.408621	ENSG00000198586	-0.0879942	-0.212791	-	TLK1
36.8203	0.286634	0.172183	1.6647	0.0959718	0.408621	ENSG00000198729	0.0849655	0.234208	-	PPP1R14C
68.3033	-0.215049	0.129427	-1.66154	0.0966041	0.41094	ENSG00000129103	-0.0910571	-0.18709	-	SUMF2
49.4976	-0.254394	0.153163	-1.66094	0.0967262	0.411086	ENSG00000127527	-0.0879846	-0.208912	-	EPS15L1
155.174	0.166611	0.100354	1.66024	0.0968666	0.41131	ENSG00000159593	0.0912509	0.152303	-	NAE1
104.118	0.212308	0.128	1.65865	0.0971858	0.411958	ENSG00000111906	0.0910204	0.182827	-	HDDC2
148.962	0.175696	0.105929	1.65861	0.0971946	0.411958	ENSG00000141741	0.0915657	0.159976	-	MIEN1
172.955	-0.213934	0.129084	-1.65732	0.0974547	0.412362	ENSG00000131174	-0.0908521	-0.188925	-	COX7B
142.932	0.178932	0.108006	1.65668	0.0975844	0.412362	ENSG00000141698	0.0915423	0.162447	-	NT5C3B
183.614	0.160397	0.0968333	1.65642	0.0976365	0.412362	ENSG00000164258	0.0906367	0.147965	-	NDUFS4
94.7072	0.547518	0.330814	1.65506	0.097912	0.412362	ENSG00000079689	0.0584291	0.26187	-	SCGN
381.009	0.128996	0.0779544	1.65476	0.0979735	0.412362	ENSG00000126457	0.0859416	0.120816	-	PRMT1
271.033	0.132128	0.0798678	1.65433	0.0980604	0.412362	ENSG00000126267	0.0866036	0.124715	-	COX6B1
72.8902	-0.25493	0.154113	-1.65417	0.0980925	0.412362	ENSG00000139624	-0.0874671	-0.214342	-	CERS5
37.2449	-0.29246	0.176822	-1.65398	0.0981323	0.412362	ENSG00000116675	-0.083564	-0.230082	-	DNAJC6
278.698	0.133435	0.0806944	1.65358	0.0982127	0.412362	ENSG00000173726	0.0868428	0.124922	-	TOMM20
198.601	0.169316	0.102398	1.65352	0.098226	0.412362	ENSG00000008018	0.091058	0.15479	-	PSMB1
173.095	0.178855	0.108192	1.65312	0.0983071	0.412362	ENSG00000099817	0.0913494	0.16261	-	POLR2E
40.207	-0.523381	0.316638	-1.65293	0.0983447	0.412362	ENSG00000185736	-0.0602184	-0.264014	-	ADARB2
40.4994	0.302566	0.183233	1.65126	0.0986846	0.413053	ENSG00000183087	0.0822542	0.235299	-	GAS6
74.8801	0.219762	0.133124	1.6508	0.0987795	0.413053	ENSG00000119333	0.0900982	0.190723	-	WDR34
354.259	0.147126	0.0891281	1.65073	0.0987937	0.413053	ENSG00000125534	0.0889889	0.13819	-	PPDPF
41.3123	-0.282569	0.17128	-1.64975	0.0989943	0.413053	ENSG00000196367	-0.0843335	-0.222932	-	TRRAP
58.383	-0.233919	0.141817	-1.64944	0.099057	0.413053	ENSG00000103091	-0.0889949	-0.19536	-	WDR59
49.2391	-0.266392	0.161535	-1.64913	0.0991212	0.413053	ENSG00000151640	-0.0859847	-0.223273	-	DPYSL4
267.694	0.168625	0.102293	1.64845	0.0992596	0.413053	ENSG00000169020	0.0907687	0.153008	-	ATP5ME
53.7914	-0.245882	0.149194	-1.64807	0.0993388	0.413053	ENSG00000131374	-0.0878866	-0.205482	-	TBC1D5
69.3864	0.290454	0.176242	1.64804	0.0993449	0.413053	ENSG00000169213	0.0833567	0.2278	-	RAB3B
83.6828	0.202299	0.122779	1.64767	0.0994197	0.413053	ENSG00000099284	0.0907853	0.177388	-	H2AFY2
59.0489	-0.229467	0.139291	-1.64739	0.0994777	0.413053	ENSG00000138398	-0.0892037	-0.198062	-	PPIG
70.126	0.237552	0.144243	1.64689	0.0995814	0.413117	ENSG00000083457	0.0885287	0.201118	-	ITGAE
45.6095	-0.258856	0.157254	-1.6461	0.0997429	0.413422	ENSG00000154654	-0.0865271	-0.210297	-	NCAM2
82.9522	0.22348	0.135808	1.64556	0.0998543	0.413519	ENSG00000277443	0.0895154	0.190232	-	MARCKS
223.562	0.142964	0.0869393	1.64441	0.100091	0.413679	ENSG00000158864	0.0881429	0.132804	-	NDUFS2
97.3293	-0.193487	0.117688	-1.64406	0.100163	0.413679	ENSG00000167508	-0.0908208	-0.174568	-	MVD
93.5964	0.21993	0.133786	1.6439	0.100197	0.413679	ENSG00000078902	0.0896449	0.188783	-	TOLLIP
62.8672	0.234214	0.142513	1.64345	0.100289	0.413679	ENSG00000132824	0.0885728	0.199449	-	SERINC3
108.055	0.180371	0.109766	1.64324	0.100334	0.413679	ENSG00000170445	0.0908368	0.16187	-	HARS
85.2058	0.210142	0.127988	1.64188	0.100614	0.41447	ENSG00000136045	0.0900854	0.182483	-	PWP1
46.4259	-0.256362	0.156223	-1.641	0.100796	0.414857	ENSG00000155097	-0.086417	-0.209159	-	ATP6V1C1
45.9904	0.302536	0.184445	1.64024	0.100954	0.415143	ENSG00000118298	0.081461	0.232649	-	CA14
61.7943	-0.290833	0.177361	-1.63978	0.10105	0.415167	ENSG00000137872	-0.082722	-0.237173	-	SEMA6D
66.6706	-0.255855	0.15607	-1.63937	0.101137	0.415167	ENSG00000151240	-0.0863526	-0.21431	-	DIP2C
114.077	0.192363	0.117515	1.63692	0.101647	0.416896	ENSG00000141522	0.0904267	0.17124	-	ARHGDIA
174.093	-0.186988	0.114344	-1.63531	0.101983	0.417881	ENSG00000115457	-0.0904071	-0.168517	-	IGFBP2
45.1467	0.286948	0.175512	1.63492	0.102065	0.417881	ENSG00000138029	0.0827983	0.222348	-	HADHB
149.98	-0.178931	0.109475	-1.63444	0.102166	0.417929	ENSG00000154217	-0.0903399	-0.163011	-	PITPNC1
113.818	0.184946	0.11324	1.63322	0.102422	0.41861	ENSG00000164885	0.0902999	0.167403	-	CDK5
35.7318	0.291708	0.178813	1.63136	0.102814	0.418872	ENSG00000141696	0.0820202	0.227756	-	P3H4
39.6972	-0.297169	0.182315	-1.62998	0.103105	0.418872	ENSG00000146733	-0.0813164	-0.230146	-	PSPH
226.812	0.143583	0.0880933	1.62989	0.103124	0.418872	ENSG00000172428	0.0876316	0.134759	-	COPS9
50.2353	0.255357	0.156674	1.62986	0.103132	0.418872	ENSG00000106330	0.085741	0.210731	-	MOSPD3
519.544	0.127079	0.0779765	1.62971	0.103162	0.418872	ENSG00000140319	0.084645	0.119945	-	SRP14
88.8699	0.215986	0.132567	1.62925	0.10326	0.418872	ENSG00000035862	0.088957	0.185922	-	TIMP2
366.548	0.383819	0.23561	1.62905	0.103303	0.418872	ENSG00000107317	0.0716789	0.266115	-	PTGDS
103.031	-0.19602	0.120343	-1.62885	0.103345	0.418872	ENSG00000175806	-0.0898635	-0.171749	-	MSRA
38.5795	-0.298816	0.183462	-1.62876	0.103363	0.418872	ENSG00000154127	-0.0810453	-0.223065	-	UBASH3B
39.1353	0.278632	0.171084	1.62863	0.103391	0.418872	ENSG00000130489	0.0832496	0.218816	-	SCO2
151.675	0.166083	0.102	1.62827	0.103468	0.418872	ENSG00000155959	0.0896252	0.152224	-	VBP1
101.076	0.206717	0.127111	1.62627	0.103892	0.420226	ENSG00000163902	0.0892861	0.183875	-	RPN1
156.823	-0.17256	0.106191	-1.62499	0.104165	0.420381	ENSG00000145687	-0.089705	-0.159724	-	SSBP2
55.3293	-0.251007	0.154478	-1.62487	0.104189	0.420381	ENSG00000111530	-0.0858179	-0.207542	-	CAND1
39.3894	-0.273014	0.168059	-1.62452	0.104266	0.420381	ENSG00000116750	-0.0835571	-0.226381	-	UCHL5
72.5524	0.23824	0.146662	1.62441	0.104289	0.420381	ENSG00000032389	0.086957	0.203398	-	EIPR1
62.5663	0.224701	0.138386	1.62372	0.104436	0.420612	ENSG00000083807	0.0880045	0.192175	-	SLC27A5
44.8408	-0.275093	0.169642	-1.62161	0.104887	0.421822	ENSG00000102901	-0.0831289	-0.219614	-	CENPT
83.2772	0.233625	0.144082	1.62147	0.104916	0.421822	ENSG00000198892	0.0871526	0.204711	-	SHISA4
99.4196	0.197822	0.122072	1.62054	0.105115	0.422262	ENSG00000106211	0.0893097	0.175948	-	HSPB1
414.647	0.140705	0.0869276	1.61865	0.105522	0.423534	ENSG00000134986	0.0867531	0.131091	-	NREP
101.903	0.192222	0.119116	1.61373	0.106585	0.427228	ENSG00000108826	0.0890722	0.170124	-	MRPL27
62.5764	0.227418	0.140943	1.61355	0.106625	0.427228	ENSG00000180992	0.0871276	0.193166	-	MRPL14
276.723	0.159116	0.0987428	1.61142	0.107088	0.428719	ENSG00000105649	0.0883843	0.145305	-	RAB3A
120.883	-0.184695	0.114727	-1.60986	0.107428	0.429712	ENSG00000055609	-0.0889788	-0.166882	-	KMT2C
115.328	0.199177	0.123764	1.60933	0.107545	0.429812	ENSG00000103187	0.0885814	0.176553	-	COTL1
496.911	0.131701	0.0818636	1.60879	0.107662	0.429916	ENSG00000197958	0.0848491	0.124431	-	RPL12
142.213	0.157111	0.0977271	1.60765	0.107912	0.430025	ENSG00000119383	0.0880606	0.143453	-	PTPA
114.771	-0.185461	0.115382	-1.60736	0.107975	0.430025	ENSG00000133424	-0.088828	-0.164028	-	LARGE1
105.376	0.229828	0.143011	1.60706	0.108041	0.430025	ENSG00000010278	0.0865031	0.202679	-	CD9
107.803	-0.182352	0.113501	-1.60661	0.10814	0.430025	ENSG00000129351	-0.0888109	-0.166139	-	ILF3
154.481	-0.16569	0.103132	-1.60657	0.108148	0.430025	ENSG00000153774	-0.088506	-0.152066	-	CFDP1
62.2942	-0.232086	0.144526	-1.60584	0.108308	0.430298	ENSG00000141503	-0.086234	-0.197449	-	MINK1
39.2592	0.279399	0.174365	1.60238	0.109072	0.431984	ENSG00000129518	0.0812914	0.224466	-	EAPP
574.665	0.106115	0.0662245	1.60235	0.109079	0.431984	ENSG00000172270	0.0778886	0.102422	-	BSG
139.098	0.187441	0.117049	1.60139	0.109292	0.431984	ENSG00000165389	0.0884538	0.168813	-	SPTSSA
84.5027	0.231779	0.14488	1.59981	0.109641	0.431984	ENSG00000100911	0.0858549	0.192989	-	PSME2
61.058	0.24347	0.152194	1.59974	0.109656	0.431984	ENSG00000166333	0.0848029	0.201318	-	ILK
36.3275	0.286193	0.178943	1.59936	0.109742	0.431984	ENSG00000116906	0.0803277	0.22853	-	GNPAT
269.651	0.13404	0.0838154	1.59923	0.109769	0.431984	ENSG00000105669	0.0849093	0.126342	-	COPE
109.774	0.180529	0.11292	1.59874	0.109879	0.431984	ENSG00000159377	0.0883742	0.161881	-	PSMB4
64.3458	-0.234612	0.146805	-1.59812	0.110017	0.431984	ENSG00000147642	-0.0854971	-0.199037	-	SYBU
97.6977	-0.25909	0.162149	-1.59785	0.110076	0.431984	ENSG00000153317	-0.08313	-0.213665	-	ASAP1
85.553	-0.202965	0.127107	-1.59681	0.110308	0.431984	ENSG00000159363	-0.087644	-0.178426	-	ATP13A2
37.1608	0.288776	0.180851	1.59676	0.110318	0.431984	ENSG00000115520	0.079855	0.225257	-	COQ10B
174.672	0.149882	0.0939072	1.59607	0.110473	0.431984	ENSG00000178127	0.0869005	0.13784	-	NDUFV2
103.673	-0.200847	0.125841	-1.59604	0.11048	0.431984	ENSG00000170558	-0.0876972	-0.178104	-	CDH2
68.2818	-0.216867	0.135926	-1.59548	0.110606	0.431984	ENSG00000197226	-0.0867262	-0.185688	-	TBC1D9B
347.286	0.134952	0.08459	1.59537	0.11063	0.431984	ENSG00000189159	0.0849133	0.126172	-	JPT1
99.0167	0.193485	0.121295	1.59517	0.110675	0.431984	ENSG00000160799	0.087934	0.170362	-	CCDC12
84.6097	0.196098	0.122957	1.59484	0.110748	0.431984	ENSG00000105700	0.0878229	0.174413	-	KXD1
67.5999	0.248077	0.155577	1.59456	0.110811	0.431984	ENSG00000100413	0.0840044	0.204771	-	POLR3H
67.3312	-0.227495	0.142683	-1.59441	0.110844	0.431984	ENSG00000128585	-0.0858504	-0.191519	-	MKLN1
44.7247	-0.260415	0.163335	-1.59436	0.110856	0.431984	ENSG00000196363	-0.0827474	-0.210594	-	WDR5
92.6013	0.209432	0.131361	1.59432	0.110864	0.431984	ENSG00000172346	0.0871344	0.182576	-	CSDC2
44.4472	-0.275263	0.172672	-1.59414	0.110904	0.431984	ENSG00000092094	-0.0811531	-0.224906	-	OSGEP
48.15	-0.246444	0.15461	-1.59397	0.110942	0.431984	ENSG00000128590	-0.0841224	-0.203414	-	DNAJB9
42.6021	0.261009	0.16396	1.59191	0.111406	0.432561	ENSG00000132541	0.0825131	0.21372	-	RIDA
74.8081	0.219373	0.137821	1.59172	0.111447	0.432561	ENSG00000100216	0.0863028	0.18835	-	TOMM22
98.0185	0.201334	0.126491	1.59169	0.111454	0.432561	ENSG00000172354	0.0874064	0.174898	-	GNB2
36.7189	-0.290508	0.182518	-1.59167	0.111459	0.432561	ENSG00000116106	-0.0792953	-0.233441	-	EPHA4
50.7717	0.292995	0.184144	1.59112	0.111584	0.432686	ENSG00000145681	0.0789777	0.224033	-	HAPLN1
108.507	-0.265554	0.166963	-1.5905	0.111723	0.432867	ENSG00000133636	-0.0819362	-0.236804	-	NTS
111.698	0.178356	0.112262	1.58875	0.112118	0.433409	ENSG00000113575	0.0878173	0.16024	-	PPP2CA
62.429	0.225903	0.1422	1.58863	0.112144	0.433409	ENSG00000128626	0.085595	0.193414	-	MRPS12
136.365	0.190089	0.119672	1.58841	0.112194	0.433409	ENSG00000170142	0.0876337	0.169363	-	UBE2E1
61.4459	0.236353	0.148815	1.58824	0.112232	0.433409	ENSG00000178927	0.084673	0.198738	-	CYBC1
74.683	-0.222789	0.140378	-1.58706	0.112499	0.433782	ENSG00000198363	-0.0857383	-0.192441	-	ASPH
44.2421	-0.261643	0.164876	-1.5869	0.112535	0.433782	ENSG00000123091	-0.0820941	-0.211736	-	RNF11
44.2745	-0.260071	0.163921	-1.58656	0.112612	0.433782	ENSG00000124496	-0.0822342	-0.211804	-	TRERF1
269.71	0.132554	0.0835895	1.58577	0.112791	0.433782	ENSG00000266472	0.0841296	0.12429	-	MRPS21
194.939	0.15237	0.0961005	1.58553	0.112846	0.433782	ENSG00000116459	0.0866387	0.140666	-	ATP5PB
3006.08	0.157768	0.099515	1.58537	0.112883	0.433782	ENSG00000198727	0.0870258	0.144672	-	MT-CYB
39.7452	-0.265338	0.167431	-1.58477	0.11302	0.433844	ENSG00000011454	-0.0815531	-0.214824	-	RABGAP1
36.58	-0.276133	0.174332	-1.58395	0.113205	0.433844	ENSG00000040933	-0.0803305	-0.22459	-	INPP4A
41.5508	-0.273615	0.172777	-1.58363	0.113278	0.433844	ENSG00000198873	-0.080582	-0.222111	-	GRK5
274.315	0.13665	0.0862918	1.58359	0.113288	0.433844	ENSG00000042753	0.0847144	0.127437	-	AP2S1
134.52	-0.167093	0.105537	-1.58326	0.113362	0.433844	ENSG00000116560	-0.087352	-0.155407	-	SFPQ
235.494	0.131688	0.0832124	1.58255	0.113523	0.434109	ENSG00000134825	0.083853	0.124204	-	TMEM258
91.6535	0.197879	0.125203	1.58046	0.114001	0.435529	ENSG00000167699	0.0868748	0.172979	-	GLOD4
80.0716	0.206906	0.130943	1.58012	0.11408	0.435529	ENSG00000011485	0.0863846	0.17643	-	PPP5C
66.3757	0.220445	0.139644	1.57863	0.114422	0.436478	ENSG00000079999	0.0853633	0.1899	-	KEAP1
153.643	0.171683	0.108793	1.57807	0.114551	0.436614	ENSG00000118705	0.0871799	0.154689	-	RPN2
258.247	0.162486	0.10301	1.57737	0.114711	0.436868	ENSG00000162704	0.0868767	0.146362	-	ARPC5
34.947	-0.280811	0.178103	-1.57667	0.114871	0.437124	ENSG00000119509	-0.0792944	-0.221803	-	INVS
264.184	0.143917	0.0913083	1.57616	0.114989	0.437218	ENSG00000105404	0.0853744	0.134535	-	RABAC1
84.7728	-0.209871	0.133217	-1.57541	0.115162	0.437349	ENSG00000162849	-0.0859021	-0.177195	-	KIF26B
51.8409	0.238177	0.151204	1.5752	0.115209	0.437349	ENSG00000142655	0.0836166	0.202384	-	PEX14
75.6961	-0.207934	0.132318	-1.57147	0.116073	0.440114	ENSG00000099917	-0.0857733	-0.182855	-	MED15
404.463	0.119765	0.0762365	1.57097	0.116189	0.440114	ENSG00000132507	0.0809501	0.113411	-	EIF5A
117.623	0.178076	0.113388	1.5705	0.116298	0.440114	ENSG00000177697	0.0867951	0.161253	-	CD151
57.9643	-0.230154	0.146569	-1.57028	0.11635	0.440114	ENSG00000116254	-0.0840075	-0.200042	-	CHD5
160.548	-0.187163	0.11921	-1.57004	0.116407	0.440114	ENSG00000153253	-0.0866272	-0.170239	-	SCN3A
80.0028	-0.236595	0.150783	-1.56911	0.116621	0.44057	ENSG00000184792	-0.0833473	-0.20242	-	OSBP2
35.8379	-0.273868	0.174843	-1.56637	0.117262	0.442635	ENSG00000122912	-0.0793215	-0.209471	-	SLC25A16
51.5703	-0.241211	0.154042	-1.56588	0.117376	0.442709	ENSG00000239521	-0.0826888	-0.196338	-	CASTOR3
37.0456	-0.285903	0.182672	-1.56511	0.117557	0.443034	ENSG00000141068	-0.077897	-0.222799	-	KSR1
86.5044	0.197114	0.125986	1.56458	0.117682	0.44315	ENSG00000136143	0.0859337	0.172739	-	SUCLA2
40.2267	-0.256892	0.164328	-1.56329	0.117985	0.443661	ENSG00000237441	-0.0809269	-0.214142	-	RGL2
72.7967	-0.233612	0.149446	-1.56319	0.118007	0.443661	ENSG00000140718	-0.083218	-0.197632	-	FTO
40.2469	0.278593	0.178429	1.56137	0.118437	0.444444	ENSG00000130764	0.0784421	0.21795	-	LRRC47
36.0159	-0.285534	0.18289	-1.56124	0.118468	0.444444	ENSG00000198900	-0.0776594	-0.2314	-	TOP1
631.687	0.10846	0.0694919	1.56076	0.118581	0.444444	ENSG00000133142	0.0775332	0.102208	-	TCEAL4
91.5105	-0.216988	0.139032	-1.5607	0.118594	0.444444	ENSG00000181722	-0.0844488	-0.193172	-	ZBTB20
64.9092	-0.260922	0.167449	-1.55822	0.119182	0.44629	ENSG00000182272	-0.0801431	-0.211884	-	B4GALNT4
437.951	-0.169123	0.108577	-1.55764	0.119319	0.446449	ENSG00000171858	-0.0860363	-0.154545	-	RPS21
127.422	0.183432	0.117837	1.55666	0.11955	0.446866	ENSG00000113732	0.0859315	0.16413	-	ATP6V0E1
507.397	0.108731	0.0698619	1.55636	0.119621	0.446866	ENSG00000127540	0.0774916	0.103519	-	UQCR11
46.016	0.254585	0.163727	1.55494	0.119961	0.447779	ENSG00000179526	0.0805802	0.202577	-	SHARPIN
241.799	0.179852	0.115774	1.55348	0.12031	0.448722	ENSG00000198830	0.0858103	0.164596	-	HMGN2
165.336	0.155313	0.100021	1.55281	0.120468	0.448946	ENSG00000152082	0.0852755	0.14371	-	MZT2B
183.436	0.144654	0.0932116	1.55189	0.120689	0.448946	ENSG00000164054	0.0843747	0.1346	-	SHISA5
54.1782	-0.238607	0.153846	-1.55095	0.120913	0.448946	ENSG00000125107	-0.0819108	-0.199553	-	CNOT1
66.6549	-0.229097	0.147739	-1.55069	0.120976	0.448946	ENSG00000109265	-0.0827769	-0.19032	-	KIAA1211
591.988	0.14414	0.0929624	1.55052	0.121017	0.448946	ENSG00000139970	0.0842599	0.134727	-	RTN1
41.4867	-0.259074	0.167096	-1.55045	0.121034	0.448946	ENSG00000081026	-0.0797903	-0.208922	-	MAGI3
39.8952	-0.306776	0.197866	-1.55042	0.12104	0.448946	ENSG00000172461	-0.0744846	-0.227188	-	FUT9
158.149	0.151595	0.0978456	1.54933	0.121303	0.448946	ENSG00000196419	0.0848601	0.14044	-	XRCC6
330.811	0.180853	0.116798	1.54843	0.12152	0.448946	ENSG00000166848	0.0855033	0.161715	-	TERF2IP
45.0896	-0.254914	0.164638	-1.54833	0.121544	0.448946	ENSG00000089199	-0.0800805	-0.202571	-	CHGB
39.3006	-0.261852	0.16912	-1.54832	0.121545	0.448946	ENSG00000173914	-0.0793423	-0.209742	-	RBM4B
49.9167	0.255847	0.165296	1.54782	0.121666	0.448946	ENSG00000172663	0.0799464	0.202986	-	TMEM134
109.992	0.167235	0.108132	1.54659	0.121962	0.448946	ENSG00000134375	0.0854095	0.151244	-	TIMM17A
52.7338	0.229225	0.148244	1.54627	0.12204	0.448946	ENSG00000246705	0.0824658	0.18591	-	H2AFJ
131.056	-0.204005	0.131935	-1.54626	0.122042	0.448946	ENSG00000141867	-0.0844124	-0.18096	-	BRD4
35.6864	0.276126	0.178579	1.54624	0.122048	0.448946	ENSG00000167325	0.0776309	0.212113	-	RRM1
179.832	0.14616	0.0945454	1.54593	0.122122	0.448946	ENSG00000164733	0.0842504	0.135551	-	CTSB
41.1731	-0.253692	0.164138	-1.5456	0.122201	0.448946	ENSG00000138768	-0.0800169	-0.210546	-	USO1
42.4928	-0.247804	0.160336	-1.54553	0.122219	0.448946	ENSG00000151490	-0.080621	-0.2032	-	PTPRO
690.45	0.136619	0.0884233	1.54506	0.122333	0.448946	ENSG00000155368	0.0831213	0.128327	-	DBI
54.6404	0.241254	0.156249	1.54404	0.12258	0.448946	ENSG00000125877	0.0811751	0.197166	-	ITPA
38.3365	-0.268866	0.174142	-1.54394	0.122602	0.448946	ENSG00000114573	-0.0782686	-0.216524	-	ATP6V1A
106.383	0.184071	0.119234	1.54378	0.122642	0.448946	ENSG00000143727	0.0851609	0.162456	-	ACP1
235.977	0.133831	0.0867201	1.54325	0.122771	0.448946	ENSG00000007080	0.0826483	0.125855	-	CCDC124
40.266	-0.260622	0.168881	-1.54322	0.122776	0.448946	ENSG00000072518	-0.0791133	-0.208685	-	MARK2
73.7491	0.210407	0.136395	1.54263	0.122921	0.448946	ENSG00000151327	0.083753	0.180372	-	FAM177A1
72.3283	-0.212919	0.138035	-1.5425	0.122953	0.448946	ENSG00000196924	-0.0835618	-0.181233	-	FLNA
157.825	0.148922	0.0965862	1.54186	0.123109	0.449165	ENSG00000163468	0.0843002	0.137631	-	CCT3
35.5134	0.27404	0.17782	1.5411	0.123291	0.449482	ENSG00000090054	0.0774947	0.216676	-	SPTLC1
51.202	-0.241171	0.156579	-1.54025	0.123499	0.449889	ENSG00000140386	-0.0809212	-0.19442	-	SCAPER
76.6576	-0.216567	0.140802	-1.5381	0.124025	0.451091	ENSG00000138834	-0.0829926	-0.186686	-	MAPK8IP3
58.062	-0.219452	0.142705	-1.53781	0.124096	0.451091	ENSG00000133026	-0.0827403	-0.188161	-	MYH10
116.723	-0.170774	0.111057	-1.53772	0.124117	0.451091	ENSG00000180357	-0.0849661	-0.154601	-	ZNF609
45.9305	0.249572	0.162353	1.53722	0.12424	0.451188	ENSG00000242612	0.0798572	0.193585	-	DECR2
96.9826	0.190177	0.123788	1.53631	0.124462	0.451402	ENSG00000146731	0.0845086	0.164512	-	CCT6A
167.941	0.158051	0.102885	1.53619	0.124492	0.451402	ENSG00000112081	0.0845844	0.143286	-	SRSF3
38.4309	-0.2847	0.185414	-1.53549	0.124664	0.451678	ENSG00000164190	-0.0758992	-0.215847	-	NIPBL
306.828	-0.115245	0.0750788	-1.53499	0.124786	0.451772	ENSG00000264364	-0.0786541	-0.110265	-	DYNLL2
105.041	0.17196	0.112055	1.5346	0.124883	0.451774	ENSG00000101940	0.0847961	0.154399	-	WDR13
164.933	-0.151662	0.0988639	-1.53405	0.125018	0.451856	ENSG00000157851	-0.0841267	-0.140498	-	DPYSL5
265.185	0.140227	0.0914294	1.53372	0.125098	0.451856	ENSG00000091592	0.0830864	0.130593	-	NLRP1
62.6525	0.214802	0.140313	1.53087	0.125801	0.454043	ENSG00000120697	0.0826548	0.182372	-	ALG5
43.1978	0.248162	0.16221	1.52988	0.126047	0.454383	ENSG00000108479	0.0794888	0.203355	-	GALK1
58.4653	-0.21758	0.142278	-1.52926	0.1262	0.454383	ENSG00000107779	-0.0823254	-0.185753	-	BMPR1A
63.7213	-0.27716	0.181293	-1.5288	0.126315	0.454383	ENSG00000076356	-0.0762643	-0.230969	-	PLXNA2
830.069	0.129818	0.0849245	1.52863	0.126356	0.454383	ENSG00000204628	0.0814333	0.122218	-	RACK1
36.0853	0.277031	0.181269	1.52829	0.126442	0.454383	ENSG00000101457	0.076242	0.21219	-	DNTTIP1
508.792	0.122648	0.0802592	1.52815	0.126476	0.454383	ENSG00000170091	0.0801016	0.115141	-	NSG2
126.001	0.181976	0.119204	1.52659	0.126862	0.455424	ENSG00000126067	0.0842037	0.162872	-	PSMB2
83.4902	-0.200219	0.13123	-1.52571	0.127082	0.455766	ENSG00000170776	-0.0833398	-0.174289	-	AKAP13
79.2336	0.185355	0.12151	1.52543	0.127152	0.455766	ENSG00000108523	0.0840327	0.165907	-	RNF167
197.873	0.165495	0.108651	1.52318	0.127713	0.457429	ENSG00000174917	0.0841194	0.148923	-	C19orf70
63.4619	-0.216509	0.142203	-1.52254	0.127875	0.457658	ENSG00000186716	-0.0819662	-0.182672	-	BCR
38.432	-0.259748	0.170657	-1.52205	0.127997	0.457668	ENSG00000146433	-0.0777049	-0.206638	-	TMEM181
36.7501	-0.274127	0.180164	-1.52154	0.128124	0.457668	ENSG00000101577	-0.0760829	-0.214098	-	LPIN2
49.1127	-0.24656	0.162097	-1.52106	0.128244	0.457668	ENSG00000173805	-0.079037	-0.207173	-	HAP1
35.1439	-0.280251	0.184314	-1.52051	0.128383	0.457668	ENSG00000138674	-0.0753218	-0.217143	-	SEC31A
65.6651	-0.206398	0.135771	-1.5202	0.128462	0.457668	ENSG00000185666	-0.0825826	-0.180586	-	SYN3
51.9522	-0.229074	0.150724	-1.51982	0.128556	0.457668	ENSG00000156650	-0.0806804	-0.185666	-	KAT6B
156.857	0.184342	0.121324	1.51942	0.128658	0.457668	ENSG00000206503	0.0837072	0.163848	-	HLA-A
38.0779	-0.300248	0.197608	-1.51941	0.128658	0.457668	ENSG00000102893	-0.0729814	-0.229955	-	PHKB
47.1297	-0.267217	0.175997	-1.51831	0.128937	0.458314	ENSG00000175029	-0.0766194	-0.212305	-	CTBP2
95.621	0.191973	0.126499	1.51759	0.129118	0.458581	ENSG00000220205	0.083282	0.168894	-	VAMP2
104.136	0.173521	0.114367	1.51723	0.129208	0.458581	ENSG00000160932	0.0838131	0.156789	-	LY6E
51.0812	0.237574	0.156738	1.51574	0.129585	0.459358	ENSG00000163636	0.0795796	0.192984	-	PSMD6
107.242	0.175167	0.115604	1.51523	0.129713	0.459358	ENSG00000099864	0.0836805	0.156681	-	PALM
101.93	0.225458	0.148842	1.51474	0.129838	0.459358	ENSG00000186395	0.0806681	0.190585	-	KRT10
48.0616	-0.225946	0.149186	-1.51453	0.129892	0.459358	ENSG00000008256	-0.0806091	-0.188851	-	CYTH3
87.9534	-0.189321	0.125011	-1.51443	0.129917	0.459358	ENSG00000113269	-0.0832114	-0.166076	-	RNF130
228.262	0.128376	0.0848702	1.51261	0.130378	0.460542	ENSG00000087191	0.0805636	0.12016	-	PSMC5
89.387	-0.213413	0.141114	-1.51234	0.130448	0.460542	ENSG00000173575	-0.0815407	-0.184559	-	CHD2
47.9781	0.249819	0.165369	1.51067	0.130872	0.461693	ENSG00000242173	0.0779652	0.198688	-	ARHGDIG
74.2963	0.201423	0.133462	1.50922	0.131243	0.462402	ENSG00000099901	0.0822138	0.174729	-	RANBP1
253	0.134503	0.0891273	1.50911	0.13127	0.462402	ENSG00000225663	0.0813219	0.12539	-	MCRIP1
58.0338	-0.212454	0.140832	-1.50857	0.131409	0.462544	ENSG00000072803	-0.0813679	-0.181556	-	FBXW11
42.1304	-0.261953	0.173835	-1.50691	0.131834	0.463692	ENSG00000127947	-0.0763868	-0.210609	-	PTPN12
134.246	0.162652	0.107994	1.50612	0.132037	0.463854	ENSG00000162910	0.0831532	0.147598	-	MRPL55
78.8779	-0.214452	0.142402	-1.50596	0.132078	0.463854	ENSG00000054267	-0.0810334	-0.184738	-	ARID4B
116.303	-0.163691	0.108763	-1.50502	0.132319	0.464353	ENSG00000106665	-0.0831112	-0.147042	-	CLIP2
61.6532	0.211205	0.140583	1.50235	0.133007	0.466232	ENSG00000091972	0.0810564	0.174689	-	CD200
80.7477	0.193448	0.128787	1.50208	0.133077	0.466232	ENSG00000100211	0.0822423	0.165845	-	CBY1
51.8728	-0.247308	0.164676	-1.50179	0.133152	0.466232	ENSG00000106443	-0.0776051	-0.201314	-	PHF14
49.743	0.239899	0.159798	1.50126	0.133287	0.466357	ENSG00000130349	0.0783386	0.19577	-	C6orf203
44.7028	0.262134	0.174711	1.50039	0.133514	0.466801	ENSG00000006282	0.075902	0.211039	-	SPATA20
64.6642	-0.261497	0.174406	-1.49936	0.133781	0.466944	ENSG00000130396	-0.0758988	-0.20942	-	AFDN
73.118	-0.203422	0.135719	-1.49885	0.133913	0.466944	ENSG00000198910	-0.0814106	-0.179377	-	L1CAM
48.6071	0.22664	0.151211	1.49884	0.133916	0.466944	ENSG00000047579	0.0794753	0.189423	-	DTNBP1
213.13	0.146753	0.0979204	1.49869	0.133953	0.466944	ENSG00000100764	0.0820796	0.134444	-	PSMC1
90.1994	0.183647	0.122603	1.4979	0.134158	0.466969	ENSG00000168101	0.082441	0.160029	-	NUDT16L1
59.0434	0.212095	0.141595	1.4979	0.134159	0.466969	ENSG00000189077	0.080691	0.18309	-	TMEM120A
52.6226	0.230144	0.153986	1.49457	0.135026	0.469553	ENSG00000133316	0.078848	0.186101	-	WDR74
46.2687	-0.244371	0.163537	-1.49428	0.135101	0.469553	ENSG00000008086	-0.077387	-0.193697	-	CDKL5
69.5286	-0.240912	0.161296	-1.4936	0.13528	0.469688	ENSG00000143442	-0.0776996	-0.200043	-	POGZ
53.2767	0.236151	0.158153	1.49318	0.135389	0.469688	ENSG00000165233	0.0781568	0.195624	-	CARD19
108.82	0.168035	0.112562	1.49282	0.135485	0.469688	ENSG00000114503	0.0824672	0.150278	-	NCBP2
138.684	0.388911	0.260636	1.49216	0.135657	0.469688	ENSG00000135744	0.0615097	0.254983	-	AGT
72.0898	-0.199656	0.133826	-1.4919	0.135724	0.469688	ENSG00000145495	-0.081221	-0.176965	-	2023-03-06
70.6036	0.201715	0.135212	1.49184	0.135741	0.469688	ENSG00000169084	0.0810771	0.173777	-	DHRSX
52.167	-0.242949	0.163038	-1.49014	0.136188	0.470889	ENSG00000015479	-0.0772449	-0.193626	-	MATR3
164.568	0.183042	0.122902	1.48934	0.136399	0.471131	ENSG00000167553	0.0819472	0.160386	-	TUBA1C
94.7873	-0.251619	0.169081	-1.48815	0.13671	0.471131	ENSG00000160460	-0.076182	-0.206078	-	SPTBN4
65.9998	-0.207543	0.139497	-1.48779	0.136805	0.471131	ENSG00000160209	-0.080385	-0.180669	-	PDXK
62.3915	-0.236545	0.159027	-1.48745	0.136896	0.471131	ENSG00000107758	-0.0777182	-0.197953	-	PPP3CB
38.1458	-0.255512	0.1718	-1.48727	0.136944	0.471131	ENSG00000068366	-0.0756957	-0.201293	-	ACSL4
114.163	0.162197	0.109072	1.48707	0.136995	0.471131	ENSG00000173692	0.0821189	0.14643	-	PSMD1
51.5592	0.240013	0.16142	1.48689	0.137045	0.471131	ENSG00000157911	0.077323	0.195084	-	PEX10
35.0132	-0.28587	0.192269	-1.48682	0.137062	0.471131	ENSG00000198879	-0.0722604	-0.216388	-	SFMBT2
732.381	0.123577	0.0831449	1.48628	0.137205	0.471279	ENSG00000136942	0.0787183	0.115751	-	RPL35
46.6354	0.241589	0.162635	1.48547	0.13742	0.471671	ENSG00000163481	0.0770597	0.193538	-	RNF25
35.5276	-0.267981	0.180902	-1.48136	0.138512	0.474921	ENSG00000219481	-0.07389	-0.212195	-	NBPF1
115.156	0.183544	0.123921	1.48114	0.138569	0.474921	ENSG00000164111	0.0814306	0.165026	-	ANXA5
39.1722	-0.248934	0.168196	-1.48002	0.138867	0.475436	ENSG00000185008	-0.0758967	-0.209026	-	ROBO2
89.1067	0.17813	0.120373	1.47982	0.138922	0.475436	ENSG00000131236	0.0815476	0.157337	-	CAP1
262.477	0.169222	0.11446	1.47845	0.139288	0.476342	ENSG00000184752	0.0816503	0.149453	-	NDUFA12
738.063	0.0999051	0.0676416	1.47698	0.139682	0.476933	ENSG00000131143	0.0724925	0.0955717	-	COX4I1
50.0658	0.255864	0.173259	1.47677	0.139737	0.476933	ENSG00000169612	0.0749107	0.204007	-	RAMAC
83.1921	-0.211743	0.143395	-1.47664	0.139772	0.476933	ENSG00000142949	-0.0793072	-0.17953	-	PTPRF
215.547	0.198662	0.134576	1.47621	0.139888	0.476933	ENSG00000186409	0.0802798	0.170732	-	CCDC30
44.9049	0.239182	0.162058	1.47591	0.139969	0.476933	ENSG00000136783	0.076641	0.197788	-	NIPSNAP3A
66.998	0.200765	0.136083	1.47531	0.140129	0.47713	ENSG00000127125	0.0800752	0.168514	-	PPCS
49.4292	-0.236655	0.160504	-1.47444	0.140362	0.477578	ENSG00000148399	-0.0768006	-0.199526	-	DPH7
42.973	-0.247698	0.168392	-1.47096	0.141301	0.480281	ENSG00000006377	-0.0753894	-0.208639	-	DLX6
39.4396	-0.263099	0.178889	-1.47074	0.141361	0.480281	ENSG00000102189	-0.0736771	-0.205738	-	EEA1
49.8954	-0.247431	0.168296	-1.47022	0.141503	0.480415	ENSG00000126870	-0.0753653	-0.20603	-	WDR60
39.725	-0.254824	0.173444	-1.4692	0.141779	0.480789	ENSG00000109606	-0.0744865	-0.198326	-	DHX15
69.0686	-0.225255	0.153334	-1.46905	0.141818	0.480789	ENSG00000219438	-0.0775674	-0.183874	-	FAM19A5
427.273	0.132239	0.0900595	1.46835	0.14201	0.48109	ENSG00000154723	0.0792912	0.122979	-	ATP5PF
273.897	0.145842	0.0993573	1.46785	0.142145	0.481201	ENSG00000189060	0.0805235	0.133441	-	H1F0
115.871	0.164249	0.111978	1.4668	0.142429	0.481444	ENSG00000137106	0.0810191	0.148047	-	GRHPR
62.0956	-0.217524	0.148366	-1.46613	0.142614	0.481444	ENSG00000181555	-0.078094	-0.182239	-	SETD2
133.07	0.162719	0.111036	1.46546	0.142795	0.481444	ENSG00000062582	0.0809414	0.146649	-	MRPS24
[truncated: 15,210 more rows]

## Sheet: j
baseMean	log2FoldChange	lfcSE	stat	pvalue	padj	gene_id	log2FC.shrunk.ashr	log2FC.shrunk.normal	sign	gene_name
[truncated: 16,648 more rows]

[truncated: 1 more sheets: k]
