# Supplementary material for: In vitro modeling of the human dopaminergic system using spatially arranged ventral midbrain–striatum–cortex assembloids
Source: Nat Methods. 2023 Dec 5;20(12):2034–47. doi: 10.1038/s41592-023-02080-x (PMC10703680; doi:10.1038/s41592-023-02080-x)
Supplement: Supplementary file 11 — Statistical source data for graphs in Extended Data Fig. 1. [file 41592_2023_2080_MOESM11_ESM.xlsx]

## Sheet: a
FOXA2 dosecurve (expression level relative to TBP)
SAG0	SAG100	SAG200	SAG300	SAG400	SAG600	SAG800	SAG1000
0.07	0.86	1.15	1.5	1.42	1.75	1.54	1.32
0.03	0.84	1.88	1.49	1.98	1.53	1.79	1.43
0.03	0.87	1.57	1.43	1.72	1.61	1.54	1.52
0.000708	0.08479	0.354435	1.83939	1.67486	2.41522	2.89806	2.29362
0.003437	0.131141	0.639736	2.1981	2.34528	2.45053	2.08209	2.30673

## Sheet: d
Organoid length quantification (in mm)
VM	Striatum	Cortex	MISCOs
1.67789	3.31585	3.41169	4.832
1.40556	3.38374	3.31745	4.734
1.81366	3.08905	4.01864	5.113
1.6715	3.90603	3.30228	5.392
1.83203	3.55544	3.50433	5.704
1.63876	3.04353	3.6337	6.679
2.38467	2.84787	4.02103	5.517
2.17304	2.70891	4.06416	6.164
2.56116	2.54519	3.90204	4.984
2.66977	2.99721	3.68162	5.286
1.94862	2.538	3.79742	4.931
2.51963	2.75682	3.21922	4.91
2.51804	2.96127	3.42766	4.721
2.14988	2.4797	3.36377	4.994
2.09397	2.86863	3.84853	5.685
2.35432	3.25596	3.55863	5.012
1.87275	3.38134	3.21922	5.056
	3.2895	3.52829	4.843
	2.76002	3.22561	4.602
	3.03714	3.21363	4.573
	2.98762	3.85971	4.945
	3.20485		4.345
			4.262
			4.886
			4.423
			4.672
			4.31
			4.764
			4.689
			4.393
			4.462
			4.527
			4.34
			4.838
			4.773
			4.727
			4.377
			4.625
			4.606

## Sheet: e
LMX1A quantifications
	Recording 1	Recording 2	Recording 3	Recording 4	Recording 5	Recording 6	Recording 7	Recording 8
LMX1A	29	79	49	22	25	43	24	25
LMX1A TH	8	24	14	5	8	11	5	7
percentage	0.275862	0.303797	0.285714	0.227273	0.32	0.255814	0.208333	0.28
EN1 quantifications
	Recording 1	Recording 2	Recording 3	Recording 4	Recording 5
EN1	18	13	15	31	10
EN1 TH	5	8	5	8	6
percentage	0.277778	0.615385	0.333333	0.258065	0.6
FOXA2 quantifications
	Recording 1	Recording 2	Recording 3	Recording 4	Recording 5	Recording 6	Recording 7	Recording 8
FOXA2	30	55	28	25	50	56	44	48
FOXA2 TH	9	32	10	8	15	19	16	23
percentage	0.3	0.581818	0.357143	0.32	0.3	0.339286	0.363636	0.479167

## Sheet: i
Quantification DAPI/TH positive tissue
	area	TH+ area	percentage
176/1	532734	532734	1
	1529753	114467	0.0748271
	1446167	502459	0.347442
	3670962	787495	0.21452
	2919474	301476	0.103264
	357508	357508	1
	355194	23987	0.0675321
178/5	1995936	969834	0.485904
	3254248	949816	0.29187
	3508716	1294331	0.36889
	3021178	1941464	0.642618
	1913154	1430853	0.747903
178/6	51960	42745	0.822652
	99776	74996	0.751644
	307244	273654	0.890673
	212048	122633	0.578327
	575093	440066	0.765208
	1461399	1315216	0.899971
H1	783707	618950	0.789772
	897713	567304	0.631944
	818855	680305	0.8308
	552923	244623	0.442418
H7	3957807	2143927	0.541696
	3358962	1770999	0.527246
	4976448	2196057	0.44129
	3709149	1797837	0.484703
H9	968636	895794	0.924799
	1139872	1066803	0.935897
	1229901	1107416	0.900411
	852332	741589	0.870071
	1102894	989520	0.897203
