# Supplementary material for: In vitro modeling of the human dopaminergic system using spatially arranged ventral midbrain–striatum–cortex assembloids
Source: Nat Methods. 2023 Dec 5;20(12):2034–47. doi: 10.1038/s41592-023-02080-x (PMC10703680; doi:10.1038/s41592-023-02080-x)
Supplement: Supplementary file 12 — Statistical source data for graphs in Extended Data Fig. 2. [file 41592_2023_2080_MOESM12_ESM.xlsx]

## Sheet: b-d
PAX6			Values are % of total rosettes being positive for PAX6
ctrl	IWP2-SAG0	IWP2-SAG10	IWP2-SAG25	IWP2-SAG250	IWP2-SAG75	IWP2-SAG100
45.4545	40	36.8421	40	72.7273	0	0
70	62.5	47.3684	8.3333	73.3333	0	0
46.6667	55.5556	31.8182	50	100	0	0
23.5294	87.5	16.6667	46.6667	87.5	0	0
78.9474	60.8696	18.75	0	46.6667	0	0
82.3529	81.8182	35	11.7647	71.4286	0	0
25	39.1304	16.6667	15.3846	43.75	0	0
52.381	93.3333	37.5	8.3333	25	0	0
60.7143	0	0	22.2222	41.3793	0	0
70.5882	98.1818	0	0	22.2222	42.8571	0
36.3636	80	6.25	0	11.1111	0
54.5455		26.6667		75	42.8571
81.8182
54.5455
52.7778
GSX2			Values are % of total rosettes being positive for GSX2
ctrl	IWP2-SAG0	IWP2-SAG10	IWP2-SAG25	IWP2-SAG250	IWP2-SAG75	IWP2-SAG100
95.4545	100	94.7368	60	100	64.2857	14.2857
100	87.5	100	91.6667	93.3333	72.7273	45.4545
100	94.4444	100	100	92.3077	30.7692	30.7692
100	93.75	100	66.6667	93.75	33.3333	44.4444
100	91.3043	93.75	62.5	100	52.9412	55.5556
94.1176	95.4545	95	94.1176	100	54.5455	40
100	91.3043	88.8889	69.2308	93.75	72.7273	21.4286
90.4762	93.3333	100	75	87.5	84.6154	18.1818
85.7143	71.4286	100	72.2222	79.3103	16.6667	36.3636
100	85.4545	100	92.8571	66.6667	57.1429	33.3333
90.9091	100	100	94.4444	61.1111	18.1818
93.9394		93.3333		30	28.5714
95.4545
90.9091
88.8889
PAX6			Values are % of total rosettes being positive for GSX2 and negative for PAX6
ctrl	IWP2-SAG0	IWP2-SAG10	IWP2-SAG25	IWP2-SAG250	IWP2-SAG75	IWP2-SAG100
50	60	63.1579	33.3333	27.2727	64.2857	14.2857
25	25	47.3684	83.3333	20	72.7273	45.4545
53.3333	33.3333	72.7273	50	0	30.7692	30.7692
76.4706	12.5	88.8889	53.3333	6.25	44.4444	44.4444
21.0526	26.087	68.75	62.5	53.3333	52.9412	55.5556
11.7647	9.0909	65	88.2353	28.5714	54.5455	40
75	47.8261	77.7778	84.6154	50	72.7273	21.4286
42.8571	6.6667	62.5	66.6667	62.5	84.6154	18.1818
25	71.4286	100	50	37.931	16.6667	36.3636
29.4118	0	100	92.8571	44.4444	14.2857	33.3333
54.5455	20	93.75	94.4444	50	18.1818	0
39.3939		66.6667		0	0	0
13.6364
36.3636
36.1111

## Sheet: h
GFP fluorescence intensity of:
DLXi5/6-GFP+ DARPP32-	DARPP32+	DLXi5/6-GFP-
6817.74	1070.45	450.218
6978.64	1048.81	509.885
3984.3	1096.65	500.558
2267.91	988.907	129.647
6281.44	849.339	315.772
6445.23	1098.3	223.599
7232.74	1043.19	538.519
6746.98	1155.09	510.605
6664.91	988.757	198.688
3418.11	958.849	386.64
3433.88	1195.61	311.302
4743.95	944.552	201.762
4587.72	994.489	313.996
4174.68	943.881	315.242
4868.97	902.976	509.468
6105.63	1014.35	311.86
3560.15	703.771	434.592
4698.07	776.139	505.718
4281.15	936.522	456.75
5794.85	859.268	581.534
4930.18	589.261	316.986
4647.43	803.776	261.611
3527.58	960.193	465.327
4695.27	1276.51	414.872
4199.45	838.841	262.18
4309.71	1262.36	255.993
4638.41	825.422	322.597
	701.567	434.798
	885.319	210.139
	1010.79	289.346
	989.921	402.201
	1278.76
	988.674
	996.15
	1013.84
	883.593
	1214.94
