# Supplementary material for: In vitro modeling of the human dopaminergic system using spatially arranged ventral midbrain–striatum–cortex assembloids
Source: Nat Methods. 2023 Dec 5;20(12):2034–47. doi: 10.1038/s41592-023-02080-x (PMC10703680; doi:10.1038/s41592-023-02080-x)
Supplement: Supplementary file 13 — Statistical source data for graphs in Extended Data Fig. 3. [file 41592_2023_2080_MOESM13_ESM.xlsx]

## Sheet: c
Panel c:	GSX2 positive rosettes (in %)
Cell line
176-1		rosettes_total	GSX2+ rosettes_total	percentage
	org1	13	13	100
	org2	27	8	29.6296
	org3	28	14	50
	org4	14	7	50
178-5	org1	19	0	0
	org2	22	0	0
	org3	19	0	0
	org4	15	0	0
178/6	org1	8	8	100
	org2	7	7	100
	org3	8	8	100
	org4	10	10	100
	org5	4	3	75
H1	org1	22	20	90.9091
	org2	15	15	100
	org3	12	9	75
	org4	19	14	73.6842
	org5	14	10	71.4286
H7	org1	8	6	75
	org2	12	10	83.3333
	org3	11	11	100
	org4	14	11	78.5714
	org5	18	18	100
H9	org1	11	11	100
	org2	13	12	92.3077
	org3	15	14	93.3333
	org4	10	8	80
	org5	4	4	100

## Sheet: e
Panel e:	Str-DARPP32+ tissue
Cell line
176-1		DAPI area	DARPP32+ area	percentage
	org1	3965190	2478457	62.5054
	org2	4189914	2955633	70.5416
	org3	4149474	3286761	79.2091
	org4	3875337	3160522	81.5548
	org5	4017376	3533959	87.9668
178-5	org1	3789958	140674	3.71176
	org2	3262456	185132	5.67462
	org3	1698825	0	0
	org4	2825846	2521259	89.2214
178/6	org1	1267261	1036387	81.7817
	org2	1783020	1482482	83.1444
	org3	1725053	1346105	78.0327
	org4	1746462	1155532	66.1642
	org5	2059590	1790390	86.9294
	org6	963035	868439	90.1773
H1	org1	2174631	266597	12.2594
	org2	2703414	2148663	79.4796
	org3	3391905	2436946	71.8459
	org4	2064524	1584810	76.7639
	org5	2590554	2196749	84.7984
	org6	2465811	1034220	41.9424
H7	org1	2514044	1034220	41.1377
	org2	1642639	1112154	67.7053
	org3	1486485	257514	17.3237
	org4	2126949	1368612	64.3463
	org5	2241150	1615884	72.1007
	org6	1674693	942499	56.2789
H9	org1	1958830	1632249	83.3278
	org2	2205177	1413969	64.1204
	org3	2012622	1565886	77.8033
	org4	2163234	1820046	84.1354
	org5	2353230	1693847	71.9797
	org6	2074846	1777982	85.6922
