# Supplementary material for: In vitro modeling of the human dopaminergic system using spatially arranged ventral midbrain–striatum–cortex assembloids
Source: Nat Methods. 2023 Dec 5;20(12):2034–47. doi: 10.1038/s41592-023-02080-x (PMC10703680; doi:10.1038/s41592-023-02080-x)
Supplement: Supplementary file 14 — Differential gene expression data of individual VM, striatal and cortical organoid comparisons for graphs/plots in Extended Data Fig. 1. [file 41592_2023_2080_MOESM14_ESM.xlsx]

## Sheet: a,b
baseMean	log2FoldChange	lfcSE	stat	pvalue	padj	gene_id	log2FC.shrunk.ashr	log2FC.shrunk.normal	sign	gene_name
34.9253	-8.03663	1.04845	-7.66523	1.79e-14	1.9e-12	ENSG00000204103	-7.20062	-4.8859	down	MAFB
16.0447	-7.64225	1.07893	-7.08314	1.41e-12	1.24e-10	ENSG00000125363	-6.77842	-4.00746	down	AMELX
39.3511	-7.48602	1.02288	-7.31858	2.51e-13	2.39e-11	ENSG00000106852	-6.71245	-4.92447	down	LHX6
155.461	-7.14627	0.477288	-14.9727	1.11e-50	1.22e-47	ENSG00000101438	-6.97359	-6.04981	down	SLC32A1
10.4988	-7.03093	1.10953	-6.33688	2.34e-10	1.44e-08	ENSG00000178343	-6.15082	-3.44126	down	SHISA3
37.2436	-6.81286	0.865373	-7.87274	3.47e-15	3.92e-13	ENSG00000170419	-6.27519	-4.72015	down	VSTM2A
35.4175	-6.74373	0.869304	-7.75762	8.65e-15	9.47e-13	ENSG00000169432	-6.20392	-4.64474	down	SCN9A
12.2802	-6.51679	1.09141	-5.97101	2.36e-09	1.24e-07	ENSG00000105880	-5.68464	-3.51311	down	DLX5
12.1301	-6.50173	1.09413	-5.94238	2.81e-09	1.47e-07	ENSG00000132911	-5.66584	-3.49297	down	NMUR2
179.102	-6.4955	0.36463	-17.814	5.5e-71	9.86e-68	ENSG00000128683	-6.39888	-5.79384	down	GAD1
11.6162	-6.43498	1.09568	-5.87302	4.28e-09	2.17e-07	ENSG00000006377	-5.59848	-3.43545	down	DLX6
6.45769	-6.32996	1.15264	-5.49169	3.98e-08	1.69e-06	ENSG00000136352	-5.40259	-2.83883	down	NKX2-1
10.8033	-6.32893	1.09986	-5.75431	8.7e-09	4.17e-07	ENSG00000129538	-5.48818	-3.34425	down	RNASE1
10.5037	-6.29189	1.11417	-5.64714	1.63e-08	7.4e-07	ENSG00000178573	-5.42883	-3.25456	down	MAF
174.809	-6.23239	0.341721	-18.2382	2.57e-74	5.25e-71	ENSG00000145708	-6.14937	-5.61614	down	CRHBP
49.0213	-6.20805	0.627808	-9.88845	4.67e-23	1.17e-20	ENSG00000122584	-5.93299	-4.78803	down	NXPH1
5.92367	-6.2052	1.1617	-5.34148	9.22e-08	3.66e-06	ENSG00000204335	-5.26165	-2.73613	down	SP5
193.88	-6.12418	0.320081	-19.1332	1.34e-81	3.83e-78	ENSG00000006128	-6.05199	-5.57157	down	TAC1
22.0264	-6.04425	0.886152	-6.82078	9.05e-12	6.72e-10	ENSG00000162624	-5.5068	-4.00496	down	LHX8
13.7853	-5.94704	1.06234	-5.59807	2.17e-08	9.59e-07	ENSG00000017427	-5.16798	-3.51567	down	IGF1
242.616	-5.83822	0.268306	-21.7595	5.61e-105	4.02e-101	ENSG00000118785	-5.78875	-5.44144	down	SPP1
3.91492	-5.60684	1.25587	-4.46451	8.03e-06	0.000217	ENSG00000217236	-4.36692	-2.14561	down	SP9
6.45302	-5.57807	1.14955	-4.8524	1.22e-06	3.91e-05	ENSG00000229415	-4.62051	-2.67004	down	SFTA3
1458.51	-5.40492	0.560771	-9.63837	5.51e-22	1.14e-19	ENSG00000157005	-5.19708	-4.01603	down	SST
60.1823	-5.3706	0.448275	-11.9806	4.49e-33	3.06e-30	ENSG00000116729	-5.23826	-4.53785	down	WLS
32.1217	-5.35419	0.598055	-8.95268	3.47e-19	5.72e-17	ENSG00000171864	-5.11799	-4.13373	down	PRND
3.08944	-5.26682	1.28538	-4.09748	4.18e-05	0.000941	ENSG00000198523	-3.74851	-1.92746	down	PLN
12.5951	-5.21338	0.921678	-5.6564	1.55e-08	7.03e-07	ENSG00000182968	-4.62883	-3.2284	down	SOX1
5.00343	-5.1935	1.19263	-4.35467	1.33e-05	0.000339	ENSG00000139329	-4.02263	-2.29972	down	LUM
161.435	-4.98375	0.258068	-19.3118	4.28e-83	1.53e-79	ENSG00000241563	-4.94091	-4.66188	down	CORT
2.42213	-4.91516	1.3386	-3.67186	0.000241	0.00434644	ENSG00000119973	-2.81241	-1.67859	down	PRLHR
6.61846	-4.86146	1.13157	-4.29622	1.74e-05	0.000436	ENSG00000120708	-3.76864	-2.50956	down	TGFBI
48.7471	-4.83603	0.426152	-11.3481	7.58e-30	3.74e-27	ENSG00000143248	-4.71837	-4.12391	down	RGS5
3.79388	-4.77961	1.22728	-3.89448	9.84e-05	0.00200059	ENSG00000144227	-3.20702	-1.99032	down	NXPH2
3.50419	-4.67071	1.25314	-3.72719	0.000194	0.00361335	ENSG00000164690	-2.85882	-1.88366	down	SHH
2.00449	-4.64394	1.49533	-3.10562	0.00189882	0.0248076	ENSG00000134259	-1.48252	-1.33611	down	NGF
54.5171	-4.57304	0.383964	-11.9101	1.05e-32	6.83e-30	ENSG00000157103	-4.47706	-3.99073	down	SLC6A1
10.8134	-4.55708	0.830425	-5.48765	4.07e-08	1.72e-06	ENSG00000181649	-4.06263	-2.91655	down	PHLDA2
1.88307	-4.5521	1.42351	-3.19779	0.00138483	0.0191392	ENSG00000189184	-1.67439	-1.41167	down	PCDH18
44.3166	-4.49217	0.411833	-10.9077	1.06e-27	4.74e-25	ENSG00000136750	-4.3807	-3.85145	down	GAD2
1.75411	-4.44873	1.477	-3.01201	0.00259523	0.0319818	ENSG00000153071	-1.30296	-1.30505	down	DAB2
4.7336	-4.35088	1.1682	-3.72444	0.000196	0.00362465	ENSG00000180044	-2.74077	-2.09776	down	C3orf80
2.84973	-4.345	1.29821	-3.34693	0.000817	0.0123927	ENSG00000180440	-1.97937	-1.62741	down	SERTM1
35.078	-4.32862	0.441246	-9.80999	1.02e-22	2.25e-20	ENSG00000147256	-4.19783	-3.63819	down	ARHGAP36
2.69499	-4.27491	1.30959	-3.26432	0.00109727	0.0158209	ENSG00000174600	-1.79668	-1.58773	down	CMKLR1
6.78849	-4.27247	0.975925	-4.37787	1.2e-05	0.000311	ENSG00000173947	-3.44793	-2.40654	down	PIFO
4.47425	-4.2595	1.18058	-3.60796	0.000309	0.00538739	ENSG00000135346	-2.49581	-2.01191	down	CGA
1.48646	-4.2094	1.54871	-2.71801	0.0065676	NA	ENSG00000176076	-0.855858	-1.15218	-	KCNE5
6.51229	-4.20671	0.984617	-4.27243	1.93e-05	0.000475	ENSG00000123901	-3.32968	-2.3384	down	GPR83
36.0619	-4.19092	0.422817	-9.91191	3.7e-23	9.63e-21	ENSG00000150722	-4.06893	-3.56195	down	PPP1R1C
6.1979	-4.16948	1.00211	-4.16072	3.17e-05	0.000736	ENSG00000165966	-3.21455	-2.28216	down	PDZRN4
20.825	-4.15994	0.545096	-7.63159	2.32e-14	2.43e-12	ENSG00000148926	-3.95082	-3.24975	down	ADM
116.354	-4.12583	0.24499	-16.8408	1.23e-63	1.76e-60	ENSG00000166426	-4.08556	-3.87939	down	CRABP1
6.07331	-4.12285	0.996137	-4.13884	3.49e-05	0.000802	ENSG00000115844	-3.16558	-2.26433	down	DLX2
2.45313	-4.11372	1.33146	-3.08963	0.00200409	0.0260168	ENSG00000196954	-1.44034	-1.46856	down	CASP4
2.4068	-4.10414	2.20063	-1.86499	0.0621835	0.350445	ENSG00000164900	-0.255975	-0.601322	-	GBX1
7.80145	-4.08037	0.874133	-4.6679	3.04e-06	8.97e-05	ENSG00000187094	-3.45313	-2.4644	down	CCK
1.34642	-4.0678	1.56113	-2.60567	0.00916942	NA	ENSG00000188467	-0.729819	-1.10295	-	SLC24A5
1.34151	-4.06369	1.59278	-2.55132	0.0107316	NA	ENSG00000205358	-0.674186	-1.0698	-	MT1H
36.7169	-4.03789	0.404079	-9.99282	1.64e-23	4.35e-21	ENSG00000185633	-3.92397	-3.46947	down	NDUFA4L2
19.02	-4.02546	0.561462	-7.1696	7.52e-13	6.74e-11	ENSG00000144355	-3.79729	-3.09511	down	DLX1
21.9252	-3.95611	0.513955	-7.6974	1.39e-14	1.49e-12	ENSG00000117318	-3.76451	-3.14745	down	ID3
18.1376	-3.94051	0.56384	-6.98871	2.77e-12	2.27e-10	ENSG00000135919	-3.70646	-3.01867	down	SERPINE2
2.14413	-3.92796	1.37968	-2.84701	0.00441326	0.0491078	ENSG00000165509	-1.03547	-1.33201	down	MAGEC3
41.5213	-3.92599	0.374909	-10.4719	1.16e-25	4.39e-23	ENSG00000104327	-3.82635	-3.43282	down	CALB1
1.21448	-3.91825	1.60255	-2.44501	0.0144847	NA	ENSG00000138675	-0.582067	-1.02541	-	FGF5
5.45575	-3.91132	1.02101	-3.83084	0.000128	0.00253859	ENSG00000171873	-2.70756	-2.05344	down	ADRA1D
3.49699	-3.89466	1.23573	-3.15172	0.00162314	0.0217613	ENSG00000147041	-1.53881	-1.69748	down	SYTL5
43.1292	-3.8582	0.362377	-10.6469	1.8e-26	7.83e-24	ENSG00000225968	-3.76402	-3.39947	down	ELFN1
2.01558	-3.82937	1.394	-2.74704	0.00601349	0.0631394	ENSG00000100336	-0.900174	-1.27254	-	APOL4
4.89547	-3.75841	1.02695	-3.65978	0.000252	0.00452799	ENSG00000159713	-2.39751	-1.95799	down	TPPP3
1.08374	-3.75426	3.45035	-1.08808	0.276559	NA	ENSG00000019582	-0.0903062	-0.257558	-	CD74
1.0831	-3.75343	3.39936	-1.10416	0.269524	NA	ENSG00000154342	-0.0926363	-0.265158	-	WNT3A
1.08126	-3.75012	1.68085	-2.23108	0.0256757	NA	ENSG00000183783	-0.434125	-0.91992	-	KCTD8
1.07998	-3.74882	1.69396	-2.21306	0.0268938	NA	ENSG00000276180	-0.423424	-0.909261	-	HIST1H4I
1.07934	-3.74819	1.72632	-2.1712	0.0299159	NA	ENSG00000182795	-0.39962	-0.883973	-	C1orf116
27.4688	-3.74564	0.442937	-8.45637	2.76e-17	3.73e-15	ENSG00000154589	-3.59918	-3.12525	down	LY96
1.07443	-3.7431	1.66612	-2.2466	0.0246656	NA	ENSG00000165643	-0.443796	-0.930667	-	SOHLH1
1.90966	-3.72421	1.45081	-2.56699	0.0102587	0.0966587	ENSG00000147437	-0.698491	-1.14719	-	GNRH1
1.87953	-3.72389	1.40934	-2.64229	0.0082348	0.0812818	ENSG00000189269	-0.777241	-1.21553	-	DRICH1
7.85683	-3.71685	0.799821	-4.6471	3.37e-06	9.83e-05	ENSG00000171885	-3.16316	-2.34786	down	AQP4
1.75008	-3.61174	1.43993	-2.50827	0.0121323	0.1104	ENSG00000145358	-0.644769	-1.13756	-	DDIT4L
73.841	-3.58777	0.306147	-11.7191	1.02e-31	6.07e-29	ENSG00000152578	-3.51693	-3.2619	down	GRIA4
54.6983	-3.57261	0.312539	-11.4309	2.93e-30	1.5e-27	ENSG00000172348	-3.49844	-3.23914	down	RCAN2
0.945548	-3.55681	1.74625	-2.03683	0.0416672	NA	ENSG00000110848	-0.337165	-0.832339	-	CD69
0.945548	-3.55681	1.74625	-2.03683	0.0416672	NA	ENSG00000284512	-0.337165	-0.832339	-	AC092718.8
0.9437	-3.55463	1.72928	-2.05556	0.0398251	NA	ENSG00000145423	-0.345807	-0.843874	-	SFRP2
0.943061	-3.55389	1.72952	-2.05484	0.0398948	NA	ENSG00000180613	-0.345489	-0.843588	-	GSX2
0.941853	-3.55247	1.7477	-2.03265	0.0420876	NA	ENSG00000141255	-0.33538	-0.830691	-	SPATA22
31.6267	-3.5504	0.405737	-8.75049	2.12e-18	3.31e-16	ENSG00000111907	-3.42281	-3.03263	down	TPD52L1
0.938086	-3.54672	3.39994	-1.04317	0.296869	NA	ENSG00000136327	-0.0863236	-0.261445	-	NKX2-8
47.6576	-3.54488	0.337882	-10.4915	9.45e-26	3.66e-23	ENSG00000187193	-3.45727	-3.16613	down	MT1X
8.40015	-3.5423	0.76445	-4.63378	3.59e-06	0.000104	ENSG00000125144	-3.02145	-2.28121	down	MT1G
18.0133	-3.52551	0.526605	-6.6948	2.16e-11	1.53e-09	ENSG00000102445	-3.30443	-2.76017	down	RUBCNL
17.7278	-3.49896	0.516051	-6.78025	1.2e-11	8.82e-10	ENSG00000004848	-3.28586	-2.76474	down	ARX
10.5356	-3.4493	0.658242	-5.24017	1.6e-07	6.13e-06	ENSG00000072182	-3.08369	-2.43187	down	ASIC4
6.36601	-3.38494	0.83927	-4.03319	5.5e-05	0.00120954	ENSG00000259417	-2.60249	-2.03527	down	CTXND1
5.2035	-3.3819	0.941668	-3.5914	0.000329	0.00566576	ENSG00000101384	-2.13912	-1.84519	down	JAG1
28.2712	-3.36384	0.413168	-8.14158	3.9e-16	4.78e-14	ENSG00000152214	-3.22552	-2.85533	down	RIT2
31.5023	-3.35697	0.384845	-8.72292	2.71e-18	4.18e-16	ENSG00000010278	-3.23726	-2.90838	down	CD9
1.479	-3.34452	1.52395	-2.19464	0.0281895	NA	ENSG00000237172	-0.422161	-0.958894	-	B3GNT9
31.0255	-3.34447	0.384122	-8.70679	3.13e-18	4.72e-16	ENSG00000145824	-3.22488	-2.9002	down	CXCL14
1.50127	-3.34406	1.49924	-2.2305	0.0257143	NA	ENSG00000196407	-0.443157	-0.971338	-	THEM5
0.812328	-3.33719	1.94052	-1.71974	0.085479	NA	ENSG00000146250	-0.225849	-0.678147	-	PRSS35
0.81048	-3.33442	1.83437	-1.81775	0.069102	NA	ENSG00000168505	-0.25654	-0.736207	-	GBX2
0.81048	-3.33442	1.83437	-1.81775	0.069102	NA	ENSG00000186198	-0.25654	-0.736207	-	SLC51B
0.80984	-3.33355	1.8347	-1.81694	0.0692259	NA	ENSG00000171496	-0.256286	-0.735883	-	OR1L8
0.809272	-3.33316	3.37143	-0.988647	0.322836	NA	ENSG00000261247	-0.0811877	-0.26138	-	GOLGA8T
0.807993	-3.33103	1.81722	-1.83303	0.0667981	NA	ENSG00000121236	-0.261755	-0.745558	-	TRIM6
0.807993	-3.33103	1.81722	-1.83303	0.0667981	NA	ENSG00000174453	-0.261755	-0.745558	-	VWC2L
0.807993	-3.33103	1.81722	-1.83303	0.0667981	NA	ENSG00000183196	-0.261755	-0.745558	-	CHST6
0.806784	-3.3293	1.94399	-1.71262	0.0867833	NA	ENSG00000164647	-0.223914	-0.675433	-	STEAP1
0.806145	-3.32849	1.83667	-1.81225	0.0699483	NA	ENSG00000095110	-0.254822	-0.734004	-	NXPE1
0.806145	-3.32849	1.83667	-1.81225	0.0699483	NA	ENSG00000128313	-0.254822	-0.734004	-	APOL5
0.804297	-3.32573	1.95406	-1.70196	0.0887629	NA	ENSG00000134398	-0.220907	-0.669809	-	ERN2
4.88217	-3.32145	0.954649	-3.47924	0.000503	0.00818	ENSG00000154645	-1.95908	-1.79333	down	CHODL
5.08413	-3.31792	0.966047	-3.43454	0.000594	0.00942985	ENSG00000125378	-1.89307	-1.7511	down	BMP4
63.5574	-3.31224	0.293105	-11.3005	1.3e-29	6.23e-27	ENSG00000113319	-3.24289	-3.03392	down	RASGRF2
31.2778	-3.25985	0.393811	-8.27769	1.26e-16	1.67e-14	ENSG00000196104	-3.13153	-2.80219	down	SPOCK3
14.3416	-3.24487	0.556721	-5.82855	5.59e-09	2.76e-07	ENSG00000163273	-2.98043	-2.46801	down	NPPC
30.2756	-3.22252	0.409869	-7.8623	3.77e-15	4.22e-13	ENSG00000181234	-3.0821	-2.73847	down	TMEM132C
2.31799	-3.21104	1.32036	-2.43193	0.0150186	0.131008	ENSG00000165588	-0.584677	-1.22654	-	OTX2
5.71294	-3.20122	0.861231	-3.71703	0.000202	0.00371812	ENSG00000187714	-2.20359	-1.87085	down	SLC18A3
22.6635	-3.18973	0.434035	-7.34901	2e-13	1.93e-11	ENSG00000152583	-3.03068	-2.66969	down	SPARCL1
165.986	-3.18284	0.189946	-16.7566	5.07e-63	6.61e-60	ENSG00000172137	-3.15306	-3.06281	down	CALB2
12.3446	-3.16927	0.593068	-5.34385	9.1e-08	3.62e-06	ENSG00000178235	-2.85967	-2.33912	down	SLITRK1
25.8371	-3.16663	0.406255	-7.79469	6.46e-15	7.17e-13	ENSG00000082293	-3.02708	-2.70171	down	COL19A1
3.44506	-3.15259	1.1114	-2.8366	0.00455973	0.0504633	ENSG00000138772	-0.995827	-1.45235	-	ANXA3
11.1747	-3.14964	0.608779	-5.1737	2.3e-07	8.57e-06	ENSG00000168772	-2.81886	-2.29562	down	CXXC4
13.3055	-3.14678	0.582511	-5.4021	6.59e-08	2.7e-06	ENSG00000047648	-2.84781	-2.33872	down	ARHGAP6
7.77682	-3.14009	0.735152	-4.27135	1.94e-05	0.000476	ENSG00000139438	-2.57264	-2.04822	down	FAM222A
2.17328	-3.11286	1.34287	-2.31807	0.0204457	0.164572	ENSG00000197261	-0.502286	-1.15514	-	C6orf141
2.20195	-3.0965	1.35713	-2.28166	0.0225094	0.176673	ENSG00000122861	-0.478605	-1.12272	-	PLAU
9.65321	-3.09349	0.651052	-4.75153	2.02e-06	6.16e-05	ENSG00000172031	-2.69365	-2.17296	down	EPHX4
6.39876	-3.07898	0.786771	-3.91343	9.1e-05	0.00188729	ENSG00000177106	-2.31298	-1.91954	down	EPS8L2
4.1884	-3.0776	0.982269	-3.13315	0.0017294	0.0228861	ENSG00000113555	-1.38705	-1.60347	down	PCDH12
0.67662	-3.0736	2.06693	-1.48703	0.137006	NA	ENSG00000114455	-0.170813	-0.573822	-	HHLA2
0.676051	-3.07266	2.09582	-1.46609	0.142624	NA	ENSG00000128271	-0.166227	-0.562071	-	ADORA2A
0.675412	-3.07142	1.96417	-1.56372	0.117882	NA	ENSG00000164532	-0.188668	-0.617505	-	TBX20
0.675412	-3.07142	1.96417	-1.56372	0.117882	NA	ENSG00000235098	-0.188668	-0.617505	-	ANKRD65
0.674133	-3.06932	1.96512	-1.5619	0.118312	NA	ENSG00000145283	-0.188256	-0.616763	-	SLC10A6
0.674133	-3.06932	1.96512	-1.5619	0.118312	NA	ENSG00000204414	-0.188256	-0.616763	-	CSHL1
0.671645	-3.06512	2.07127	-1.47983	0.138918	NA	ENSG00000222047	-0.169345	-0.570879	-	C10orf55
0.670437	-3.06322	1.96791	-1.55659	0.119568	NA	ENSG00000021355	-0.187067	-0.614608	-	SERPINB1
0.670437	-3.06322	1.96791	-1.55659	0.119568	NA	ENSG00000159248	-0.187067	-0.614608	-	GJD2
0.670437	-3.06322	1.96791	-1.55659	0.119568	NA	ENSG00000165478	-0.187067	-0.614608	-	HEPACAM
0.669798	-3.06196	2.07289	-1.47715	0.139636	NA	ENSG00000126231	-0.168801	-0.569782	-	PROZ
2.20461	-3.04407	2.42313	-1.25625	0.209024	0.661749	ENSG00000187862	-0.125839	-0.389362	-	TTC24
13.2239	-3.0407	0.564846	-5.38324	7.32e-08	2.97e-06	ENSG00000125968	-2.75409	-2.29597	down	ID1
11.2376	-3.04012	0.618618	-4.91437	8.91e-07	2.93e-05	ENSG00000101443	-2.68346	-2.19132	down	WFDC2
9.41698	-3.03947	0.648343	-4.68806	2.76e-06	8.18e-05	ENSG00000011465	-2.63478	-2.13788	down	DCN
1.21689	-3.02925	1.61135	-1.87994	0.0601164	NA	ENSG00000146070	-0.283691	-0.794268	-	PLA2G7
1.21625	-3.02859	1.59997	-1.89291	0.0583704	NA	ENSG00000163705	-0.288467	-0.802738	-	FANCD2OS
1.21377	-3.02612	1.5787	-1.91684	0.0552584	NA	ENSG00000100399	-0.297525	-0.81859	-	CHADL
1.21313	-3.02551	1.58605	-1.90757	0.0564467	NA	ENSG00000182263	-0.294008	-0.812735	-	FIGN
4.06468	-3.02266	0.98478	-3.06937	0.00214509	0.0274702	ENSG00000183379	-1.28804	-1.56769	down	SYNDIG1L
1.21007	-3.0225	1.60126	-1.88757	0.0590835	NA	ENSG00000284772	-0.286596	-0.800399	-	AC011330.3
1.23235	-3.02191	1.58037	-1.91216	0.0558559	NA	ENSG00000157330	-0.295807	-0.804192	-	C1orf158
1.20879	-3.02124	1.60153	-1.88647	0.0592318	NA	ENSG00000137877	-0.286211	-0.799916	-	SPTBN5
2.04624	-3.01043	1.37559	-2.18847	0.0286354	0.209817	ENSG00000203952	-0.423949	-1.0718	-	CCDC160
14.279	-3.00824	0.531686	-5.65792	1.53e-08	7.01e-07	ENSG00000074527	-2.75572	-2.33172	down	NTN4
2.03942	-3.00634	1.37144	-2.1921	0.0283724	0.208637	ENSG00000164124	-0.426025	-1.07557	-	TMEM144
2.04581	-3.00425	1.36146	-2.20664	0.0273391	0.202912	ENSG00000136546	-0.43428	-1.08731	-	SCN7A
6.15427	-2.9958	0.796385	-3.76175	0.000168732	0.00322656	ENSG00000134954	-2.13424	-1.84307	down	ETS1
2.07057	-2.98953	1.39668	-2.14045	0.0323185	0.226831	ENSG00000007129	-0.398317	-1.03174	-	CEACAM21
2.06331	-2.98534	1.36739	-2.18325	0.0290176	0.211214	ENSG00000112769	-0.421341	-1.06505	-	LAMA4
62.8799	-2.95644	0.309219	-9.56101	1.17e-21	2.35e-19	ENSG00000110693	-2.87276	-2.68084	down	SOX6
8.85742	-2.94013	0.661139	-4.44707	8.71e-06	0.000234	ENSG00000069018	-2.48813	-2.04041	down	TRPC7
4.91573	-2.93584	0.892327	-3.29009	0.00100155	0.0146621	ENSG00000168830	-1.56656	-1.64743	down	HTR1E
4.72571	-2.91873	0.948528	-3.07711	0.00209017	0.0269877	ENSG00000164125	-1.2793	-1.54584	down	FAM198B
1.89216	-2.90393	1.44408	-2.01092	0.044334	0.281771	ENSG00000134256	-0.337777	-0.962063	-	CD101
19.066	-2.89543	0.449265	-6.44481	1.16e-10	7.28e-09	ENSG00000135218	-2.71458	-2.39163	down	CD36
547.992	-2.8929	0.142598	-20.2871	1.67e-91	7.98e-88	ENSG00000158623	-2.87501	-2.83017	down	COPG2
2.87535	-2.88073	1.14788	-2.5096	0.0120868	0.110196	ENSG00000184408	-0.646432	-1.26946	-	KCND2
1.93366	-2.87275	1.4013	-2.05006	0.0403583	0.264842	ENSG00000172497	-0.355634	-0.982957	-	ACOT12
1.9325	-2.86957	1.41364	-2.02992	0.0423646	0.273623	ENSG00000151962	-0.346584	-0.967153	-	RBM46
44.8836	-2.86501	0.298958	-9.58332	9.4e-22	1.92e-19	ENSG00000169439	-2.78548	-2.61506	down	SDC2
47.9757	-2.86495	0.301972	-9.48748	2.37e-21	4.71e-19	ENSG00000181790	-2.7838	-2.60943	down	ADGRB1
2.69421	-2.84129	1.17323	-2.42176	0.0154454	0.133835	ENSG00000130208	-0.576264	-1.22662	-	APOC1
1.0778	-2.83681	1.68542	-1.68315	0.0923462	NA	ENSG00000181634	-0.223523	-0.696495	-	TNFSF15
1.08055	-2.83529	1.64993	-1.71843	0.0857181	NA	ENSG00000258881	-0.233725	-0.716466	-	AC007040.2
1.10346	-2.83527	1.64211	-1.72661	0.0842383	NA	ENSG00000008323	-0.236149	-0.709191	-	PLEKHG6
1.07588	-2.8346	1.6589	-1.70872	0.0875024	NA	ENSG00000186191	-0.230889	-0.71292	-	BPIFB4
1.10097	-2.83251	1.62763	-1.74027	0.0818108	NA	ENSG00000131730	-0.240298	-0.718398	-	CKMT2
5.647	-2.82933	0.818891	-3.45507	0.00055	0.0087999	ENSG00000186047	-1.73108	-1.69167	down	DLEU7
9.10932	-2.82858	0.660368	-4.28334	1.84e-05	0.000456	ENSG00000067182	-2.34393	-1.95778	down	TNFRSF1A
3.70607	-2.81692	0.994842	-2.83152	0.00463269	0.0509952	ENSG00000049130	-0.961873	-1.43024	-	KITLG
3.6986	-2.81391	1.00293	-2.80568	0.00502111	0.0547585	ENSG00000122035	-0.932649	-1.41558	-	RASL11A
5.44593	-2.81043	0.8308	-3.3828	0.000717	0.0110691	ENSG00000188916	-1.63899	-1.66472	down	INSYN2
7.22841	-2.8003	0.709467	-3.94704	7.91e-05	0.00165788	ENSG00000181744	-2.15408	-1.85768	down	C3orf58
4.47907	-2.79581	0.916499	-3.05054	0.00228434	0.0289839	ENSG00000075035	-1.22124	-1.52664	down	WSCD2
1.74285	-2.78403	1.43553	-1.93937	0.0524561	0.315353	ENSG00000156920	-0.309803	-0.930091	-	ADGRG4
21.0792	-2.78281	0.466862	-5.96068	2.51e-09	1.32e-07	ENSG00000147246	-2.5824	-2.26327	down	HTR2C
2.77718	-2.7759	1.18672	-2.33913	0.0193286	0.158025	ENSG00000163017	-0.517346	-1.16025	-	ACTG2
1.77285	-2.76892	1.41861	-1.95186	0.0509548	0.309577	ENSG00000101160	-0.314936	-0.933406	-	CTSZ
1.76297	-2.76201	1.43374	-1.92643	0.0540502	0.321469	ENSG00000172179	-0.305046	-0.915817	-	PRL
1.77701	-2.76152	1.41763	-1.94798	0.0514168	0.311325	ENSG00000168079	-0.313484	-0.930089	-	SCARA5
7.89736	-2.75613	0.678515	-4.06201	4.87e-05	0.0010878	ENSG00000163285	-2.18996	-1.87802	down	GABRG1
0.542831	-2.75528	2.43334	-1.1323	0.257507	NA	ENSG00000122862	-0.108914	-0.403527	-	SRGN
0.542191	-2.75357	2.25426	-1.22149	0.2219	NA	ENSG00000165972	-0.123539	-0.452205	-	CCDC38
0.540912	-2.75086	2.2559	-1.21941	0.22269	NA	ENSG00000141316	-0.123217	-0.451318	-	SPACA3
0.540912	-2.75086	2.2559	-1.21941	0.22269	NA	ENSG00000254126	-0.123217	-0.451318	-	CD8B2
0.540344	-2.74964	2.25663	-1.21847	0.223045	NA	ENSG00000164626	-0.123073	-0.45092	-	KCNK5
0.539704	-2.74819	2.11334	-1.3004	0.193464	NA	ENSG00000135547	-0.137578	-0.495781	-	HEY2
0.539704	-2.74819	2.11334	-1.3004	0.193464	NA	ENSG00000183423	-0.137578	-0.495781	-	LRIT3
0.539704	-2.74819	2.11334	-1.3004	0.193464	NA	ENSG00000187010	-0.137578	-0.495781	-	RHD
0.539704	-2.74819	2.11334	-1.3004	0.193464	NA	ENSG00000225556	-0.137578	-0.495781	-	C2CD4D
0.539704	-2.74819	2.11334	-1.3004	0.193464	NA	ENSG00000229924	-0.137578	-0.495781	-	FAM90A26
0.539704	-2.74819	2.11334	-1.3004	0.193464	NA	ENSG00000260802	-0.137578	-0.495781	-	SERTM2
0.539065	-2.74689	2.11405	-1.29935	0.193824	NA	ENSG00000154007	-0.137401	-0.495337	-	ASB17
0.539065	-2.74689	2.11405	-1.29935	0.193824	NA	ENSG00000238243	-0.137401	-0.495337	-	OR2W3
0.538425	-2.74556	2.2591	-1.21534	0.224237	NA	ENSG00000120149	-0.122591	-0.449587	-	MSX2
0.538425	-2.74556	2.2591	-1.21534	0.224237	NA	ENSG00000147036	-0.122591	-0.449587	-	LANCL3
0.537856	-2.74435	2.23957	-1.22539	0.220428	NA	ENSG00000152669	-0.124319	-0.455188	-	CCNO
0.537856	-2.74435	2.23957	-1.22539	0.220428	NA	ENSG00000160202	-0.124319	-0.455188	-	CRYAA
0.537856	-2.74435	2.23957	-1.22539	0.220428	NA	ENSG00000160654	-0.124319	-0.455188	-	CD3G
0.537217	-2.74311	2.1161	-1.2963	0.194871	NA	ENSG00000134007	-0.13689	-0.494046	-	ADAM20
0.537217	-2.74311	2.1161	-1.2963	0.194871	NA	ENSG00000137801	-0.13689	-0.494046	-	THBS1
0.537217	-2.74311	2.1161	-1.2963	0.194871	NA	ENSG00000148680	-0.13689	-0.494046	-	HTR7
0.537217	-2.74311	2.1161	-1.2963	0.194871	NA	ENSG00000163145	-0.13689	-0.494046	-	C1QTNF7
0.537217	-2.74311	2.1161	-1.2963	0.194871	NA	ENSG00000171570	-0.13689	-0.494046	-	RAB4B-EGLN2
0.537217	-2.74311	2.1161	-1.2963	0.194871	NA	ENSG00000180113	-0.13689	-0.494046	-	TDRD6
0.536577	-2.74164	2.24122	-1.22328	0.221225	NA	ENSG00000124251	-0.123991	-0.454288	-	TP53TG5
0.535369	-2.73902	2.26306	-1.21032	0.226157	NA	ENSG00000184221	-0.121823	-0.447452	-	OLIG1
0.534729	-2.73765	2.26389	-1.20927	0.22656	NA	ENSG00000283208	-0.121662	-0.447006	-	AC001226.2
43.0571	-2.73667	0.314184	-8.71042	3.03e-18	4.62e-16	ENSG00000166006	-2.64691	-2.47373	down	KCNC2
3.60068	-2.72888	1.02008	-2.67515	0.00746948	0.0756317	ENSG00000124249	-0.790599	-1.3385	-	KCNK15
9.2278	-2.69857	0.631492	-4.27332	1.93e-05	0.000474	ENSG00000152977	-2.2408	-1.91566	down	ZIC1
6.03999	-2.69235	0.782628	-3.44013	0.000581	0.00926917	ENSG00000120907	-1.65493	-1.65891	down	ADRA1A
4.27959	-2.66456	0.917189	-2.90514	0.00367087	0.0425655	ENSG00000123689	-1.0262	-1.44353	down	G0S2
19.2874	-2.66016	0.463274	-5.74208	9.35e-09	4.42e-07	ENSG00000197747	-2.45757	-2.16683	down	S100A10
29.0572	-2.65389	0.353365	-7.51033	5.9e-14	5.91e-12	ENSG00000176105	-2.53873	-2.34202	down	YES1
1.60409	-2.64762	1.56923	-1.68721	0.0915634	0.43807	ENSG00000204334	-0.227282	-0.766367	-	ERICH2
1.61302	-2.64178	1.43557	-1.84023	0.065734	0.360543	ENSG00000135702	-0.275133	-0.878311	-	CHST5
18.9785	-2.63992	0.435669	-6.05947	1.37e-09	7.44e-08	ENSG00000285385	-2.46186	-2.19894	down	AC098582.1
1.6353	-2.62944	1.44076	-1.82504	0.0679955	0.366906	ENSG00000143387	-0.270113	-0.861677	-	CTSK
68.3057	-2.6193	0.261834	-10.0037	1.47e-23	3.97e-21	ENSG00000106484	-2.55599	-2.4384	down	MEST
4.11281	-2.61917	0.924096	-2.8343	0.00459256	0.0507092	ENSG00000136155	-0.942728	-1.41032	-	SCEL
0.947964	-2.61639	1.80514	-1.44941	0.147223	NA	ENSG00000166573	-0.168918	-0.576924	-	GALR1
0.946685	-2.61467	1.80566	-1.44804	0.147606	NA	ENSG00000183549	-0.168644	-0.576364	-	ACSM5
0.942088	-2.61376	1.74172	-1.50067	0.13344	NA	ENSG00000116791	-0.180304	-0.611214	-	CRYZ
0.941448	-2.61288	1.71843	-1.52051	0.128384	NA	ENSG00000055813	-0.184884	-0.623469	-	CCDC85A
0.941448	-2.61288	1.71843	-1.52051	0.128384	NA	ENSG00000135355	-0.184884	-0.623469	-	GJA10
0.971003	-2.61286	1.70601	-1.53156	0.125631	NA	ENSG00000186335	-0.187475	-0.613941	-	SLC36A2
0.967752	-2.61204	1.7073	-1.52993	0.126035	NA	ENSG00000142961	-0.187101	-0.614373	-	MOB3C
0.970364	-2.61204	1.70623	-1.53089	0.125797	NA	ENSG00000184293	-0.187327	-0.613665	-	CLECL1
0.970364	-2.61204	1.70623	-1.53089	0.125797	NA	ENSG00000205301	-0.187327	-0.613665	-	MGAT4D
0.969724	-2.61125	1.72978	-1.50959	0.131149	NA	ENSG00000142623	-0.182377	-0.600563	-	PADI1
0.969155	-2.61049	1.70663	-1.52962	0.126112	NA	ENSG00000100362	-0.187047	-0.613139	-	PVALB
1.67111	-2.61037	1.46018	-1.7877	0.073825	0.38432	ENSG00000171433	-0.258068	-0.828783	-	GLOD5
0.938961	-2.60968	1.70332	-1.53212	0.125494	NA	ENSG00000147883	-0.187647	-0.63108	-	CDKN2B
0.967876	-2.60886	1.70706	-1.52828	0.126444	NA	ENSG00000284308	-0.186753	-0.612586	-	C2orf81
0.967308	-2.60806	1.78706	-1.45941	0.144452	NA	ENSG00000257108	-0.171188	-0.569972	-	NHLRC4
0.964696	-2.60806	1.78833	-1.45838	0.144737	NA	ENSG00000175077	-0.170963	-0.570701	-	RTP1
0.964625	-2.60797	1.79637	-1.4518	0.146559	NA	ENSG00000166349	-0.169539	-0.566646	-	RAG1
0.940502	-2.60647	1.71846	-1.51675	0.129331	NA	ENSG00000156486	-0.184092	-0.619777	-	KCNS2
0.965389	-2.6055	1.78783	-1.45735	0.145019	NA	ENSG00000198753	-0.170774	-0.569128	-	PLXNB3
0.935834	-2.60547	1.80253	-1.44545	0.148332	NA	ENSG00000110195	-0.168205	-0.578805	-	FOLR1
1.66224	-2.60516	1.46691	-1.77595	0.0757405	0.389771	ENSG00000013725	-0.254391	-0.822305	-	CD6
0.938655	-2.60401	1.74268	-1.49426	0.135108	NA	ENSG00000145020	-0.178972	-0.606415	-	AMT
0.936807	-2.60119	1.8398	-1.41384	0.157408	NA	ENSG00000070748	-0.161597	-0.557615	-	CHAT
7.21775	-2.59895	0.692515	-3.75292	0.000175	0.00331827	ENSG00000151012	-1.88959	-1.74348	down	SLC7A11
23.0313	-2.58123	0.392791	-6.57151	4.98e-11	3.35e-09	ENSG00000180176	-2.43656	-2.21772	down	TH
3.93739	-2.57439	0.939222	-2.74099	0.00612551	0.0642215	ENSG00000152785	-0.842625	-1.36631	-	BMP3
17.5451	-2.56991	0.457868	-5.61278	1.99e-08	8.89e-07	ENSG00000213654	-2.36784	-2.10271	down	GPSM3
2.27993	-2.5673	1.24096	-2.06881	0.0385643	0.256952	ENSG00000139287	-0.366922	-1.02223	-	TPH2
61.2849	-2.56636	0.25368	-10.1165	4.67e-24	1.31e-21	ENSG00000102024	-2.50655	-2.39962	down	PLS3
7.75195	-2.55441	0.673357	-3.79354	0.000149	0.00288022	ENSG00000121005	-1.89037	-1.74217	down	CRISPLD1
2.31708	-2.54011	1.25237	-2.02825	0.042535	0.274229	ENSG00000095015	-0.348928	-0.991497	-	MAP3K1
17.054	-2.53613	0.450227	-5.63301	1.77e-08	7.98e-07	ENSG00000125931	-2.33976	-2.08885	down	CITED1
16.0301	-2.52995	0.491374	-5.14872	2.62e-07	9.54e-06	ENSG00000113532	-2.28749	-2.01652	down	ST8SIA4
72.2583	-2.52699	0.261933	-9.64748	5.04e-22	1.06e-19	ENSG00000145934	-2.46293	-2.35227	down	TENM2
14.6038	-2.51994	0.499444	-5.0455	4.52e-07	1.57e-05	ENSG00000170962	-2.26609	-1.99515	down	PDGFD
2.34439	-2.51905	1.23626	-2.03765	0.0415854	0.270051	ENSG00000249853	-0.353148	-0.99554	-	HS3ST5
4.64331	-2.51805	0.908592	-2.77137	0.00558202	0.0595693	ENSG00000143195	-0.866492	-1.36392	-	ILDR2
2.33062	-2.51616	1.21062	-2.07841	0.0376712	0.253595	ENSG00000160685	-0.371555	-1.02399	-	ZBTB7B
1.48165	-2.49408	1.49564	-1.66756	0.0954027	NA	ENSG00000253797	-0.223671	-0.775193	-	UTP14C
1.50099	-2.47561	1.46774	-1.68668	0.091664	NA	ENSG00000259803	-0.229222	-0.78355	-	SLC22A31
29.2476	-2.474	0.35081	-7.05226	1.76e-12	1.54e-10	ENSG00000168081	-2.35757	-2.18565	down	PNOC
3.00035	-2.47249	1.05822	-2.33646	0.0194675	0.158798	ENSG00000113083	-0.512046	-1.16438	-	LOX
1.50872	-2.47243	1.47668	-1.67432	0.0940687	NA	ENSG00000184845	-0.225791	-0.774343	-	DRD1
1.50687	-2.47099	1.46656	-1.68489	0.0920106	NA	ENSG00000125879	-0.228766	-0.782328	-	OTOR
6.04337	-2.46882	0.742448	-3.32524	0.000883	0.01323	ENSG00000153714	-1.43978	-1.5755	down	LURAP1L
2.14863	-2.46171	1.23953	-1.986	0.0470339	0.294234	ENSG00000205856	-0.331527	-0.979163	-	C22orf42
9.51654	-2.45723	0.609346	-4.03257	5.52e-05	0.00121089	ENSG00000116016	-1.9589	-1.77215	down	EPAS1
16.848	-2.44934	0.483669	-5.06408	4.1e-07	1.44e-05	ENSG00000169851	-2.20786	-1.96255	down	PCDH7
5.21969	-2.44839	0.797697	-3.06932	0.00214546	0.0274702	ENSG00000078596	-1.16368	-1.48203	down	ITM2A
5.84813	-2.44236	0.755366	-3.23335	0.00122347	0.0173269	ENSG00000170542	-1.33522	-1.54073	down	SERPINB9
7.35909	-2.43829	0.712238	-3.42342	0.000618	0.0097715	ENSG00000105851	-1.52221	-1.59559	down	PIK3CG
76.9239	-2.43802	0.231534	-10.5298	6.3e-26	2.58e-23	ENSG00000006116	-2.38751	-2.30409	down	CACNG3
4.33716	-2.43536	0.883461	-2.75661	0.00584033	0.0618072	ENSG00000153291	-0.842735	-1.3583	-	SLC25A27
2.18124	-2.43519	1.23354	-1.97415	0.0483648	0.299682	ENSG00000141485	-0.326858	-0.968492	-	SLC13A5
5.88444	-2.43332	0.7459	-3.26226	0.00110529	0.0158942	ENSG00000244694	-1.36169	-1.54798	down	PTCHD4
5.22418	-2.4312	0.819993	-2.9649	0.00302779	0.0362526	ENSG00000164484	-1.04961	-1.43502	down	TMEM200A
16.7548	-2.42959	0.462628	-5.25171	1.51e-07	5.77e-06	ENSG00000164588	-2.21202	-1.98011	down	HCN1
7.19451	-2.42481	0.674362	-3.59571	0.000324	0.00558757	ENSG00000174567	-1.66473	-1.65067	down	GOLT1A
22.9578	-2.41899	0.399804	-6.05045	1.44e-09	7.84e-08	ENSG00000136235	-2.26363	-2.067	down	GPNMB
2.85638	-2.41768	1.12838	-2.14262	0.0321439	0.225938	ENSG00000079689	-0.402335	-1.05624	-	SCGN
2.20415	-2.41332	1.22909	-1.96351	0.049587	0.30436	ENSG00000162614	-0.32272	-0.959634	-	NEXN
34.4689	-2.40736	0.33177	-7.25611	3.98e-13	3.71e-11	ENSG00000171385	-2.30255	-2.15268	down	KCND3
7.29037	-2.40188	0.686483	-3.49882	0.000467	0.00767765	ENSG00000165349	-1.57189	-1.61079	down	SLC7A3
9.33068	-2.38496	0.594468	-4.01192	6.02e-05	0.00130784	ENSG00000122877	-1.89613	-1.74064	down	EGR2
57.7736	-2.37202	0.262974	-9.01999	1.88e-19	3.17e-17	ENSG00000185052	-2.30642	-2.20692	down	SLC24A3
12.4971	-2.36022	0.530983	-4.445	8.79e-06	0.000235	ENSG00000254585	-2.02406	-1.81968	down	MAGEL2
69.4538	-2.35992	0.242089	-9.74816	1.88e-22	4.08e-20	ENSG00000196141	-2.30432	-2.21857	down	SPATS2L
9.18081	-2.35542	0.597539	-3.94186	8.09e-05	0.00169161	ENSG00000117152	-1.84116	-1.71381	down	RGS4
0.808228	-2.35291	1.8903	-1.24473	0.21323	NA	ENSG00000143278	-0.132308	-0.488164	-	F13B
0.834532	-2.35186	1.87392	-1.25505	0.20946	NA	ENSG00000248746	-0.13414	-0.478865	-	ACTN3
0.80702	-2.35103	1.91695	-1.22645	0.220031	NA	ENSG00000168671	-0.129145	-0.477586	-	UGT3A2
0.80638	-2.34984	1.81675	-1.29343	0.195861	NA	ENSG00000172243	-0.141092	-0.517552	-	CLEC7A
2.0142	-2.34956	1.2785	-1.83774	0.0661012	0.361382	ENSG00000170075	-0.277109	-0.893665	-	GPR37L1
0.805741	-2.34884	1.8003	-1.30469	0.191997	NA	ENSG00000164933	-0.143184	-0.524386	-	SLC25A32
8.49052	-2.34874	0.668269	-3.51466	0.00044	0.00732094	ENSG00000166342	-1.55704	-1.59749	down	NETO1
0.80913	-2.34789	1.81515	-1.29349	0.195841	NA	ENSG00000180332	-0.141125	-0.51542	-	KCTD4
0.834656	-2.34788	1.80143	-1.30334	0.192458	NA	ENSG00000010704	-0.142944	-0.507247	-	HFE
0.834656	-2.34788	1.80143	-1.30334	0.192458	NA	ENSG00000143194	-0.142944	-0.507247	-	MAEL
18.1788	-2.34747	0.433672	-5.41301	6.2e-08	2.56e-06	ENSG00000131095	-2.15534	-1.95549	down	GFAP
0.804462	-2.34692	1.91842	-1.22336	0.221194	NA	ENSG00000137251	-0.128659	-0.476379	-	TINAG
0.803893	-2.34603	1.8012	-1.30248	0.192752	NA	ENSG00000163347	-0.142805	-0.52351	-	CLDN1
20.4206	-2.34521	0.42412	-5.52959	3.21e-08	1.37e-06	ENSG00000069667	-2.16301	-1.96623	down	RORA
0.832808	-2.34507	1.78572	-1.31324	0.189103	NA	ENSG00000078579	-0.144822	-0.513682	-	FGF20
0.807282	-2.34506	1.7993	-1.30332	0.192467	NA	ENSG00000183148	-0.142971	-0.5217	-	ANKRD20A2
0.803253	-2.34506	1.80151	-1.30172	0.193013	NA	ENSG00000144837	-0.142675	-0.523208	-	PLA1A
0.832169	-2.34399	1.87495	-1.25016	0.211243	NA	ENSG00000149451	-0.133362	-0.475792	-	ADAM33
0.801406	-2.34219	1.8192	-1.28749	0.197925	NA	ENSG00000167705	-0.140087	-0.515207	-	RILP
0.800766	-2.341	1.89448	-1.23569	0.216572	NA	ENSG00000008438	-0.130861	-0.484615	-	PGLYRP1
0.800766	-2.341	1.89448	-1.23569	0.216572	NA	ENSG00000204965	-0.130861	-0.484615	-	PCDHA5
0.407123	-2.34017	2.70219	-0.866027	0.386476	NA	ENSG00000170476	-0.0754628	-0.284698	-	MZB1
0.407123	-2.34017	2.70219	-0.866027	0.386476	NA	ENSG00000204613	-0.0754628	-0.284698	-	TRIM10
0.407123	-2.34017	2.70219	-0.866027	0.386476	NA	ENSG00000276950	-0.0754628	-0.284698	-	GSTT4
0.799558	-2.33897	1.92118	-1.21747	0.223427	NA	ENSG00000133110	-0.127736	-0.474088	-	POSTN
0.406484	-2.33802	2.49928	-0.935476	0.349543	NA	ENSG00000100558	-0.0847496	-0.321465	-	PLEK2
0.406484	-2.33802	2.49928	-0.935476	0.349543	NA	ENSG00000106436	-0.0847496	-0.321465	-	MYL10
0.406484	-2.33802	2.49928	-0.935476	0.349543	NA	ENSG00000124812	-0.0847496	-0.321465	-	CRISP1
0.406484	-2.33802	2.49928	-0.935476	0.349543	NA	ENSG00000149452	-0.0847496	-0.321465	-	SLC22A8
0.406484	-2.33802	2.49928	-0.935476	0.349543	NA	ENSG00000162761	-0.0847496	-0.321465	-	LMX1A
0.406484	-2.33802	2.49928	-0.935476	0.349543	NA	ENSG00000166866	-0.0847496	-0.321465	-	MYO1A
0.406484	-2.33802	2.49928	-0.935476	0.349543	NA	ENSG00000168542	-0.0847496	-0.321465	-	COL3A1
0.406484	-2.33802	2.49928	-0.935476	0.349543	NA	ENSG00000177483	-0.0847496	-0.321465	-	RBM44
0.406484	-2.33802	2.49928	-0.935476	0.349543	NA	ENSG00000221858	-0.0847496	-0.321465	-	OR2A12
0.406484	-2.33802	2.49928	-0.935476	0.349543	NA	ENSG00000243073	-0.0847496	-0.321465	-	PRAMEF4
0.798918	-2.33794	1.92155	-1.21669	0.223721	NA	ENSG00000064205	-0.127615	-0.473786	-	WISP2
0.405844	-2.33623	2.5006	-0.934267	0.350166	NA	ENSG00000131059	-0.0846034	-0.320979	-	BPIFA3
0.405844	-2.33623	2.5006	-0.934267	0.350166	NA	ENSG00000134240	-0.0846034	-0.320979	-	HMGCS2
0.405844	-2.33623	2.5006	-0.934267	0.350166	NA	ENSG00000162654	-0.0846034	-0.320979	-	GBP4
0.405844	-2.33623	2.5006	-0.934267	0.350166	NA	ENSG00000165215	-0.0846034	-0.320979	-	CLDN3
0.405844	-2.33623	2.5006	-0.934267	0.350166	NA	ENSG00000167139	-0.0846034	-0.320979	-	TBC1D21
0.405844	-2.33623	2.5006	-0.934267	0.350166	NA	ENSG00000216921	-0.0846034	-0.320979	-	AC131097.2
0.405844	-2.33623	2.5006	-0.934267	0.350166	NA	ENSG00000281883	-0.0846034	-0.320979	-	AL512506.3
0.404636	-2.33282	2.50309	-0.931974	0.35135	NA	ENSG00000124939	-0.0843263	-0.320055	-	SCGB2A1
0.404636	-2.33282	2.50309	-0.931974	0.35135	NA	ENSG00000151033	-0.0843263	-0.320055	-	LYZL2
0.404636	-2.33282	2.50309	-0.931974	0.35135	NA	ENSG00000160472	-0.0843263	-0.320055	-	TMEM190
0.404636	-2.33282	2.50309	-0.931974	0.35135	NA	ENSG00000170683	-0.0843263	-0.320055	-	OR10A3
7.00881	-2.3326	0.680107	-3.42975	0.000604	0.00956738	ENSG00000140379	-1.47691	-1.57369	down	BCL2A1
0.79707	-2.33196	3.6881	-0.632292	0.527196	NA	ENSG00000258790	-0.0471128	-0.15276	-	AL121594.1
0.403996	-2.33102	2.35019	-0.991845	0.321273	NA	ENSG00000115607	-0.0926777	-0.35211	-	IL18RAP
0.403996	-2.33102	2.35019	-0.991845	0.321273	NA	ENSG00000132698	-0.0926777	-0.35211	-	RAB25
0.403996	-2.33102	2.35019	-0.991845	0.321273	NA	ENSG00000167633	-0.0926777	-0.35211	-	KIR3DL1
0.403996	-2.33102	2.35019	-0.991845	0.321273	NA	ENSG00000283268	-0.0926777	-0.35211	-	TEX54
0.403357	-2.32922	2.50575	-0.929551	0.352604	NA	ENSG00000138379	-0.084034	-0.31908	-	MSTN
0.403357	-2.32922	2.50575	-0.929551	0.352604	NA	ENSG00000161610	-0.084034	-0.31908	-	HCRT
0.403357	-2.32922	2.50575	-0.929551	0.352604	NA	ENSG00000182545	-0.084034	-0.31908	-	RNASE10
2.04406	-2.32661	1.28162	-1.81537	0.0694672	0.372116	ENSG00000157060	-0.269842	-0.876723	-	SHCBP1L
0.402149	-2.3258	2.50827	-0.927251	0.353796	NA	ENSG00000163564	-0.0837571	-0.318153	-	PYHIN1
0.401509	-2.32399	2.50961	-0.926036	0.354427	NA	ENSG00000027644	-0.0836111	-0.317665	-	INSRR
0.401509	-2.32399	2.50961	-0.926036	0.354427	NA	ENSG00000109610	-0.0836111	-0.317665	-	SOD3
0.401509	-2.32399	2.50961	-0.926036	0.354427	NA	ENSG00000114251	-0.0836111	-0.317665	-	WNT5A
0.401509	-2.32399	2.50961	-0.926036	0.354427	NA	ENSG00000143110	-0.0836111	-0.317665	-	C1orf162
0.401509	-2.32399	2.50961	-0.926036	0.354427	NA	ENSG00000148702	-0.0836111	-0.317665	-	HABP2
0.401509	-2.32399	2.50961	-0.926036	0.354427	NA	ENSG00000184698	-0.0836111	-0.317665	-	OR51M1
0.401509	-2.32399	2.50961	-0.926036	0.354427	NA	ENSG00000215186	-0.0836111	-0.317665	-	GOLGA6B
0.401509	-2.32399	2.50961	-0.926036	0.354427	NA	ENSG00000256206	-0.0836111	-0.317665	-	AC018523.2
2.03965	-2.32332	1.26653	-1.83439	0.0665954	0.362494	ENSG00000162618	-0.276172	-0.889921	-	ADGRL4
1.34409	-2.32202	1.51515	-1.53253	0.125391	NA	ENSG00000110025	-0.191151	-0.704485	-	SNX15
0.399661	-2.31823	2.72009	-0.85226	0.39407	NA	ENSG00000271824	-0.0738998	-0.2793	-	SMIM32
2.04368	-2.31817	1.24328	-1.86457	0.0622421	0.350512	ENSG00000162722	-0.286509	-0.909715	-	TRIM58
2.04453	-2.31587	1.25822	-1.8406	0.0656807	0.360389	ENSG00000178538	-0.27831	-0.893822	-	CA8
3.41643	-2.31559	0.977095	-2.36988	0.0177941	0.148529	ENSG00000173769	-0.529257	-1.17354	-	TOPAZ1
2.04389	-2.31541	1.2542	-1.84613	0.0648736	0.358016	ENSG00000163513	-0.280187	-0.897559	-	TGFBR2
1.36886	-2.31042	1.5319	-1.50821	0.131501	NA	ENSG00000268750	-0.185622	-0.68144	-	AC010522.1
8.17661	-2.30964	0.650911	-3.54832	0.000388	0.00654462	ENSG00000135744	-1.56231	-1.59982	down	AGT
1.37026	-2.30915	1.50172	-1.53767	0.12413	NA	ENSG00000274588	-0.192501	-0.701534	-	DGKK
5.48049	-2.30896	0.763906	-3.02257	0.00250636	0.0311005	ENSG00000197971	-1.07963	-1.44018	down	MBP
1.36516	-2.30686	1.50258	-1.53526	0.124719	NA	ENSG00000114698	-0.191957	-0.701366	-	PLSCR4
1.36516	-2.30686	1.50258	-1.53526	0.124719	NA	ENSG00000134765	-0.191957	-0.701366	-	DSC1
1.37926	-2.30682	1.58329	-1.45697	0.145123	NA	ENSG00000179071	-0.174232	-0.643909	-	CCDC89
107.041	-2.30489	0.201218	-11.4547	2.23e-30	1.23e-27	ENSG00000143013	-2.26635	-2.20751	down	LMO4
31.4808	-2.30451	0.328371	-7.01801	2.25e-12	1.9e-10	ENSG00000102265	-2.20018	-2.06467	down	TIMP1
1.37296	-2.3036	1.5308	-1.50483	0.132368	NA	ENSG00000168143	-0.184922	-0.679582	-	FAM83B
1.37232	-2.30319	1.50762	-1.5277	0.126586	NA	ENSG00000171860	-0.190218	-0.695909	-	C3AR1
4.1121	-2.30237	0.891481	-2.58263	0.00980505	0.0932488	ENSG00000157335	-0.679779	-1.26714	-	CLEC18C
1.36019	-2.30213	1.58734	-1.45031	0.146973	NA	ENSG00000111254	-0.172842	-0.642057	-	AKAP3
14.7292	-2.30003	0.965279	-2.38276	0.0171835	0.144867	ENSG00000116833	-0.53697	-1.14478	-	NR5A2
10.0667	-2.29313	0.564972	-4.05883	4.93e-05	0.00109929	ENSG00000128335	-1.84748	-1.71767	down	APOL2
127.09	-2.2919	0.177554	-12.9082	4.05e-38	3.41e-35	ENSG00000114200	-2.26187	-2.21578	down	BCHE
9.41837	-2.29035	0.601156	-3.80992	0.000139	0.00273476	ENSG00000250722	-1.72527	-1.65997	down	SELENOP
7.60335	-2.28698	0.659721	-3.46659	0.000527	0.00847862	ENSG00000198785	-1.48488	-1.56895	down	GRIN3A
1.40218	-2.28414	1.5791	-1.44648	0.148042	NA	ENSG00000188263	-0.172214	-0.633886	-	IL17REL
14.9457	-2.28408	0.483255	-4.72646	2.28e-06	6.91e-05	ENSG00000145147	-2.01743	-1.82885	down	SLIT2
1.40166	-2.2825	1.55359	-1.46918	0.141785	NA	ENSG00000243729	-0.177159	-0.649154	-	OR5V1
1.39733	-2.27956	1.53294	-1.48705	0.137003	NA	ENSG00000134627	-0.181156	-0.662476	-	PIWIL4
16.1485	-2.27358	0.456461	-4.98088	6.33e-07	2.15e-05	ENSG00000161642	-2.04534	-1.86031	down	ZNF385A
23.8602	-2.27034	0.389905	-5.82281	5.79e-09	2.85e-07	ENSG00000248485	-2.11663	-1.95053	down	PCP4L1
2.0961	-2.26714	1.27048	-1.78447	0.0743472	0.386346	ENSG00000161638	-0.260356	-0.853974	-	ITGA5
31.284	-2.26453	0.326339	-6.93921	3.94e-12	3.17e-10	ENSG00000178568	-2.16075	-2.03168	down	ERBB4
41.0814	-2.25917	0.327853	-6.8908	5.55e-12	4.32e-10	ENSG00000107242	-2.15423	-2.02495	down	PIP5K1B
135.538	-2.25812	0.186957	-12.0783	1.38e-33	9.86e-31	ENSG00000101439	-2.22475	-2.17532	down	CST3
5.37031	-2.25298	0.779342	-2.89088	0.00384167	0.044047	ENSG00000163888	-0.940511	-1.38043	down	CAMK2N2
61.7732	-2.25042	0.26339	-8.54405	1.3e-17	1.84e-15	ENSG00000107742	-2.18376	-2.09239	down	SPOCK2
2.56952	-2.24	1.13361	-1.97599	0.0481558	0.298774	ENSG00000102195	-0.328123	-0.971412	-	GPR50
3.28297	-2.23783	0.987915	-2.2652	0.0235003	0.181959	ENSG00000137809	-0.464698	-1.11903	-	ITGA11
5.84994	-2.23766	0.738263	-3.03097	0.00243767	0.0304592	ENSG00000170074	-1.0688	-1.42942	down	FAM153A
1.89183	-2.23413	1.39664	-1.59965	0.109677	0.481678	ENSG00000073734	-0.208439	-0.747751	-	ABCB11
13.3841	-2.23316	0.503844	-4.43224	9.33e-06	0.000249	ENSG00000171189	-1.91586	-1.75676	down	GRIK1
10.5957	-2.23227	0.563864	-3.95889	7.53e-05	0.00159175	ENSG00000163453	-1.75904	-1.66951	down	IGFBP7
5.87791	-2.23122	0.743757	-2.99993	0.00270045	0.0330229	ENSG00000177108	-1.03778	-1.41596	down	ZDHHC22
8.45547	-2.23082	0.607446	-3.67245	0.00024	0.00434182	ENSG00000185985	-1.60275	-1.6087	down	SLITRK2
2.57637	-2.23032	1.09562	-2.03567	0.0417831	0.270931	ENSG00000166292	-0.352558	-1.00646	-	TMEM100
12.4409	-2.22985	0.512675	-4.34945	1.36e-05	0.000346	ENSG00000132334	-1.89255	-1.74372	down	PTPRE
151.055	-2.22924	0.362424	-6.15091	7.7e-10	4.31e-08	ENSG00000021645	-2.09739	-1.95159	down	NRXN3
16.2004	-2.2271	0.456652	-4.87702	1.08e-06	3.48e-05	ENSG00000133107	-1.99119	-1.82252	down	TRPC4
28.2626	-2.22571	0.341548	-6.51655	7.19e-11	4.73e-09	ENSG00000162595	-2.1101	-1.97711	down	DIRAS3
8.47714	-2.22195	0.608616	-3.65082	0.000261	0.00468302	ENSG00000143507	-1.58312	-1.59949	down	DUSP10
18.8579	-2.22054	0.412721	-5.38025	7.44e-08	3e-06	ENSG00000152558	-2.04	-1.87853	down	TMEM123
3.3334	-2.20724	0.975553	-2.26255	0.0236635	0.182505	ENSG00000122641	-0.4625	-1.11283	-	INHBA
4.51407	-2.20603	0.843275	-2.61602	0.00889607	0.0864983	ENSG00000137825	-0.697425	-1.27066	-	ITPKA
23.4962	-2.20547	0.392004	-5.62615	1.84e-08	8.28e-07	ENSG00000164176	-2.04541	-1.89407	down	EDIL3
32.1472	-2.20079	0.328233	-6.70495	2.01e-11	1.44e-09	ENSG00000113739	-2.09409	-1.97178	down	STC2
1.91941	-2.19969	1.40929	-1.56085	0.11856	0.4983	ENSG00000145888	-0.199154	-0.721696	-	GLRA1
7.88387	-2.19379	0.65932	-3.32735	0.000877	0.0131717	ENSG00000111348	-1.32281	-1.50244	down	ARHGDIB
2.63566	-2.19348	1.09574	-2.00182	0.045304	0.28616	ENSG00000223591	-0.33841	-0.981973	-	CENPVL1
4.54625	-2.19198	0.835178	-2.62457	0.00867584	0.0847017	ENSG00000100292	-0.702679	-1.27093	-	HMOX1
3.8335	-2.18477	0.912971	-2.39303	0.0167098	0.142128	ENSG00000179862	-0.538812	-1.17407	-	CITED4
3.84512	-2.18285	0.903027	-2.41726	0.0156379	0.134859	ENSG00000214960	-0.554182	-1.18493	-	ISPD
2.40976	-2.16322	1.19266	-1.81377	0.0697137	0.372534	ENSG00000116985	-0.2703	-0.882555	-	BMP8B
6.99561	-2.16097	0.67314	-3.21028	0.00132607	0.0185598	ENSG00000118985	-1.20777	-1.46377	down	ELL2
16.8758	-2.16027	0.457869	-4.7181	2.38e-06	7.17e-05	ENSG00000041353	-1.90945	-1.76513	down	RAB27B
4.36544	-2.14569	0.846166	-2.53578	0.0112197	0.103675	ENSG00000183476	-0.632299	-1.23146	-	SH2D7
9.5046	-2.14537	0.578619	-3.70774	0.000209	0.0038375	ENSG00000198759	-1.5687	-1.58313	down	EGFL6
5.61939	-2.14232	0.74614	-2.8712	0.00408917	0.0460377	ENSG00000156265	-0.900377	-1.35469	down	MAP3K7CL
1.21215	-2.13361	1.575	-1.35468	0.175521	NA	ENSG00000100055	-0.15501	-0.607034	-	CYTH4
74.4604	-2.13198	0.225345	-9.46093	3.05e-21	5.99e-19	ENSG00000051128	-2.08281	-2.02026	down	HOMER3
1.23953	-2.12142	1.62458	-1.30583	0.19161	NA	ENSG00000119614	-0.145834	-0.566277	-	VSX2
1.23768	-2.11906	1.56708	-1.35224	0.176299	NA	ENSG00000188282	-0.154681	-0.598876	-	RUFY4
1.23386	-2.1181	1.63757	-1.29344	0.19586	NA	ENSG00000137491	-0.143577	-0.559504	-	SLCO2B1
2.46834	-2.11788	1.11934	-1.89209	0.058479	0.338908	ENSG00000136698	-0.296856	-0.926658	-	CFC1
1.23455	-2.11569	1.54769	-1.367	0.171624	NA	ENSG00000137691	-0.157607	-0.609784	-	CFAP300
4.19812	-2.11305	0.867537	-2.43568	0.0148637	0.130053	ENSG00000137672	-0.56221	-1.18822	-	TRPC6
28.4066	-2.11174	0.340348	-6.20465	5.48e-10	3.17e-08	ENSG00000135549	-1.99234	-1.87697	down	PKIB
3.70527	-2.11166	0.919926	-2.29546	0.0217067	0.171878	ENSG00000152661	-0.477955	-1.12448	-	GJA1
1.23986	-2.10992	1.56623	-1.34713	0.177938	NA	ENSG00000000938	-0.153782	-0.596323	-	FGR
1.22512	-2.10835	1.63954	-1.28594	0.198464	NA	ENSG00000134531	-0.142303	-0.556125	-	EMP1
3.47936	-2.10509	1.02573	-2.05227	0.0401434	0.264197	ENSG00000149090	-0.35886	-1.00891	-	PAMR1
19.0835	-2.10042	0.422018	-4.97708	6.45e-07	2.19e-05	ENSG00000182463	-1.89257	-1.7628	down	TSHZ2
2.4891	-2.09285	1.11145	-1.88298	0.0597026	0.342943	ENSG00000134762	-0.293684	-0.91994	-	DSC3
43.1035	-2.09017	0.30569	-6.83753	8.06e-12	6.14e-10	ENSG00000198929	-1.99577	-1.89861	down	NOS1AP
15.7372	-2.08949	0.450553	-4.63762	3.52e-06	0.000102	ENSG00000121966	-1.83461	-1.7169	down	CXCR4
1.26214	-2.08916	1.54179	-1.35503	0.175409	NA	ENSG00000205927	-0.155519	-0.599079	-	OLIG2
1.26723	-2.08832	1.60336	-1.30246	0.192759	NA	ENSG00000171195	-0.145541	-0.561503	-	MUC7
11.7549	-2.08585	0.545331	-3.82492	0.000131	0.00259312	ENSG00000162998	-1.58953	-1.58196	down	FRZB
3.51812	-2.07678	0.957328	-2.16935	0.030056	0.216681	ENSG00000106565	-0.411492	-1.06668	-	TMEM176B
24.7794	-2.07159	0.418812	-4.94635	7.56e-07	2.54e-05	ENSG00000170293	-1.86322	-1.74186	down	CMTM8
37.0074	-2.06503	0.338164	-6.10658	1.02e-09	5.63e-08	ENSG00000144596	-1.94479	-1.83779	down	GRIP2
7.32698	-2.06441	0.651128	-3.17051	0.00152172	0.0205942	ENSG00000182566	-1.13634	-1.42461	down	CLEC4G
28.3257	-2.05901	0.348995	-5.89983	3.64e-09	1.88e-07	ENSG00000122966	-1.92888	-1.81931	down	CIT
12.6707	-2.05891	0.510417	-4.03379	5.49e-05	0.00120832	ENSG00000182718	-1.65672	-1.61013	down	ANXA2
1.77419	-2.05571	1.28441	-1.60051	0.109485	0.481395	ENSG00000132681	-0.210163	-0.766923	-	ATP1A4
1.77139	-2.04634	1.33409	-1.53388	0.125059	0.51239	ENSG00000198113	-0.194088	-0.723992	-	TOR4A
1.77011	-2.04569	1.40229	-1.45882	0.144614	0.550483	ENSG00000085465	-0.177226	-0.674454	-	OVGP1
3.06644	-2.0423	1.01476	-2.01259	0.0441582	0.281153	ENSG00000069399	-0.341959	-0.983785	-	BCL3
7.68093	-2.03512	0.623565	-3.26369	0.00109971	0.0158402	ENSG00000153012	-1.19929	-1.44252	down	LGI2
0.700743	-2.03506	3.7011	-0.549853	0.58242	NA	ENSG00000163817	-0.0405397	-0.128172	-	SLC6A20
0.677828	-2.03506	3.7011	-0.549853	0.58242	NA	ENSG00000185811	-0.0405397	-0.136311	-	IKZF1
0.67316	-2.03167	2.02421	-1.00369	0.31553	NA	ENSG00000121039	-0.097458	-0.38408	-	RDH10
0.67316	-2.03167	2.02421	-1.00369	0.31553	NA	ENSG00000170298	-0.097458	-0.38408	-	LGALS9B
0.67316	-2.03167	2.02421	-1.00369	0.31553	NA	ENSG00000203963	-0.097458	-0.38408	-	C1orf141
0.677189	-2.03166	2.02083	-1.00536	0.314724	NA	ENSG00000112164	-0.097699	-0.382537	-	GLP1R
0.677189	-2.03166	2.02083	-1.00536	0.314724	NA	ENSG00000267881	-0.097699	-0.382537	-	AC243967.1
0.700103	-2.0316	2.0022	-1.01469	0.310255	NA	ENSG00000124882	-0.0990482	-0.374909	-	EREG
0.702715	-2.0316	2.00014	-1.01573	0.309758	NA	ENSG00000101074	-0.0991997	-0.374152	-	R3HDML
0.702715	-2.0316	2.00014	-1.01573	0.309758	NA	ENSG00000115339	-0.0991997	-0.374152	-	GALNT3
0.702715	-2.0316	2.00014	-1.01573	0.309758	NA	ENSG00000182053	-0.0991997	-0.374152	-	TRIM49B
3.60384	-2.03047	0.927298	-2.18967	0.0285485	0.209502	ENSG00000144481	-0.420295	-1.0694	-	TRPM8
0.67252	-2.03037	2.00621	-1.01205	0.311516	NA	ENSG00000087237	-0.0986776	-0.389084	-	CETP
0.67252	-2.03037	2.00621	-1.01205	0.311516	NA	ENSG00000178804	-0.0986776	-0.389084	-	H1FOO
0.676549	-2.03036	2.00283	-1.01375	0.310704	NA	ENSG00000080007	-0.0989239	-0.387563	-	DDX43
0.676549	-2.03036	2.00283	-1.01375	0.310704	NA	ENSG00000243978	-0.0989239	-0.387563	-	RTL9
0.699464	-2.03032	1.98424	-1.02322	0.306204	NA	ENSG00000103546	-0.100303	-0.380071	-	SLC6A2
0.671881	-2.02916	2.02521	-1.00195	0.316368	NA	ENSG00000171540	-0.0972332	-0.383435	-	OTP
0.701436	-2.02912	2.00107	-1.01401	0.310576	NA	ENSG00000066056	-0.0989754	-0.373514	-	TIE1
0.701436	-2.02912	2.00107	-1.01401	0.310576	NA	ENSG00000102287	-0.0989754	-0.373514	-	GABRE
0.701436	-2.02912	2.00107	-1.01401	0.310576	NA	ENSG00000164403	-0.0989754	-0.373514	-	SHROOM1
1.80362	-2.02867	1.28805	-1.57499	0.115258	0.491851	ENSG00000133475	-0.204044	-0.749287	-	GGT2
0.671312	-2.02803	2.02566	-1.00117	0.316745	NA	ENSG00000227877	-0.0971321	-0.383144	-	MRLN
0.671312	-2.02803	2.02566	-1.00117	0.316745	NA	ENSG00000273777	-0.0971321	-0.383144	-	CEACAM20
0.698255	-2.028	2.00356	-1.0122	0.311444	NA	ENSG00000257207	-0.098723	-0.373984	-	AC112229.3
0.700867	-2.02799	2.00149	-1.01324	0.310945	NA	ENSG00000152580	-0.0988745	-0.373227	-	IGSF10
0.670673	-2.02667	1.92125	-1.05487	0.291485	NA	ENSG00000169208	-0.105016	-0.414292	-	OR10G3
0.670673	-2.02667	1.92125	-1.05487	0.291485	NA	ENSG00000236444	-0.105016	-0.414292	-	UBE2L5
0.674701	-2.02667	1.91833	-1.05647	0.290752	NA	ENSG00000115085	-0.105256	-0.41276	-	ZAP70
0.674701	-2.02667	1.91833	-1.05647	0.290752	NA	ENSG00000120160	-0.105256	-0.41276	-	EQTN
0.674701	-2.02667	1.91833	-1.05647	0.290752	NA	ENSG00000197472	-0.105256	-0.41276	-	ZNF695
0.674701	-2.02667	1.91833	-1.05647	0.290752	NA	ENSG00000261732	-0.105256	-0.41276	-	AL031708.1
0.674701	-2.02667	1.91833	-1.05647	0.290752	NA	ENSG00000269035	-0.105256	-0.41276	-	AC010319.2
0.697616	-2.02665	1.90224	-1.0654	0.286694	NA	ENSG00000145626	-0.106598	-0.405276	-	UGT3A1
0.700227	-2.02665	1.90046	-1.0664	0.286243	NA	ENSG00000175820	-0.106748	-0.404543	-	CCDC168
0.700227	-2.02665	1.90046	-1.0664	0.286243	NA	ENSG00000178287	-0.106748	-0.404543	-	SPAG11A
7.9248	-2.02565	0.666433	-3.03954	0.00236937	0.0298925	ENSG00000197584	-1.01405	-1.37328	down	KCNMB2
0.670033	-2.02547	1.92169	-1.054	0.291881	NA	ENSG00000007384	-0.104899	-0.413968	-	RHBDF1
0.670033	-2.02547	1.92169	-1.054	0.291881	NA	ENSG00000135409	-0.104899	-0.413968	-	AMHR2
0.670033	-2.02547	1.92169	-1.054	0.291881	NA	ENSG00000203782	-0.104899	-0.413968	-	LOR
0.674062	-2.02547	1.91877	-1.05561	0.291146	NA	ENSG00000129749	-0.105139	-0.412436	-	CHRNA10
0.674062	-2.02547	1.91877	-1.05561	0.291146	NA	ENSG00000177873	-0.105139	-0.412436	-	ZNF619
0.696976	-2.02547	1.90265	-1.06455	0.28708	NA	ENSG00000121361	-0.106481	-0.404956	-	KCNJ8
0.696976	-2.02547	1.90265	-1.06455	0.28708	NA	ENSG00000170684	-0.106481	-0.404956	-	ZNF296
0.696976	-2.02547	1.90265	-1.06455	0.28708	NA	ENSG00000187550	-0.106481	-0.404956	-	SBK2
0.699588	-2.02547	1.90087	-1.06555	0.286629	NA	ENSG00000124205	-0.106632	-0.404223	-	EDN3
0.698948	-2.02426	2.0029	-1.01066	0.312178	NA	ENSG00000074771	-0.0985381	-0.37227	-	NOX3
0.673422	-2.02426	2.02377	-1.00024	0.317194	NA	ENSG00000255346	-0.0970362	-0.380636	-	NOX5
0.669393	-2.02426	2.02718	-0.998558	0.318009	NA	ENSG00000137869	-0.096795	-0.382175	-	CYP19A1
0.669393	-2.02426	2.02718	-0.998558	0.318009	NA	ENSG00000275152	-0.096795	-0.382175	-	CCL16
0.69838	-2.02315	1.98489	-1.01927	0.308074	NA	ENSG00000142319	-0.0997986	-0.377462	-	SLC6A3
0.668825	-2.02313	2.00911	-1.00698	0.313946	NA	ENSG00000197408	-0.0980169	-0.387193	-	CYP2B6
0.69774	-2.02203	1.90206	-1.06307	0.28775	NA	ENSG00000145248	-0.106293	-0.403293	-	SLC10A4
0.695129	-2.02202	1.90385	-1.06207	0.288204	NA	ENSG00000184599	-0.106142	-0.404025	-	FAM19A3
0.668185	-2.022	1.92297	-1.05149	0.293032	NA	ENSG00000081148	-0.104558	-0.413026	-	IMPG2
0.668185	-2.022	1.92297	-1.05149	0.293032	NA	ENSG00000185662	-0.104558	-0.413026	-	SMIM23
0.667546	-2.02063	2.01013	-1.00523	0.314788	NA	ENSG00000284773	-0.0977891	-0.386539	-	AC114490.3
4.13414	-2.02057	0.870535	-2.32107	0.020283	0.163588	ENSG00000165309	-0.48865	-1.12676	-	ARMC3
1.80068	-2.01697	1.39256	-1.44838	0.14751	0.555886	ENSG00000114786	-0.175236	-0.667428	-	ABHD14A-ACY1
3.62114	-2.01562	0.925414	-2.17808	0.0294002	0.213155	ENSG00000139344	-0.41432	-1.06183	-	AMDHD1
0.690793	-2.01024	3.70232	-0.542968	0.587152	NA	ENSG00000253958	-0.0399986	-0.126898	-	CLDN23
8.77605	-2.00705	0.611252	-3.2835	0.00102527	0.0148945	ENSG00000107147	-1.20176	-1.43629	down	KCNT1
4.6607	-2.0062	0.798043	-2.51391	0.0119402	0.109207	ENSG00000188051	-0.605447	-1.20383	-	TMEM221
1.82525	-2.00085	1.30921	-1.52828	0.126442	0.515382	ENSG00000106025	-0.193146	-0.718888	-	TSPAN12
12.2178	-2.00026	0.513549	-3.89497	9.82e-05	0.00199935	ENSG00000151322	-1.55775	-1.56027	down	NPAS3
1.82786	-1.99822	1.30869	-1.52689	0.126788	0.515772	ENSG00000185527	-0.192844	-0.717948	-	PDE6G
2.87864	-1.99503	1.03075	-1.93551	0.0529276	0.317521	ENSG00000170571	-0.312188	-0.949088	-	EMB
90.8896	-1.99354	0.20292	-9.82427	8.85e-23	2.05e-20	ENSG00000144057	-1.95301	-1.90796	down	ST6GAL2
6.24327	-1.99294	0.70616	-2.82222	0.00476921	0.0522971	ENSG00000144285	-0.829075	-1.30768	-	SCN1A
5.24124	-1.98782	0.770549	-2.57974	0.00988751	0.0938463	ENSG00000196878	-0.648139	-1.22263	-	LAMB3
36.6707	-1.98598	0.307266	-6.46341	1.02e-10	6.54e-09	ENSG00000144339	-1.88598	-1.8019	down	TMEFF2
7.04432	-1.98444	0.720064	-2.75592	0.0058528	0.0618601	ENSG00000150893	-0.776056	-1.27811	-	FREM2
2.36565	-1.98239	1.12251	-1.76604	0.0773886	0.394991	ENSG00000104689	-0.25606	-0.858293	-	TNFRSF10A
3.4038	-1.98094	0.936084	-2.1162	0.0343282	0.236535	ENSG00000167549	-0.384953	-1.03711	-	CORO6
17.3868	-1.97786	0.480778	-4.11387	3.89e-05	0.000882	ENSG00000100302	-1.61855	-1.58323	down	RASD2
253.654	-1.97684	0.144803	-13.6519	1.97e-42	1.76e-39	ENSG00000100097	-1.95644	-1.93256	down	LGALS1
18.6924	-1.97652	0.411469	-4.80358	1.56e-06	4.89e-05	ENSG00000198168	-1.75997	-1.67273	down	SVIP
7.40907	-1.96928	0.649339	-3.03275	0.00242337	0.0303334	ENSG00000128285	-0.990669	-1.36121	down	MCHR1
6.3217	-1.96862	0.715017	-2.75324	0.0059008	0.0622756	ENSG00000147231	-0.771227	-1.27714	-	CXorf57
10.0517	-1.96687	0.562255	-3.49818	0.000468	0.00768149	ENSG00000223865	-1.32933	-1.47287	down	HLA-DPB1
2.38716	-1.96212	1.15825	-1.69405	0.0902564	0.435176	ENSG00000197594	-0.235381	-0.814849	-	ENPP1
3.97796	-1.96107	0.857259	-2.28761	0.0221602	0.174697	ENSG00000180530	-0.467832	-1.10927	-	NRIP1
2.92538	-1.95997	1.01488	-1.93123	0.0534552	0.320017	ENSG00000138068	-0.310452	-0.943374	-	SULT6B1
2.39615	-1.95835	1.17344	-1.6689	0.0951373	0.44867	ENSG00000285458	-0.228541	-0.799441	-	AC093827.5
8.51047	-1.95554	0.613653	-3.18672	0.00143896	0.0197351	ENSG00000151136	-1.10578	-1.39625	down	BTBD11
3.99154	-1.95377	0.875946	-2.23047	0.0257161	0.193167	ENSG00000213424	-0.438154	-1.08253	-	KRT222
91.3824	-1.95099	0.209237	-9.32428	1.12e-20	2.11e-18	ENSG00000145730	-1.90732	-1.86236	down	PAM
1.07618	-1.9485	3.67391	-0.530362	0.595861	NA	ENSG00000002933	-0.0391546	-0.125351	-	TMEM176A
18.4536	-1.94654	0.410946	-4.73671	2.17e-06	6.61e-05	ENSG00000183696	-1.72379	-1.64773	down	UPP1
4.83144	-1.94209	0.819236	-2.37062	0.0177585	0.148405	ENSG00000162390	-0.512526	-1.1422	-	ACOT11
1.6102	-1.94169	1.37955	-1.40747	0.159287	0.577949	ENSG00000205667	-0.167334	-0.658508	-	ARSH
31.5527	-1.94004	0.350943	-5.52807	3.24e-08	1.38e-06	ENSG00000152818	-1.7965	-1.7117	down	UTRN
1.83673	-1.9371	2.55814	-0.757231	0.448911	0.866427	ENSG00000189233	-0.0656735	-0.234685	-	NUGGC
2.15628	-1.93709	1.20055	-1.61351	0.106635	0.474771	ENSG00000082497	-0.214209	-0.779479	-	SERTAD4
2.14856	-1.93686	1.17892	-1.64292	0.1004	0.460165	ENSG00000184574	-0.221763	-0.797875	-	LPAR5
22.3376	-1.93057	0.378533	-5.10014	3.39e-07	1.21e-05	ENSG00000151834	-1.75255	-1.67218	down	GABRA2
1.07426	-1.9242	1.74916	-1.10007	0.271302	NA	ENSG00000133488	-0.112894	-0.463796	-	SEC14L4
1.07306	-1.921	1.69624	-1.1325	0.257423	NA	ENSG00000172927	-0.118016	-0.485899	-	MYEOV
4.04709	-1.91822	0.899761	-2.13192	0.0330133	0.229683	ENSG00000243444	-0.390594	-1.03213	-	PALM2
2.17389	-1.91819	1.17509	-1.63237	0.102602	0.464865	ENSG00000083817	-0.21912	-0.790452	-	ZNF416
30.467	-1.91801	0.351809	-5.45185	4.98e-08	2.08e-06	ENSG00000173267	-1.7707	-1.69152	down	SNCG
4.90248	-1.91774	0.805553	-2.38066	0.0172819	0.14544	ENSG00000115353	-0.516741	-1.14045	-	TACR1
1.06993	-1.91585	1.65821	-1.15537	0.247939	NA	ENSG00000258064	-0.121735	-0.502013	-	AC073612.1
16.8178	-1.91379	0.428338	-4.46796	7.9e-06	0.000214	ENSG00000132164	-1.65029	-1.59776	down	SLC6A11
1.07709	-1.91259	1.64365	-1.16363	0.244575	NA	ENSG00000105695	-0.123109	-0.507208	-	MAG
2.1806	-1.91161	1.15934	-1.64888	0.099173	0.457777	ENSG00000173281	-0.223438	-0.800123	-	PPP1R3B
1.07453	-1.91119	1.72213	-1.10978	0.267094	NA	ENSG00000141946	-0.114528	-0.471547	-	ZIM3
45.2593	-1.90955	0.308141	-6.197	5.76e-10	3.29e-08	ENSG00000196090	-1.80384	-1.73081	down	PTPRT
1.0746	-1.90903	1.62321	-1.17608	0.239563	NA	ENSG00000139193	-0.125185	-0.51614	-	CD27
1.07396	-1.90792	1.60938	-1.1855	0.235819	NA	ENSG00000179057	-0.126755	-0.52263	-	IGSF22
1.63771	-1.90749	1.31987	-1.44522	0.148397	0.557398	ENSG00000162645	-0.175462	-0.683451	-	GBP2
1.64097	-1.90545	1.31919	-1.44441	0.148624	0.557758	ENSG00000181885	-0.175306	-0.682802	-	CLDN7
1.63402	-1.90456	1.32021	-1.44262	0.149128	0.558831	ENSG00000135925	-0.174935	-0.682253	-	WNT10A
3.27958	-1.90297	0.941928	-2.02029	0.0433529	0.277792	ENSG00000182578	-0.343496	-0.988566	-	CSF1R
1.07678	-1.90183	1.74665	-1.08885	0.276221	NA	ENSG00000155714	-0.111376	-0.458319	-	PDZD9
6.56841	-1.89914	0.67992	-2.79318	0.00521933	0.0564981	ENSG00000166862	-0.78773	-1.27517	-	CACNG2
4.9515	-1.89908	0.821089	-2.31288	0.0207291	0.166281	ENSG00000188906	-0.478311	-1.10886	-	LRRK2
1.09936	-1.89602	1.6143	-1.17452	0.240187	NA	ENSG00000142182	-0.125048	-0.50947	-	DNMT3L
1.10197	-1.89602	1.61357	-1.17505	0.239975	NA	ENSG00000137225	-0.125136	-0.508715	-	CAPN11
1.09872	-1.89526	1.61446	-1.17393	0.240424	NA	ENSG00000149564	-0.124958	-0.509209	-	ESAM
1.10133	-1.89525	1.61372	-1.17446	0.240211	NA	ENSG00000181333	-0.125046	-0.508454	-	HEPHL1
1.10133	-1.89525	1.61372	-1.17446	0.240211	NA	ENSG00000205730	-0.125046	-0.508454	-	ITPRIPL2
2.74348	-1.89462	1.08946	-1.73903	0.0820287	0.409629	ENSG00000154025	-0.248281	-0.844885	-	SLC5A10
1.09751	-1.89379	1.61475	-1.17281	0.240874	NA	ENSG00000107165	-0.124787	-0.508711	-	TYRP1
1.09687	-1.89298	1.60105	-1.18234	0.237072	NA	ENSG00000260428	-0.126368	-0.515302	-	SCX
1.09948	-1.89298	1.60033	-1.18287	0.236861	NA	ENSG00000113946	-0.126456	-0.514561	-	CLDN16
2.21039	-1.89185	1.24269	-1.52239	0.127911	0.517567	ENSG00000269476	-0.192568	-0.722363	-	AC010326.2
2.19714	-1.89181	1.14994	-1.64513	0.099943	0.459097	ENSG00000162461	-0.222544	-0.797363	-	SLC25A34
1.09821	-1.89159	1.68468	-1.12281	0.261516	NA	ENSG00000188095	-0.116757	-0.474236	-	MESP2
1.09503	-1.89079	1.61537	-1.1705	0.2418	NA	ENSG00000205143	-0.124436	-0.507689	-	ARID3C
1.09764	-1.89079	1.61463	-1.17103	0.241585	NA	ENSG00000188817	-0.124524	-0.506936	-	SNTN
1.09439	-1.89002	1.61553	-1.16991	0.242038	NA	ENSG00000183395	-0.124346	-0.507428	-	PMCH
1.10403	-1.88908	1.63367	-1.15634	0.247541	NA	ENSG00000100012	-0.122142	-0.497778	-	SEC14L3
1.106	-1.88845	1.61222	-1.17134	0.241462	NA	ENSG00000250803	-0.124595	-0.506904	-	AC010255.3
2.21136	-1.8864	1.18096	-1.59735	0.110188	0.482349	ENSG00000127423	-0.21044	-0.768139	-	AUNIP
1.10415	-1.88622	1.61267	-1.16963	0.24215	NA	ENSG00000261717	-0.124335	-0.506146	-	AC009163.4
1.10351	-1.88558	1.59899	-1.17923	0.238305	NA	ENSG00000180210	-0.125922	-0.512769	-	F2
1.0933	-1.88526	1.71347	-1.10026	0.271219	NA	ENSG00000158571	-0.113291	-0.460171	-	PFKFB1
1.10026	-1.88467	1.61371	-1.16792	0.242841	NA	ENSG00000141748	-0.124069	-0.506379	-	ARL5C
14.1011	-1.88328	0.475359	-3.9618	7.44e-05	0.00157475	ENSG00000112773	-1.49281	-1.51598	down	TENT5A
9.65415	-1.88103	0.569719	-3.30168	0.000961	0.0141561	ENSG00000198467	-1.1545	-1.39824	down	TPM2
1.09777	-1.8809	1.67714	-1.1215	0.262077	NA	ENSG00000119699	-0.116649	-0.475743	-	TGFB3
1.09918	-1.87992	1.63481	-1.14993	0.250171	NA	ENSG00000110852	-0.121191	-0.493947	-	CLEC2B
2.76816	-1.87878	1.03953	-1.80733	0.0707113	0.375346	ENSG00000198734	-0.268715	-0.881271	-	F5
66.2427	-1.87658	0.280132	-6.69891	2.1e-11	1.5e-09	ENSG00000107779	-1.79053	-1.72911	down	BMPR1A
1.6704	-1.87646	1.33399	-1.40665	0.15953	0.578392	ENSG00000249158	-0.167695	-0.658002	-	PCDHA11
5.82524	-1.87275	0.721837	-2.59442	0.00947506	0.0908946	ENSG00000073150	-0.644352	-1.20929	-	PANX2
2.21897	-1.8679	1.15342	-1.61945	0.10535	0.472278	ENSG00000271303	-0.216057	-0.781457	-	SRXN1
2.22669	-1.86668	1.14606	-1.62878	0.10336	0.466101	ENSG00000173156	-0.218431	-0.78653	-	RHOD
1.12892	-1.86577	1.60668	-1.16126	0.245535	NA	ENSG00000107485	-0.123156	-0.497745	-	GATA3
1.12828	-1.865	1.60683	-1.16067	0.245774	NA	ENSG00000101825	-0.123067	-0.497485	-	MXRA5
2.79669	-1.86339	1.06499	-1.74968	0.0801732	0.404735	ENSG00000162643	-0.251394	-0.848283	-	WDR63
3.35222	-1.86233	0.948035	-1.96441	0.0494826	0.30398	ENSG00000135917	-0.321728	-0.955515	-	SLC19A3
1.12815	-1.86158	1.72729	-1.07775	0.281147	NA	ENSG00000124743	-0.110057	-0.443449	-	KLHL31
11.7435	-1.86073	0.526893	-3.53151	0.000413	0.00691016	ENSG00000138650	-1.28447	-1.43481	down	PCDH10
1.13025	-1.86032	1.67621	-1.10984	0.26707	NA	ENSG00000250799	-0.115012	-0.462803	-	PRODH2
1.1321	-1.85799	1.7641	-1.05322	0.29224	NA	ENSG00000155087	-0.106395	-0.425378	-	ODF1
8.11413	-1.85795	0.621543	-2.98926	0.00279658	0.0340243	ENSG00000183775	-0.922196	-1.3158	down	KCTD16
46.7162	-1.85602	0.269184	-6.89498	5.39e-12	4.24e-10	ENSG00000163630	-1.77655	-1.72066	down	SYNPR
36.044	-1.85552	0.31613	-5.8695	4.37e-09	2.21e-07	ENSG00000079841	-1.73769	-1.67411	down	RIMS1
5.32763	-1.8548	0.784239	-2.36509	0.0180256	0.149938	ENSG00000183654	-0.503941	-1.12389	-	2023-03-11
1.12273	-1.85401	1.67799	-1.1049	0.269202	NA	ENSG00000069122	-0.114302	-0.461747	-	ADGRF5
20.2965	-1.84615	0.381816	-4.83519	1.33e-06	4.23e-05	ENSG00000073008	-1.64589	-1.5954	down	PVR
13.5382	-1.84038	0.480631	-3.8291	0.000129	0.00255307	ENSG00000167081	-1.4106	-1.47361	down	PBX3
3.12721	-1.83853	0.993766	-1.85006	0.0643049	0.356687	ENSG00000119681	-0.282123	-0.9047	-	LTBP2
27.9604	-1.83617	0.341117	-5.38282	7.33e-08	2.97e-06	ENSG00000165379	-1.68927	-1.63038	down	LRFN5
3.14853	-1.83222	1.03731	-1.76632	0.0773426	0.394951	ENSG00000231389	-0.256257	-0.859734	-	HLA-DPA1
24.9478	-1.8313	0.356524	-5.13653	2.8e-07	1.01e-05	ENSG00000170017	-1.66429	-1.61005	down	ALCAM
44.564	-1.8304	0.274379	-6.67107	2.54e-11	1.78e-09	ENSG00000105486	-1.74563	-1.69209	down	LIG1
9.10301	-1.82892	0.563611	-3.24501	0.00117446	0.0167653	ENSG00000173452	-1.09151	-1.36514	down	TMEM196
4.84249	-1.82854	0.796363	-2.29612	0.0216691	0.171676	ENSG00000137449	-0.465833	-1.09324	-	CPEB2
9.08137	-1.82744	0.598167	-3.05506	0.00225014	0.0286149	ENSG00000106948	-0.959604	-1.32137	down	AKNA
41.5318	-1.82477	0.310238	-5.88185	4.06e-09	2.06e-07	ENSG00000196277	-1.70922	-1.65242	down	GRM7
7.4388	-1.81949	0.623483	-2.91826	0.00351987	0.0409471	ENSG00000064199	-0.859413	-1.28656	down	SPA17
2.58694	-1.81831	1.08057	-1.68273	0.0924265	0.441111	ENSG00000140832	-0.232723	-0.819781	-	MARVELD3
10.3498	-1.80842	0.564378	-3.20426	0.00135409	0.0188416	ENSG00000171094	-1.05503	-1.34943	down	ALK
2.00942	-1.80754	1.26117	-1.43323	0.151792	0.562994	ENSG00000256463	-0.173673	-0.681765	-	SALL3
2.59995	-1.80658	1.06438	-1.6973	0.0896398	0.433441	ENSG00000112378	-0.236686	-0.82722	-	PERP
4.30853	-1.8044	0.83988	-2.1484	0.0316819	0.224119	ENSG00000134668	-0.394696	-1.03157	-	SPOCD1
2.61036	-1.80376	1.07546	-1.67721	0.0935022	0.444072	ENSG00000159339	-0.231267	-0.815606	-	PADI4
2.61113	-1.8015	1.05141	-1.71341	0.0866377	0.424151	ENSG00000155761	-0.241121	-0.835476	-	SPAG17
3.75008	-1.79637	0.889187	-2.02024	0.0433589	0.277792	ENSG00000150656	-0.341758	-0.977724	-	CNDP1
11.5867	-1.7911	0.527177	-3.39753	0.00068	0.0105699	ENSG00000159733	-1.16718	-1.37884	down	ZFYVE28
20.3485	-1.78762	0.390619	-4.57638	4.73e-06	0.000133	ENSG00000188730	-1.55654	-1.53454	down	VWC2
2.03915	-1.78579	1.17404	-1.52107	0.128243	0.518764	ENSG00000018280	-0.192893	-0.734491	-	SLC11A1
59.6338	-1.78177	0.258441	-6.89432	5.41e-12	4.24e-10	ENSG00000145819	-1.70528	-1.66087	down	ARHGAP26
12.0095	-1.78002	0.496685	-3.58379	0.000339	0.00581248	ENSG00000196083	-1.25989	-1.40678	down	IL1RAP
1.12037	-1.77904	3.66827	-0.48498	0.62769	NA	ENSG00000204099	-0.0356765	-0.110151	-	NEU4
7.88324	-1.77683	0.638026	-2.78488	0.00535472	0.0575723	ENSG00000109819	-0.755988	-1.23711	-	PPARGC1A
1.47442	-1.7735	1.42218	-1.24704	0.212385	NA	ENSG00000196754	-0.138428	-0.574123	-	S100A2
4.69777	-1.77225	0.782625	-2.2645	0.0235434	0.182161	ENSG00000154783	-0.447089	-1.0744	-	FGD5
1.47506	-1.77204	1.39729	-1.2682	0.204727	NA	ENSG00000164304	-0.142173	-0.588078	-	CAGE1
1.48222	-1.77033	1.40899	-1.25645	0.208951	NA	ENSG00000158406	-0.140107	-0.579989	-	HIST1H4H
60.9934	-1.76983	0.445564	-3.97211	7.12e-05	0.00151258	ENSG00000155974	-1.40585	-1.45713	down	GRIP1
1.48497	-1.76768	1.47459	-1.19876	0.230621	NA	ENSG00000204410	-0.130214	-0.542107	-	MSH5
3.54548	-1.76697	0.900798	-1.96157	0.0498129	0.305176	ENSG00000129451	-0.319481	-0.954069	-	KLK10
19.5338	-1.76233	0.393212	-4.48189	7.4e-06	0.000202	ENSG00000092068	-1.51829	-1.5101	down	SLC7A8
2.97745	-1.76194	1.00918	-1.74591	0.0808274	0.406463	ENSG00000145832	-0.250244	-0.85317	-	SLC25A48
0.271415	-1.75512	3.16774	-0.554062	0.579536	NA	ENSG00000005001	-0.0435272	-0.146628	-	PRSS22
0.271415	-1.75512	3.16774	-0.554062	0.579536	NA	ENSG00000005421	-0.0435272	-0.146628	-	PON1
0.271415	-1.75512	3.16774	-0.554062	0.579536	NA	ENSG00000071203	-0.0435272	-0.146628	-	MS4A12
0.271415	-1.75512	3.16774	-0.554062	0.579536	NA	ENSG00000112299	-0.0435272	-0.146628	-	VNN1
0.271415	-1.75512	3.16774	-0.554062	0.579536	NA	ENSG00000136286	-0.0435272	-0.146628	-	MYO1G
0.271415	-1.75512	3.16774	-0.554062	0.579536	NA	ENSG00000137745	-0.0435272	-0.146628	-	MMP13
0.271415	-1.75512	3.16774	-0.554062	0.579536	NA	ENSG00000140093	-0.0435272	-0.146628	-	SERPINA10
0.271415	-1.75512	3.16774	-0.554062	0.579536	NA	ENSG00000165584	-0.0435272	-0.146628	-	SSX3
0.271415	-1.75512	3.16774	-0.554062	0.579536	NA	ENSG00000165794	-0.0435272	-0.146628	-	SLC39A2
0.271415	-1.75512	3.16774	-0.554062	0.579536	NA	ENSG00000168907	-0.0435272	-0.146628	-	PLA2G4F
0.271415	-1.75512	3.16774	-0.554062	0.579536	NA	ENSG00000171916	-0.0435272	-0.146628	-	LGALS9C
0.271415	-1.75512	3.16774	-0.554062	0.579536	NA	ENSG00000173253	-0.0435272	-0.146628	-	DMRT2
0.271415	-1.75512	3.16774	-0.554062	0.579536	NA	ENSG00000173285	-0.0435272	-0.146628	-	OR10K1
0.271415	-1.75512	3.16774	-0.554062	0.579536	NA	ENSG00000174225	-0.0435272	-0.146628	-	ARL13A
0.271415	-1.75512	3.16774	-0.554062	0.579536	NA	ENSG00000186723	-0.0435272	-0.146628	-	OR10H1
0.271415	-1.75512	3.16774	-0.554062	0.579536	NA	ENSG00000188761	-0.0435272	-0.146628	-	BCL2L15
0.271415	-1.75512	3.16774	-0.554062	0.579536	NA	ENSG00000226979	-0.0435272	-0.146628	-	LTA
0.271415	-1.75512	3.16774	-0.554062	0.579536	NA	ENSG00000258659	-0.0435272	-0.146628	-	TRIM34
0.270776	-1.7521	2.93072	-0.597842	0.549946	NA	ENSG00000002726	-0.0485153	-0.168167	-	AOC1
0.270776	-1.7521	2.93072	-0.597842	0.549946	NA	ENSG00000099834	-0.0485153	-0.168167	-	CDHR5
0.270776	-1.7521	2.93072	-0.597842	0.549946	NA	ENSG00000105205	-0.0485153	-0.168167	-	CLC
0.270776	-1.7521	2.93072	-0.597842	0.549946	NA	ENSG00000105609	-0.0485153	-0.168167	-	LILRB5
0.270776	-1.7521	2.93072	-0.597842	0.549946	NA	ENSG00000108375	-0.0485153	-0.168167	-	RNF43
0.270776	-1.7521	2.93072	-0.597842	0.549946	NA	ENSG00000116690	-0.0485153	-0.168167	-	PRG4
0.270776	-1.7521	2.93072	-0.597842	0.549946	NA	ENSG00000123700	-0.0485153	-0.168167	-	KCNJ2
0.270776	-1.7521	2.93072	-0.597842	0.549946	NA	ENSG00000125872	-0.0485153	-0.168167	-	LRRN4
0.270776	-1.7521	2.93072	-0.597842	0.549946	NA	ENSG00000130957	-0.0485153	-0.168167	-	FBP2
0.270776	-1.7521	2.93072	-0.597842	0.549946	NA	ENSG00000134827	-0.0485153	-0.168167	-	TCN1
0.270776	-1.7521	2.93072	-0.597842	0.549946	NA	ENSG00000147113	-0.0485153	-0.168167	-	CXorf36
0.270776	-1.7521	2.93072	-0.597842	0.549946	NA	ENSG00000158473	-0.0485153	-0.168167	-	CD1D
0.270776	-1.7521	2.93072	-0.597842	0.549946	NA	ENSG00000163467	-0.0485153	-0.168167	-	TSACC
0.270776	-1.7521	2.93072	-0.597842	0.549946	NA	ENSG00000171815	-0.0485153	-0.168167	-	PCDHB1
0.270776	-1.7521	2.93072	-0.597842	0.549946	NA	ENSG00000176532	-0.0485153	-0.168167	-	PRR15
0.270776	-1.7521	2.93072	-0.597842	0.549946	NA	ENSG00000176919	-0.0485153	-0.168167	-	C8G
0.270776	-1.7521	2.93072	-0.597842	0.549946	NA	ENSG00000178591	-0.0485153	-0.168167	-	DEFB125
0.270776	-1.7521	2.93072	-0.597842	0.549946	NA	ENSG00000180257	-0.0485153	-0.168167	-	ZNF816
0.270776	-1.7521	2.93072	-0.597842	0.549946	NA	ENSG00000181374	-0.0485153	-0.168167	-	CCL13
0.270776	-1.7521	2.93072	-0.597842	0.549946	NA	ENSG00000183304	-0.0485153	-0.168167	-	FAM9A
0.270776	-1.7521	2.93072	-0.597842	0.549946	NA	ENSG00000185610	-0.0485153	-0.168167	-	DBX2
0.270776	-1.7521	2.93072	-0.597842	0.549946	NA	ENSG00000188167	-0.0485153	-0.168167	-	TMPPE
0.270776	-1.7521	2.93072	-0.597842	0.549946	NA	ENSG00000196131	-0.0485153	-0.168167	-	VN1R2
0.270776	-1.7521	2.93072	-0.597842	0.549946	NA	ENSG00000197406	-0.0485153	-0.168167	-	DIO3
0.270776	-1.7521	2.93072	-0.597842	0.549946	NA	ENSG00000204252	-0.0485153	-0.168167	-	HLA-DOA
0.270776	-1.7521	2.93072	-0.597842	0.549946	NA	ENSG00000214414	-0.0485153	-0.168167	-	TRIM77
0.270776	-1.7521	2.93072	-0.597842	0.549946	NA	ENSG00000231989	-0.0485153	-0.168167	-	PPP1R2B
0.270776	-1.7521	2.93072	-0.597842	0.549946	NA	ENSG00000255641	-0.0485153	-0.168167	-	AC068775.1
0.270776	-1.7521	2.93072	-0.597842	0.549946	NA	ENSG00000263464	-0.0485153	-0.168167	-	PPIAL4C
0.270776	-1.7521	2.93072	-0.597842	0.549946	NA	ENSG00000267385	-0.0485153	-0.168167	-	AC011498.4
0.270776	-1.7521	2.93072	-0.597842	0.549946	NA	ENSG00000268221	-0.0485153	-0.168167	-	OPN1MW
0.270776	-1.7521	2.93072	-0.597842	0.549946	NA	ENSG00000274764	-0.0485153	-0.168167	-	PRAMEF27
0.270776	-1.7521	2.93072	-0.597842	0.549946	NA	ENSG00000277745	-0.0485153	-0.168167	-	H2AFB3
0.270776	-1.7521	2.93072	-0.597842	0.549946	NA	ENSG00000280267	-0.0485153	-0.168167	-	PRAMEF26
0.270776	-1.7521	2.93072	-0.597842	0.549946	NA	ENSG00000280537	-0.0485153	-0.168167	-	AC068946.1
0.270776	-1.7521	2.93072	-0.597842	0.549946	NA	ENSG00000285254	-0.0485153	-0.168167	-	AL513128.2
4.15749	-1.75138	0.835673	-2.09577	0.0361024	0.246059	ENSG00000179520	-0.370738	-1.00607	-	SLC17A8
0.270136	-1.74958	3.17351	-0.551307	0.581423	NA	ENSG00000085741	-0.0432683	-0.146206	-	WNT11
0.270136	-1.74958	3.17351	-0.551307	0.581423	NA	ENSG00000109072	-0.0432683	-0.146206	-	VTN
0.270136	-1.74958	3.17351	-0.551307	0.581423	NA	ENSG00000122145	-0.0432683	-0.146206	-	TBX22
0.270136	-1.74958	3.17351	-0.551307	0.581423	NA	ENSG00000126752	-0.0432683	-0.146206	-	SSX1
0.270136	-1.74958	3.17351	-0.551307	0.581423	NA	ENSG00000133317	-0.0432683	-0.146206	-	LGALS12
0.270136	-1.74958	3.17351	-0.551307	0.581423	NA	ENSG00000137203	-0.0432683	-0.146206	-	TFAP2A
0.270136	-1.74958	3.17351	-0.551307	0.581423	NA	ENSG00000141371	-0.0432683	-0.146206	-	C17orf64
0.270136	-1.74958	3.17351	-0.551307	0.581423	NA	ENSG00000141574	-0.0432683	-0.146206	-	SECTM1
0.270136	-1.74958	3.17351	-0.551307	0.581423	NA	ENSG00000142677	-0.0432683	-0.146206	-	IL22RA1
0.270136	-1.74958	3.17351	-0.551307	0.581423	NA	ENSG00000149435	-0.0432683	-0.146206	-	GGTLC1
0.270136	-1.74958	3.17351	-0.551307	0.581423	NA	ENSG00000165059	-0.0432683	-0.146206	-	PRKACG
0.270136	-1.74958	3.17351	-0.551307	0.581423	NA	ENSG00000170955	-0.0432683	-0.146206	-	CAVIN3
0.270136	-1.74958	3.17351	-0.551307	0.581423	NA	ENSG00000171872	-0.0432683	-0.146206	-	KLF17
0.270136	-1.74958	3.17351	-0.551307	0.581423	NA	ENSG00000175325	-0.0432683	-0.146206	-	PROP1
0.270136	-1.74958	3.17351	-0.551307	0.581423	NA	ENSG00000181733	-0.0432683	-0.146206	-	OR2Z1
0.270136	-1.74958	3.17351	-0.551307	0.581423	NA	ENSG00000183378	-0.0432683	-0.146206	-	OVCH2
0.270136	-1.74958	3.17351	-0.551307	0.581423	NA	ENSG00000185372	-0.0432683	-0.146206	-	OR2V1
0.270136	-1.74958	3.17351	-0.551307	0.581423	NA	ENSG00000196337	-0.0432683	-0.146206	-	CGB7
0.270136	-1.74958	3.17351	-0.551307	0.581423	NA	ENSG00000232382	-0.0432683	-0.146206	-	OR5K1
0.270136	-1.74958	3.17351	-0.551307	0.581423	NA	ENSG00000267710	-0.0432683	-0.146206	-	EDDM13
0.270136	-1.74958	3.17351	-0.551307	0.581423	NA	ENSG00000269897	-0.0432683	-0.146206	-	COMMD3-BMI1
0.270136	-1.74958	3.17351	-0.551307	0.581423	NA	ENSG00000277117	-0.0432683	-0.146206	-	FP565260.3
0.270136	-1.74958	3.17351	-0.551307	0.581423	NA	ENSG00000285245	-0.0432683	-0.146206	-	AL162417.1
0.270136	-1.74958	3.17351	-0.551307	0.581423	NA	ENSG00000285655	-0.0432683	-0.146206	-	AC009879.2
7.75125	-1.74908	0.617366	-2.83314	0.00460933	0.0508552	ENSG00000102780	-0.782067	-1.24212	-	DGKH
1.50174	-1.74817	1.41481	-1.23562	0.2166	NA	ENSG00000168925	-0.13665	-0.566825	-	CTRB1
5.08364	-1.74724	0.769177	-2.27157	0.0231126	0.179739	ENSG00000121871	-0.449177	-1.07345	-	SLITRK3
1.50436	-1.74516	1.41409	-1.23412	0.217159	NA	ENSG00000259823	-0.136415	-0.565919	-	LYPD8
0.268928	-1.74436	2.93806	-0.593712	0.552704	NA	ENSG00000009790	-0.0481144	-0.16753	-	TRAF3IP3
0.268928	-1.74436	2.93806	-0.593712	0.552704	NA	ENSG00000013297	-0.0481144	-0.16753	-	CLDN11
0.268928	-1.74436	2.93806	-0.593712	0.552704	NA	ENSG00000047936	-0.0481144	-0.16753	-	ROS1
0.268928	-1.74436	2.93806	-0.593712	0.552704	NA	ENSG00000072694	-0.0481144	-0.16753	-	FCGR2B
0.268928	-1.74436	2.93806	-0.593712	0.552704	NA	ENSG00000079263	-0.0481144	-0.16753	-	SP140
0.268928	-1.74436	2.93806	-0.593712	0.552704	NA	ENSG00000129467	-0.0481144	-0.16753	-	ADCY4
0.268928	-1.74436	2.93806	-0.593712	0.552704	NA	ENSG00000153802	-0.0481144	-0.16753	-	TMPRSS11D
0.268928	-1.74436	2.93806	-0.593712	0.552704	NA	ENSG00000166523	-0.0481144	-0.16753	-	CLEC4E
0.268928	-1.74436	2.93806	-0.593712	0.552704	NA	ENSG00000174038	-0.0481144	-0.16753	-	C9orf131
0.268928	-1.74436	2.93806	-0.593712	0.552704	NA	ENSG00000176381	-0.0481144	-0.16753	-	PRR18
0.268928	-1.74436	2.93806	-0.593712	0.552704	NA	ENSG00000182652	-0.0481144	-0.16753	-	OR4Q3
0.268928	-1.74436	2.93806	-0.593712	0.552704	NA	ENSG00000182854	-0.0481144	-0.16753	-	OR4F15
0.268928	-1.74436	2.93806	-0.593712	0.552704	NA	ENSG00000183734	-0.0481144	-0.16753	-	ASCL2
0.268928	-1.74436	2.93806	-0.593712	0.552704	NA	ENSG00000198488	-0.0481144	-0.16753	-	B3GNT6
0.268928	-1.74436	2.93806	-0.593712	0.552704	NA	ENSG00000228278	-0.0481144	-0.16753	-	ORM2
0.268928	-1.74436	2.93806	-0.593712	0.552704	NA	ENSG00000243543	-0.0481144	-0.16753	-	WFDC6
0.268928	-1.74436	2.93806	-0.593712	0.552704	NA	ENSG00000243566	-0.0481144	-0.16753	-	UPK3B
0.268928	-1.74436	2.93806	-0.593712	0.552704	NA	ENSG00000259171	-0.0481144	-0.16753	-	AL163636.2
0.268928	-1.74436	2.93806	-0.593712	0.552704	NA	ENSG00000259529	-0.0481144	-0.16753	-	AL136295.5
0.268928	-1.74436	2.93806	-0.593712	0.552704	NA	ENSG00000271449	-0.0481144	-0.16753	-	CT45A2
1.50372	-1.74422	1.40282	-1.24337	0.213733	NA	ENSG00000163810	-0.138026	-0.572073	-	TGM4
0.268289	-1.74168	2.94061	-0.592285	0.55366	NA	ENSG00000120937	-0.0479759	-0.167308	-	NPPB
0.268289	-1.74168	2.94061	-0.592285	0.55366	NA	ENSG00000124391	-0.0479759	-0.167308	-	IL17C
0.268289	-1.74168	2.94061	-0.592285	0.55366	NA	ENSG00000128016	-0.0479759	-0.167308	-	ZFP36
0.268289	-1.74168	2.94061	-0.592285	0.55366	NA	ENSG00000136881	-0.0479759	-0.167308	-	BAAT
0.268289	-1.74168	2.94061	-0.592285	0.55366	NA	ENSG00000160973	-0.0479759	-0.167308	-	FOXH1
0.268289	-1.74168	2.94061	-0.592285	0.55366	NA	ENSG00000162739	-0.0479759	-0.167308	-	SLAMF6
0.268289	-1.74168	2.94061	-0.592285	0.55366	NA	ENSG00000163734	-0.0479759	-0.167308	-	CXCL3
0.268289	-1.74168	2.94061	-0.592285	0.55366	NA	ENSG00000164175	-0.0479759	-0.167308	-	SLC45A2
0.268289	-1.74168	2.94061	-0.592285	0.55366	NA	ENSG00000167105	-0.0479759	-0.167308	-	TMEM92
0.268289	-1.74168	2.94061	-0.592285	0.55366	NA	ENSG00000167131	-0.0479759	-0.167308	-	CCDC103
0.268289	-1.74168	2.94061	-0.592285	0.55366	NA	ENSG00000169313	-0.0479759	-0.167308	-	P2RY12
0.268289	-1.74168	2.94061	-0.592285	0.55366	NA	ENSG00000174015	-0.0479759	-0.167308	-	SPERT
0.268289	-1.74168	2.94061	-0.592285	0.55366	NA	ENSG00000183396	-0.0479759	-0.167308	-	TMEM89
0.268289	-1.74168	2.94061	-0.592285	0.55366	NA	ENSG00000187733	-0.0479759	-0.167308	-	AMY1C
0.268289	-1.74168	2.94061	-0.592285	0.55366	NA	ENSG00000187871	-0.0479759	-0.167308	-	GFRAL
0.268289	-1.74168	2.94061	-0.592285	0.55366	NA	ENSG00000189013	-0.0479759	-0.167308	-	KIR2DL4
0.268289	-1.74168	2.94061	-0.592285	0.55366	NA	ENSG00000203933	-0.0479759	-0.167308	-	CXorf66
0.268289	-1.74168	2.94061	-0.592285	0.55366	NA	ENSG00000203989	-0.0479759	-0.167308	-	RHOXF2B
0.268289	-1.74168	2.94061	-0.592285	0.55366	NA	ENSG00000204022	-0.0479759	-0.167308	-	LIPJ
0.268289	-1.74168	2.94061	-0.592285	0.55366	NA	ENSG00000204403	-0.0479759	-0.167308	-	CASP12
0.268289	-1.74168	2.94061	-0.592285	0.55366	NA	ENSG00000206075	-0.0479759	-0.167308	-	SERPINB5
0.268289	-1.74168	2.94061	-0.592285	0.55366	NA	ENSG00000229314	-0.0479759	-0.167308	-	ORM1
0.268289	-1.74168	2.94061	-0.592285	0.55366	NA	ENSG00000237524	-0.0479759	-0.167308	-	TEX51
0.268289	-1.74168	2.94061	-0.592285	0.55366	NA	ENSG00000241978	-0.0479759	-0.167308	-	AKAP2
0.268289	-1.74168	2.94061	-0.592285	0.55366	NA	ENSG00000251012	-0.0479759	-0.167308	-	AC083800.1
0.268289	-1.74168	2.94061	-0.592285	0.55366	NA	ENSG00000258388	-0.0479759	-0.167308	-	PPT2-EGFL8
0.268289	-1.74168	2.94061	-0.592285	0.55366	NA	ENSG00000269955	-0.0479759	-0.167308	-	C7orf55-LUC7L2
16.1479	-1.74121	0.439095	-3.96546	7.33e-05	0.00155309	ENSG00000060709	-1.3808	-1.4419	down	RIMBP2
9.57586	-1.74114	0.543975	-3.20077	0.0013706	0.0189975	ENSG00000145861	-1.02251	-1.32275	down	C1QTNF2
8.70238	-1.73978	0.593292	-2.93241	0.00336339	0.0394792	ENSG00000114480	-0.846163	-1.26308	down	GBE1
3.01103	-1.73842	0.969275	-1.79352	0.0728892	0.381537	ENSG00000180116	-0.26409	-0.875343	-	C12orf40
4.50665	-1.73754	0.790031	-2.19933	0.0278541	0.205776	ENSG00000152518	-0.414887	-1.04745	-	ZFP36L2
1.50916	-1.7358	1.40118	-1.23881	0.215415	NA	ENSG00000116745	-0.137303	-0.569449	-	RPE65
0.266441	-1.73337	3.19042	-0.543305	0.58692	NA	ENSG00000100628	-0.0425186	-0.144979	-	ASB2
0.266441	-1.73337	3.19042	-0.543305	0.58692	NA	ENSG00000102854	-0.0425186	-0.144979	-	MSLN
0.266441	-1.73337	3.19042	-0.543305	0.58692	NA	ENSG00000108839	-0.0425186	-0.144979	-	ALOX12
0.266441	-1.73337	3.19042	-0.543305	0.58692	NA	ENSG00000139985	-0.0425186	-0.144979	-	ADAM21
0.266441	-1.73337	3.19042	-0.543305	0.58692	NA	ENSG00000144785	-0.0425186	-0.144979	-	AC073896.1
0.266441	-1.73337	3.19042	-0.543305	0.58692	NA	ENSG00000152192	-0.0425186	-0.144979	-	POU4F1
0.266441	-1.73337	3.19042	-0.543305	0.58692	NA	ENSG00000155833	-0.0425186	-0.144979	-	CYLC2
0.266441	-1.73337	3.19042	-0.543305	0.58692	NA	ENSG00000172716	-0.0425186	-0.144979	-	SLFN11
0.266441	-1.73337	3.19042	-0.543305	0.58692	NA	ENSG00000180219	-0.0425186	-0.144979	-	FAM71C
0.266441	-1.73337	3.19042	-0.543305	0.58692	NA	ENSG00000182308	-0.0425186	-0.144979	-	DCAF4L1
0.266441	-1.73337	3.19042	-0.543305	0.58692	NA	ENSG00000183559	-0.0425186	-0.144979	-	C10orf120
0.266441	-1.73337	3.19042	-0.543305	0.58692	NA	ENSG00000213316	-0.0425186	-0.144979	-	LTC4S
0.266441	-1.73337	3.19042	-0.543305	0.58692	NA	ENSG00000241489	-0.0425186	-0.144979	-	AC244197.3
0.266441	-1.73337	3.19042	-0.543305	0.58692	NA	ENSG00000261582	-0.0425186	-0.144979	-	AL121753.1
0.266441	-1.73337	3.19042	-0.543305	0.58692	NA	ENSG00000268173	-0.0425186	-0.144979	-	AC007192.1
1.50028	-1.73116	1.36984	-1.26377	0.206313	NA	ENSG00000146833	-0.141712	-0.586671	-	TRIM4
1.50872	-1.73064	1.46736	-1.17942	0.23823	NA	ENSG00000177575	-0.127311	-0.531244	-	CD163
5.12733	-1.73045	0.756754	-2.28667	0.0222152	0.175035	ENSG00000121281	-0.455556	-1.07488	-	ADCY7
10.5979	-1.72183	0.520294	-3.30934	0.000935	0.0138601	ENSG00000214491	-1.07862	-1.33409	down	SEC14L6
29.383	-1.72158	0.324946	-5.29806	1.17e-07	4.57e-06	ENSG00000147255	-1.57456	-1.54511	down	IGSF1
18.8366	-1.71216	0.439545	-3.89531	9.81e-05	0.00199935	ENSG00000102466	-1.33563	-1.41701	down	FGF14
24.0617	-1.71201	0.346845	-4.93594	7.98e-07	2.66e-05	ENSG00000124191	-1.53293	-1.51468	down	TOX2
15.5053	-1.71079	0.449135	-3.80908	0.000139	0.00273476	ENSG00000198121	-1.30526	-1.40517	down	LPAR1
2.43917	-1.70924	1.07538	-1.58943	0.111963	0.485965	ENSG00000143839	-0.209192	-0.774008	-	REN
1.53456	-1.70733	1.46059	-1.16893	0.242432	NA	ENSG00000164188	-0.125784	-0.524893	-	RANBP3L
1.53336	-1.70694	1.43378	-1.19052	0.233843	NA	ENSG00000110777	-0.129341	-0.539004	-	POU2AF1
5.50152	-1.70628	0.71785	-2.37694	0.0174572	0.146452	ENSG00000177511	-0.499378	-1.10222	-	ST8SIA3
1.53263	-1.70616	1.39483	-1.2232	0.221253	NA	ENSG00000198633	-0.134853	-0.560238	-	ZNF534
1.52774	-1.70369	1.37538	-1.23871	0.215454	NA	ENSG00000178202	-0.137538	-0.570788	-	KDELC2
4.31273	-1.70109	0.837503	-2.03115	0.0422397	0.27299	ENSG00000237412	-0.343933	-0.978549	-	PRSS56
3.99403	-1.6998	0.838812	-2.02643	0.0427204	0.27493	ENSG00000198680	-0.342118	-0.974151	-	TUSC1
35.6527	-1.69606	0.302633	-5.60434	2.09e-08	9.28e-07	ENSG00000198597	-1.57093	-1.54275	down	ZNF536
9.22153	-1.69116	0.584721	-2.89225	0.00382491	0.04389	ENSG00000179083	-0.805628	-1.23506	down	FAM133A
4.93323	-1.69086	0.771952	-2.19037	0.0284978	0.209237	ENSG00000145198	-0.40882	-1.03564	-	VWA5B2
11.7734	-1.68865	0.496559	-3.40069	0.000672	0.0104709	ENSG00000152953	-1.1108	-1.3353	down	STK32B
10.8548	-1.68341	0.512708	-3.28337	0.00102574	0.0148945	ENSG00000108515	-1.04402	-1.31276	down	ENO3
4.34977	-1.6822	0.811726	-2.07237	0.0382305	0.255679	ENSG00000135929	-0.359352	-0.991917	-	CYP27A1
2.49616	-1.68134	1.10375	-1.5233	0.127684	0.517233	ENSG00000112319	-0.193867	-0.734893	-	EYA4
18.472	-1.67271	0.404481	-4.13545	3.54e-05	0.000812	ENSG00000167772	-1.36987	-1.42185	down	ANGPTL4
3.77087	-1.6693	0.927374	-1.80003	0.0718555	0.378198	ENSG00000082512	-0.265645	-0.875737	-	TRAF5
5.95817	-1.66753	0.691784	-2.41048	0.0159314	0.136724	ENSG00000215529	-0.513516	-1.10314	-	EFCAB8
4.3971	-1.66619	0.802615	-2.07595	0.0378989	0.254333	ENSG00000180881	-0.360278	-0.989778	-	CAPS2
8.43879	-1.66565	0.58633	-2.8408	0.00450008	0.0499962	ENSG00000163624	-0.765947	-1.21632	down	CDS1
4.40483	-1.66548	0.801279	-2.07853	0.0376604	0.253595	ENSG00000170396	-0.361272	-0.990498	-	ZNF804A
0.939836	-1.66478	1.85291	-0.898467	0.368936	NA	ENSG00000143512	-0.0863131	-0.365466	-	HHIPL2
1.56034	-1.66387	1.41831	-1.17313	0.240742	NA	ENSG00000215784	-0.126822	-0.529979	-	FAM72D
1.90425	-1.66204	1.2644	-1.31449	0.188682	0.627371	ENSG00000127831	-0.151392	-0.621326	-	VIL1
0.943865	-1.65509	1.78022	-0.929712	0.35252	NA	ENSG00000134470	-0.0906166	-0.38626	-	IL15RA
0.943865	-1.65509	1.78022	-0.929712	0.35252	NA	ENSG00000164500	-0.0906166	-0.38626	-	SPATA48
0.934861	-1.65417	1.74473	-0.948094	0.343082	NA	ENSG00000182230	-0.0931468	-0.399086	-	FAM153B
2.87435	-1.65108	1.0235	-1.61317	0.106707	0.474799	ENSG00000197496	-0.215068	-0.784395	-	SLC2A10
3.81199	-1.64854	0.857712	-1.92202	0.0546038	0.323782	ENSG00000270106	-0.303973	-0.927886	-	TSNAX-DISC1
0.940738	-1.64828	1.68737	-0.976829	0.328654	NA	ENSG00000102554	-0.0972037	-0.417812	-	KLF5
18.4394	-1.64807	0.413394	-3.98668	6.7e-05	0.00143757	ENSG00000102678	-1.31153	-1.39103	down	FGF9
0.940098	-1.64772	1.7023	-0.967933	0.333078	NA	ENSG00000129910	-0.09596	-0.412139	-	CDH15
0.940098	-1.64772	1.7023	-0.967933	0.333078	NA	ENSG00000216588	-0.09596	-0.412139	-	IGSF23
0.937611	-1.64523	1.75886	-0.935397	0.349584	NA	ENSG00000197279	-0.0914793	-0.391481	-	ZNF165
2.87532	-1.64512	0.979151	-1.68015	0.0929277	0.4433	ENSG00000109511	-0.232055	-0.818664	-	ANXA10
0.938251	-1.64475	1.68822	-0.974252	0.329931	NA	ENSG00000145826	-0.0968717	-0.416709	-	LECT2
7.31892	-1.64309	0.620269	-2.64899	0.00807328	0.0801845	ENSG00000179344	-0.643762	-1.16344	-	HLA-DQB1
0.936403	-1.64241	1.70359	-0.964089	0.335001	NA	ENSG00000248712	-0.0954688	-0.4105	-	CCDC153
16.1709	-1.6403	0.451082	-3.63637	0.000277	0.00491675	ENSG00000197442	-1.18871	-1.34408	down	MAP3K5
53.1193	-1.63945	0.290955	-5.6347	1.75e-08	7.93e-07	ENSG00000147481	-1.51804	-1.50124	down	SNTG1
4.79126	-1.63939	0.76855	-2.1331	0.0329165	0.229344	ENSG00000139324	-0.382291	-1.0075	-	TMTC3
1.93164	-1.63916	1.31251	-1.24888	0.21171	0.664502	ENSG00000230453	-0.13979	-0.581006	-	ANKRD18B
0.942279	-1.63852	1.74042	-0.94145	0.346474	NA	ENSG00000152078	-0.0923678	-0.395654	-	TMEM56
0.941071	-1.6376	1.82504	-0.897295	0.369561	NA	ENSG00000161905	-0.0863959	-0.367272	-	ALOX15
3.83779	-1.63586	0.890136	-1.83776	0.0660976	0.361382	ENSG00000099822	-0.27677	-0.888803	-	HCN2
0.9655	-1.63516	1.74559	-0.936737	0.348894	NA	ENSG00000185332	-0.0917505	-0.386027	-	TMEM105
5.77457	-1.63474	0.716982	-2.28003	0.0226057	0.177332	ENSG00000173918	-0.446438	-1.05572	-	C1QTNF1
0.967472	-1.63432	1.76843	-0.924166	0.3554	NA	ENSG00000266953	-0.090043	-0.376811	-	AC092073.1
0.966904	-1.6331	1.69083	-0.965858	0.334115	NA	ENSG00000167434	-0.0957959	-0.404287	-	CA4
0.963653	-1.63214	1.67738	-0.973025	0.330541	NA	ENSG00000015520	-0.0968078	-0.410267	-	NPC1L1
0.965624	-1.63129	1.69125	-0.964543	0.334774	NA	ENSG00000118702	-0.095628	-0.403727	-	GHRH
0.965624	-1.63129	1.69125	-0.964543	0.334774	NA	ENSG00000240505	-0.095628	-0.403727	-	TNFRSF13B
1.92622	-1.63041	1.20326	-1.35499	0.175422	0.607975	ENSG00000112936	-0.159205	-0.646535	-	C7
0.961805	-1.62953	1.67799	-0.971119	0.331489	NA	ENSG00000188373	-0.0965628	-0.409452	-	C10orf99
96.964	-1.62894	0.215684	-7.55246	4.27e-14	4.34e-12	ENSG00000221866	-1.57072	-1.55036	down	PLXNA4
0.963777	-1.62863	1.6773	-0.970983	0.331557	NA	ENSG00000130711	-0.0965514	-0.408405	-	PRDM12
1.93338	-1.62845	1.20651	-1.34972	0.177106	0.610361	ENSG00000153790	-0.158212	-0.643088	-	C7orf31
1.936	-1.62705	1.23207	-1.32058	0.186641	0.624694	ENSG00000107821	-0.152751	-0.625516	-	KAZALD1
2.27116	-1.62668	1.16112	-1.40096	0.161226	0.582183	ENSG00000139597	-0.168201	-0.675138	-	N4BP2L1
0.97214	-1.6263	1.74286	-0.933125	0.350756	NA	ENSG00000128311	-0.0913329	-0.383421	-	TST
0.97214	-1.6263	1.74286	-0.933125	0.350756	NA	ENSG00000129167	-0.0913329	-0.383421	-	TPH1
2.89728	-1.62524	0.999272	-1.62642	0.10386	0.467205	ENSG00000143341	-0.218344	-0.789988	-	HMCN1
1.93286	-1.62411	1.20224	-1.3509	0.176727	0.609948	ENSG00000256043	-0.158463	-0.644059	-	CTSO
0.970293	-1.62406	1.67492	-0.969638	0.332227	NA	ENSG00000112175	-0.096402	-0.40772	-	BMP5
0.970293	-1.62406	1.67492	-0.969638	0.332227	NA	ENSG00000175489	-0.096402	-0.40772	-	LRRC25
0.967681	-1.62406	1.67581	-0.969119	0.332486	NA	ENSG00000185149	-0.0963295	-0.408489	-	NPY2R
0.967681	-1.62406	1.67581	-0.969119	0.332486	NA	ENSG00000256229	-0.0963295	-0.408489	-	ZNF486
1.93094	-1.6224	1.22393	-1.32557	0.184981	0.621607	ENSG00000136732	-0.153707	-0.629081	-	GYPC
0.959442	-1.62221	1.77146	-0.915745	0.359801	NA	ENSG00000285476	-0.0890076	-0.373272	-	AC139491.7
0.966473	-1.62175	1.74501	-0.929365	0.3527	NA	ENSG00000143171	-0.0908593	-0.382854	-	RXRG
94.5268	-1.62123	0.196015	-8.27095	1.33e-16	1.75e-14	ENSG00000242265	-1.57418	-1.55609	down	PEG10
10.0542	-1.62011	0.540971	-2.99482	0.00274611	0.0334956	ENSG00000180611	-0.8471	-1.23236	down	MB21D2
1.93115	-1.61979	1.20625	-1.34284	0.179325	0.613013	ENSG00000132874	-0.15696	-0.639575	-	SLC14A2
0.54212	-1.61805	2.32011	-0.6974	0.485552	NA	ENSG00000163359	-0.0613761	-0.244473	-	COL6A3
0.54212	-1.61805	2.32011	-0.6974	0.485552	NA	ENSG00000214943	-0.0613761	-0.244473	-	GPR33
0.54212	-1.61805	2.32011	-0.6974	0.485552	NA	ENSG00000251184	-0.0613761	-0.244473	-	AL672142.1
0.565035	-1.61797	2.29022	-0.706468	0.479897	NA	ENSG00000165694	-0.0624628	-0.244482	-	FRMD7
0.565035	-1.61797	2.29022	-0.706468	0.479897	NA	ENSG00000176605	-0.0624628	-0.244482	-	C14orf177
0.567646	-1.61796	2.28693	-0.707479	0.479269	NA	ENSG00000104518	-0.0625843	-0.24505	-	GSDMD
18.7407	-1.61777	0.401984	-4.02446	5.71e-05	0.00124955	ENSG00000139117	-1.29664	-1.37684	down	CPNE8
2.90342	-1.61776	1.0272	-1.57492	0.115275	0.491851	ENSG00000284917	-0.205916	-0.762982	-	EEF1AKMT4-ECE2
0.965958	-1.61775	1.69089	-0.956748	0.338694	NA	ENSG00000147576	-0.0946592	-0.400305	-	ADHFE1
3.901	-1.61616	0.890721	-1.81444	0.0696094	0.372522	ENSG00000126467	-0.26952	-0.874928	-	TSKS
0.537452	-1.61602	2.18192	-0.74064	0.458912	NA	ENSG00000103023	-0.0666162	-0.27053	-	PRSS54
0.537452	-1.61602	2.18192	-0.74064	0.458912	NA	ENSG00000170929	-0.0666162	-0.27053	-	OR1M1
0.537452	-1.61602	2.18192	-0.74064	0.458912	NA	ENSG00000249662	-0.0666162	-0.27053	-	LINC02218
0.537452	-1.61602	2.18192	-0.74064	0.458912	NA	ENSG00000269404	-0.0666162	-0.27053	-	SPIB
0.541481	-1.61601	2.17721	-0.742237	0.457943	NA	ENSG00000139190	-0.0668114	-0.269349	-	VAMP1
0.541481	-1.61601	2.17721	-0.742237	0.457943	NA	ENSG00000185271	-0.0668114	-0.269349	-	KLHL33
0.564396	-1.61594	2.15142	-0.751102	0.452591	NA	ENSG00000170948	-0.0678973	-0.269938	-	MBD3L1
0.564396	-1.61594	2.15142	-0.751102	0.452591	NA	ENSG00000183421	-0.0678973	-0.269938	-	RIPK4
0.564396	-1.61594	2.15142	-0.751102	0.452591	NA	ENSG00000187808	-0.0678973	-0.269938	-	SOWAHD
0.564396	-1.61594	2.15142	-0.751102	0.452591	NA	ENSG00000225950	-0.0678973	-0.269938	-	NTF4
0.564396	-1.61594	2.15142	-0.751102	0.452591	NA	ENSG00000244115	-0.0678973	-0.269938	-	DNAJC25-GNG10
0.567007	-1.61593	2.14859	-0.752089	0.451997	NA	ENSG00000114013	-0.0680185	-0.270498	-	CD86
0.567007	-1.61593	2.14859	-0.752089	0.451997	NA	ENSG00000132530	-0.0680185	-0.270498	-	XAF1
0.567007	-1.61593	2.14859	-0.752089	0.451997	NA	ENSG00000164871	-0.0680185	-0.270498	-	SPAG11B
0.567007	-1.61593	2.14859	-0.752089	0.451997	NA	ENSG00000166391	-0.0680185	-0.270498	-	MOGAT2
0.567007	-1.61593	2.14859	-0.752089	0.451997	NA	ENSG00000174123	-0.0680185	-0.270498	-	TLR10
0.567007	-1.61593	2.14859	-0.752089	0.451997	NA	ENSG00000183807	-0.0680185	-0.270498	-	FAM162B
0.567007	-1.61593	2.14859	-0.752089	0.451997	NA	ENSG00000188676	-0.0680185	-0.270498	-	IDO2
0.567007	-1.61593	2.14859	-0.752089	0.451997	NA	ENSG00000214978	-0.0680185	-0.270498	-	GSG1L2
0.567007	-1.61593	2.14859	-0.752089	0.451997	NA	ENSG00000256892	-0.0680185	-0.270498	-	MTRNR2L7
0.536813	-1.6144	2.18267	-0.739642	0.459517	NA	ENSG00000081800	-0.0665089	-0.270145	-	SLC13A1
0.536813	-1.6144	2.18267	-0.739642	0.459517	NA	ENSG00000254772	-0.0665089	-0.270145	-	EEF1G
0.540841	-1.61439	2.17795	-0.741241	0.458547	NA	ENSG00000165168	-0.0667041	-0.268965	-	CYBB
0.540841	-1.61439	2.17795	-0.741241	0.458547	NA	ENSG00000173467	-0.0667041	-0.268965	-	AGR3
0.540841	-1.61439	2.17795	-0.741241	0.458547	NA	ENSG00000184650	-0.0667041	-0.268965	-	ODF4
0.540841	-1.61439	2.17795	-0.741241	0.458547	NA	ENSG00000186407	-0.0667041	-0.268965	-	CD300E
0.540841	-1.61439	2.17795	-0.741241	0.458547	NA	ENSG00000188993	-0.0667041	-0.268965	-	LRRC66
0.540841	-1.61439	2.17795	-0.741241	0.458547	NA	ENSG00000230054	-0.0667041	-0.268965	-	TEX53
0.540841	-1.61439	2.17795	-0.741241	0.458547	NA	ENSG00000261459	-0.0667041	-0.268965	-	AC002310.5
0.563756	-1.61434	2.15212	-0.750115	0.453186	NA	ENSG00000137699	-0.0677905	-0.269595	-	TRIM29
0.563756	-1.61434	2.15212	-0.750115	0.453186	NA	ENSG00000144771	-0.0677905	-0.269595	-	LRTM1
0.563756	-1.61434	2.15212	-0.750115	0.453186	NA	ENSG00000182793	-0.0677905	-0.269595	-	GSTA5
0.563756	-1.61434	2.15212	-0.750115	0.453186	NA	ENSG00000213714	-0.0677905	-0.269595	-	FAM209B
0.566367	-1.61433	2.14928	-0.751103	0.452591	NA	ENSG00000096395	-0.0679117	-0.270156	-	MLN
0.566367	-1.61433	2.14928	-0.751103	0.452591	NA	ENSG00000259075	-0.0679117	-0.270156	-	POC1B-GALNT4
0.566367	-1.61433	2.14928	-0.751103	0.452591	NA	ENSG00000273111	-0.0679117	-0.270156	-	LYPD4
0.96347	-1.61309	1.76974	-0.911486	0.362039	NA	ENSG00000274933	-0.0885121	-0.37144	-	TBC1D3I
0.536173	-1.61294	2.32815	-0.692797	0.488437	NA	ENSG00000186453	-0.0608724	-0.24448	-	FAM228A
0.563116	-1.6129	2.29261	-0.70352	0.481732	NA	ENSG00000100078	-0.0621547	-0.24348	-	PLA2G3
0.563116	-1.6129	2.29261	-0.70352	0.481732	NA	ENSG00000204422	-0.0621547	-0.24348	-	AL662899.1
0.563116	-1.6129	2.29261	-0.70352	0.481732	NA	ENSG00000259305	-0.0621547	-0.24348	-	ZHX1-C8orf76
0.535604	-1.6113	2.1841	-0.737742	0.460671	NA	ENSG00000175294	-0.0663049	-0.269412	-	CATSPER1
0.535604	-1.6113	2.1841	-0.737742	0.460671	NA	ENSG00000180353	-0.0663049	-0.269412	-	HCLS1
0.535604	-1.6113	2.1841	-0.737742	0.460671	NA	ENSG00000240053	-0.0663049	-0.269412	-	LY6G5B
0.539633	-1.6113	2.17936	-0.739345	0.459698	NA	ENSG00000222036	-0.0665003	-0.268234	-	POTEM
0.562548	-1.61128	2.15344	-0.748235	0.454318	NA	ENSG00000140522	-0.0675873	-0.268942	-	RLBP1
0.562548	-1.61128	2.15344	-0.748235	0.454318	NA	ENSG00000183615	-0.0675873	-0.268942	-	FAM167B
0.565159	-1.61128	2.15059	-0.749225	0.453721	NA	ENSG00000172123	-0.0677087	-0.269505	-	SLFN12
0.565159	-1.61128	2.15059	-0.749225	0.453721	NA	ENSG00000178776	-0.0677087	-0.269505	-	C5orf46
0.565159	-1.61128	2.15059	-0.749225	0.453721	NA	ENSG00000214290	-0.0677087	-0.269505	-	COLCA2
17.9446	-1.61123	0.410469	-3.92533	8.66e-05	0.00180157	ENSG00000198576	-1.26476	-1.3633	down	ARC
2.3028	-1.61081	1.18641	-1.35771	0.174554	0.606475	ENSG00000101888	-0.159842	-0.64914	-	NXT2
0.534965	-1.60968	2.08165	-0.773268	0.439364	NA	ENSG00000124216	-0.0706887	-0.289275	-	SNAI1
0.534965	-1.60968	2.08165	-0.773268	0.439364	NA	ENSG00000137648	-0.0706887	-0.289275	-	TMPRSS4
0.534965	-1.60968	2.08165	-0.773268	0.439364	NA	ENSG00000187537	-0.0706887	-0.289275	-	POTEG
0.538993	-1.60968	2.07757	-0.774789	0.438464	NA	ENSG00000004468	-0.0708777	-0.288062	-	CD38
0.538993	-1.60968	2.07757	-0.774789	0.438464	NA	ENSG00000019549	-0.0708777	-0.288062	-	SNAI2
0.538993	-1.60968	2.07757	-0.774789	0.438464	NA	ENSG00000157578	-0.0708777	-0.288062	-	LCA5L
0.538993	-1.60968	2.07757	-0.774789	0.438464	NA	ENSG00000183035	-0.0708777	-0.288062	-	CYLC1
0.561908	-1.60967	2.0552	-0.78322	0.433498	NA	ENSG00000104499	-0.0719275	-0.289075	-	GML
0.561908	-1.60967	2.0552	-0.78322	0.433498	NA	ENSG00000108602	-0.0719275	-0.289075	-	ALDH3A1
0.561908	-1.60967	2.0552	-0.78322	0.433498	NA	ENSG00000111241	-0.0719275	-0.289075	-	FGF6
0.561908	-1.60967	2.0552	-0.78322	0.433498	NA	ENSG00000260643	-0.0719275	-0.289075	-	AC092718.3
0.561908	-1.60967	2.0552	-0.78322	0.433498	NA	ENSG00000273696	-0.0719275	-0.289075	-	CT45A7
0.56452	-1.60967	2.05274	-0.784158	0.432947	NA	ENSG00000104921	-0.0720445	-0.289609	-	FCER2
0.56452	-1.60967	2.05274	-0.784158	0.432947	NA	ENSG00000135902	-0.0720445	-0.289609	-	CHRND
0.56452	-1.60967	2.05274	-0.784158	0.432947	NA	ENSG00000170790	-0.0720445	-0.289609	-	OR10A2
1.95999	-1.6087	1.22725	-1.31082	0.189917	0.630067	ENSG00000185100	-0.151069	-0.619452	-	ADSSL1
3.26188	-1.60815	0.931204	-1.72696	0.0841748	0.417424	ENSG00000105976	-0.24447	-0.839844	-	MET
0.56388	-1.60807	2.15199	-0.747249	0.454914	NA	ENSG00000188649	-0.0674951	-0.268819	-	CC2D2B
0.561269	-1.60807	2.15485	-0.746257	0.455512	NA	ENSG00000146453	-0.0673736	-0.268256	-	PNLDC1
0.561269	-1.60807	2.15485	-0.746257	0.455512	NA	ENSG00000285509	-0.0673736	-0.268256	-	AP000646.1
0.538354	-1.60805	2.18086	-0.737348	0.460911	NA	ENSG00000181856	-0.0662858	-0.267465	-	SLC2A4
0.534325	-1.60805	2.18562	-0.735742	0.461888	NA	ENSG00000282218	-0.0660903	-0.268642	-	AL132671.2
2.30159	-1.60786	1.15108	-1.39683	0.162465	0.585199	ENSG00000224383	-0.167478	-0.672086	-	PRR29
0.562672	-1.60501	2.15332	-0.745367	0.45605	NA	ENSG00000170967	-0.0672921	-0.268166	-	DDI1
0.56006	-1.60501	2.15618	-0.744374	0.456651	NA	ENSG00000188277	-0.0671706	-0.267603	-	C15orf62
0.537146	-1.60495	2.18228	-0.735447	0.462067	NA	ENSG00000271723	-0.066082	-0.266733	-	MROH7-TTC4
0.533117	-1.60495	2.18705	-0.733839	0.463047	NA	ENSG00000258466	-0.0658864	-0.267908	-	AL049779.1
15.0602	-1.60465	0.441132	-3.63758	0.000275	0.00489984	ENSG00000162755	-1.16446	-1.32648	down	KLHDC9
6.84401	-1.60419	0.662643	-2.42089	0.0154825	0.133995	ENSG00000174326	-0.512736	-1.08911	-	SLC16A11
2.30747	-1.60372	1.12445	-1.42622	0.153805	0.56798	ENSG00000077800	-0.173405	-0.688774	-	FKBP6
11.4194	-1.60356	0.511494	-3.13505	0.00171823	0.0227805	ENSG00000135824	-0.922505	-1.25097	down	RGS8
0.562032	-1.6034	2.15402	-0.744377	0.456648	NA	ENSG00000116132	-0.0671853	-0.267823	-	PRRX1
0.562032	-1.6034	2.15402	-0.744377	0.456648	NA	ENSG00000148584	-0.0671853	-0.267823	-	A1CF
0.562032	-1.6034	2.15402	-0.744377	0.456648	NA	ENSG00000253309	-0.0671853	-0.267823	-	SERPINE3
0.562032	-1.6034	2.15402	-0.744377	0.456648	NA	ENSG00000269699	-0.0671853	-0.267823	-	ZIM2
0.536506	-1.60333	2.18304	-0.734447	0.462676	NA	ENSG00000088827	-0.0659748	-0.266348	-	SIGLEC1
0.536506	-1.60333	2.18304	-0.734447	0.462676	NA	ENSG00000243244	-0.0659748	-0.266348	-	STON1
0.532477	-1.60331	2.18782	-0.732837	0.463658	NA	ENSG00000285991	-0.0657791	-0.267522	-	AL355312.5
1.95132	-1.60271	1.22086	-1.31277	0.189261	0.628473	ENSG00000156711	-0.151464	-0.621452	-	MAPK13
0.993847	-1.59952	1.68242	-0.950728	0.341743	NA	ENSG00000034239	-0.093981	-0.393389	-	EFCAB1
0.993847	-1.59952	1.68242	-0.950728	0.341743	NA	ENSG00000134755	-0.093981	-0.393389	-	DSC2
0.993207	-1.59943	1.66817	-0.958793	0.337663	NA	ENSG00000164344	-0.0950993	-0.398716	-	KLKB1
0.995055	-1.59841	1.7354	-0.921057	0.35702	NA	ENSG00000273291	-0.0899313	-0.374145	-	AC092042.3
0.557573	-1.59811	2.29961	-0.694946	0.487089	NA	ENSG00000129151	-0.0612618	-0.240569	-	BBOX1
0.534658	-1.59799	2.33013	-0.685796	0.492842	NA	ENSG00000180083	-0.060173	-0.240046	-	WFDC11
7.57731	-1.59798	0.629956	-2.53665	0.011192	0.103487	ENSG00000101911	-0.573034	-1.12097	-	PRPS2
0.99136	-1.59681	1.66874	-0.956891	0.338622	NA	ENSG00000139194	-0.0948574	-0.397906	-	RBP5
0.997667	-1.59504	1.7999	-0.886182	0.37552	NA	ENSG00000108381	-0.085288	-0.350891	-	ASPA
2.30737	-1.59392	1.10176	-1.4467	0.14798	0.556669	ENSG00000137101	-0.177659	-0.700588	-	CD72
0.993971	-1.59383	1.72021	-0.926529	0.354171	NA	ENSG00000106511	-0.0907131	-0.377328	-	MEOX2
46.7743	-1.59309	0.253189	-6.29209	3.13e-10	1.87e-08	ENSG00000172318	-1.50287	-1.48921	down	B3GALT1
2.30934	-1.5922	1.11176	-1.43214	0.152103	0.563605	ENSG00000163378	-0.174666	-0.692374	-	EOGT
7.59218	-1.58998	0.604633	-2.62966	0.00854702	0.0836149	ENSG00000128641	-0.623359	-1.14198	-	MYO1B
4.64541	-1.58987	0.775903	-2.04906	0.0404561	0.265362	ENSG00000127329	-0.347648	-0.969894	-	PTPRB
19.2154	-1.58787	0.386643	-4.10682	4.01e-05	0.000908	ENSG00000154764	-1.29134	-1.36695	down	WNT7A
15.5497	-1.58515	0.432855	-3.66209	0.00025	0.00449287	ENSG00000086619	-1.16002	-1.31823	down	ERO1B
9.64767	-1.58291	0.592992	-2.66936	0.00759953	0.0767018	ENSG00000185736	-0.644565	-1.14991	-	ADARB2
10.3043	-1.5821	0.567678	-2.78697	0.00532037	0.057332	ENSG00000110218	-0.712279	-1.1748	-	PANX1
0.989636	-1.58107	1.82882	-0.864527	0.387298	NA	ENSG00000173110	-0.0825589	-0.339108	-	HSPA6
17.2812	-1.58094	0.405162	-3.90198	9.54e-05	0.00195248	ENSG00000162981	-1.23411	-1.34283	down	FAM84A
30.3594	-1.57499	0.313294	-5.02719	4.98e-07	1.71e-05	ENSG00000117114	-1.41204	-1.42337	down	ADGRL2
1.34154	-1.57383	1.44931	-1.08592	0.277515	NA	ENSG00000268447	-0.113782	-0.4935	-	SSX2B
1.98782	-1.57267	1.23693	-1.27142	0.203578	0.65432	ENSG00000187546	-0.144203	-0.596657	-	AGMO
4.70488	-1.56801	0.814007	-1.92628	0.0540694	0.321469	ENSG00000047617	-0.303989	-0.917771	-	ANO2
48.3449	-1.56599	0.254649	-6.1496	7.77e-10	4.33e-08	ENSG00000091844	-1.47082	-1.46282	down	RGS17
1.99228	-1.56598	1.29057	-1.21341	0.224974	0.680524	ENSG00000187510	-0.134238	-0.561898	-	PLEKHG7
4.34809	-1.56453	0.818564	-1.91131	0.0559643	0.32898	ENSG00000085831	-0.299026	-0.910052	-	TTC39A
2.36001	-1.56215	1.09382	-1.42815	0.153248	0.566363	ENSG00000070729	-0.173979	-0.688591	-	CNGB1
2.36773	-1.56074	1.09904	-1.4201	0.155579	0.571586	ENSG00000166415	-0.172354	-0.683815	-	WDR72
2.35828	-1.55662	1.13032	-1.37716	0.168464	0.595125	ENSG00000091128	-0.163879	-0.660279	-	LAMB4
1.36476	-1.5543	1.44977	-1.07211	0.283673	NA	ENSG00000123096	-0.111845	-0.48485	-	SSPN
1.36419	-1.55371	1.44986	-1.07162	0.28389	NA	ENSG00000250374	-0.111777	-0.484634	-	TRIM75P
6.45543	-1.55296	0.686111	-2.26342	0.02361	0.182505	ENSG00000196352	-0.433457	-1.03261	-	CD55
1.36355	-1.55236	1.42901	-1.08632	0.277339	NA	ENSG00000115665	-0.11401	-0.494287	-	SLC5A7
1.36616	-1.54934	1.42824	-1.08479	0.278013	NA	ENSG00000182327	-0.113802	-0.493415	-	GLTPD2
2.7331	-1.54701	0.993182	-1.55763	0.119321	0.499052	ENSG00000178502	-0.201974	-0.75777	-	KLHL11
1.36822	-1.54683	1.41258	-1.09504	0.273498	NA	ENSG00000101470	-0.115384	-0.500102	-	TNNC2
1.36822	-1.54683	1.41258	-1.09504	0.273498	NA	ENSG00000261210	-0.115384	-0.500102	-	CLEC19A
1.37466	-1.54543	1.51777	-1.01822	0.308572	NA	ENSG00000131126	-0.103968	-0.450255	-	TEX101
4.10973	-1.54533	0.828649	-1.86488	0.0621983	0.350445	ENSG00000135314	-0.284	-0.893323	-	KHDC1
5.12026	-1.54369	0.739254	-2.08817	0.0367827	0.24937	ENSG00000100504	-0.360799	-0.974103	-	PYGL
1.36898	-1.54291	1.46216	-1.05523	0.29132	NA	ENSG00000203837	-0.109412	-0.474793	-	PNLIPRP3
3.75465	-1.54171	0.855395	-1.80233	0.0714928	0.376981	ENSG00000180694	-0.265214	-0.865623	-	TMEM64
14.7017	-1.54124	0.440794	-3.49651	0.000471	0.00772108	ENSG00000143499	-1.0664	-1.27394	down	SMYD2
1.37097	-1.54011	1.42658	-1.07958	0.280329	NA	ENSG00000105507	-0.113083	-0.490619	-	CABP5
3.75726	-1.54006	0.866683	-1.77695	0.0755759	0.389344	ENSG00000179841	-0.257918	-0.85443	-	AKAP5
2.37993	-1.53923	1.10816	-1.38899	0.164835	0.588543	ENSG00000137135	-0.166267	-0.666578	-	ARHGEF39
19.7322	-1.5376	0.405205	-3.79461	0.000148	0.00287173	ENSG00000169891	-1.16934	-1.30457	down	REPS2
2.38849	-1.53678	1.08438	-1.4172	0.156426	0.572012	ENSG00000155011	-0.171867	-0.681872	-	DKK2
1.7411	-1.53505	1.29314	-1.18707	0.235199	0.696275	ENSG00000105967	-0.130071	-0.558249	-	TFEC
81.0718	-1.53482	0.214888	-7.14242	9.17e-13	8.16e-11	ENSG00000130203	-1.4694	-1.46122	down	APOE
1.73868	-1.53385	1.30224	-1.17785	0.238855	0.699915	ENSG00000111305	-0.128569	-0.55278	-	GSG1
1.36988	-1.53344	1.44737	-1.05947	0.289387	NA	ENSG00000160949	-0.110116	-0.478401	-	TONSL
1.74889	-1.53341	1.29177	-1.18706	0.235205	0.696275	ENSG00000070193	-0.13008	-0.55794	-	FGF10
30.3072	-1.53258	0.309011	-4.95963	7.06e-07	2.39e-05	ENSG00000132692	-1.36542	-1.38853	down	BCAN
1.73122	-1.53169	1.35284	-1.1322	0.257551	0.721486	ENSG00000082196	-0.121266	-0.524908	-	C1QTNF3
3.13343	-1.52818	0.991294	-1.5416	0.123171	0.508288	ENSG00000147606	-0.198345	-0.748633	-	SLC26A7
7.24901	-1.52754	0.63626	-2.40081	0.0163587	0.139638	ENSG00000170917	-0.494958	-1.06557	-	NUDT6
6.24801	-1.52713	0.671437	-2.27442	0.0229406	0.178979	ENSG00000176055	-0.436524	-1.03153	-	MBLAC2
4.88777	-1.52635	0.769532	-1.98348	0.0473139	0.295101	ENSG00000147119	-0.322318	-0.936914	-	CHST7
4.53605	-1.52482	0.819203	-1.86135	0.0626952	0.35176	ENSG00000142185	-0.282601	-0.888645	-	TRPM2
10.4113	-1.52393	0.517859	-2.94275	0.00325315	0.0383423	ENSG00000007402	-0.784478	-1.18286	down	CACNA2D2
210.809	-1.5233	0.149662	-10.1783	2.48e-24	7.9e-22	ENSG00000171867	-1.49426	-1.48691	down	PRNP
18.473	-1.52279	0.421286	-3.61461	0.000301	0.00528308	ENSG00000147251	-1.09948	-1.27785	down	DOCK11
3.13129	-1.52081	0.939446	-1.61883	0.105483	0.472463	ENSG00000163701	-0.216378	-0.78641	-	IL17RE
3.14921	-1.52058	0.963865	-1.57759	0.11466	0.491568	ENSG00000179165	-0.206585	-0.765838	-	PXT1
1.76835	-1.51874	1.36976	-1.10876	0.267533	0.731426	ENSG00000277196	-0.117706	-0.509442	-	AC007325.2
5.55003	-1.51674	0.709303	-2.13835	0.0324886	0.22743	ENSG00000146122	-0.379085	-0.984943	-	DAAM2
1.39246	-1.51455	1.3867	-1.0922	0.274744	NA	ENSG00000023445	-0.115195	-0.499646	-	BIRC3
1.39822	-1.51281	1.49796	-1.00992	0.312534	NA	ENSG00000072080	-0.103031	-0.446819	-	SPP2
155.935	-1.5125	0.210175	-7.19639	6.18e-13	5.61e-11	ENSG00000163618	-1.44839	-1.443	down	CADPS
1.38552	-1.51144	1.44264	-1.04769	0.29478	NA	ENSG00000155850	-0.108541	-0.471974	-	SLC26A2
1.39508	-1.51046	1.41962	-1.06399	0.287334	NA	ENSG00000131724	-0.110968	-0.481873	-	IL13RA1
4.55872	-1.51044	0.79749	-1.89399	0.0582258	0.337988	ENSG00000005844	-0.292497	-0.899134	-	ITGAL
4.94379	-1.50955	0.783815	-1.9259	0.0541167	0.321469	ENSG00000134020	-0.302676	-0.911557	-	PEBP4
3.16773	-1.50737	0.936359	-1.60982	0.107437	0.476123	ENSG00000183145	-0.214181	-0.780287	-	RIPPLY3
1.39528	-1.50735	1.39797	-1.07824	0.280928	NA	ENSG00000139626	-0.113131	-0.491241	-	ITGB7
1.77117	-1.50728	1.25344	-1.20252	0.229164	0.687395	ENSG00000159263	-0.132815	-0.568071	-	SIM2
132.072	-1.50662	0.164042	-9.18437	4.14e-20	7.32e-18	ENSG00000130066	-1.4702	-1.4636	down	SAT1
18.9872	-1.5032	0.395869	-3.79721	0.000146	0.00285347	ENSG00000062038	-1.14412	-1.28507	down	CDH3
7.06453	-1.50223	0.640849	-2.34412	0.0190718	0.156551	ENSG00000006283	-0.465879	-1.04413	-	CACNA1G
17.7982	-1.50204	0.452725	-3.31778	0.000907	0.0135459	ENSG00000118733	-0.966248	-1.22893	down	OLFM3
16.1291	-1.5011	0.441041	-3.40354	0.000665	0.0103851	ENSG00000187678	-1.00328	-1.23923	down	SPRY4
1.39031	-1.50097	1.42848	-1.05074	0.293377	NA	ENSG00000111801	-0.109072	-0.474644	-	BTN3A3
22.9489	-1.49894	0.351838	-4.26031	2.04e-05	0.000497	ENSG00000183722	-1.2452	-1.3216	down	LHFPL6
1.77674	-1.49713	1.27469	-1.17451	0.240192	0.700822	ENSG00000124145	-0.128278	-0.551486	-	SDC4
2.17201	-1.49694	1.27179	-1.17704	0.239181	0.699991	ENSG00000196549	-0.128691	-0.552049	-	MME
20.5686	-1.49507	0.374444	-3.99279	6.53e-05	0.00140735	ENSG00000141449	-1.18827	-1.2981	down	GREB1L
7.03171	-1.49435	0.6659	-2.2441	0.0248257	0.188654	ENSG00000059377	-0.421107	-1.00965	-	TBXAS1
5.34831	-1.49079	0.720067	-2.07035	0.0384197	0.25631	ENSG00000182318	-0.352087	-0.959385	-	ZSCAN22
20.6499	-1.4898	0.376852	-3.95327	7.71e-05	0.00161764	ENSG00000171303	-1.17472	-1.29107	down	KCNK3
17.4379	-1.48958	0.411806	-3.6172	0.000298	0.00523709	ENSG00000198189	-1.07765	-1.2587	down	HSD17B11
75.3709	-1.48761	0.222875	-6.67465	2.48e-11	1.75e-09	ENSG00000148053	-1.41079	-1.41123	down	NTRK2
1.79536	-1.48608	1.29806	-1.14485	0.252273	0.716534	ENSG00000168481	-0.123591	-0.533239	-	LGI3
10.7205	-1.48192	0.511592	-2.89669	0.00377123	0.0434131	ENSG00000090020	-0.746042	-1.15586	down	SLC9A1
1.79996	-1.48176	1.3033	-1.13693	0.255568	0.720251	ENSG00000092929	-0.122369	-0.528511	-	UNC13D
2.17553	-1.48152	1.15478	-1.28295	0.199511	0.647068	ENSG00000232258	-0.146792	-0.615312	-	TMEM114
345.735	-1.48054	0.531802	-2.78401	0.00536912	0.0576838	ENSG00000170579	-0.68538	-1.13417	-	DLGAP1
13.6503	-1.48015	0.481792	-3.07218	0.002125	0.0273144	ENSG00000041982	-0.837193	-1.18404	down	TNC
1.80072	-1.47807	1.22302	-1.20855	0.226838	0.684046	ENSG00000197123	-0.134008	-0.572069	-	ZNF679
2.5549	-1.4763	1.0918	-1.35217	0.17632	0.609212	ENSG00000186280	-0.159477	-0.654088	-	KDM4D
1.7925	-1.47578	1.2534	-1.17742	0.239028	0.699991	ENSG00000120256	-0.128895	-0.553976	-	LRP11
3.95673	-1.47575	0.844214	-1.74808	0.0804509	0.405565	ENSG00000143340	-0.249312	-0.839358	-	FAM163A
3.59916	-1.47493	0.875178	-1.68529	0.0919321	0.43919	ENSG00000078081	-0.232748	-0.81148	-	LAMP3
1.4233	-1.47465	1.43267	-1.02931	0.303336	NA	ENSG00000166741	-0.10613	-0.461519	-	NNMT
2.16686	-1.47417	1.12719	-1.30783	0.190932	0.631825	ENSG00000173124	-0.151294	-0.630168	-	ACSM6
2.18358	-1.47401	1.15388	-1.27743	0.201449	0.650852	ENSG00000167419	-0.145857	-0.612151	-	LPO
10.7729	-1.47315	0.505966	-2.91155	0.00359642	0.0417698	ENSG00000138434	-0.751172	-1.15406	down	ITPRID2
13.3047	-1.47113	0.476936	-3.08454	0.00203867	0.0263465	ENSG00000107554	-0.83974	-1.18108	down	DNMBP
9.01167	-1.4708	0.558779	-2.63217	0.00848424	0.0831711	ENSG00000146352	-0.603232	-1.10004	-	CLVS2
5.41793	-1.47047	0.739914	-1.98736	0.0468831	0.293675	ENSG00000123146	-0.322076	-0.925836	-	ADGRE5
9.38686	-1.46931	0.552932	-2.6573	0.00787692	0.0789455	ENSG00000176485	-0.615963	-1.10501	-	PLA2G16
5.41927	-1.46905	0.747648	-1.9649	0.0494261	0.303922	ENSG00000100593	-0.314498	-0.917685	-	ISM2
1.42712	-1.46819	1.48159	-0.990958	0.321706	NA	ENSG00000172508	-0.100678	-0.437585	-	CARNS1
2.57663	-1.46652	1.08881	-1.3469	0.178014	0.61182	ENSG00000176438	-0.158529	-0.650618	-	SYNE3
1.42591	-1.4662	1.48938	-0.984431	0.324904	NA	ENSG00000071991	-0.0997715	-0.433709	-	CDH19
4.37712	-1.46562	0.797252	-1.83834	0.066012	0.361382	ENSG00000214140	-0.274761	-0.87382	-	PRCD
6.83207	-1.4645	0.647102	-2.26317	0.0236254	0.182505	ENSG00000103966	-0.427084	-1.00863	-	EHD4
1.41584	-1.46441	1.45919	-1.00358	0.315582	NA	ENSG00000244242	-0.102501	-0.446652	-	IFITM10
8.74974	-1.46283	0.565935	-2.5848	0.00974366	0.0927881	ENSG00000136167	-0.5776	-1.08853	-	LCP1
18.8515	-1.46223	0.406667	-3.59564	0.000324	0.00558757	ENSG00000089250	-1.05172	-1.23953	down	NOS1
10.2078	-1.46176	0.534151	-2.7366	0.00620784	0.0649896	ENSG00000110092	-0.655725	-1.11775	-	CCND1
5.81483	-1.46122	0.704	-2.0756	0.037931	0.254388	ENSG00000175287	-0.352829	-0.953549	-	PHYHD1
5.8317	-1.46053	0.706433	-2.06747	0.0386897	0.257308	ENSG00000126822	-0.349843	-0.950524	-	PLEKHG3
3.24521	-1.45933	0.95227	-1.53248	0.125405	0.513075	ENSG00000103740	-0.196331	-0.738857	-	ACSBG1
18.9818	-1.45881	0.386181	-3.77753	0.000158	0.00305115	ENSG00000171206	-1.10525	-1.25594	down	TRIM8
59.2316	-1.45867	0.272381	-5.35524	8.54e-08	3.42e-06	ENSG00000107105	-1.325	-1.34968	down	ELAVL2
12.742	-1.45649	0.489999	-2.97243	0.00295457	0.0354945	ENSG00000147724	-0.777265	-1.15681	down	FAM135B
6.20842	-1.45484	0.6739	-2.15883	0.0308632	0.220619	ENSG00000101846	-0.383967	-0.977955	-	STS
4.03147	-1.45294	0.851487	-1.70636	0.0879411	0.427825	ENSG00000146013	-0.238033	-0.81765	-	GFRA3
2.57851	-1.45273	1.02859	-1.41235	0.157847	0.575054	ENSG00000197837	-0.17119	-0.685754	-	HIST4H4
1.81746	-1.45136	1.22722	-1.18264	0.236953	0.698594	ENSG00000167858	-0.129903	-0.557503	-	TEKT1
2.20152	-1.45097	1.09369	-1.32667	0.184616	0.621109	ENSG00000159224	-0.154845	-0.6399	-	GIP
1.82754	-1.45041	1.35115	-1.07347	0.283062	0.747551	ENSG00000206538	-0.112833	-0.490874	-	VGLL3
142.31	-1.44892	0.346771	-4.17832	2.94e-05	0.00069	ENSG00000152767	-1.18751	-1.28156	down	FARP1
2.60096	-1.44728	1.06976	-1.3529	0.176086	0.608847	ENSG00000196460	-0.159737	-0.653419	-	RFX8
3.65985	-1.4453	0.93938	-1.53856	0.123911	0.509569	ENSG00000157240	-0.197674	-0.741098	-	FZD1
10.6394	-1.44352	0.539629	-2.67502	0.0074724	0.0756317	ENSG00000171766	-0.61987	-1.09795	-	GATM
1.83602	-1.44221	1.3577	-1.06225	0.288124	0.751072	ENSG00000145850	-0.111216	-0.484305	-	TIMD4
2.60434	-1.44199	1.04396	-1.38127	0.167195	0.592994	ENSG00000179133	-0.165154	-0.668508	-	C10orf67
7.78464	-1.44179	0.625254	-2.30593	0.0211144	0.168586	ENSG00000089876	-0.443594	-1.01577	-	DHX32
16.1565	-1.44155	0.43238	-3.33399	0.000856	0.0129019	ENSG00000171551	-0.940325	-1.19798	down	ECEL1
2.59867	-1.44092	1.01681	-1.4171	0.156453	0.572012	ENSG00000198400	-0.172166	-0.687449	-	NTRK1
1.83097	-1.43907	1.3355	-1.07755	0.281233	0.745585	ENSG00000205038	-0.113529	-0.494226	-	PKHD1L1
26.2324	-1.43744	0.358199	-4.01296	6e-05	0.00130407	ENSG00000179399	-1.14577	-1.26176	down	GPC5
105.971	-1.43584	0.483498	-2.96969	0.00298102	0.0357822	ENSG00000185565	-0.768606	-1.1461	down	LSAMP
3.37363	-1.43578	0.918625	-1.56297	0.118059	0.498014	ENSG00000168032	-0.203137	-0.758139	-	ENTPD3
3.67008	-1.43415	0.914614	-1.56804	0.116871	0.494893	ENSG00000162951	-0.204286	-0.754066	-	LRRTM1
8.19996	-1.43292	0.58336	-2.45633	0.0140365	0.124617	ENSG00000146373	-0.510526	-1.04949	-	RNF217
8.59904	-1.43285	0.58957	-2.43033	0.0150852	0.131509	ENSG00000110900	-0.498403	-1.04346	-	TSPAN11
7.43341	-1.43255	0.624608	-2.29352	0.0218181	0.172475	ENSG00000128578	-0.437489	-1.0091	-	STRIP2
16.7227	-1.43219	0.442622	-3.2357	0.00121344	0.0172359	ENSG00000169715	-0.893315	-1.18123	down	MT1E
9.67646	-1.43158	0.531996	-2.69096	0.00712461	0.0729086	ENSG00000153250	-0.625453	-1.09653	-	RBMS1
2.22499	-1.4313	1.1597	-1.2342	0.217127	0.67153	ENSG00000197901	-0.138608	-0.587715	-	SLC22A6
66.8276	-1.42924	0.251829	-5.67542	1.38e-08	6.4e-07	ENSG00000206579	-1.31472	-1.33698	down	XKR4
11.9139	-1.42914	0.4866	-2.93698	0.00331421	0.0389338	ENSG00000142046	-0.749887	-1.13752	down	TMEM91
2.23236	-1.42878	1.11028	-1.28686	0.198144	0.644759	ENSG00000181378	-0.147761	-0.617211	-	CFAP65
481.842	-1.42771	0.138195	-10.3311	5.1e-25	1.78e-22	ENSG00000122585	-1.39961	-1.39852	down	NPY
22.1027	-1.4268	0.360639	-3.95633	7.61e-05	0.0016045	ENSG00000155970	-1.12497	-1.25054	down	MICU3
7.08423	-1.42593	0.649638	-2.19496	0.0281661	0.207439	ENSG00000214435	-0.396479	-0.979843	-	AS3MT
7.08081	-1.42561	0.622152	-2.29142	0.021939	0.173335	ENSG00000184470	-0.43602	-1.0058	-	TXNRD2
4.84073	-1.42421	0.767732	-1.85509	0.0635838	0.354585	ENSG00000146648	-0.279004	-0.872407	-	EGFR
11.6444	-1.42281	0.492978	-2.88616	0.00389969	0.0445342	ENSG00000168952	-0.722287	-1.12742	down	STXBP6
3.40427	-1.42168	0.896012	-1.58668	0.112586	0.486604	ENSG00000127252	-0.208531	-0.767255	-	HRASLS
14.9609	-1.42157	0.432651	-3.28572	0.00101721	0.0148157	ENSG00000175161	-0.909426	-1.18161	down	CADM2
3.41794	-1.42059	0.91547	-1.55176	0.12072	0.503028	ENSG00000125775	-0.200588	-0.750876	-	SDCBP2
3.80411	-1.42017	0.87886	-1.61593	0.106111	0.47332	ENSG00000163577	-0.215377	-0.779712	-	EIF5A2
29.0466	-1.41783	0.313877	-4.51716	6.27e-06	0.000173	ENSG00000069020	-1.21074	-1.28075	down	MAST4
3.02411	-1.41745	0.961118	-1.47479	0.140268	0.54347	ENSG00000247595	-0.183955	-0.714492	-	SPTY2D1OS
22.9738	-1.41462	0.362474	-3.90268	9.51e-05	0.00195056	ENSG00000135541	-1.10325	-1.23809	down	AHI1
3.02359	-1.41428	0.938091	-1.50761	0.131653	0.526613	ENSG00000041880	-0.190904	-0.7302	-	PARP3
63.0808	-1.41197	0.239943	-5.88462	3.99e-09	2.04e-07	ENSG00000108830	-1.30768	-1.32845	down	RND2
10.9462	-1.41137	0.507529	-2.78086	0.00542151	0.058203	ENSG00000261833	-0.666051	-1.10368	-	AC104151.1
3.02634	-1.41133	0.953185	-1.48064	0.138701	0.540328	ENSG00000164465	-0.185183	-0.71707	-	DCBLD1
5.66296	-1.41095	0.703817	-2.0047	0.0449947	0.284708	ENSG00000166960	-0.326043	-0.920872	-	CCDC178
7.64829	-1.40954	0.615367	-2.29057	0.0219882	0.173628	ENSG00000158428	-0.434316	-1.00235	-	CATIP
5.00424	-1.40332	0.776842	-1.80644	0.0708493	0.375491	ENSG00000137760	-0.264583	-0.85409	-	ALKBH8
26.1323	-1.40288	0.352308	-3.98198	6.83e-05	0.00146414	ENSG00000165322	-1.11134	-1.23595	down	ARHGAP12
58.7341	-1.40229	0.227744	-6.15731	7.4e-10	4.16e-08	ENSG00000181449	-1.30917	-1.32726	down	SOX2
13.3533	-1.39996	0.470806	-2.97353	0.00294399	0.035397	ENSG00000211445	-0.757772	-1.1292	down	GPX3
4.21843	-1.39862	0.836392	-1.6722	0.0944848	0.446769	ENSG00000221843	-0.228939	-0.801013	-	C2orf16
4.6309	-1.39723	0.772106	-1.80963	0.0703529	0.374414	ENSG00000104432	-0.265387	-0.854071	-	IL7
6.12153	-1.39642	0.702543	-1.98766	0.0468493	0.293592	ENSG00000038945	-0.319861	-0.911382	-	MSR1
4.23096	-1.394	0.81442	-1.71164	0.0869628	0.425376	ENSG00000163885	-0.238895	-0.816221	-	CFAP100
3.86193	-1.39031	0.876165	-1.58681	0.112555	0.486604	ENSG00000213145	-0.208462	-0.763194	-	CRIP1
6.25391	-1.38857	0.694513	-1.99935	0.0455708	0.287189	ENSG00000136014	-0.323472	-0.91599	-	USP44
14.6236	-1.38814	0.437481	-3.17303	0.00150856	0.0204742	ENSG00000133121	-0.844698	-1.14973	down	STARD13
3.08258	-1.3839	0.936091	-1.47839	0.139304	0.541499	ENSG00000087245	-0.184721	-0.713262	-	MMP2
1.61292	-1.38388	1.45286	-0.952524	0.340831	0.800438	ENSG00000273976	-0.0959595	-0.428547	-	GOLGA6L1
5.06182	-1.38233	0.73824	-1.87246	0.0611425	0.347184	ENSG00000155363	-0.283322	-0.873171	-	MOV10
9.33715	-1.38177	0.538328	-2.56678	0.0102648	0.0966587	ENSG00000101977	-0.55505	-1.05298	-	MCF2
20.2997	-1.38067	0.383896	-3.59647	0.000323	0.00558757	ENSG00000198300	-0.997147	-1.19063	down	PEG3
5.86941	-1.37929	0.67718	-2.03681	0.041669	0.270471	ENSG00000106351	-0.335777	-0.925145	-	AGFG2
75.3074	-1.37505	0.207712	-6.61997	3.59e-11	2.46e-09	ENSG00000188042	-1.29709	-1.31321	down	ARL4C
4.69169	-1.37152	0.758759	-1.80759	0.0706708	0.375346	ENSG00000153976	-0.264392	-0.847929	-	HS3ST3A1
7.80294	-1.37075	0.616759	-2.22251	0.0262491	0.19645	ENSG00000173559	-0.403626	-0.971122	-	NABP1
1.19841	-1.37072	1.56844	-0.873941	0.38215	NA	ENSG00000162241	-0.0855207	-0.382502	-	SLC25A45
1.19841	-1.37072	1.56844	-0.873941	0.38215	NA	ENSG00000261272	-0.0855207	-0.382502	-	MUC22
2.68561	-1.3705	1.1016	-1.2441	0.213464	0.665947	ENSG00000168594	-0.140613	-0.593644	-	ADAM29
30.5209	-1.36982	0.313377	-4.37114	1.24e-05	0.000318	ENSG00000108947	-1.14899	-1.23736	down	EFNB3
3.51318	-1.36804	0.901627	-1.5173	0.129192	0.520691	ENSG00000158517	-0.192949	-0.729546	-	NCF1
68.0085	-1.36792	0.223154	-6.12992	8.79e-10	4.88e-08	ENSG00000175197	-1.2741	-1.2973	down	DDIT3
6.30956	-1.36412	0.688567	-1.98109	0.0475809	0.296233	ENSG00000198805	-0.316627	-0.903832	-	PNP
0.804768	-1.3633	3.69728	-0.36873	0.712329	NA	ENSG00000122223	-0.0267882	-0.0903716	-	CD244
1.20952	-1.3632	1.60089	-0.851528	0.394476	NA	ENSG00000115604	-0.0826665	-0.368198	-	IL18R1
5.1208	-1.36316	0.735841	-1.85252	0.063951	0.355754	ENSG00000168994	-0.277052	-0.861658	-	PXDC1
5.12733	-1.36287	0.729145	-1.86914	0.0616035	0.34856	ENSG00000163645	-0.28191	-0.867178	-	ERICH6
235.984	-1.36083	0.368727	-3.69061	0.000224	0.00407405	ENSG00000155511	-1.01039	-1.18584	down	GRIA1
8.76865	-1.35954	0.564444	-2.40863	0.0160124	0.137255	ENSG00000198797	-0.479907	-1.0124	-	BRINP2
1.21144	-1.35898	1.50077	-0.905523	0.365188	NA	ENSG00000110944	-0.0897829	-0.403335	-	IL23A
62.4875	-1.35703	0.256543	-5.28968	1.23e-07	4.76e-06	ENSG00000156299	-1.22244	-1.26625	down	TIAM1
16.721	-1.35682	0.427986	-3.17024	0.00152316	0.0205942	ENSG00000145087	-0.828972	-1.13242	down	STXBP5L
3.94638	-1.35272	0.862797	-1.56783	0.116921	0.494893	ENSG00000132517	-0.204017	-0.749996	-	SLC52A1
3.24233	-1.35216	0.948854	-1.42504	0.154145	0.56812	ENSG00000205277	-0.173909	-0.691218	-	MUC12
1.21114	-1.35118	1.56347	-0.864218	0.387468	NA	ENSG00000164764	-0.0844042	-0.377628	-	SBSPON
2.84357	-1.35088	1.02487	-1.31809	0.187473	0.625579	ENSG00000217442	-0.153683	-0.638585	-	SYCE3
44.1932	-1.35015	0.273982	-4.92788	8.31e-07	2.76e-05	ENSG00000123496	-1.18977	-1.24796	down	IL13RA2
464.111	-1.34849	0.114679	-11.7588	6.36e-32	3.96e-29	ENSG00000120885	-1.32703	-1.32939	down	CLU
3.65021	-1.34831	0.877752	-1.5361	0.124514	0.510596	ENSG00000171357	-0.196984	-0.74117	-	LURAP1
13.9999	-1.34619	0.456907	-2.94632	0.00321577	0.0380581	ENSG00000116285	-0.726105	-1.09757	down	ERRFI1
4.77516	-1.34522	0.76895	-1.74942	0.0802178	0.404817	ENSG00000176092	-0.248193	-0.820927	-	CRYBG2
0.803489	-1.34213	1.92369	-0.697686	0.485373	NA	ENSG00000142748	-0.0637948	-0.277429	-	FCN3
0.803489	-1.34213	1.92369	-0.697686	0.485373	NA	ENSG00000221826	-0.0637948	-0.277429	-	PSG3
0.803489	-1.34213	1.92369	-0.697686	0.485373	NA	ENSG00000273259	-0.0637948	-0.277429	-	AL049839.2
6.3994	-1.34114	0.656968	-2.04141	0.0412097	0.268463	ENSG00000213965	-0.335759	-0.914811	-	NUDT19
20.9519	-1.34067	0.362614	-3.69724	0.000218	0.00398637	ENSG00000117016	-0.997953	-1.1732	down	RIMS3
2.04003	-1.34004	1.14826	-1.16702	0.243204	0.704874	ENSG00000278558	-0.128047	-0.558986	-	TMEM191B
1.63999	-1.33856	1.32128	-1.01308	0.311022	0.775692	ENSG00000232125	-0.104781	-0.469394	-	DYTN
0.794819	-1.33848	3.69849	-0.361898	0.717428	NA	ENSG00000197417	-0.0262762	-0.0888771	-	SHPK
7.66182	-1.338	0.634017	-2.11036	0.0348273	0.239398	ENSG00000104324	-0.359567	-0.932516	-	CPQ
3.26091	-1.33709	0.942621	-1.41848	0.15605	0.571964	ENSG00000091879	-0.172632	-0.687051	-	ANGPT2
0.801641	-1.33672	1.84801	-0.723332	0.469476	NA	ENSG00000162894	-0.066909	-0.294135	-	FCMR
4.51363	-1.33646	0.813665	-1.64252	0.100482	0.460391	ENSG00000158270	-0.221241	-0.782382	-	COLEC12
12.5468	-1.3363	0.476362	-2.80523	0.00502806	0.0547585	ENSG00000093010	-0.657766	-1.07284	-	COMT
2.04731	-1.33607	1.17207	-1.13993	0.254316	0.719096	ENSG00000163106	-0.12378	-0.54342	-	HPGDS
1.62786	-1.33587	1.31792	-1.01362	0.310762	0.775525	ENSG00000128917	-0.104877	-0.470551	-	DLL4
3.67517	-1.33568	0.870979	-1.53354	0.125144	0.512567	ENSG00000118242	-0.196394	-0.738452	-	MREG
2.85627	-1.33565	1.02529	-1.3027	0.192676	0.634813	ENSG00000215883	-0.150975	-0.630308	-	CYB5RL
13.7541	-1.33527	0.451613	-2.95666	0.00310992	0.0369887	ENSG00000102452	-0.726987	-1.09383	down	NALCN
2.44434	-1.33456	1.07834	-1.23761	0.215862	0.669204	ENSG00000280571	-0.139684	-0.597078	-	AC006059.2
43.2613	-1.33455	0.55199	-2.41771	0.0156185	0.134846	ENSG00000168916	-0.480802	-1.00385	-	ZNF608
1.64395	-1.33434	1.34073	-0.995235	0.319622	0.783187	ENSG00000175018	-0.102274	-0.458621	-	TEX36
9.29872	-1.33414	0.539677	-2.47211	0.013432	0.120529	ENSG00000137965	-0.504445	-1.01439	-	IFI44
1.63687	-1.33372	1.27259	-1.04804	0.294622	0.757206	ENSG00000165269	-0.109874	-0.491227	-	AQP7
0.808157	-1.33365	1.86027	-0.716912	0.473428	NA	ENSG00000111704	-0.0661621	-0.289847	-	NANOG
3.27769	-1.33275	0.923873	-1.44256	0.149144	0.558831	ENSG00000091986	-0.177413	-0.697757	-	CCDC80
27.1021	-1.33273	0.34116	-3.90647	9.37e-05	0.00193127	ENSG00000124496	-1.04052	-1.18312	down	TRERF1
6.4491	-1.33232	0.69528	-1.91623	0.0553361	0.326638	ENSG00000057294	-0.295249	-0.874537	-	PKP2
0.807517	-1.33213	1.84387	-0.722465	0.470009	NA	ENSG00000275722	-0.066842	-0.293525	-	LYZL6
22.6864	-1.33168	0.362753	-3.67105	0.000242	0.00435475	ENSG00000113070	-0.98484	-1.16496	down	HBEGF
3.26499	-1.3313	0.925504	-1.43846	0.150304	0.560542	ENSG00000255330	-0.176592	-0.69611	-	AL096711.2
1.22848	-1.33118	1.49458	-0.890674	0.373104	NA	ENSG00000078401	-0.0880232	-0.395723	-	EDN1
1.63374	-1.33076	1.26637	-1.05085	0.293329	0.755892	ENSG00000285880	-0.110306	-0.493312	-	AC144573.1
1.23294	-1.33008	1.4933	-0.890697	0.373092	NA	ENSG00000177807	-0.0880346	-0.395588	-	KCNJ10
2.45702	-1.32894	1.08044	-1.23	0.218699	0.673483	ENSG00000149591	-0.138428	-0.59266	-	TAGLN
0.80567	-1.3275	1.78248	-0.744748	0.456424	NA	ENSG00000213793	-0.0695761	-0.308105	-	ZNF888
1.63862	-1.32705	1.3926	-0.952933	0.340624	0.800438	ENSG00000158815	-0.0964351	-0.433373	-	FGF17
74.1453	-1.32705	0.440704	-3.01121	0.00260212	0.0320392	ENSG00000196730	-0.748206	-1.09634	down	DAPK1
22.0531	-1.32659	0.357456	-3.7112	0.000206	0.0037902	ENSG00000167779	-0.991578	-1.16495	down	IGFBP6
1.22981	-1.3264	1.49398	-0.887832	0.374631	NA	ENSG00000137767	-0.0876844	-0.394335	-	SQOR
1.23882	-1.32633	1.50598	-0.880714	0.378472	NA	ENSG00000117009	-0.086749	-0.38927	-	KMO
2.8741	-1.32518	0.969989	-1.36618	0.171882	0.602241	ENSG00000137831	-0.162612	-0.661661	-	UACA
2.47069	-1.32439	1.03207	-1.28324	0.199409	0.646884	ENSG00000163092	-0.147578	-0.620538	-	XIRP2
1.23251	-1.32404	1.45425	-0.910465	0.362578	NA	ENSG00000156966	-0.0907052	-0.40884	-	B3GNT7
0.803182	-1.32321	1.78366	-0.741851	0.458178	NA	ENSG00000121053	-0.0692583	-0.306923	-	EPX
0.803182	-1.32321	1.78366	-0.741851	0.458178	NA	ENSG00000243056	-0.0692583	-0.306923	-	EIF4EBP3
0.802543	-1.32318	1.8465	-0.716588	0.473628	NA	ENSG00000241484	-0.0662085	-0.291148	-	ARHGAP8
4.52788	-1.3225	0.767811	-1.72242	0.0849929	0.419751	ENSG00000162144	-0.240883	-0.810643	-	CYB561A3
17.1332	-1.32208	0.414815	-3.18716	0.00143678	0.0197241	ENSG00000135905	-0.819606	-1.11397	down	DOCK10
0.801335	-1.32123	1.86391	-0.708849	0.478418	NA	ENSG00000026036	-0.0652974	-0.2866	-	RTEL1-TNFRSF6B
1.23002	-1.32122	1.45475	-0.908212	0.363766	NA	ENSG00000160883	-0.0904254	-0.407851	-	HK3
0.809698	-1.32092	1.84255	-0.7169	0.473436	NA	ENSG00000171388	-0.0662643	-0.290943	-	APLN
5.75312	-1.32068	0.705896	-1.87093	0.0613547	0.347701	ENSG00000082438	-0.28146	-0.860442	-	COBLL1
0.800695	-1.32007	1.86426	-0.708094	0.478887	NA	ENSG00000253159	-0.0652167	-0.286297	-	PCDHGA12
1.23448	-1.32002	1.44073	-0.916215	0.359554	NA	ENSG00000075073	-0.0915046	-0.412786	-	TACR2
0.809059	-1.31978	1.84289	-0.716148	0.4739	NA	ENSG00000169006	-0.0661833	-0.290639	-	NTSR2
1.66278	-1.31939	1.42647	-0.924933	0.355001	0.811463	ENSG00000136574	-0.0926814	-0.415601	-	GATA4
14.314	-1.3191	0.451138	-2.92395	0.00345626	0.040338	ENSG00000071909	-0.70675	-1.08022	down	MYO3B
2.06491	-1.31856	1.12008	-1.1772	0.239116	0.699991	ENSG00000175535	-0.129799	-0.564648	-	PNLIP
0.807851	-1.31838	1.91979	-0.686734	0.49225	NA	ENSG00000170442	-0.0626905	-0.272506	-	KRT86
2.0688	-1.31816	1.15836	-1.13795	0.25514	0.719755	ENSG00000119411	-0.123575	-0.542388	-	BSPRY
1.23263	-1.31815	1.45393	-0.906611	0.364613	NA	ENSG00000138083	-0.0902347	-0.406994	-	SIX3
9.9124	-1.31775	0.541671	-2.43275	0.0149848	0.130953	ENSG00000148848	-0.485124	-1.00069	-	ADAM12
14.856	-1.31731	0.428303	-3.07564	0.00210049	0.0270965	ENSG00000172426	-0.771965	-1.09902	down	RSPH9
0.834323	-1.31667	1.94614	-0.676558	0.498686	NA	ENSG00000126882	-0.0615032	-0.258258	-	FAM78A
0.834323	-1.31667	1.94614	-0.676558	0.498686	NA	ENSG00000141448	-0.0615032	-0.258258	-	GATA6
0.831072	-1.31489	1.84637	-0.712149	0.476372	NA	ENSG00000086205	-0.0657438	-0.281945	-	FOLH1
2.0812	-1.31412	1.27509	-1.03061	0.302723	0.76573	ENSG00000171804	-0.107468	-0.479521	-	WDR87
0.830432	-1.31364	1.83007	-0.717812	0.472873	NA	ENSG00000241149	-0.0664327	-0.285696	-	AC115220.1
0.833044	-1.31364	1.82877	-0.718319	0.472561	NA	ENSG00000269067	-0.0664936	-0.284891	-	ZNF728
2.9085	-1.31302	0.991859	-1.3238	0.18557	0.622854	ENSG00000179709	-0.154836	-0.639455	-	NLRP8
2.06134	-1.31275	1.14541	-1.1461	0.251752	0.71618	ENSG00000129757	-0.124884	-0.547596	-	CDKN1C
0.832404	-1.31258	1.8457	-0.711156	0.476988	NA	ENSG00000254673	-0.0656436	-0.280529	-	AC110275.1
0.832404	-1.31258	1.8457	-0.711156	0.476988	NA	ENSG00000276430	-0.0656436	-0.280529	-	FAM25C
0.831765	-1.31181	1.94761	-0.673547	0.500599	NA	ENSG00000261456	-0.0611889	-0.25707	-	TUBB8
1.66488	-1.31051	1.32305	-0.990518	0.321921	0.783855	ENSG00000151475	-0.101775	-0.456874	-	SLC25A31
0.828584	-1.31011	1.77022	-0.740084	0.459249	NA	ENSG00000099994	-0.069149	-0.300311	-	SUSD2
0.828584	-1.31011	1.77022	-0.740084	0.459249	NA	ENSG00000186867	-0.069149	-0.300311	-	QRFPR
0.831196	-1.31011	1.76908	-0.740559	0.458961	NA	ENSG00000118514	-0.0692066	-0.299516	-	ALDH8A1
5.3882	-1.30997	0.698814	-1.87456	0.060854	0.346299	ENSG00000168447	-0.282253	-0.85884	-	SCNN1B
0.827945	-1.30902	1.77051	-0.739347	0.459697	NA	ENSG00000184860	-0.0690682	-0.30001	-	SDR42E1
0.830556	-1.30902	1.76937	-0.739822	0.459408	NA	ENSG00000182508	-0.0691259	-0.299215	-	LHFPL1
0.830556	-1.30902	1.76937	-0.739822	0.459408	NA	ENSG00000196415	-0.0691259	-0.299215	-	PRTN3
10.715	-1.30886	0.552697	-2.36814	0.0178778	0.148881	ENSG00000203727	-0.456862	-0.984067	-	SAMD5
7.04185	-1.30783	0.616237	-2.12229	0.0338136	0.234227	ENSG00000003096	-0.362135	-0.927873	-	KLHL13
2.49621	-1.30775	1.03033	-1.26924	0.204354	0.655415	ENSG00000204006	-0.145207	-0.612507	-	C1orf185
0.826737	-1.30702	1.83193	-0.713463	0.475559	NA	ENSG00000162482	-0.0659649	-0.283938	-	AKR7A3
2.07182	-1.30693	1.20921	-1.08081	0.279781	0.744489	ENSG00000197816	-0.114902	-0.510036	-	CCDC180
6.62027	-1.30616	0.650831	-2.00691	0.044759	0.283592	ENSG00000127249	-0.322874	-0.896782	-	ATP13A4
10.7866	-1.30608	0.504216	-2.59031	0.00958893	0.0916802	ENSG00000161544	-0.5524	-1.02417	-	CYGB
0.826097	-1.30584	1.77135	-0.737202	0.460999	NA	ENSG00000188060	-0.0688337	-0.299135	-	RAB42
0.828709	-1.30584	1.7702	-0.737679	0.46071	NA	ENSG00000282881	-0.0688915	-0.29834	-	AL136373.1
2.48742	-1.30582	1.0215	-1.27834	0.201131	0.650408	ENSG00000151617	-0.146792	-0.617532	-	EDNRA
0.837712	-1.30528	1.84299	-0.708237	0.478798	NA	ENSG00000253598	-0.0653538	-0.279348	-	SLC10A5
8.7184	-1.30522	0.559749	-2.33179	0.0197119	0.160154	ENSG00000172840	-0.441607	-0.974956	-	PDP2
1.66196	-1.30483	1.25271	-1.0416	0.297596	0.76002	ENSG00000185436	-0.109125	-0.488369	-	IFNLR1
1.66132	-1.30445	1.23602	-1.05536	0.29126	0.753898	ENSG00000184307	-0.111141	-0.496631	-	ZDHHC23
39.9104	-1.30341	0.297456	-4.38186	1.18e-05	0.000307	ENSG00000148498	-1.09246	-1.18894	down	PARD3
5.80948	-1.30322	0.685704	-1.90056	0.0573599	0.334452	ENSG00000266094	-0.289727	-0.865011	-	RASSF5
0.826861	-1.30253	1.84853	-0.704631	0.48104	NA	ENSG00000115221	-0.0649456	-0.277902	-	ITGB6
0.826861	-1.30253	1.84853	-0.704631	0.48104	NA	ENSG00000169860	-0.0649456	-0.277902	-	P2RY1
3.32221	-1.30214	0.904976	-1.43887	0.150188	0.560476	ENSG00000226763	-0.176678	-0.693311	-	SRRM5
0.835864	-1.30193	1.84392	-0.706066	0.480147	NA	ENSG00000263620	-0.0651216	-0.278474	-	AC129492.3
0.826221	-1.30137	1.84885	-0.70388	0.481507	NA	ENSG00000138722	-0.0648655	-0.2776	-	MMRN1
0.835224	-1.30132	1.76719	-0.736379	0.4615	NA	ENSG00000143028	-0.0687702	-0.297758	-	SYPL2
1.66265	-1.30052	1.27955	-1.01639	0.309445	0.77413	ENSG00000076258	-0.105513	-0.473538	-	FMO4
1.65699	-1.30046	1.26321	-1.02949	0.303251	0.766195	ENSG00000214827	-0.107397	-0.481693	-	MTCP1
5.8459	-1.30028	0.704221	-1.84641	0.0648333	0.358016	ENSG00000121211	-0.273934	-0.846875	-	MND1
3.75892	-1.30027	0.84449	-1.53972	0.12363	0.509502	ENSG00000250120	-0.197625	-0.736015	-	PCDHA10
0.831974	-1.30022	1.7686	-0.735167	0.462238	NA	ENSG00000282804	-0.0686322	-0.298254	-	AL512428.1
6.67076	-1.29901	0.684013	-1.8991	0.0575518	0.335025	ENSG00000103876	-0.289176	-0.862834	-	FAH
4.57443	-1.29856	0.762677	-1.70263	0.0886375	0.430045	ENSG00000126838	-0.235585	-0.798703	-	PZP
18.305	-1.2985	0.403372	-3.21912	0.00128586	0.0181031	ENSG00000184304	-0.820606	-1.10326	down	PRKD1
0.833945	-1.29847	1.84489	-0.70382	0.481545	NA	ENSG00000187634	-0.0648818	-0.277572	-	SAMD11
2.08925	-1.29841	1.14957	-1.12947	0.258699	0.721793	ENSG00000214814	-0.122368	-0.5378	-	FER1L6
18.8636	-1.29783	0.386044	-3.36187	0.000774	0.0118037	ENSG00000099250	-0.871071	-1.11719	down	NRP1
1.6635	-1.29783	1.27933	-1.01445	0.310366	0.774739	ENSG00000283782	-0.105255	-0.472554	-	AC116366.3
2.0925	-1.29764	1.12102	-1.15755	0.247046	0.709305	ENSG00000188613	-0.126773	-0.553466	-	NANOS1
0.832737	-1.29705	1.76831	-0.733499	0.463254	NA	ENSG00000106302	-0.0684558	-0.296584	-	HYAL4
2.92651	-1.29701	0.968198	-1.33961	0.180371	0.614177	ENSG00000198771	-0.157755	-0.646519	-	RCSD1
4.18301	-1.29693	0.832112	-1.5586	0.119092	0.498657	ENSG00000258405	-0.201739	-0.742857	-	ZNF578
57.7118	-1.29651	0.237063	-5.46907	4.52e-08	1.9e-06	ENSG00000100612	-1.17469	-1.22173	down	DHRS7
2.09575	-1.29587	1.13307	-1.14367	0.252759	0.717193	ENSG00000178199	-0.124596	-0.545664	-	ZC3H12D
14.9797	-1.29576	0.450069	-2.87903	0.00398906	0.0453021	ENSG00000108684	-0.679229	-1.06201	down	ASIC2
1.25727	-1.2954	1.48519	-0.872214	0.383092	NA	ENSG00000101342	-0.0858695	-0.386099	-	TLDC2
0.829486	-1.29527	1.83051	-0.707605	0.479191	NA	ENSG00000197446	-0.0653591	-0.281562	-	CYP2F1
1.26237	-1.29454	1.50547	-0.859889	0.38985	NA	ENSG00000140932	-0.0842745	-0.378086	-	CMTM2
1.26173	-1.29396	1.49838	-0.86357	0.387824	NA	ENSG00000135898	-0.084756	-0.380519	-	GPR55
3.3525	-1.29355	0.890982	-1.45183	0.146549	0.553771	ENSG00000183324	-0.179266	-0.697863	-	REC114
5.44754	-1.29345	0.715901	-1.80675	0.0708019	0.375491	ENSG00000166816	-0.262747	-0.832513	-	LDHD
6.27539	-1.29344	0.654744	-1.97549	0.0482122	0.298995	ENSG00000189108	-0.312343	-0.883821	-	IL1RAPL2
1.25988	-1.29322	1.44593	-0.894387	0.371115	NA	ENSG00000173699	-0.0887965	-0.400212	-	SPATA3
2.09077	-1.29298	1.11715	-1.15739	0.247112	0.709305	ENSG00000121570	-0.126773	-0.553647	-	DPPA4
2.09644	-1.29195	1.15297	-1.12054	0.262483	0.726097	ENSG00000111701	-0.121025	-0.532803	-	APOBEC1
0.83025	-1.29175	1.84677	-0.699466	0.484261	NA	ENSG00000178115	-0.0644176	-0.275821	-	GOLGA8Q
0.83025	-1.29175	1.84677	-0.699466	0.484261	NA	ENSG00000284041	-0.0644176	-0.275821	-	AC073111.3
11.006	-1.29153	0.532069	-2.42736	0.0152089	0.132102	ENSG00000158683	-0.479426	-0.988945	-	PKD1L1
1.2586	-1.29119	1.46582	-0.88086	0.378394	NA	ENSG00000112499	-0.0870312	-0.391946	-	SLC22A2
1.25804	-1.29112	1.44629	-0.892711	0.372012	NA	ENSG00000184384	-0.0885906	-0.39948	-	MAML2
1.2574	-1.2908	1.43366	-0.90035	0.367934	NA	ENSG00000131183	-0.0896037	-0.404373	-	SLC34A1
1.2574	-1.2908	1.43366	-0.90035	0.367934	NA	ENSG00000152093	-0.0896037	-0.404373	-	CFC1B
5.87829	-1.2903	0.693456	-1.86068	0.0627895	0.351877	ENSG00000173157	-0.277764	-0.848748	-	ADAMTS20
2.09283	-1.2902	1.15968	-1.11255	0.2659	0.729773	ENSG00000125337	-0.119808	-0.528513	-	KIF25
2.52174	-1.28982	1.05673	-1.22058	0.222245	0.677316	ENSG00000137628	-0.137034	-0.58638	-	DDX60
2.51806	-1.28977	1.02852	-1.254	0.209841	0.662091	ENSG00000169418	-0.142659	-0.604016	-	NPR1
1.26186	-1.28813	1.48369	-0.86819	0.38529	NA	ENSG00000171956	-0.0853997	-0.384064	-	FOXB1
1.25491	-1.28756	1.44689	-0.889879	0.373531	NA	ENSG00000187726	-0.0882432	-0.398243	-	DNAJB13
1.26065	-1.28669	1.48395	-0.867077	0.3859	NA	ENSG00000090402	-0.0852655	-0.38358	-	SI
1.26065	-1.28669	1.48395	-0.867077	0.3859	NA	ENSG00000231738	-0.0852655	-0.38358	-	TSPAN19
1.26306	-1.28661	1.58152	-0.813529	0.415915	NA	ENSG00000144488	-0.0784133	-0.349464	-	ESPNL
2.08963	-1.28604	1.21437	-1.05902	0.289593	0.752029	ENSG00000180061	-0.111795	-0.498096	-	TMEM150B
47.0333	-1.28595	0.249481	-5.1545	2.54e-07	9.32e-06	ENSG00000119655	-1.14603	-1.20428	down	NPC2
1.26142	-1.28505	1.43241	-0.897121	0.369655	NA	ENSG00000165970	-0.0892179	-0.402692	-	SLC6A5
38.2783	-1.28458	0.319914	-4.01538	5.93e-05	0.00129269	ENSG00000165194	-1.02344	-1.15548	down	PCDH19
5.57669	-1.28237	0.707693	-1.81204	0.0699797	0.373399	ENSG00000164292	-0.263975	-0.834602	-	RHOBTB3
1.68544	-1.28228	1.26381	-1.01461	0.31029	0.774739	ENSG00000181392	-0.105381	-0.472872	-	SYNE4
2.51646	-1.28205	1.04049	-1.23216	0.217889	0.672553	ENSG00000137198	-0.138999	-0.592789	-	GMPR
10.2218	-1.28144	0.510145	-2.51192	0.0120077	0.109684	ENSG00000183114	-0.513849	-0.999892	-	FAM43B
17.3802	-1.28132	0.40115	-3.19412	0.00140257	0.0193099	ENSG00000180155	-0.802968	-1.09037	down	LYNX1
11.0628	-1.28116	0.499693	-2.5639	0.0103503	0.0971448	ENSG00000143320	-0.536242	-1.00845	-	CRABP2
1.68665	-1.28104	1.31244	-0.976072	0.329029	0.789666	ENSG00000004939	-0.0999571	-0.449704	-	SLC4A1
3.79369	-1.28086	0.906013	-1.41373	0.157441	0.574012	ENSG00000250423	-0.171742	-0.678974	-	KIAA1210
6.72623	-1.27952	0.660279	-1.93785	0.0526411	0.316332	ENSG00000077616	-0.300216	-0.868819	-	NAALAD2
1.67914	-1.27938	1.30808	-0.978063	0.328043	0.789666	ENSG00000136859	-0.100246	-0.451397	-	ANGPTL2
1.25503	-1.2774	1.55507	-0.821441	0.411395	NA	ENSG00000108405	-0.079483	-0.355935	-	P2RX1
13.6287	-1.27696	0.49787	-2.56486	0.0103219	0.0969525	ENSG00000095713	-0.535906	-1.00607	-	CRTAC1
8.57453	-1.27695	0.596698	-2.14002	0.032353	0.226851	ENSG00000188596	-0.366565	-0.922093	-	CFAP54
2.11292	-1.27656	1.14069	-1.1191	0.263095	0.726809	ENSG00000206069	-0.120891	-0.532156	-	TMEM211
2.67812	-1.27625	1.10883	-1.15099	0.249736	0.71285	ENSG00000186431	-0.125851	-0.55395	-	FCAR
5.59551	-1.27571	0.691613	-1.84454	0.0651038	0.358321	ENSG00000185681	-0.272842	-0.843152	-	MORN5
0.860627	-1.27411	1.83348	-0.694914	0.487109	NA	ENSG00000196071	-0.0640188	-0.270225	-	OR2L13
0.858139	-1.27377	1.75863	-0.724292	0.468886	NA	ENSG00000165424	-0.0675308	-0.288812	-	ZCCHC24
5.19322	-1.27344	0.751421	-1.69471	0.0901306	0.434933	ENSG00000181274	-0.233316	-0.793131	-	FRAT2
10.3787	-1.27344	0.519378	-2.45185	0.0142122	0.125812	ENSG00000152208	-0.48723	-0.986577	-	GRID2
9.43012	-1.27328	0.540468	-2.35589	0.0184785	0.15294	ENSG00000198945	-0.447902	-0.967306	-	L3MBTL3
0.8575	-1.27267	1.75891	-0.723556	0.469338	NA	ENSG00000087494	-0.0674509	-0.288535	-	PTHLH
0.8575	-1.27267	1.75891	-0.723556	0.469338	NA	ENSG00000105668	-0.0674509	-0.288535	-	UPK1A
0.863238	-1.27044	1.90697	-0.666208	0.505278	NA	ENSG00000170608	-0.0606652	-0.251713	-	FOXA3
2.11708	-1.27004	1.12939	-1.12453	0.260789	0.724546	ENSG00000122194	-0.121762	-0.535354	-	PLG
12.8088	-1.26983	0.468514	-2.71033	0.00672168	0.0696566	ENSG00000110400	-0.597863	-1.02519	-	NECTIN1
15.8632	-1.26901	0.448801	-2.82756	0.00469042	0.0515515	ENSG00000072315	-0.648666	-1.04144	-	TRPC5
4.24402	-1.269	0.837133	-1.51589	0.129548	0.521802	ENSG00000140795	-0.192415	-0.721306	-	MYLK3
1.68066	-1.26872	1.34789	-0.941261	0.346571	0.804162	ENSG00000272968	-0.0952549	-0.429889	-	RBAK-RBAKDN
1.691	-1.2669	1.30617	-0.969934	0.33208	0.792526	ENSG00000101049	-0.0992015	-0.447039	-	SGK2
0.856167	-1.26683	1.90998	-0.663269	0.507158	NA	ENSG00000115363	-0.0603505	-0.252684	-	EVA1A
0.856167	-1.26683	1.90998	-0.663269	0.507158	NA	ENSG00000176387	-0.0603505	-0.252684	-	HSD11B2
6.92253	-1.26601	0.627708	-2.01687	0.0437089	0.278788	ENSG00000175868	-0.324413	-0.88817	-	CALCB
0.85304	-1.26595	1.82046	-0.695402	0.486804	NA	ENSG00000164113	-0.0641421	-0.272857	-	ADAD1
1.68526	-1.26504	1.3325	-0.949372	0.342431	0.801314	ENSG00000184232	-0.096386	-0.434987	-	OAF
126.786	-1.26142	0.177799	-7.09466	1.3e-12	1.15e-10	ENSG00000103257	-1.19556	-1.21937	down	SLC7A5
27.6286	-1.26067	0.341568	-3.69084	0.000224	0.00407405	ENSG00000198879	-0.940658	-1.11863	down	SFMBT2
23.0514	-1.26057	0.347099	-3.63172	0.000282	0.00498764	ENSG00000172380	-0.926438	-1.11459	down	GNG12
12.1592	-1.25965	0.47025	-2.67868	0.00739122	0.0749158	ENSG00000187416	-0.581749	-1.01612	-	LHFPL3
5.64931	-1.25919	0.695975	-1.80925	0.070412	0.37459	ENSG00000254995	-0.262735	-0.827615	-	STX16-NPEPL1
6.93679	-1.25888	0.626938	-2.00797	0.0446462	0.283128	ENSG00000177301	-0.321258	-0.883537	-	KCNA2
14.0074	-1.25851	0.470914	-2.67248	0.00752935	0.0761006	ENSG00000138639	-0.578812	-1.01495	-	ARHGAP24
7.35007	-1.25721	0.635591	-1.97801	0.0479273	0.297743	ENSG00000106392	-0.311762	-0.874951	-	C1GALT1
9.63482	-1.25632	0.557767	-2.25241	0.0242963	0.185913	ENSG00000164039	-0.406042	-0.940268	-	BDH2
374.357	-1.25628	0.136626	-9.19501	3.75e-20	6.72e-18	ENSG00000087460	-1.2193	-1.23115	down	GNAS
2.54537	-1.25593	1.09648	-1.14542	0.252036	0.716271	ENSG00000198883	-0.125082	-0.546347	-	PNMA5
5.68105	-1.25504	0.688538	-1.82276	0.0683403	0.367308	ENSG00000173805	-0.266325	-0.83046	-	HAP1
3.54514	-1.25406	0.882416	-1.42117	0.155268	0.570884	ENSG00000099810	-0.173185	-0.684524	-	MTAP
15.2681	-1.25374	0.445124	-2.81661	0.00485327	0.053097	ENSG00000073417	-0.639548	-1.03211	-	PDE8A
1.28867	-1.25178	1.53701	-0.814427	0.415401	NA	ENSG00000008517	-0.0787908	-0.352608	-	IL32
1.28944	-1.25108	1.47523	-0.848059	0.396405	NA	ENSG00000158816	-0.0830728	-0.373812	-	VWA5B1
4.81699	-1.25083	0.745983	-1.67676	0.0935898	0.444095	ENSG00000115828	-0.228662	-0.782661	-	QPCT
1.28811	-1.24846	1.57316	-0.793602	0.427427	NA	ENSG00000183072	-0.0762076	-0.339874	-	NKX2-5
1.29193	-1.24841	1.54389	-0.808615	0.418737	NA	ENSG00000196350	-0.0780852	-0.349151	-	ZNF729
2.70511	-1.24825	1.04507	-1.19442	0.232313	0.692143	ENSG00000149596	-0.132925	-0.577288	-	JPH2
1.72074	-1.24707	1.31517	-0.948213	0.343021	0.801567	ENSG00000203697	-0.0963512	-0.434394	-	CAPN8
4.85411	-1.24678	0.747506	-1.66792	0.0953318	0.448996	ENSG00000106333	-0.226489	-0.77826	-	PCOLCE
8.40834	-1.24651	0.583156	-2.13752	0.0325558	0.227605	ENSG00000117525	-0.36376	-0.911673	-	F3
9.80623	-1.24581	0.536375	-2.32265	0.0201977	0.163084	ENSG00000151883	-0.431835	-0.951136	-	PARP8
2.28436	-1.24461	1.14664	-1.08544	0.277726	0.742607	ENSG00000267001	-0.115967	-0.519679	-	AC006538.2
12.702	-1.24444	0.469621	-2.64987	0.0080522	0.0800993	ENSG00000115641	-0.566044	-1.0036	-	FHL2
4.42824	-1.24336	0.768273	-1.61838	0.10558	0.472488	ENSG00000184500	-0.21484	-0.760484	-	PROS1
5.29174	-1.24229	0.716433	-1.73399	0.0829196	0.412783	ENSG00000140406	-0.242703	-0.799269	-	TLNRD1
39.0185	-1.24163	0.284839	-4.35905	1.31e-05	0.000334	ENSG00000139910	-1.0368	-1.14096	down	NOVA1
8.84636	-1.23956	0.551444	-2.24784	0.0245865	0.187467	ENSG00000123094	-0.402877	-0.93271	-	RASSF8
28.4137	-1.23936	0.313265	-3.95627	7.61e-05	0.0016045	ENSG00000097033	-0.978196	-1.11981	down	SH3GLB1
8.45476	-1.23927	0.597216	-2.07509	0.0379786	0.254458	ENSG00000188039	-0.342133	-0.894192	-	NWD1
6.27331	-1.23791	0.699291	-1.77024	0.0766868	0.393084	ENSG00000145241	-0.251941	-0.811584	-	CENPC
2.71011	-1.23709	0.995412	-1.24279	0.213946	0.666421	ENSG00000225526	-0.140956	-0.602012	-	MKRN2OS
4.8741	-1.23694	0.741917	-1.66722	0.0954702	0.4495	ENSG00000262655	-0.22621	-0.775963	-	SPON1
17.3077	-1.23665	0.394138	-3.1376	0.00170338	0.0226045	ENSG00000161243	-0.76151	-1.05799	down	FBXO27
5.7427	-1.23644	0.69246	-1.78558	0.0741671	0.38555	ENSG00000186714	-0.255936	-0.813851	-	CCDC73
2.32332	-1.23558	2.04565	-0.604004	0.545841	0.902663	ENSG00000135903	-0.0537614	-0.224459	-	PAX3
5.29205	-1.23503	0.743832	-1.66036	0.096842	0.453516	ENSG00000187244	-0.224554	-0.772916	-	BCAM
2.71414	-1.23479	1.00118	-1.23333	0.217451	0.671968	ENSG00000128604	-0.13938	-0.597129	-	IRF5
4.02233	-1.23324	0.83965	-1.46875	0.141901	0.546389	ENSG00000127530	-0.182582	-0.701175	-	OR7C1
4.01348	-1.23267	0.814574	-1.51326	0.130213	0.523627	ENSG00000175899	-0.191729	-0.71934	-	A2M
16.9272	-1.23225	0.400741	-3.07493	0.00210552	0.0271369	ENSG00000147027	-0.736379	-1.04901	down	TMEM47
6.71838	-1.23144	0.638117	-1.9298	0.0536317	0.320404	ENSG00000106624	-0.296183	-0.856057	-	AEBP1
3.58586	-1.23129	0.857142	-1.43651	0.150857	0.561093	ENSG00000170545	-0.176163	-0.688475	-	SMAGP
4.88106	-1.23126	0.74659	-1.64918	0.09911	0.457777	ENSG00000132256	-0.221874	-0.768546	-	TRIM5
51.1938	-1.23039	0.24321	-5.05897	4.22e-07	1.46e-05	ENSG00000213719	-1.08796	-1.15595	down	CLIC1
2.73722	-1.22941	1.03371	-1.18932	0.234315	0.695136	ENSG00000184661	-0.132181	-0.573975	-	CDCA2
2.73142	-1.22825	1.0146	-1.21058	0.226058	0.682939	ENSG00000180787	-0.135642	-0.585085	-	ZFP3
9.51446	-1.22701	0.561579	-2.18493	0.0288938	0.210665	ENSG00000135083	-0.379056	-0.915042	-	CCNJL
38.5366	-1.22617	0.280367	-4.37343	1.22e-05	0.000315	ENSG00000131981	-1.02536	-1.12933	down	LGALS3
3.16509	-1.22462	0.924101	-1.32521	0.185103	0.621713	ENSG00000184709	-0.155292	-0.639439	-	LRRC26
4.47561	-1.22414	0.767845	-1.59426	0.110878	0.483746	ENSG00000205213	-0.209214	-0.747839	-	LGR4
4.03015	-1.22404	0.849353	-1.44115	0.149543	0.559456	ENSG00000128805	-0.177065	-0.688679	-	ARHGAP22
2.74267	-1.22375	0.99944	-1.22443	0.220788	0.675487	ENSG00000206530	-0.137942	-0.591787	-	CFAP44
34.2226	-1.22262	0.297101	-4.11518	3.87e-05	0.000879	ENSG00000174721	-0.989882	-1.11542	down	FGFBP3
3.16523	-1.22256	0.902756	-1.35426	0.175655	0.608382	ENSG00000137842	-0.160559	-0.65265	-	TMEM62
14.4105	-1.22217	0.430335	-2.84004	0.00451075	0.050076	ENSG00000171714	-0.640028	-1.01748	-	ANO5
4.90453	-1.22092	0.776111	-1.57312	0.115691	0.492889	ENSG00000029153	-0.204504	-0.739066	-	ARNTL2
4.04813	-1.22076	0.804095	-1.51818	0.128968	0.520375	ENSG00000070159	-0.192709	-0.71918	-	PTPN3
2.73706	-1.2195	0.969115	-1.25836	0.20826	0.659927	ENSG00000273520	-0.143645	-0.608727	-	SPDYE8P
2.3154	-1.21807	1.12188	-1.08574	0.277596	0.742536	ENSG00000176294	-0.11616	-0.520107	-	OR4N2
79.275	-1.2169	0.206608	-5.8899	3.86e-09	1.99e-07	ENSG00000167992	-1.11723	-1.16272	down	VWCE
2.73533	-1.21664	0.991552	-1.22701	0.21982	0.674906	ENSG00000124493	-0.138393	-0.593253	-	GRM4
3.63092	-1.21466	0.904781	-1.34249	0.179438	0.613188	ENSG00000178795	-0.158421	-0.645132	-	GDPD4
2.31545	-1.21372	1.10585	-1.09754	0.272404	0.736482	ENSG00000259132	-0.117955	-0.526794	-	AL132780.3
11.6407	-1.21366	0.568049	-2.13655	0.0326349	0.227824	ENSG00000172987	-0.361286	-0.900147	-	HPSE2
3.62418	-1.21319	0.880108	-1.37845	0.168063	0.594149	ENSG00000105639	-0.16504	-0.661195	-	JAK3
13.2857	-1.21223	0.460425	-2.63286	0.00846702	0.0830591	ENSG00000110841	-0.552065	-0.986119	-	PPFIBP1
39.2452	-1.21091	0.272173	-4.44905	8.63e-06	0.000232	ENSG00000172379	-1.02052	-1.12046	down	ARNT2
2.33784	-1.21019	1.16163	-1.04181	0.297502	0.76002	ENSG00000036828	-0.109742	-0.495198	-	CASR
6.37966	-1.20925	0.648364	-1.86508	0.0621705	0.350445	ENSG00000139641	-0.276872	-0.831465	-	ESYT1
21.9266	-1.20856	0.351912	-3.43428	0.000594	0.00942985	ENSG00000110148	-0.842242	-1.06492	down	CCKBR
2.33202	-1.20831	1.14647	-1.05394	0.291909	0.754761	ENSG00000065325	-0.111518	-0.502316	-	GLP2R
17.3972	-1.20821	0.394626	-3.06165	0.0022012	0.0280423	ENSG00000122557	-0.721526	-1.0334	down	HERPUD2
2.76358	-1.20801	1.02628	-1.17708	0.239165	0.699991	ENSG00000249693	-0.130309	-0.567165	-	THEGL
9.60713	-1.20747	0.536883	-2.24904	0.02451	0.187248	ENSG00000196972	-0.400477	-0.919757	-	SMIM10L2B
68.6066	-1.20681	0.220546	-5.47194	4.45e-08	1.87e-06	ENSG00000173482	-1.08943	-1.14598	down	PTPRM
1.88231	-1.20601	1.23406	-0.977271	0.328435	0.789666	ENSG00000171823	-0.10062	-0.46098	-	FBXL14
7.84095	-1.20575	0.592605	-2.03466	0.041885	0.27119	ENSG00000126804	-0.327288	-0.874308	-	ZBTB1
24.6488	-1.20559	0.356796	-3.37894	0.000728	0.0112016	ENSG00000163644	-0.824891	-1.05882	down	PPM1K
2.76768	-1.20502	0.990334	-1.21678	0.223687	0.678493	ENSG00000120334	-0.136748	-0.587164	-	CENPL
19.6432	-1.20323	0.394223	-3.05215	0.00227206	0.0288681	ENSG00000174136	-0.716014	-1.02893	down	RGMB
6.86088	-1.2031	0.637957	-1.88586	0.059314	0.342239	ENSG00000123104	-0.282532	-0.834615	-	ITPR2
5.09812	-1.20271	0.749092	-1.60555	0.108372	0.479085	ENSG00000123243	-0.211565	-0.749753	-	ITIH5
27.2259	-1.20219	0.316682	-3.79621	0.000147	0.00286102	ENSG00000137714	-0.921883	-1.08387	down	FDX1
24.1348	-1.2021	0.34673	-3.46697	0.000526	0.00847631	ENSG00000078295	-0.847293	-1.06338	down	ADCY2
3.65639	-1.20167	0.917881	-1.30917	0.190475	0.630605	ENSG00000083307	-0.152481	-0.628823	-	GRHL2
2.761	-1.19942	0.983286	-1.21981	0.222538	0.677444	ENSG00000184216	-0.137265	-0.588813	-	IRAK1
2.31838	-1.19934	1.16042	-1.03353	0.301355	0.764286	ENSG00000180509	-0.108611	-0.491744	-	KCNE1
55.6946	-1.19853	0.23823	-5.031	4.88e-07	1.68e-05	ENSG00000178718	-1.05693	-1.12856	down	RPP25
2.32987	-1.19845	1.06984	-1.12022	0.262622	0.726131	ENSG00000170745	-0.121474	-0.539101	-	KCNS3
2.33334	-1.19613	1.07999	-1.10754	0.268061	0.731641	ENSG00000143127	-0.119556	-0.532265	-	ITGA10
6.1086	-1.19608	0.685842	-1.74396	0.0811659	0.407307	ENSG00000205129	-0.244435	-0.794841	-	C4orf47
3.20792	-1.19551	0.946662	-1.26287	0.206637	0.657897	ENSG00000146233	-0.144477	-0.608107	-	CYP39A1
5.11156	-1.19547	0.723482	-1.65239	0.0984559	0.457001	ENSG00000138378	-0.222218	-0.764309	-	STAT4
2.3288	-1.19477	1.04538	-1.14291	0.253078	0.717813	ENSG00000131914	-0.124988	-0.551231	-	LIN28A
17.57	-1.19306	0.407825	-2.92542	0.00343988	0.0402124	ENSG00000140545	-0.66454	-1.00999	down	MFGE8
4.09639	-1.19284	0.834244	-1.42985	0.152761	0.564856	ENSG00000163393	-0.174803	-0.679814	-	SLC22A15
5.14096	-1.19214	0.778239	-1.53185	0.12556	0.513215	ENSG00000135362	-0.195436	-0.720804	-	PRR5L
12.1146	-1.19177	0.480691	-2.47929	0.0131644	0.118513	ENSG00000116544	-0.486288	-0.953197	-	DLGAP3
5.11075	-1.19139	0.765651	-1.55605	0.119696	0.499995	ENSG00000075303	-0.200587	-0.730013	-	SLC25A40
1.90681	-1.19139	1.19371	-0.998051	0.318255	0.78177	ENSG00000165685	-0.103613	-0.47318	-	TMEM52B
2.78932	-1.19088	0.973201	-1.22367	0.221075	0.675576	ENSG00000086991	-0.13793	-0.589832	-	NOX4
5.13071	-1.19007	0.729166	-1.6321	0.102658	0.464865	ENSG00000183032	-0.217465	-0.756181	-	SLC25A21
1.90437	-1.18879	1.2677	-0.937751	0.348373	0.805562	ENSG00000023839	-0.0953203	-0.438096	-	ABCC2
1.90041	-1.18837	1.1769	-1.00974	0.312618	0.777728	ENSG00000070526	-0.10528	-0.480342	-	ST6GALNAC1
7.02417	-1.1874	0.641357	-1.85138	0.0641144	0.356296	ENSG00000110887	-0.272469	-0.822263	-	DAO
6.16391	-1.1873	0.663968	-1.78818	0.0737466	0.38432	ENSG00000198855	-0.255584	-0.805247	-	FICD
4.27177	-1.18617	0.816537	-1.45269	0.146311	0.553771	ENSG00000057468	-0.179257	-0.690858	-	MSH4
8.93645	-1.18532	0.547866	-2.16351	0.0305018	0.218905	ENSG00000156218	-0.368518	-0.894994	-	ADAMTSL3
5.14896	-1.18431	0.712467	-1.66227	0.0964594	0.452289	ENSG00000262660	-0.224391	-0.764817	-	AC139530.2
1.9116	-1.18399	1.193	-0.99245	0.320978	0.783653	ENSG00000128383	-0.102873	-0.470255	-	APOBEC3A
8.52545	-1.1835	0.561861	-2.10639	0.0351709	0.241066	ENSG00000166073	-0.34923	-0.882545	-	GPR176
19.3645	-1.18333	0.38097	-3.10609	0.00189578	0.0247905	ENSG00000123124	-0.726923	-1.02235	down	WWP1
5.15093	-1.18331	0.714768	-1.65552	0.0978188	0.455471	ENSG00000172782	-0.2228	-0.762378	-	FADS6
8.05943	-1.18293	0.585759	-2.01948	0.0434374	0.277816	ENSG00000118276	-0.321402	-0.863599	-	B4GALT6
11.0184	-1.18236	0.523705	-2.25768	0.0239655	0.184168	ENSG00000133103	-0.401291	-0.912562	-	COG6
46.5788	-1.18181	0.25153	-4.69847	2.62e-06	7.83e-05	ENSG00000111913	-1.01802	-1.10554	down	RIPOR2
3.24017	-1.18016	0.922075	-1.2799	0.20058	0.649358	ENSG00000125864	-0.147425	-0.614818	-	BFSP1
4.26075	-1.18011	0.785657	-1.50207	0.133079	0.529655	ENSG00000188385	-0.189176	-0.709436	-	JAKMIP3
5.61061	-1.17972	0.756995	-1.55842	0.119134	0.498663	ENSG00000197826	-0.201014	-0.727688	-	CFAP299
66.3128	-1.17917	0.22541	-5.23124	1.68e-07	6.42e-06	ENSG00000152910	-1.05116	-1.1172	down	CNTNAP4
11.9121	-1.17908	0.488943	-2.4115	0.0158873	0.136439	ENSG00000153214	-0.45809	-0.936943	-	TMEM87B
7.53606	-1.17831	0.604118	-1.95046	0.0511217	0.310324	ENSG00000127084	-0.300323	-0.844145	-	FGD3
15.7479	-1.17823	0.454219	-2.59396	0.00948768	0.0909549	ENSG00000198598	-0.529365	-0.963133	-	MMP17
8.5543	-1.17814	0.556236	-2.11805	0.0341709	0.235727	ENSG00000204131	-0.352736	-0.882751	-	NHSL2
7.55154	-1.17767	0.702725	-1.67587	0.0937644	0.444095	ENSG00000134160	-0.227507	-0.767006	-	TRPM1
2.81223	-1.17647	0.98859	-1.19004	0.234029	0.694431	ENSG00000164120	-0.13251	-0.572493	-	HPGD
2.3602	-1.1761	1.03945	-1.13146	0.25786	0.721682	ENSG00000257743	-0.123305	-0.544562	-	MGAM2
10.9291	-1.17583	0.511196	-2.30016	0.021439	0.170797	ENSG00000171444	-0.416033	-0.916253	-	MCC
5.17568	-1.17561	0.724501	-1.62265	0.104664	0.469937	ENSG00000134508	-0.215155	-0.749616	-	CABLES1
32.3219	-1.17526	0.301031	-3.90414	9.46e-05	0.00194266	ENSG00000105281	-0.921438	-1.06971	down	SLC1A5
16.53	-1.17389	0.408804	-2.87151	0.00408512	0.0460283	ENSG00000118922	-0.637516	-0.993219	down	KLF12
21.7084	-1.1733	0.366324	-3.2029	0.00136051	0.0188942	ENSG00000127328	-0.754562	-1.02354	down	RAB3IP
63.4234	-1.17308	0.221949	-5.28536	1.25e-07	4.86e-06	ENSG00000176871	-1.04848	-1.11326	down	WSB2
7.70609	-1.17277	0.624484	-1.87798	0.0603845	0.344382	ENSG00000101605	-0.279374	-0.825308	-	MYOM1
19.636	-1.17114	0.377443	-3.10282	0.00191684	0.0249975	ENSG00000151881	-0.720557	-1.01435	down	TMEM267
11.0715	-1.17062	0.509217	-2.29886	0.0215126	0.170965	ENSG00000141519	-0.415012	-0.914497	-	CCDC40
2.97051	-1.16914	1.03051	-1.13453	0.256574	0.721022	ENSG00000179088	-0.123808	-0.548177	-	C12orf42
1.48087	-1.16906	1.37992	-0.847193	0.396888	NA	ENSG00000205678	-0.0835504	-0.386997	-	TECRL
1.92985	-1.16667	1.14597	-1.01807	0.308646	0.773371	ENSG00000267221	-0.106589	-0.485197	-	C17orf113
8.13751	-1.16667	0.567113	-2.05721	0.0396661	0.262221	ENSG00000266076	-0.332369	-0.865596	-	AC004805.1
1.92857	-1.16589	1.15584	-1.0087	0.313119	0.77802	ENSG00000165118	-0.105266	-0.480007	-	C9orf64
4.74733	-1.16497	0.765128	-1.52258	0.127864	0.517567	ENSG00000259040	-0.193333	-0.713278	-	BLOC1S5-TXNDC5
4.93787	-1.16475	0.875495	-1.33039	0.183391	0.619751	ENSG00000073282	-0.156286	-0.638586	-	TP63
5.78633	-1.16403	0.706548	-1.6475	0.0994561	0.458035	ENSG00000197566	-0.220696	-0.75668	-	ZNF624
9.67221	-1.16377	0.548677	-2.12105	0.0339178	0.234609	ENSG00000069535	-0.352775	-0.877664	-	MAOB
20.1992	-1.16301	0.367677	-3.16312	0.00156089	0.0210251	ENSG00000178773	-0.736975	-1.0139	down	CPNE7
2.39148	-1.15904	1.06574	-1.08754	0.276797	0.741313	ENSG00000130433	-0.116739	-0.520871	-	CACNG6
1.92315	-1.15816	1.2048	-0.961294	0.336405	0.797651	ENSG00000012779	-0.0987189	-0.453578	-	ALOX5
21.166	-1.15689	0.368426	-3.14008	0.00168902	0.0224347	ENSG00000099204	-0.726729	-1.00773	down	ABLIM1
5.36775	-1.15557	0.704313	-1.6407	0.10086	0.461015	ENSG00000173040	-0.219028	-0.753023	-	EVC2
3.90129	-1.15434	0.911757	-1.26607	0.205489	0.656503	ENSG00000174951	-0.145115	-0.608468	-	FUT1
6.86942	-1.15385	0.62348	-1.85067	0.0642172	0.356591	ENSG00000144642	-0.271308	-0.812958	-	RBMS3
3.89585	-1.15383	0.868025	-1.32926	0.183762	0.620127	ENSG00000082482	-0.156091	-0.636484	-	KCNK2
8.36591	-1.15301	0.573265	-2.01131	0.0442929	0.281663	ENSG00000198795	-0.317419	-0.851086	-	ZNF521
1.49962	-1.15141	1.37575	-0.836934	0.402629	NA	ENSG00000196542	-0.0823653	-0.381589	-	SPTSSB
1.50288	-1.1509	1.37491	-0.837075	0.40255	NA	ENSG00000133477	-0.0823868	-0.38159	-	FAM83F
1.50613	-1.14929	1.38611	-0.82915	0.40702	NA	ENSG00000070019	-0.0813929	-0.376728	-	GUCY2C
929.757	-1.14898	0.109164	-10.5253	6.61e-26	2.63e-23	ENSG00000102904	-1.12135	-1.13421	down	TSNAXIP1
1.49528	-1.14665	1.36899	-0.837593	0.402259	NA	ENSG00000122224	-0.0824821	-0.382651	-	LY9
1.958	-1.14511	1.16295	-0.984659	0.324792	0.786155	ENSG00000140090	-0.102021	-0.466539	-	SLC24A4
3.45596	-1.14406	0.905972	-1.2628	0.20666	0.657897	ENSG00000188428	-0.144583	-0.607517	-	BLOC1S5
17.8327	-1.14322	0.411806	-2.77612	0.00550117	0.0589259	ENSG00000156273	-0.592054	-0.965681	-	BACH1
1.50237	-1.14305	1.32612	-0.861952	0.388714	NA	ENSG00000225940	-0.0856243	-0.397584	-	C5orf67
1.50952	-1.14303	1.37346	-0.832229	0.40528	NA	ENSG00000186188	-0.0818263	-0.379108	-	FFAR4
1.49791	-1.14292	1.30773	-0.873976	0.382131	NA	ENSG00000167195	-0.0871801	-0.405085	-	GOLGA6C
5.87692	-1.14147	0.679555	-1.67973	0.0930092	0.4433	ENSG00000133980	-0.227883	-0.760631	-	VRTN
2.41631	-1.14141	1.09728	-1.04022	0.29824	0.760499	ENSG00000012124	-0.109899	-0.495387	-	CD22
122.347	-1.14138	0.172601	-6.61283	3.77e-11	2.57e-09	ENSG00000163032	-1.06676	-1.10536	down	VSNL1
1.50378	-1.14079	1.3258	-0.860449	0.389542	NA	ENSG00000196371	-0.085446	-0.396819	-	FUT4
8.40285	-1.14067	0.565179	-2.01825	0.0435654	0.278244	ENSG00000163491	-0.318905	-0.847785	-	NEK10
27.2165	-1.13988	0.316523	-3.60125	0.000317	0.00549503	ENSG00000117394	-0.840783	-1.02778	down	SLC2A1
1.49108	-1.1392	1.38859	-0.820404	0.411986	NA	ENSG00000198691	-0.0803595	-0.372986	-	ABCA4
3.46592	-1.13811	0.892641	-1.27499	0.202311	0.652312	ENSG00000250366	-0.146661	-0.612462	-	TUNAR
1.50334	-1.13504	1.31893	-0.860579	0.38947	NA	ENSG00000157601	-0.0855015	-0.397448	-	MX1
6.95776	-1.13418	0.637511	-1.77908	0.075226	0.388799	ENSG00000104237	-0.252026	-0.787431	-	RP1
2.39986	-1.13252	1.16968	-0.968227	0.332931	0.792927	ENSG00000205929	-0.0998261	-0.456569	-	C21orf62
3.03282	-1.132	0.982022	-1.15272	0.249024	0.711808	ENSG00000099998	-0.12678	-0.555983	-	GGT5
11.3334	-1.13128	0.500035	-2.2624	0.0236726	0.182505	ENSG00000110536	-0.398013	-0.889156	-	PTPMT1
3.03098	-1.13058	0.935478	-1.20856	0.226833	0.684046	ENSG00000173705	-0.135645	-0.582842	-	SUSD5
8.4777	-1.13007	0.559516	-2.01973	0.0434113	0.277816	ENSG00000136404	-0.318805	-0.843605	-	TM6SF1
11.5111	-1.12853	0.495998	-2.27526	0.02289	0.178682	ENSG00000167528	-0.402218	-0.890621	-	ZNF641
8.02365	-1.12441	0.5963	-1.88565	0.0593419	0.342239	ENSG00000157224	-0.279889	-0.811828	-	CLDN12
27.1384	-1.12407	0.317727	-3.53786	0.000403	0.0067769	ENSG00000103528	-0.817313	-1.01269	down	SYT17
1.98168	-1.12245	1.16271	-0.965372	0.334358	0.794961	ENSG00000171759	-0.0994945	-0.456171	-	PAH
14.7137	-1.12238	0.444559	-2.52471	0.0115793	0.106382	ENSG00000165185	-0.492127	-0.924323	-	KIAA1958
3.02194	-1.12206	0.955549	-1.17426	0.240292	0.700969	ENSG00000186567	-0.130189	-0.566564	-	CEACAM19
22.1753	-1.12083	0.357883	-3.13182	0.00173727	0.0229549	ENSG00000114646	-0.708053	-0.983626	down	CSPG5
1.98805	-1.12025	1.20985	-0.925938	0.354478	0.811303	ENSG00000111886	-0.0941708	-0.43359	-	GABRR2
1.52146	-1.11992	1.33556	-0.83854	0.401727	NA	ENSG00000189045	-0.0827857	-0.384698	-	ANKDD1B
1.52656	-1.11977	1.32128	-0.847491	0.396722	NA	ENSG00000139540	-0.0839266	-0.389924	-	SLC39A5
1.06832	-1.11843	1.65021	-0.677754	0.497928	NA	ENSG00000090554	-0.0632062	-0.287888	-	FLT3LG
8.20726	-1.11773	0.586064	-1.90718	0.0564968	0.330765	ENSG00000081923	-0.285592	-0.815493	-	ATP8B1
1.06768	-1.11625	1.63369	-0.683267	0.494438	NA	ENSG00000124564	-0.0638692	-0.291691	-	SLC17A3
1.53187	-1.11606	1.37075	-0.814197	0.415532	NA	ENSG00000039987	-0.0797405	-0.369798	-	BEST2
1.53187	-1.11606	1.37075	-0.814197	0.415532	NA	ENSG00000136383	-0.0797405	-0.369798	-	ALPK3
5.63632	-1.11543	0.744954	-1.49732	0.134311	0.531458	ENSG00000105523	-0.187852	-0.697868	-	FAM83E
1.52159	-1.11494	1.30283	-0.855785	0.392117	NA	ENSG00000172830	-0.0850203	-0.395589	-	SSH3
29.6664	-1.11492	0.321046	-3.47276	0.000515	0.00833295	ENSG00000108018	-0.797221	-1.00261	down	SORCS1
4.12367	-1.11408	0.823736	-1.35247	0.176224	0.60903	ENSG00000146918	-0.160238	-0.643962	-	NCAPG2
1.06583	-1.11359	1.63431	-0.681385	0.495628	NA	ENSG00000171757	-0.0636681	-0.290891	-	LRRC34
8.22927	-1.11358	0.570091	-1.95334	0.0507789	0.309161	ENSG00000129566	-0.298456	-0.824244	-	TEP1
1.52031	-1.11346	1.37065	-0.81236	0.416585	NA	ENSG00000271605	-0.0795283	-0.3694	-	MILR1
45.9299	-1.11344	0.520786	-2.13799	0.0325176	0.227449	ENSG00000185774	-0.354745	-0.860505	-	KCNIP4
6.58007	-1.11339	0.67383	-1.65233	0.0984664	0.457001	ENSG00000142609	-0.221109	-0.74583	-	CFAP74
1.97494	-1.11298	1.24772	-0.892005	0.37239	0.825231	ENSG00000240038	-0.089727	-0.414881	-	AMY2B
1.53384	-1.11288	1.34356	-0.828308	0.407496	NA	ENSG00000142731	-0.0815375	-0.378635	-	PLK4
1.07299	-1.11265	1.65607	-0.671863	0.501671	NA	ENSG00000229474	-0.0625605	-0.284573	-	PATL2
10.6821	-1.11201	0.496543	-2.2395	0.0251233	0.189909	ENSG00000109861	-0.388255	-0.877163	-	CTSC
1.07355	-1.11179	1.63143	-0.68148	0.495568	NA	ENSG00000140279	-0.0636928	-0.290774	-	DUOX2
28.5061	-1.1117	0.342553	-3.24534	0.0011731	0.0167626	ENSG00000155099	-0.737396	-0.985727	down	PIP4P2
1.51846	-1.11156	1.37092	-0.81081	0.417475	NA	ENSG00000168874	-0.0793474	-0.368715	-	ATOH8
1.96975	-1.11137	1.25585	-0.884949	0.376184	0.828304	ENSG00000146904	-0.0888154	-0.411035	-	EPHA1
1.06334	-1.11121	1.65189	-0.67269	0.501145	NA	ENSG00000175003	-0.0626679	-0.285741	-	SLC22A1
1.53526	-1.11056	1.34326	-0.826763	0.408371	NA	ENSG00000196503	-0.0813583	-0.377864	-	ARL9
4.11445	-1.11044	0.801549	-1.38537	0.165938	0.59057	ENSG00000161921	-0.166229	-0.656699	-	CXCL16
15.1302	-1.11033	0.43484	-2.55342	0.0106671	0.0995968	ENSG00000161381	-0.500587	-0.920411	-	PLXDC1
5.64963	-1.11032	0.675708	-1.64319	0.100344	0.460055	ENSG00000127666	-0.218985	-0.743805	-	TICAM1
1.53007	-1.10963	1.3013	-0.85271	0.39382	NA	ENSG00000105647	-0.0846618	-0.393856	-	PIK3R2
1.52377	-1.10863	1.29194	-0.858116	0.390829	NA	ENSG00000134802	-0.0853612	-0.397462	-	SLC43A3
4.12563	-1.108	0.79847	-1.38765	0.165243	0.589124	ENSG00000112218	-0.166645	-0.657091	-	GPR63
1.52823	-1.10785	1.30153	-0.851186	0.394666	NA	ENSG00000189420	-0.0844786	-0.39318	-	ZFP92
135.05	-1.10638	0.175071	-6.3196	2.62e-10	1.59e-08	ENSG00000164611	-1.02563	-1.07051	down	PTTG1
3.05524	-1.10636	0.96469	-1.14685	0.251443	0.715583	ENSG00000124467	-0.125965	-0.552318	-	PSG8
2.61028	-1.10629	1.05163	-1.05198	0.292809	0.7555	ENSG00000134317	-0.111779	-0.505961	-	GRHL1
4.59603	-1.10603	0.780404	-1.41725	0.156409	0.572012	ENSG00000102010	-0.172172	-0.666818	-	BMX
105.858	-1.10589	0.176265	-6.27403	3.52e-10	2.08e-08	ENSG00000148834	-1.0239	-1.06959	down	GSTO1
8.71944	-1.10539	0.549599	-2.01127	0.0442972	0.281663	ENSG00000153113	-0.314969	-0.832739	-	CAST
1.07758	-1.10467	1.62963	-0.677865	0.497857	NA	ENSG00000176083	-0.0633223	-0.289097	-	ZNF683
1.06858	-1.10464	1.63308	-0.676417	0.498776	NA	ENSG00000181381	-0.063153	-0.288622	-	DDX60L
17.0167	-1.10446	0.419966	-2.62989	0.00854137	0.0836149	ENSG00000136267	-0.527682	-0.926773	-	DGKB
7.68424	-1.10325	0.615284	-1.79307	0.0729611	0.381753	ENSG00000111885	-0.254802	-0.781817	-	MAN1A1
27.9148	-1.10203	0.316191	-3.48534	0.000492	0.00802317	ENSG00000196376	-0.792492	-0.993839	down	SLC35F1
2.59701	-1.10185	0.996693	-1.1055	0.268942	0.73293	ENSG00000197852	-0.119687	-0.533769	-	INKA2
9.19455	-1.10028	0.558708	-1.96932	0.0489158	0.301662	ENSG00000164398	-0.302443	-0.821597	-	ACSL6
3.06629	-1.09957	0.97411	-1.12879	0.258985	0.722275	ENSG00000011478	-0.123219	-0.543217	-	QPCTL
6.15836	-1.09916	0.657528	-1.67165	0.0945927	0.447132	ENSG00000141179	-0.225316	-0.748099	-	PCTP
3.54768	-1.09906	0.917964	-1.19728	0.231198	0.690308	ENSG00000206384	-0.133916	-0.573865	-	COL6A6
1.07574	-1.09757	1.56169	-0.70281	0.482174	NA	ENSG00000168237	-0.0663119	-0.305854	-	GLYCTK
1.07261	-1.09752	1.63127	-0.672801	0.501074	NA	ENSG00000249967	-0.0627834	-0.286946	-	AL355315.1
9.70568	-1.09751	0.543471	-2.01945	0.0434403	0.277816	ENSG00000113100	-0.316978	-0.830201	-	CDH9
3.09313	-1.09649	1.00792	-1.08788	0.276647	0.741313	ENSG00000147432	-0.117083	-0.522364	-	CHRNB3
5.2302	-1.09595	0.709623	-1.54441	0.122489	0.506961	ENSG00000175206	-0.197361	-0.710214	-	NPPA
18.3146	-1.09584	0.385449	-2.84301	0.0044689	0.0496884	ENSG00000119899	-0.602483	-0.943586	down	SLC17A5
15.5761	-1.09544	0.414988	-2.63968	0.00829836	0.0817679	ENSG00000011198	-0.529267	-0.922466	-	ABHD5
2.62846	-1.09514	1.00953	-1.0848	0.27801	0.742673	ENSG00000122863	-0.116633	-0.522541	-	CHST3
5.2355	-1.09507	0.714979	-1.53161	0.125618	0.513215	ENSG00000156097	-0.194699	-0.705803	-	GPR61
1.07389	-1.09504	1.56223	-0.70095	0.483334	NA	ENSG00000198205	-0.0661103	-0.305056	-	ZXDA
1.07076	-1.09486	1.63188	-0.670915	0.502275	NA	ENSG00000188011	-0.062583	-0.286145	-	RTP5
4.16685	-1.09356	0.813226	-1.34472	0.178716	0.612537	ENSG00000121207	-0.158828	-0.637922	-	LRAT
10.3401	-1.0932	0.520176	-2.10159	0.0355892	0.243351	ENSG00000004864	-0.341749	-0.844513	-	SLC25A13
50.2586	-1.09263	0.244149	-4.47527	7.63e-06	0.000208	ENSG00000101098	-0.924112	-1.02597	down	RIMS4
26.0855	-1.09208	0.346723	-3.14973	0.00163422	0.0218849	ENSG00000160307	-0.70062	-0.96558	down	S100B
6.33057	-1.09189	0.643208	-1.69757	0.089589	0.433441	ENSG00000164627	-0.23122	-0.754731	-	KIF6
5.25399	-1.09186	0.722008	-1.51225	0.13047	0.524221	ENSG00000117245	-0.190711	-0.698552	-	KIF17
6.79735	-1.09115	0.627958	-1.73761	0.082279	0.410736	ENSG00000215397	-0.240756	-0.764594	-	SCRT2
62.6235	-1.09075	0.232307	-4.6953	2.66e-06	7.93e-05	ENSG00000152413	-0.939467	-1.03019	down	HOMER1
2.62753	-1.09041	1.01551	-1.07375	0.282934	0.747551	ENSG00000258643	-0.115027	-0.517007	-	BCL2L2-PABPN1
47.7601	-1.09012	0.248485	-4.38706	1.15e-05	0.0003	ENSG00000141349	-0.914407	-1.02133	down	G6PC3
5.24333	-1.08986	0.72603	-1.50112	0.133325	0.530314	ENSG00000272196	-0.188446	-0.694576	-	HIST2H2AA4
5.24723	-1.0897	0.701267	-1.5539	0.120208	0.501551	ENSG00000158234	-0.199286	-0.711737	-	FAIM
1.5484	-1.08947	1.34375	-0.810765	0.417501	NA	ENSG00000196118	-0.0794929	-0.369654	-	CCDC189
72.3363	-1.08914	0.207351	-5.25262	1.5e-07	5.77e-06	ENSG00000089199	-0.970611	-1.0403	down	CHGB
27.7742	-1.08748	0.337476	-3.22239	0.00127125	0.0179309	ENSG00000029534	-0.719178	-0.967503	down	ANK1
16.1167	-1.08744	0.426629	-2.54891	0.0108062	0.100633	ENSG00000150760	-0.494556	-0.907202	-	DOCK1
4.18247	-1.08667	0.79833	-1.36118	0.173455	0.604777	ENSG00000164241	-0.161771	-0.643285	-	C5orf63
1.54917	-1.08657	1.30994	-0.829482	0.406832	NA	ENSG00000133246	-0.081863	-0.3812	-	PRAM1
6.81561	-1.08645	0.647351	-1.6783	0.093289	0.443496	ENSG00000198087	-0.226631	-0.747077	-	CD2AP
6.83678	-1.08562	0.647298	-1.67716	0.0935117	0.444072	ENSG00000172216	-0.226353	-0.746355	-	CEBPB
312.792	-1.08557	0.123488	-8.79089	1.48e-18	2.36e-16	ENSG00000168003	-1.04597	-1.06779	down	SLC3A2
4.34346	-1.0851	0.814162	-1.33279	0.182602	0.617863	ENSG00000179715	-0.156702	-0.634195	-	PCED1B
1.56263	-1.08257	1.37478	-0.787447	0.43102	NA	ENSG00000188313	-0.0766448	-0.355609	-	PLSCR1
1.56135	-1.08185	1.36286	-0.793812	0.427305	NA	ENSG00000197134	-0.0774363	-0.359603	-	ZNF257
4.81795	-1.08152	0.768352	-1.40758	0.159256	0.577949	ENSG00000120690	-0.170273	-0.660876	-	ELF1
3.73451	-1.08142	0.868614	-1.24499	0.213134	0.665947	ENSG00000145949	-0.141711	-0.596375	-	MYLK4
1.55192	-1.08059	1.30935	-0.825291	0.409206	NA	ENSG00000251357	-0.0813745	-0.379125	-	AP000350.4
3.71998	-1.07928	0.835405	-1.29193	0.196383	0.641422	ENSG00000179284	-0.149602	-0.616165	-	DAND5
3.28266	-1.078	0.951681	-1.13273	0.257327	0.721486	ENSG00000107593	-0.123899	-0.546614	-	PKD2L1
4.81766	-1.07792	0.728273	-1.4801	0.138846	0.5406	ENSG00000179331	-0.184177	-0.685732	-	RAB39A
6.36922	-1.07776	0.65182	-1.65347	0.0982355	0.456773	ENSG00000119917	-0.220811	-0.738275	-	IFIT3
4.20354	-1.077	0.798477	-1.34882	0.177394	0.61101	ENSG00000182118	-0.159538	-0.636985	-	FAM89A
106.815	-1.077	0.181314	-5.94	2.85e-09	1.49e-07	ENSG00000156052	-0.986756	-1.03967	down	GNAQ
5.93757	-1.07575	0.685799	-1.56861	0.11674	0.494792	ENSG00000169896	-0.202236	-0.713278	-	ITGAM
8.08016	-1.07515	0.57861	-1.85816	0.063146	0.353243	ENSG00000100288	-0.270781	-0.789614	-	CHKB
2.66311	-1.07505	1.07124	-1.00355	0.315593	0.779342	ENSG00000124116	-0.105047	-0.479993	-	WFDC3
13.2443	-1.07491	0.459468	-2.33946	0.0193114	0.157974	ENSG00000172878	-0.418363	-0.873981	-	METAP1D
8.56814	-1.0748	0.550765	-1.95146	0.0510025	0.309732	ENSG00000171621	-0.296167	-0.808918	-	SPSB1
1.10036	-1.07382	1.64431	-0.653048	0.513725	NA	ENSG00000196711	-0.0606634	-0.275818	-	ALKAL1
7.48094	-1.0735	0.588759	-1.82333	0.0682537	0.367308	ENSG00000069943	-0.261669	-0.780378	-	PIGB
13.8877	-1.07282	0.439028	-2.44363	0.0145405	0.127849	ENSG00000157326	-0.454361	-0.886854	-	DHRS4
3.74638	-1.07242	0.83466	-1.28485	0.198844	0.645674	ENSG00000146285	-0.148398	-0.612136	-	SCML4
1.09972	-1.07227	1.62029	-0.661774	0.508116	NA	ENSG00000163793	-0.0616865	-0.281549	-	DNAJC5G
29.794	-1.07201	0.322769	-3.32129	0.000896	0.013405	ENSG00000242732	-0.737249	-0.962545	down	RTL5
14.5046	-1.07141	0.427086	-2.50865	0.0121193	0.110352	ENSG00000181804	-0.477143	-0.894217	-	SLC9A9
1.09908	-1.07135	1.6205	-0.661126	0.508531	NA	ENSG00000124429	-0.061618	-0.281275	-	POF1B
2.63327	-1.07107	1.12317	-0.95362	0.340276	0.800438	ENSG00000109618	-0.0981916	-0.453945	-	SEPSECS
20.9342	-1.07067	0.369353	-2.89878	0.00374621	0.0432292	ENSG00000151917	-0.613317	-0.932186	down	BEND6
14.5165	-1.07027	0.42596	-2.51262	0.011984	0.109537	ENSG00000178966	-0.478346	-0.894008	-	RMI1
3.13528	-1.06999	0.970923	-1.10203	0.270449	0.734383	ENSG00000160703	-0.119297	-0.528422	-	NLRX1
3.75693	-1.06972	0.826155	-1.29482	0.195382	0.63961	ENSG00000133067	-0.150098	-0.615739	-	LGR6
4.23101	-1.06783	0.811405	-1.31603	0.188165	0.626285	ENSG00000221869	-0.153754	-0.62269	-	CEBPD
9.70119	-1.06645	0.520112	-2.05043	0.0403226	0.264741	ENSG00000261678	-0.324389	-0.824396	-	SCRT1
5.95492	-1.0663	0.671583	-1.58775	0.112344	0.486438	ENSG00000147174	-0.206195	-0.716617	-	GCNA
1.08965	-1.06531	1.62377	-0.656074	0.511776	NA	ENSG00000182257	-0.0610768	-0.279224	-	PRR34
4.8457	-1.0652	0.730331	-1.45852	0.144697	0.550516	ENSG00000166401	-0.179881	-0.675705	-	SERPINB8
2.20509	-1.06463	1.14576	-0.929197	0.352787	0.80989	ENSG00000103522	-0.0949426	-0.441811	-	IL21R
22.2569	-1.06388	0.346044	-3.07441	0.00210916	0.0271595	ENSG00000185950	-0.666095	-0.941215	down	IRS2
24.78	-1.06378	0.3404	-3.12508	0.00177756	0.0233725	ENSG00000112715	-0.680845	-0.944381	down	VEGFA
1.09475	-1.06361	1.55398	-0.684444	0.493695	NA	ENSG00000152034	-0.0643956	-0.297118	-	MCHR2
1.09737	-1.06298	1.59035	-0.668396	0.503881	NA	ENSG00000127528	-0.062525	-0.286926	-	KLF2
1.09865	-1.06294	1.51007	-0.703899	0.481496	NA	ENSG00000160868	-0.066692	-0.309258	-	CYP3A4
1.09865	-1.06294	1.51007	-0.703899	0.481496	NA	ENSG00000203740	-0.066692	-0.309258	-	METTL11B
3.30309	-1.06277	0.90353	-1.17624	0.239498	0.699991	ENSG00000198948	-0.130678	-0.565825	-	MFAP3L
1.09744	-1.0626	1.56797	-0.677693	0.497966	NA	ENSG00000157214	-0.0636125	-0.29284	-	STEAP2
7.09605	-1.06211	0.688436	-1.54279	0.122881	0.507825	ENSG00000148357	-0.1967	-0.701702	-	HMCN2
1.0929	-1.06139	1.56948	-0.676268	0.49887	NA	ENSG00000182698	-0.0634549	-0.292299	-	RESP18
10.3834	-1.06123	0.517059	-2.05243	0.0401281	0.264197	ENSG00000155792	-0.324657	-0.822587	-	DEPTOR
9.06572	-1.06107	0.573745	-1.84938	0.0644034	0.356687	ENSG00000148935	-0.267991	-0.781395	-	GAS2
1.1019	-1.06079	1.52245	-0.696768	0.485948	NA	ENSG00000163380	-0.0658653	-0.304849	-	LMOD3
5.96692	-1.06045	0.66748	-1.58874	0.112119	0.486109	ENSG00000179869	-0.206334	-0.715346	-	ABCA13
3.77028	-1.05989	0.840708	-1.26072	0.207411	0.658805	ENSG00000181896	-0.144342	-0.600624	-	ZNF101
1.09041	-1.05923	1.64753	-0.642922	0.520275	NA	ENSG00000135577	-0.0596027	-0.271561	-	NMBR
31.5352	-1.0589	0.311037	-3.40442	0.000663	0.0103742	ENSG00000112530	-0.749754	-0.957923	down	PACRG
2.2033	-1.0582	1.08369	-0.976486	0.328824	0.789666	ENSG00000204524	-0.101384	-0.46806	-	ZNF805
28.0271	-1.05794	0.320328	-3.30267	0.000958	0.0141357	ENSG00000022355	-0.725351	-0.95165	down	GABRA1
20.1943	-1.0561	0.380521	-2.7754	0.00551333	0.059012	ENSG00000138835	-0.56725	-0.912104	-	RGS3
42.7099	-1.05527	0.273293	-3.86131	0.000113	0.00226063	ENSG00000166275	-0.829173	-0.975759	down	BORCS7
13.7035	-1.05513	0.439835	-2.39893	0.0164433	0.140193	ENSG00000204128	-0.436127	-0.871825	-	C2orf72
13.5393	-1.05488	0.449098	-2.34889	0.0188294	0.154951	ENSG00000164512	-0.419013	-0.864801	-	ANKRD55
10.8809	-1.05476	0.503419	-2.09519	0.0361543	0.246159	ENSG00000243660	-0.337081	-0.826742	-	ZNF487
5.36957	-1.05463	0.813687	-1.29611	0.194937	0.63903	ENSG00000081803	-0.150315	-0.61324	-	CADPS2
1.09693	-1.05416	1.52376	-0.691814	0.489054	NA	ENSG00000198092	-0.0653296	-0.302728	-	TMPRSS11F
3.92952	-1.05412	0.83362	-1.26451	0.206047	0.657	ENSG00000175556	-0.144978	-0.604008	-	LONRF3
8.19459	-1.05366	0.574524	-1.83396	0.0666593	0.362703	ENSG00000054967	-0.263757	-0.775765	-	RELT
12.0048	-1.05362	0.481005	-2.19045	0.0284916	0.209237	ENSG00000149654	-0.36666	-0.841588	-	CDH22
20.5048	-1.05338	0.388346	-2.71249	0.00667798	0.0692779	ENSG00000186952	-0.544942	-0.905118	-	TMEM232
1.09898	-1.05303	1.61996	-0.650038	0.515668	NA	ENSG00000283563	-0.0604693	-0.276402	-	AC098650.1
29.0156	-1.05287	0.307922	-3.41926	0.000628	0.00986758	ENSG00000110330	-0.749671	-0.954182	down	BIRC2
4.90445	-1.05274	0.753622	-1.39691	0.162441	0.585199	ENSG00000170624	-0.16819	-0.651425	-	SGCD
6.66914	-1.05195	1.20071	-0.876106	0.380972	0.830071	ENSG00000053747	-0.0880427	-0.411817	-	LAMA3
7.58101	-1.05191	0.601972	-1.74745	0.0805599	0.405972	ENSG00000153563	-0.242205	-0.754377	-	CD8A
4.42547	-1.0512	0.769532	-1.36603	0.17193	0.602241	ENSG00000152475	-0.162566	-0.641214	-	ZNF837
6.14725	-1.05094	0.666284	-1.57732	0.114722	0.491685	ENSG00000072133	-0.203786	-0.710815	-	RPS6KA6
3.32592	-1.05087	0.927494	-1.13302	0.257205	0.721486	ENSG00000139618	-0.124035	-0.545127	-	BRCA2
1.10216	-1.05008	1.61872	-0.648711	0.516525	NA	ENSG00000174948	-0.0603379	-0.275758	-	GPR149
1.75342	-1.04929	1.35584	-0.773909	0.438984	0.864277	ENSG00000129673	-0.0752088	-0.35438	-	AANAT
1.58006	-1.04653	1.35185	-0.774146	0.438845	NA	ENSG00000285791	-0.0752564	-0.350483	-	AC009879.3
3.31032	-1.04653	0.892027	-1.1732	0.240715	0.700978	ENSG00000138780	-0.130242	-0.563469	-	GSTCD
1.74167	-1.04612	1.24678	-0.839061	0.401435	0.843911	ENSG00000267127	-0.0833384	-0.394114	-	AC090360.1
2.22013	-1.04611	1.11708	-0.93647	0.349031	0.805916	ENSG00000166596	-0.0960221	-0.446376	-	CFAP52
31.57	-1.04601	0.329773	-3.1719	0.00151445	0.0205346	ENSG00000156687	-0.685847	-0.935308	down	UNC5D
17.5766	-1.04532	0.400883	-2.60755	0.00911937	0.0883697	ENSG00000060982	-0.506703	-0.889423	-	BCAT1
4.44882	-1.04411	0.799387	-1.30614	0.191504	0.632989	ENSG00000189410	-0.152026	-0.617408	-	SH2D5
2.22601	-1.04407	1.10924	-0.941253	0.346575	0.804162	ENSG00000101311	-0.0966752	-0.448921	-	FERMT1
4.44457	-1.0435	0.758052	-1.37656	0.168649	0.595484	ENSG00000118508	-0.164443	-0.643581	-	RAB32
14.4269	-1.0414	0.431074	-2.41583	0.0156992	0.135136	ENSG00000155906	-0.439865	-0.866259	-	RMND1
2.22501	-1.0413	1.06283	-0.979739	0.327215	0.788441	ENSG00000198765	-0.10192	-0.469724	-	SYCP1
2.21416	-1.03965	1.08524	-0.95799	0.338068	0.799056	ENSG00000152670	-0.0989589	-0.458515	-	DDX4
57.4652	-1.03869	0.286365	-3.62715	0.000287	0.00506428	ENSG00000149177	-0.781759	-0.953579	down	PTPRJ
3.34906	-1.03867	0.890432	-1.16648	0.243422	0.705077	ENSG00000175985	-0.129213	-0.55929	-	PLEKHD1
3.96445	-1.03855	0.823854	-1.26061	0.207451	0.658805	ENSG00000118939	-0.144333	-0.60029	-	UCHL3
49.7974	-1.03847	0.262658	-3.95372	7.69e-05	0.00161699	ENSG00000065717	-0.829466	-0.965766	down	TLE2
5.58169	-1.03827	0.697789	-1.48795	0.136765	0.53703	ENSG00000123473	-0.185433	-0.679499	-	STIL
7.3147	-1.03808	0.591733	-1.7543	0.0793785	0.401714	ENSG00000197168	-0.243498	-0.752737	-	NEK5
5.57346	-1.0378	0.684075	-1.51708	0.129247	0.520766	ENSG00000256950	-0.191223	-0.688514	-	AC069503.2
23.6805	-1.03754	0.370812	-2.79802	0.00514176	0.0557848	ENSG00000169282	-0.569413	-0.90199	-	KCNAB1
2.22959	-1.0371	1.09224	-0.949518	0.342357	0.801314	ENSG00000261796	-0.0978266	-0.45361	-	ISY1-RAB43
7.94609	-1.03682	0.587007	-1.76627	0.0773497	0.394951	ENSG00000184719	-0.246356	-0.755498	-	RNLS
11.2695	-1.0367	0.495286	-2.09314	0.0363367	0.247048	ENSG00000055118	-0.335163	-0.818992	-	KCNH2
9.54838	-1.03558	0.522961	-1.98022	0.047679	0.296458	ENSG00000249884	-0.302286	-0.798579	-	RNF103-CHMP3
9.42535	-1.03526	0.582484	-1.77732	0.0755154	0.389172	ENSG00000187955	-0.249001	-0.755815	-	COL14A1
6.22274	-1.03486	0.715923	-1.44549	0.148322	0.557398	ENSG00000144747	-0.177195	-0.665759	-	TMF1
8.43317	-1.03358	0.561168	-1.84184	0.065499	0.359667	ENSG00000104447	-0.265079	-0.770511	-	TRPS1
2.69869	-1.03351	1.04135	-0.992463	0.320972	0.783653	ENSG00000105173	-0.103716	-0.474519	-	CCNE1
1.77345	-1.03313	1.33548	-0.773603	0.439165	0.864277	ENSG00000128040	-0.0752804	-0.355122	-	SPINK2
0.402384	-1.03272	2.58962	-0.398792	0.690046	NA	ENSG00000123342	-0.0328295	-0.125103	-	MMP19
0.402384	-1.03272	2.58962	-0.398792	0.690046	NA	ENSG00000123572	-0.0328295	-0.125103	-	NRK
0.402384	-1.03272	2.58962	-0.398792	0.690046	NA	ENSG00000135226	-0.0328295	-0.125103	-	UGT2B28
0.402384	-1.03272	2.58962	-0.398792	0.690046	NA	ENSG00000147160	-0.0328295	-0.125103	-	AWAT2
0.402384	-1.03272	2.58962	-0.398792	0.690046	NA	ENSG00000158077	-0.0328295	-0.125103	-	NLRP14
0.402384	-1.03272	2.58962	-0.398792	0.690046	NA	ENSG00000171522	-0.0328295	-0.125103	-	PTGER4
0.402384	-1.03272	2.58962	-0.398792	0.690046	NA	ENSG00000204941	-0.0328295	-0.125103	-	PSG5
0.402384	-1.03272	2.58962	-0.398792	0.690046	NA	ENSG00000249861	-0.0328295	-0.125103	-	LGALS16
0.406413	-1.0327	2.5813	-0.40007	0.689105	NA	ENSG00000126778	-0.0329665	-0.125782	-	SIX1
0.406413	-1.0327	2.5813	-0.40007	0.689105	NA	ENSG00000140459	-0.0329665	-0.125782	-	CYP11A1
0.406413	-1.0327	2.5813	-0.40007	0.689105	NA	ENSG00000147003	-0.0329665	-0.125782	-	CLTRN
0.406413	-1.0327	2.5813	-0.40007	0.689105	NA	ENSG00000149516	-0.0329665	-0.125782	-	MS4A3
0.406413	-1.0327	2.5813	-0.40007	0.689105	NA	ENSG00000198129	-0.0329665	-0.125782	-	DEFB107B
0.406413	-1.0327	2.5813	-0.40007	0.689105	NA	ENSG00000233802	-0.0329665	-0.125782	-	TRIM49D2
0.406413	-1.0327	2.5813	-0.40007	0.689105	NA	ENSG00000260342	-0.0329665	-0.125782	-	AC138811.2
0.429327	-1.03258	2.5363	-0.407121	0.683919	NA	ENSG00000215644	-0.0337232	-0.129545	-	GCGR
0.429327	-1.03258	2.5363	-0.407121	0.683919	NA	ENSG00000254827	-0.0337232	-0.129545	-	SLC22A18AS
0.431939	-1.03257	2.53141	-0.407902	0.683346	NA	ENSG00000107014	-0.033807	-0.129964	-	RLN2
0.431939	-1.03257	2.53141	-0.407902	0.683346	NA	ENSG00000109424	-0.033807	-0.129964	-	UCP1
0.431939	-1.03257	2.53141	-0.407902	0.683346	NA	ENSG00000166961	-0.033807	-0.129964	-	MS4A15
0.431939	-1.03257	2.53141	-0.407902	0.683346	NA	ENSG00000177994	-0.033807	-0.129964	-	C2orf73
0.431939	-1.03257	2.53141	-0.407902	0.683346	NA	ENSG00000188162	-0.033807	-0.129964	-	OTOG
0.431939	-1.03257	2.53141	-0.407902	0.683346	NA	ENSG00000272414	-0.033807	-0.129964	-	FAM47E-STBD1
91.7777	-1.03242	0.222485	-4.64041	3.48e-06	0.000101	ENSG00000144711	-0.887133	-0.979594	down	IQSEC1
3.5092	-1.0317	0.89069	-1.15831	0.246736	0.709088	ENSG00000079335	-0.127966	-0.557822	-	CDC14A
4.46142	-1.03087	0.781148	-1.31969	0.186938	0.62496	ENSG00000137473	-0.154346	-0.620666	-	TTC29
25.2085	-1.03083	0.363635	-2.8348	0.00458538	0.050669	ENSG00000121210	-0.579372	-0.901447	-	TMEM131L
9.10134	-1.03014	0.544877	-1.89059	0.0586786	0.339791	ENSG00000151151	-0.277617	-0.779395	-	IPMK
0.401744	-1.02998	2.43914	-0.422272	0.672826	NA	ENSG00000102145	-0.0353718	-0.138259	-	GATA1
0.401744	-1.02998	2.43914	-0.422272	0.672826	NA	ENSG00000105707	-0.0353718	-0.138259	-	HPN
0.401744	-1.02998	2.43914	-0.422272	0.672826	NA	ENSG00000117090	-0.0353718	-0.138259	-	SLAMF1
0.401744	-1.02998	2.43914	-0.422272	0.672826	NA	ENSG00000135111	-0.0353718	-0.138259	-	TBX3
0.401744	-1.02998	2.43914	-0.422272	0.672826	NA	ENSG00000143768	-0.0353718	-0.138259	-	LEFTY2
0.401744	-1.02998	2.43914	-0.422272	0.672826	NA	ENSG00000166152	-0.0353718	-0.138259	-	C16orf78
0.401744	-1.02998	2.43914	-0.422272	0.672826	NA	ENSG00000183691	-0.0353718	-0.138259	-	NOG
0.401744	-1.02998	2.43914	-0.422272	0.672826	NA	ENSG00000185101	-0.0353718	-0.138259	-	ANO9
0.401744	-1.02998	2.43914	-0.422272	0.672826	NA	ENSG00000256394	-0.0353718	-0.138259	-	ASIC5
0.401744	-1.02998	2.43914	-0.422272	0.672826	NA	ENSG00000276418	-0.0353718	-0.138259	-	AC036214.3
0.401744	-1.02998	2.43914	-0.422272	0.672826	NA	ENSG00000284987	-0.0353718	-0.138259	-	U52112.1
0.405773	-1.02997	2.43198	-0.42351	0.671923	NA	ENSG00000089356	-0.0355051	-0.138931	-	FXYD3
0.405773	-1.02997	2.43198	-0.42351	0.671923	NA	ENSG00000094661	-0.0355051	-0.138931	-	OR1I1
0.405773	-1.02997	2.43198	-0.42351	0.671923	NA	ENSG00000106304	-0.0355051	-0.138931	-	SPAM1
0.405773	-1.02997	2.43198	-0.42351	0.671923	NA	ENSG00000110203	-0.0355051	-0.138931	-	FOLR3
0.405773	-1.02997	2.43198	-0.42351	0.671923	NA	ENSG00000137976	-0.0355051	-0.138931	-	DNASE2B
0.405773	-1.02997	2.43198	-0.42351	0.671923	NA	ENSG00000145777	-0.0355051	-0.138931	-	TSLP
0.405773	-1.02997	2.43198	-0.42351	0.671923	NA	ENSG00000156509	-0.0355051	-0.138931	-	FBXO43
0.405773	-1.02997	2.43198	-0.42351	0.671923	NA	ENSG00000183034	-0.0355051	-0.138931	-	OTOP2
0.405773	-1.02997	2.43198	-0.42351	0.671923	NA	ENSG00000196119	-0.0355051	-0.138931	-	OR8A1
0.405773	-1.02997	2.43198	-0.42351	0.671923	NA	ENSG00000196431	-0.0355051	-0.138931	-	CRYBA4
0.405773	-1.02997	2.43198	-0.42351	0.671923	NA	ENSG00000204420	-0.0355051	-0.138931	-	MPIG6B
0.405773	-1.02997	2.43198	-0.42351	0.671923	NA	ENSG00000231213	-0.0355051	-0.138931	-	PLSCR5
10.6975	-1.02991	0.503929	-2.04375	0.0409782	0.267441	ENSG00000141458	-0.320106	-0.807098	-	NPC1
0.428688	-1.02988	2.39366	-0.430254	0.667011	NA	ENSG00000010327	-0.0362317	-0.142605	-	STAB1
0.428688	-1.02988	2.39366	-0.430254	0.667011	NA	ENSG00000026751	-0.0362317	-0.142605	-	SLAMF7
0.428688	-1.02988	2.39366	-0.430254	0.667011	NA	ENSG00000099984	-0.0362317	-0.142605	-	GSTT2
0.428688	-1.02988	2.39366	-0.430254	0.667011	NA	ENSG00000189367	-0.0362317	-0.142605	-	KIAA0408
0.428688	-1.02988	2.39366	-0.430254	0.667011	NA	ENSG00000213214	-0.0362317	-0.142605	-	ARHGEF35
0.428688	-1.02988	2.39366	-0.430254	0.667011	NA	ENSG00000268964	-0.0362317	-0.142605	-	ERVV-2
0.428688	-1.02988	2.39366	-0.430254	0.667011	NA	ENSG00000284874	-0.0362317	-0.142605	-	SEPT5-GP1BB
0.431299	-1.02987	2.38945	-0.431009	0.666462	NA	ENSG00000069812	-0.036313	-0.143017	-	HES2
0.431299	-1.02987	2.38945	-0.431009	0.666462	NA	ENSG00000096088	-0.036313	-0.143017	-	PGC
0.431299	-1.02987	2.38945	-0.431009	0.666462	NA	ENSG00000099617	-0.036313	-0.143017	-	EFNA2
0.431299	-1.02987	2.38945	-0.431009	0.666462	NA	ENSG00000118434	-0.036313	-0.143017	-	SPACA1
0.431299	-1.02987	2.38945	-0.431009	0.666462	NA	ENSG00000134760	-0.036313	-0.143017	-	DSG1
0.431299	-1.02987	2.38945	-0.431009	0.666462	NA	ENSG00000134812	-0.036313	-0.143017	-	GIF
0.431299	-1.02987	2.38945	-0.431009	0.666462	NA	ENSG00000142025	-0.036313	-0.143017	-	DMRTC2
0.431299	-1.02987	2.38945	-0.431009	0.666462	NA	ENSG00000162623	-0.036313	-0.143017	-	TYW3
0.431299	-1.02987	2.38945	-0.431009	0.666462	NA	ENSG00000168333	-0.036313	-0.143017	-	PPDPFL
0.431299	-1.02987	2.38945	-0.431009	0.666462	NA	ENSG00000204644	-0.036313	-0.143017	-	ZFP57
0.431299	-1.02987	2.38945	-0.431009	0.666462	NA	ENSG00000231256	-0.036313	-0.143017	-	CFAP97D1
0.431299	-1.02987	2.38945	-0.431009	0.666462	NA	ENSG00000285283	-0.036313	-0.143017	-	AL035078.4
4.47891	-1.02964	0.767334	-1.34184	0.179646	0.613289	ENSG00000108379	-0.15821	-0.628431	-	WNT3
33.4327	-1.02933	0.302324	-3.40472	0.000662	0.0103742	ENSG00000101255	-0.733432	-0.936022	down	TRIB3
18.2067	-1.02883	0.382253	-2.69149	0.00711337	0.0728727	ENSG00000168917	-0.531476	-0.88781	-	SLC35G2
1.12482	-1.02874	1.5144	-0.679305	0.496944	NA	ENSG00000072571	-0.0640455	-0.296377	-	HMMR
71.3828	-1.02799	0.228308	-4.50263	6.71e-06	0.000185	ENSG00000135749	-0.873869	-0.972667	down	PCNX2
0.401105	-1.02783	2.59246	-0.396468	0.69176	NA	ENSG00000111700	-0.0326218	-0.124927	-	SLCO1B3
0.401105	-1.02783	2.59246	-0.396468	0.69176	NA	ENSG00000132514	-0.0326218	-0.124927	-	CLEC10A
0.401105	-1.02783	2.59246	-0.396468	0.69176	NA	ENSG00000284526	-0.0326218	-0.124927	-	AC015802.6
0.401105	-1.02783	2.59246	-0.396468	0.69176	NA	ENSG00000285733	-0.0326218	-0.124927	-	AL031315.1
0.405134	-1.02782	2.5841	-0.397748	0.690816	NA	ENSG00000135269	-0.0327588	-0.125609	-	TES
0.405134	-1.02782	2.5841	-0.397748	0.690816	NA	ENSG00000148602	-0.0327588	-0.125609	-	LRIT1
0.405134	-1.02782	2.5841	-0.397748	0.690816	NA	ENSG00000167741	-0.0327588	-0.125609	-	GGT6
0.405134	-1.02782	2.5841	-0.397748	0.690816	NA	ENSG00000179826	-0.0327588	-0.125609	-	MRGPRX3
0.405134	-1.02782	2.5841	-0.397748	0.690816	NA	ENSG00000197253	-0.0327588	-0.125609	-	TPSB2
0.405134	-1.02782	2.5841	-0.397748	0.690816	NA	ENSG00000204583	-0.0327588	-0.125609	-	LRCOL1
0.405134	-1.02782	2.5841	-0.397748	0.690816	NA	ENSG00000215343	-0.0327588	-0.125609	-	ZNF705D
0.428048	-1.02777	2.53889	-0.404812	0.685616	NA	ENSG00000170482	-0.0335158	-0.129382	-	SLC23A1
0.428048	-1.02777	2.53889	-0.404812	0.685616	NA	ENSG00000186572	-0.0335158	-0.129382	-	DEFB107A
0.428048	-1.02777	2.53889	-0.404812	0.685616	NA	ENSG00000204193	-0.0335158	-0.129382	-	TXNDC8
0.43066	-1.02777	2.53398	-0.405594	0.685041	NA	ENSG00000054803	-0.0335997	-0.129802	-	CBLN4
0.43066	-1.02777	2.53398	-0.405594	0.685041	NA	ENSG00000127324	-0.0335997	-0.129802	-	TSPAN8
0.43066	-1.02777	2.53398	-0.405594	0.685041	NA	ENSG00000160183	-0.0335997	-0.129802	-	TMPRSS3
0.43066	-1.02777	2.53398	-0.405594	0.685041	NA	ENSG00000164362	-0.0335997	-0.129802	-	TERT
0.43066	-1.02777	2.53398	-0.405594	0.685041	NA	ENSG00000169495	-0.0335997	-0.129802	-	HTRA4
0.43066	-1.02777	2.53398	-0.405594	0.685041	NA	ENSG00000197385	-0.0335997	-0.129802	-	ZNF860
0.43066	-1.02777	2.53398	-0.405594	0.685041	NA	ENSG00000204278	-0.0335997	-0.129802	-	TMEM235
3.51704	-1.02772	0.937814	-1.09586	0.273138	0.736938	ENSG00000112874	-0.11854	-0.529043	-	NUDT12
17.1336	-1.02581	0.397494	-2.58069	0.00986025	0.0936495	ENSG00000197217	-0.493292	-0.87541	-	ENTPD4
2.25487	-1.02575	1.08579	-0.944712	0.344806	0.802959	ENSG00000143178	-0.0972414	-0.450766	-	TBX19
1.12864	-1.02428	1.60867	-0.636723	0.524305	NA	ENSG00000161896	-0.0591479	-0.270004	-	IP6K3
7.38173	-1.02394	0.603428	-1.69688	0.0897195	0.433679	ENSG00000178695	-0.229665	-0.733812	-	KCTD12
21.7844	-1.02334	0.353567	-2.89434	0.00379953	0.0436687	ENSG00000154240	-0.595798	-0.900864	down	CEP112
0.429451	-1.02326	2.39276	-0.427651	0.668905	NA	ENSG00000101812	-0.0360061	-0.14279	-	H2BFM
0.429451	-1.02326	2.39276	-0.427651	0.668905	NA	ENSG00000102794	-0.0360061	-0.14279	-	ACOD1
0.429451	-1.02326	2.39276	-0.427651	0.668905	NA	ENSG00000117322	-0.0360061	-0.14279	-	CR2
0.429451	-1.02326	2.39276	-0.427651	0.668905	NA	ENSG00000134548	-0.0360061	-0.14279	-	SPX
0.429451	-1.02326	2.39276	-0.427651	0.668905	NA	ENSG00000143226	-0.0360061	-0.14279	-	FCGR2A
0.429451	-1.02326	2.39276	-0.427651	0.668905	NA	ENSG00000165076	-0.0360061	-0.14279	-	PRSS37
0.429451	-1.02326	2.39276	-0.427651	0.668905	NA	ENSG00000180806	-0.0360061	-0.14279	-	HOXC9
0.429451	-1.02326	2.39276	-0.427651	0.668905	NA	ENSG00000189325	-0.0360061	-0.14279	-	C6orf222
0.429451	-1.02326	2.39276	-0.427651	0.668905	NA	ENSG00000197430	-0.0360061	-0.14279	-	OPALIN
0.429451	-1.02326	2.39276	-0.427651	0.668905	NA	ENSG00000242550	-0.0360061	-0.14279	-	SERPINB10
0.429451	-1.02326	2.39276	-0.427651	0.668905	NA	ENSG00000244752	-0.0360061	-0.14279	-	CRYBB2
0.429451	-1.02326	2.39276	-0.427651	0.668905	NA	ENSG00000272741	-0.0360061	-0.14279	-	AC069257.3
0.42684	-1.02326	2.397	-0.426894	0.669457	NA	ENSG00000090659	-0.0359246	-0.142377	-	CD209
0.42684	-1.02326	2.397	-0.426894	0.669457	NA	ENSG00000174358	-0.0359246	-0.142377	-	SLC6A19
0.403925	-1.02324	2.43557	-0.420123	0.674396	NA	ENSG00000112812	-0.0351967	-0.138687	-	PRSS16
0.403925	-1.02324	2.43557	-0.420123	0.674396	NA	ENSG00000137673	-0.0351967	-0.138687	-	MMP7
0.403925	-1.02324	2.43557	-0.420123	0.674396	NA	ENSG00000140749	-0.0351967	-0.138687	-	IGSF6
0.403925	-1.02324	2.43557	-0.420123	0.674396	NA	ENSG00000149633	-0.0351967	-0.138687	-	KIAA1755
0.403925	-1.02324	2.43557	-0.420123	0.674396	NA	ENSG00000180929	-0.0351967	-0.138687	-	GPR62
0.403925	-1.02324	2.43557	-0.420123	0.674396	NA	ENSG00000254685	-0.0351967	-0.138687	-	FPGT
0.403925	-1.02324	2.43557	-0.420123	0.674396	NA	ENSG00000272647	-0.0351967	-0.138687	-	AC005020.2
0.403925	-1.02324	2.43557	-0.420123	0.674396	NA	ENSG00000273496	-0.0351967	-0.138687	-	AC011841.1
0.399897	-1.02324	2.44279	-0.41888	0.675304	NA	ENSG00000105679	-0.0350632	-0.138011	-	GAPDHS
0.399897	-1.02324	2.44279	-0.41888	0.675304	NA	ENSG00000115297	-0.0350632	-0.138011	-	TLX2
0.399897	-1.02324	2.44279	-0.41888	0.675304	NA	ENSG00000126262	-0.0350632	-0.138011	-	FFAR2
0.399897	-1.02324	2.44279	-0.41888	0.675304	NA	ENSG00000161509	-0.0350632	-0.138011	-	GRIN2C
0.399897	-1.02324	2.44279	-0.41888	0.675304	NA	ENSG00000165553	-0.0350632	-0.138011	-	NGB
0.399897	-1.02324	2.44279	-0.41888	0.675304	NA	ENSG00000184557	-0.0350632	-0.138011	-	SOCS3
0.399897	-1.02324	2.44279	-0.41888	0.675304	NA	ENSG00000187616	-0.0350632	-0.138011	-	MYMK
0.399897	-1.02324	2.44279	-0.41888	0.675304	NA	ENSG00000214102	-0.0350632	-0.138011	-	WEE2
0.399897	-1.02324	2.44279	-0.41888	0.675304	NA	ENSG00000248713	-0.0350632	-0.138011	-	C4orf54
1.12807	-1.02277	1.63321	-0.626235	0.531161	NA	ENSG00000215372	-0.0579582	-0.26362	-	ZNF705G
1.12495	-1.02272	1.5577	-0.656559	0.511465	NA	ENSG00000047457	-0.0614443	-0.282803	-	CP
1.12884	-1.02248	1.51299	-0.675804	0.499165	NA	ENSG00000213648	-0.0636814	-0.294702	-	SULT1A4
18.9066	-1.02216	0.38451	-2.65835	0.00785232	0.0788091	ENSG00000197969	-0.518693	-0.880593	-	VPS13A
1.11984	-1.02209	1.51568	-0.674348	0.50009	NA	ENSG00000162594	-0.0635143	-0.294263	-	IL23R
1.12494	-1.02112	1.54283	-0.661847	0.508069	NA	ENSG00000165905	-0.0620682	-0.2863	-	LARGE2
0.428812	-1.02099	2.39391	-0.426494	0.669748	NA	ENSG00000144410	-0.0359004	-0.142712	-	CPO
0.428812	-1.02099	2.39391	-0.426494	0.669748	NA	ENSG00000163519	-0.0359004	-0.142712	-	TRAT1
0.428812	-1.02099	2.39391	-0.426494	0.669748	NA	ENSG00000166736	-0.0359004	-0.142712	-	HTR3A
0.428812	-1.02099	2.39391	-0.426494	0.669748	NA	ENSG00000170160	-0.0359004	-0.142712	-	CCDC144A
0.428812	-1.02099	2.39391	-0.426494	0.669748	NA	ENSG00000170801	-0.0359004	-0.142712	-	HTRA3
0.428812	-1.02099	2.39391	-0.426494	0.669748	NA	ENSG00000172935	-0.0359004	-0.142712	-	MRGPRF
0.428812	-1.02099	2.39391	-0.426494	0.669748	NA	ENSG00000197891	-0.0359004	-0.142712	-	SLC22A12
0.428812	-1.02099	2.39391	-0.426494	0.669748	NA	ENSG00000212993	-0.0359004	-0.142712	-	POU5F1B
0.428812	-1.02099	2.39391	-0.426494	0.669748	NA	ENSG00000254536	-0.0359004	-0.142712	-	AL360181.3
0.4262	-1.02098	2.39816	-0.425735	0.670301	NA	ENSG00000132518	-0.0358188	-0.142297	-	GUCY2D
0.4262	-1.02098	2.39816	-0.425735	0.670301	NA	ENSG00000143365	-0.0358188	-0.142297	-	RORC
0.4262	-1.02098	2.39816	-0.425735	0.670301	NA	ENSG00000171234	-0.0358188	-0.142297	-	UGT2B7
0.4262	-1.02098	2.39816	-0.425735	0.670301	NA	ENSG00000180424	-0.0358188	-0.142297	-	DEFB123
0.4262	-1.02098	2.39816	-0.425735	0.670301	NA	ENSG00000255663	-0.0358188	-0.142297	-	AP002373.1
0.4262	-1.02098	2.39816	-0.425735	0.670301	NA	ENSG00000269469	-0.0358188	-0.142297	-	AC010619.1
0.403286	-1.02092	2.43682	-0.418955	0.675249	NA	ENSG00000163554	-0.0350904	-0.138602	-	SPTA1
0.403286	-1.02092	2.43682	-0.418955	0.675249	NA	ENSG00000198881	-0.0350904	-0.138602	-	ASB12
32.3162	-1.02091	0.326445	-3.12735	0.00176388	0.0232139	ENSG00000107317	-0.662543	-0.914776	down	PTGDS
0.399257	-1.02091	2.44406	-0.41771	0.676159	NA	ENSG00000079393	-0.0349568	-0.137925	-	DUSP13
0.399257	-1.02091	2.44406	-0.41771	0.676159	NA	ENSG00000101306	-0.0349568	-0.137925	-	MYLK2
0.399257	-1.02091	2.44406	-0.41771	0.676159	NA	ENSG00000181626	-0.0349568	-0.137925	-	ANKRD62
0.399257	-1.02091	2.44406	-0.41771	0.676159	NA	ENSG00000189320	-0.0349568	-0.137925	-	FAM180A
0.399257	-1.02091	2.44406	-0.41771	0.676159	NA	ENSG00000267618	-0.0349568	-0.137925	-	RAD51L3-RFFL
29.4277	-1.02043	0.310852	-3.2827	0.00102819	0.014915	ENSG00000083444	-0.701389	-0.923278	down	PLOD1
3.54557	-1.0204	0.885654	-1.15215	0.249261	0.712059	ENSG00000103196	-0.127044	-0.553786	-	CRISPLD2
5.14032	-1.0203	0.704403	-1.44846	0.147489	0.555886	ENSG00000069764	-0.177665	-0.663682	-	PLA2G10
1.12636	-1.01969	1.50026	-0.679676	0.49671	NA	ENSG00000153292	-0.0641533	-0.297557	-	ADGRF1
1.12551	-1.01903	1.63398	-0.62365	0.532858	NA	ENSG00000007933	-0.0576906	-0.262541	-	FMO3
1.13266	-1.01729	1.6071	-0.632997	0.526736	NA	ENSG00000271503	-0.0587718	-0.268306	-	CCL5
2.89333	-1.017	1.01141	-1.00553	0.314642	0.778835	ENSG00000164949	-0.105612	-0.483954	-	GEM
8.70989	-1.01632	0.549907	-1.84817	0.0645775	0.357183	ENSG00000162694	-0.266063	-0.765365	-	EXTL2
1.12387	-1.01584	1.51426	-0.670846	0.502319	NA	ENSG00000183484	-0.0631512	-0.292588	-	GPR132
9.84684	-1.01472	0.528475	-1.92009	0.054847	0.324622	ENSG00000167985	-0.284768	-0.778578	-	SDHAF2
2.90543	-1.01471	0.977063	-1.03853	0.299025	0.761213	ENSG00000163833	-0.110271	-0.500079	-	FBXO40
6.45227	-1.01455	0.638242	-1.5896	0.111925	0.485965	ENSG00000135423	-0.205884	-0.704518	-	GLS2
30.1517	-1.01453	0.306052	-3.31488	0.000917	0.0136589	ENSG00000066583	-0.70578	-0.920578	down	ISOC1
0.426964	-1.01375	2.54149	-0.398882	0.68998	NA	ENSG00000172345	-0.0329979	-0.129331	-	STARD5
0.426964	-1.01375	2.54149	-0.398882	0.68998	NA	ENSG00000251569	-0.0329979	-0.129331	-	AC093899.2
0.426964	-1.01375	2.54149	-0.398882	0.68998	NA	ENSG00000275591	-0.0329979	-0.129331	-	XKR5
0.424353	-1.01374	2.54646	-0.398095	0.69056	NA	ENSG00000214513	-0.0329139	-0.128908	-	NOTO
0.424353	-1.01374	2.54646	-0.398095	0.69056	NA	ENSG00000262543	-0.0329139	-0.128908	-	SMIM28
0.424353	-1.01374	2.54646	-0.398095	0.69056	NA	ENSG00000278505	-0.0329139	-0.128908	-	C17orf78
0.401438	-1.01357	2.59228	-0.390995	0.695801	NA	ENSG00000125657	-0.0321561	-0.125103	-	TNFSF9
0.401438	-1.01357	2.59228	-0.390995	0.695801	NA	ENSG00000178172	-0.0321561	-0.125103	-	SPINK6
0.401438	-1.01357	2.59228	-0.390995	0.695801	NA	ENSG00000257921	-0.0321561	-0.125103	-	AC025165.3
0.401438	-1.01357	2.59228	-0.390995	0.695801	NA	ENSG00000275793	-0.0321561	-0.125103	-	RIMBP3
0.397409	-1.01354	2.60076	-0.389708	0.696752	NA	ENSG00000132185	-0.0320189	-0.124417	-	FCRLA
0.397409	-1.01354	2.60076	-0.389708	0.696752	NA	ENSG00000176256	-0.0320189	-0.124417	-	HMGB4
0.397409	-1.01354	2.60076	-0.389708	0.696752	NA	ENSG00000204963	-0.0320189	-0.124417	-	PCDHA7
0.397409	-1.01354	2.60076	-0.389708	0.696752	NA	ENSG00000261587	-0.0320189	-0.124417	-	TMEM249
0.397409	-1.01354	2.60076	-0.389708	0.696752	NA	ENSG00000277632	-0.0320189	-0.124417	-	CCL3
6.92827	-1.01275	0.610904	-1.65779	0.0973603	0.454369	ENSG00000081985	-0.220611	-0.721032	-	IL12RB2
2.92251	-1.0126	1.02008	-0.992665	0.320873	0.783653	ENSG00000171595	-0.103847	-0.476861	-	DNAI2
5.16641	-1.01187	0.729873	-1.38637	0.165635	0.590223	ENSG00000137960	-0.166098	-0.641309	-	GIPC2
17.4343	-1.01169	0.391302	-2.58544	0.00972538	0.0926757	ENSG00000029639	-0.491875	-0.867215	-	TFB1M
9.86698	-1.00997	0.518355	-1.94842	0.0513652	0.311239	ENSG00000135966	-0.292164	-0.781689	-	TGFBRAP1
2.92597	-1.00953	1.01437	-0.995229	0.319625	0.783187	ENSG00000211642	-0.104217	-0.47813	-	IGLV10-54
9.19044	-1.00951	0.549482	-1.8372	0.0661809	0.361382	ENSG00000179044	-0.263027	-0.759999	-	EXOC3L1
49.4897	-1.00936	0.24093	-4.18941	2.8e-05	0.00066	ENSG00000077147	-0.833429	-0.949219	down	TM9SF3
4.70093	-1.00893	0.762423	-1.32332	0.185728	0.622883	ENSG00000162772	-0.154933	-0.619665	-	ATF3
13.5826	-1.00821	0.447139	-2.2548	0.0241462	0.185259	ENSG00000183570	-0.382531	-0.828613	-	PCBP3
17.3075	-1.00814	0.402571	-2.50425	0.0122713	0.111523	ENSG00000164983	-0.464052	-0.856677	-	TMEM65
25.6847	-1.00769	0.3449	-2.92169	0.00348141	0.0405326	ENSG00000087095	-0.598704	-0.892166	down	NLK
8.77314	-1.00742	0.572137	-1.7608	0.0782723	0.39766	ENSG00000215277	-0.244207	-0.743119	-	RNF212B
6.47628	-1.00586	0.634389	-1.58555	0.112842	0.487416	ENSG00000101574	-0.204902	-0.700763	-	METTL4
2.92559	-1.00519	0.937295	-1.07243	0.283525	0.747989	ENSG00000173145	-0.115186	-0.515718	-	NOC3L
4.70379	-1.005	0.787132	-1.27678	0.20168	0.651154	ENSG00000204219	-0.147018	-0.601893	-	TCEA3
6.97308	-1.00428	0.634997	-1.58156	0.113751	0.488839	ENSG00000136160	-0.204042	-0.698418	-	EDNRB
2.439	-1.00371	1.05437	-0.951953	0.341121	0.800508	ENSG00000130940	-0.0983338	-0.458284	-	CASZ1
[truncated: 16,472 more rows]

## Sheet: c,d
baseMean	log2FoldChange	lfcSE	stat	pvalue	padj	gene_id	log2FC.shrunk.ashr	log2FC.shrunk.normal	sign	gene_name
0.55978	-0.305572	2.13998	-0.142792	0.886454	NA	ENSG00000000005	-0.0120704	-0.0505753	-	TNMD
72.8561	0.194224	0.210541	0.922499	0.356268	0.812198	ENSG00000000419	0.0711267	0.185241	-	DPM1
4.9648	-0.0415162	0.737721	-0.0562763	0.955122	0.99128	ENSG00000000457	-0.00524102	-0.0260094	-	SCYL3
4.77181	0.0357519	0.746417	0.047898	0.961798	0.99128	ENSG00000000460	0.0044594	0.02222	-	C1orf112
1.23986	-2.10992	1.56623	-1.34713	0.177938	NA	ENSG00000000938	-0.153782	-0.596323	-	FGR
16.3348	1.74724	0.510547	3.42229	0.000621	0.00980144	ENSG00000000971	1.15612	1.36176	up	CFH
12.4884	-0.38097	0.467487	-0.814931	0.415112	0.85258	ENSG00000001036	-0.080398	-0.307661	-	FUCA2
7.73125	-0.941993	0.586999	-1.60476	0.108547	0.479293	ENSG00000001084	-0.20782	-0.685791	-	GCLC
6.15696	1.07001	0.676139	1.58253	0.113528	0.488808	ENSG00000001167	0.205127	0.715505	-	NFYA
9.455	-0.25335	0.533335	-0.475029	0.634767	0.936264	ENSG00000001460	-0.0449976	-0.193201	-	STPG1
16.1913	-0.361834	0.401359	-0.901522	0.367311	0.821136	ENSG00000001461	-0.0882434	-0.307698	-	NIPAL3
23.1543	1.49637	0.398366	3.75628	0.000172	0.00328242	ENSG00000001497	1.12701	1.27602	up	LAS1L
5.5012	-0.189038	0.681462	-0.277401	0.781472	0.96659	ENSG00000001561	-0.0260801	-0.125569	-	ENPP4
5.95394	0.848286	0.671558	1.26316	0.206532	0.65778	ENSG00000001617	0.144368	0.569184	-	SEMA3F
2.80432	0.574054	0.955018	0.601092	0.547778	0.90336	ENSG00000001626	0.0580097	0.288034	-	CFTR
38.1622	-0.148809	0.292805	-0.508219	0.6113	0.931896	ENSG00000001629	-0.0418753	-0.136072	-	ANKIB1
36.3726	0.334264	0.292633	1.14226	0.253345	0.718001	ENSG00000001630	0.108636	0.305672	-	CYP51A1
8.04349	0.259025	0.591748	0.437729	0.661583	0.942644	ENSG00000001631	0.0415861	0.187282	-	KRIT1
14.4821	0.0722837	0.438414	0.164875	0.869042	0.979545	ENSG00000002016	0.0148179	0.0597488	-	RAD52
204.157	0.143041	0.160704	0.890091	0.373417	0.82628	ENSG00000002330	0.0592907	0.13911	-	BAD
18.3107	0.413427	0.380179	1.08745	0.276836	0.741313	ENSG00000002549	0.110388	0.357033	-	LAP3
41.7821	0.212384	0.272063	0.780642	0.435013	0.862683	ENSG00000002586	0.0655825	0.196489	-	CD99
17.2076	1.92655	0.473422	4.06942	4.71e-05	0.0010571	ENSG00000002587	1.56301	1.55274	up	HS3ST1
0.270776	-1.7521	2.93072	-0.597842	0.549946	NA	ENSG00000002726	-0.0485153	-0.168167	-	AOC1
1.65701	4.04758	1.61722	2.5028	0.0123216	0.11191	ENSG00000002745	0.628609	1.0049	-	WNT16
40.4786	0.798255	0.295848	2.69819	0.00697166	0.0717285	ENSG00000002746	0.468979	0.728648	-	HECW1
50.0614	-0.392115	0.246818	-1.58868	0.112132	0.486109	ENSG00000002822	-0.164064	-0.367677	-	MAD1L1
106.956	-0.0647543	0.176863	-0.366126	0.714271	0.951096	ENSG00000002834	-0.0236392	-0.0626126	-	LASP1
32.3584	-0.34377	0.297925	-1.15388	0.248548	0.711196	ENSG00000002919	-0.110881	-0.31336	-	SNX11
1.07618	-1.9485	3.67391	-0.530362	0.595861	NA	ENSG00000002933	-0.0391546	-0.125351	-	TMEM176A
34.908	-0.0664898	0.277986	-0.239184	0.810963	0.9698	ENSG00000003056	-0.0187648	-0.0613101	-	M6PR
7.04185	-1.30783	0.616237	-2.12229	0.0338136	0.234227	ENSG00000003096	-0.362135	-0.927873	-	KLHL13
4.42841	1.74651	0.87339	1.9997	0.0455332	0.287101	ENSG00000003137	0.333075	0.967972	-	CYP26B1
29.9764	-0.723099	0.302673	-2.38905	0.0168922	0.143	ENSG00000003147	-0.373921	-0.657319	-	ICA1
24.8459	0.159587	0.335513	0.475652	0.634323	0.935974	ENSG00000003249	0.0409674	0.142087	-	DBNDD1
17.0583	0.249478	0.393406	0.63415	0.525983	0.899142	ENSG00000003393	0.0585145	0.213368	-	ALS2
2.27876	0.0663997	1.09029	0.0609008	0.951438	0.990603	ENSG00000003400	0.00556805	0.0288228	-	CASP10
19.7354	0.413261	0.371541	1.11229	0.266014	0.729947	ENSG00000003402	0.113085	0.359137	-	CFLAR
3.46317	-0.665231	0.858617	-0.774771	0.438475	0.864277	ENSG00000003436	-0.0774845	-0.369534	-	TFPI
7.06999	0.0715023	0.609691	0.117276	0.906641	0.98626	ENSG00000003509	0.0109145	0.050875	-	NDUFAF7
64.3036	0.163472	0.214826	0.760954	0.446685	0.866427	ENSG00000003756	0.0571581	0.155628	-	RBM5
19.8177	-0.306934	0.387844	-0.791385	0.42872	0.86053	ENSG00000003987	-0.0749835	-0.263629	-	MTMR7
2.30091	0.0777937	1.10612	0.0703305	0.943931	0.990171	ENSG00000003989	0.00642453	0.0331817	-	SLC7A2
260.657	0.004487	0.135584	0.0330939	0.9736	0.993636	ENSG00000004059	0.00186698	0.0043987	-	ARF5
12.0735	-0.108677	0.471308	-0.230586	0.817636	0.970767	ENSG00000004139	-0.0210536	-0.0874372	-	SARM1
109.779	0.265909	0.170959	1.5554	0.119852	0.500284	ENSG00000004142	0.128936	0.257674	-	POLDIP2
36.6466	2.35103	0.345016	6.81428	9.47e-12	7e-10	ENSG00000004399	2.23624	2.08502	up	PLXND1
32.6364	-0.341623	0.297556	-1.1481	0.250929	0.714688	ENSG00000004455	-0.110078	-0.311472	-	AK2
0.538993	-1.60968	2.07757	-0.774789	0.438464	NA	ENSG00000004468	-0.0708777	-0.288062	-	CD38
91.0361	0.0241144	0.184184	0.130926	0.895834	0.98626	ENSG00000004478	0.00848966	0.023252	-	FKBP4
26.6751	0.332048	0.335118	0.990839	0.321764	0.783855	ENSG00000004487	0.0945801	0.295729	-	KDM1A
98.2812	0.134061	0.210142	0.637955	0.523503	0.898778	ENSG00000004534	0.0463336	0.127889	-	RBM6
7.82485	0.100303	0.568241	0.176515	0.859889	0.978245	ENSG00000004660	0.0164012	0.074153	-	CAMKK1
4.35174	0.544013	0.784141	0.693769	0.487827	0.882519	ENSG00000004700	0.0685007	0.325622	-	RECQL
15.1455	0.334454	0.429458	0.778782	0.436108	0.863115	ENSG00000004766	0.075208	0.278359	-	VPS50
0	NA	NA	NA	NA	NA	ENSG00000004776	0	NA	-	HSPB6
26.3676	0.1483	0.337814	0.438999	0.660662	0.942644	ENSG00000004777	0.0377194	0.131842	-	ARHGAP33
273.553	0.119408	0.135079	0.883991	0.376701	0.828304	ENSG00000004779	0.0538085	0.117072	-	NDUFAB1
0.130969	0.833024	3.81695	0.218243	0.827239	NA	ENSG00000004799	0.0155135	0.0492078	-	PDK4
1.01541	-0.660072	1.61894	-0.407718	0.68348	NA	ENSG00000004809	-0.0366686	-0.17055	-	SLC22A16
2.02563	-0.162243	1.20693	-0.134426	0.893065	0.985756	ENSG00000004838	-0.0122175	-0.062925	-	ZMYND10
7.40034	-0.692307	0.612046	-1.13114	0.257998	0.721682	ENSG00000004846	-0.123579	-0.491668	-	ABCB5
17.7278	-3.49896	0.516051	-6.78025	1.2e-11	8.82e-10	ENSG00000004848	-3.28586	-2.76474	down	ARX
10.3401	-1.0932	0.520176	-2.10159	0.0355892	0.243351	ENSG00000004864	-0.341749	-0.844513	-	SLC25A13
40.8766	0.339292	0.280792	1.20834	0.226917	0.684092	ENSG00000004866	0.115432	0.312361	-	ST7
34.847	0.159744	0.2814	0.567677	0.570255	0.912468	ENSG00000004897	0.0464587	0.147018	-	CDC27
1.68665	-1.28104	1.31244	-0.976072	0.329029	0.789666	ENSG00000004939	-0.0999571	-0.449704	-	SLC4A1
2.11687	-0.864736	1.16381	-0.743023	0.457468	0.869454	ENSG00000004948	-0.0726594	-0.350035	-	CALCR
10.645	-0.234404	0.494237	-0.474274	0.635305	0.936411	ENSG00000004961	-0.0445569	-0.185011	-	HCCS
17.2792	0.520069	0.418652	1.24225	0.214146	0.666624	ENSG00000004975	0.134885	0.436403	-	DVL2
0.271415	-1.75512	3.16774	-0.554062	0.579536	NA	ENSG00000005001	-0.0435272	-0.146628	-	PRSS22
44.6789	-0.186897	0.295461	-0.632559	0.527022	0.899442	ENSG00000005007	-0.0533505	-0.170582	-	UPF1
14.8195	-0.301498	0.445945	-0.676087	0.498986	0.887388	ENSG00000005020	-0.0644609	-0.247781	-	SKAP2
143.268	-0.121888	0.154523	-0.788803	0.430227	0.861656	ENSG00000005022	-0.0505232	-0.118788	-	SLC25A5
16.0926	0.627393	0.440279	1.42499	0.15416	0.56812	ENSG00000005059	0.166153	0.517679	-	MCUB
0.135708	-0.850092	3.81695	-0.222715	0.823757	NA	ENSG00000005073	-0.0158341	-0.0502179	-	HOXA11
77.6677	0.04418	0.218582	0.202121	0.839822	0.974777	ENSG00000005075	0.0142337	0.0419834	-	POLR2J
12.4586	0.442913	0.461432	0.959866	0.337123	0.798486	ENSG00000005100	0.0977123	0.359388	-	DHX33
2.04129	-0.927465	1.12979	-0.820915	0.411694	0.851112	ENSG00000005102	-0.0817861	-0.391391	-	MEOX1
43.8967	3.1179	0.361444	8.62624	6.34e-18	9.37e-16	ENSG00000005108	3.00682	2.74317	up	THSD7A
9.1985	-0.313007	0.535053	-0.585002	0.558547	0.907245	ENSG00000005156	-0.05625	-0.238492	-	LIG3
18.6808	0.185753	0.380617	0.488031	0.625528	0.934932	ENSG00000005175	0.043691	0.160331	-	RPAP3
0.827874	-0.326234	1.69777	-0.192154	0.847622	NA	ENSG00000005187	-0.0168914	-0.078916	-	ACSM3
3.57137	1.69179	0.940162	1.79946	0.0719456	0.378311	ENSG00000005189	0.265619	0.878433	-	REXO5
64.5871	0.15566	0.215337	0.722866	0.469762	0.874592	ENSG00000005194	0.05395	0.148148	-	CIAPIN1
23.6048	0.176448	0.339873	0.519157	0.603651	0.929273	ENSG00000005206	0.0451701	0.156666	-	SPPL2B
17.5969	0.361629	0.404507	0.894	0.371322	0.824887	ENSG00000005238	0.0874982	0.306694	-	FAM214B
2.34857	0.173669	1.11271	0.156077	0.875972	0.980911	ENSG00000005243	0.0142863	0.0738713	-	COPZ2
45.6874	0.993738	0.260948	3.80818	0.00014	0.00273736	ENSG00000005249	0.779941	0.924991	up	PRKAR2B
9.67764	-0.0169616	0.516834	-0.0328183	0.973819	0.993651	ENSG00000005302	-0.00301282	-0.0131276	-	MSL3
34.7073	-0.171094	0.310509	-0.551012	0.581626	0.918852	ENSG00000005339	-0.0467082	-0.154774	-	CREBBP
14.5951	-0.0350693	0.456918	-0.0767519	0.938821	0.989996	ENSG00000005379	-0.00693048	-0.028543	-	TSPOAP1
0.265966	1.52058	2.99882	0.507059	0.612114	NA	ENSG00000005381	0.0403929	0.14301	-	MPO
0.271415	-1.75512	3.16774	-0.554062	0.579536	NA	ENSG00000005421	-0.0435272	-0.146628	-	PON1
10.5916	0.200093	0.500488	0.399796	0.689307	0.947519	ENSG00000005436	0.0373078	0.157048	-	GCFC2
118.948	0.105672	0.174116	0.606908	0.543912	0.902549	ENSG00000005448	0.0400273	0.102279	-	WDR54
10.7469	-0.128978	0.50258	-0.256631	0.797464	0.968899	ENSG00000005469	-0.0236765	-0.10109	-	CROT
0.83375	-0.324641	1.81218	-0.179144	0.857825	NA	ENSG00000005471	-0.0155948	-0.0709829	-	ABCB4
148.684	0.233766	0.213191	1.09651	0.272857	0.736872	ENSG00000005483	0.0890765	0.222703	-	KMT2E
233.933	-0.472427	0.134187	-3.52067	0.00043	0.00717369	ENSG00000005486	-0.403848	-0.463306	down	RHBDD2
1.92171	0.0753241	1.153	0.0653286	0.947912	0.99042	ENSG00000005513	0.00594857	0.0307754	-	SOX8
13.8437	0.00761647	0.429575	0.0177303	0.985854	0.996264	ENSG00000005700	0.00158152	0.00633884	-	IBTK
19.4392	0.37117	0.375159	0.989366	0.322484	0.784534	ENSG00000005801	0.0974468	0.32168	-	ZNF195
83.8954	-0.587196	0.207084	-2.83554	0.00457476	0.0505907	ENSG00000005810	-0.412255	-0.560942	-	MYCBP2
3.99692	-0.426023	0.816401	-0.52183	0.601788	0.9278	ENSG00000005812	-0.0501217	-0.247058	-	FBXL3
4.55872	-1.51044	0.79749	-1.89399	0.0582258	0.337988	ENSG00000005844	-0.292497	-0.899134	-	ITGAL
24.0549	0.64139	0.351046	1.82708	0.0676876	0.36618	ENSG00000005882	0.237855	0.56526	-	PDK2
9.58641	-0.192032	0.539959	-0.355642	0.722109	0.953761	ENSG00000005884	-0.0333085	-0.145696	-	ITGA3
12.802	-0.0066138	0.454279	-0.0145589	0.988384	0.996794	ENSG00000005889	-0.00131235	-0.00539761	-	ZFX
30.9228	-0.267255	0.305586	-0.874566	0.38181	0.830617	ENSG00000005893	-0.0785635	-0.242505	-	LAMP2
3.92586	1.0012	0.858742	1.16589	0.243658	0.705334	ENSG00000005961	0.129203	0.556788	-	ITGA2B
1.01705	0.142574	1.70037	0.0838487	0.933177	NA	ENSG00000005981	0.00734118	0.034072	-	ASB4
45.9493	-0.357145	0.251787	-1.41844	0.156062	0.571964	ENSG00000006007	-0.138825	-0.333991	-	GDE1
125.633	-0.338802	0.162366	-2.08666	0.0369189	0.250175	ENSG00000006015	-0.201294	-0.329312	-	REX1BD
16.837	-0.210247	0.407163	-0.51637	0.605596	0.92989	ENSG00000006016	-0.0471669	-0.177984	-	CRLF1
12.7657	0.697547	0.494813	1.40972	0.158623	0.576855	ENSG00000006025	0.16612	0.550301	-	OSBPL7
17.6949	1.10483	0.409671	2.69686	0.00699966	0.0719133	ENSG00000006042	0.552428	0.93419	-	TMEM98
5.9878	-0.513617	0.665003	-0.772352	0.439906	0.864277	ENSG00000006047	-0.0774551	-0.346605	-	YBX2
0.160523	0.833024	3.81695	0.218243	0.827239	NA	ENSG00000006059	0.0155135	0.0492078	-	KRT33A
10.3125	-0.604927	0.554658	-1.09063	0.275436	0.73952	ENSG00000006062	-0.117138	-0.453431	-	MAP3K14
10.0125	0.228175	0.517777	0.440681	0.659444	0.942363	ENSG00000006071	0.0414599	0.176436	-	ABCC8
76.9239	-2.43802	0.231534	-10.5298	6.3e-26	2.58e-23	ENSG00000006116	-2.38751	-2.30409	down	CACNG3
118.306	0.726049	0.170388	4.26115	2.03e-05	0.000496	ENSG00000006118	0.629765	0.70371	up	TMEM132A
81.1743	-0.0882464	0.193065	-0.457081	0.647613	0.939346	ENSG00000006125	-0.0310545	-0.0847887	-	AP2B1
193.88	-6.12418	0.320081	-19.1332	1.34e-81	3.83e-78	ENSG00000006128	-6.05199	-5.57157	down	TAC1
13.0652	0.277378	0.463389	0.598585	0.549449	0.904089	ENSG00000006194	0.056696	0.224581	-	ZNF263
21.9033	-0.766796	0.364155	-2.10569	0.0352314	0.241366	ENSG00000006210	-0.313054	-0.66982	-	CX3CL1
29.4815	-0.768375	0.329722	-2.33037	0.0197864	0.160668	ENSG00000006282	-0.369163	-0.686988	-	SPATA20
7.06453	-1.50223	0.640849	-2.34412	0.0190718	0.156551	ENSG00000006283	-0.465879	-1.04413	-	CACNA1G
36.8994	-0.873314	0.287689	-3.03562	0.00240046	0.0300728	ENSG00000006327	-0.576317	-0.800845	down	TNFRSF12A
11.6162	-6.43498	1.09568	-5.87302	4.28e-09	2.17e-07	ENSG00000006377	-5.59848	-3.43545	down	DLX6
31.2582	-0.616775	0.293201	-2.10359	0.035414	0.242269	ENSG00000006432	-0.288965	-0.563816	-	MAP3K9
62.8984	0.167165	0.225416	0.741584	0.458339	0.869825	ENSG00000006451	0.0567837	0.158363	-	RALA
11.267	-0.22802	0.543693	-0.419391	0.674931	0.943975	ENSG00000006453	-0.0395458	-0.172315	-	BAIAP2L1
12.2972	0.142442	0.470555	0.302711	0.76211	0.963092	ENSG00000006459	0.027769	0.114698	-	KDM7A
14.7633	0.552913	0.426951	1.29503	0.195311	0.639523	ENSG00000006468	0.143569	0.461034	-	ETV1
28.6205	-0.0459463	0.317093	-0.144898	0.884791	0.9832	ENSG00000006530	-0.0118964	-0.0413996	-	AGK
1.81491	0.361258	1.22024	0.296055	0.767188	0.96408	ENSG00000006534	0.0271251	0.137622	-	ALDH3B1
0.749858	0.371444	2.0428	0.181831	0.855715	NA	ENSG00000006555	0.0155267	0.0661116	-	TTC22
28.1994	0.143247	0.319689	0.448082	0.654094	0.940376	ENSG00000006576	0.0378332	0.128866	-	PHTF2
2.23046	-0.676416	1.10142	-0.614133	0.539128	0.902395	ENSG00000006606	-0.0588909	-0.291979	-	CCL26
410.125	-0.967105	0.134246	-7.20398	5.85e-13	5.37e-11	ENSG00000006607	-0.912731	-0.948436	down	FARP2
0.426129	0.599734	2.45874	0.243919	0.807294	NA	ENSG00000006611	0.0201095	0.0773401	-	USH1C
35.7429	0.106931	0.28469	0.375606	0.70721	0.950211	ENSG00000006625	0.0301071	0.0982298	-	GGCT
4.8657	-0.727119	0.737848	-0.985459	0.324399	0.78575	ENSG00000006634	-0.103761	-0.456854	-	DBF4
3.73005	1.76797	0.937352	1.88613	0.0592773	0.342239	ENSG00000006638	0.293458	0.921685	-	TBXA2R
30.8998	0.11248	0.299768	0.375225	0.707493	0.950211	ENSG00000006652	0.030687	0.102419	-	IFRD1
0	NA	NA	NA	NA	NA	ENSG00000006659	0	NA	-	LGALS14
16.1522	0.219769	0.406956	0.540031	0.589175	0.923757	ENSG00000006695	0.0494866	0.186082	-	COX10
67.1461	-0.0428509	0.240149	-0.178434	0.858382	0.978225	ENSG00000006704	-0.0130986	-0.0403122	-	GTF2IRD1
40.1381	-0.104943	0.272017	-0.385795	0.699649	0.948617	ENSG00000006712	-0.0303874	-0.0970872	-	PAF1
42.7693	-0.0713165	0.253121	-0.281749	0.778136	0.966573	ENSG00000006715	-0.0213109	-0.066648	-	VPS41
43.3413	0.635028	0.281581	2.25522	0.0241194	0.185152	ENSG00000006740	0.323816	0.584394	-	ARHGAP44
36.9624	0.423016	0.289237	1.46252	0.143598	0.549033	ENSG00000006744	0.154346	0.387505	-	ELAC2
2.00163	-0.280274	1.15847	-0.241935	0.80883	0.969216	ENSG00000006747	-0.0221751	-0.113413	-	SCIN
7.05243	0.0443155	0.596651	0.0742737	0.940793	0.989996	ENSG00000006756	0.0068988	0.0318919	-	ARSD
25.2002	-0.0555522	0.328906	-0.1689	0.865876	0.978762	ENSG00000006757	-0.0140598	-0.0496784	-	PNPLA4
2.24319	0.417125	1.07559	0.387812	0.698155	0.948163	ENSG00000006788	0.0361621	0.184349	-	MYH13
17.3594	-0.170873	0.394785	-0.432826	0.665141	0.943282	ENSG00000006831	-0.0388401	-0.146003	-	ADIPOR2
4.87738	0.411248	0.757741	0.542729	0.587316	0.922408	ENSG00000006837	0.0523741	0.252427	-	CDKL3
14.3513	0.207474	0.442467	0.468904	0.639138	0.937701	ENSG00000007001	0.0432885	0.170893	-	UPP2
0.4272	0.586726	2.45667	0.23883	0.811237	NA	ENSG00000007038	0.0196883	0.0775021	-	PRSS21
67.3365	-0.127747	0.220942	-0.578189	0.563136	0.908963	ENSG00000007047	-0.0425888	-0.121271	-	MARK4
5.41045	-0.985335	0.685477	-1.43744	0.150592	0.561093	ENSG00000007062	-0.175339	-0.652961	-	PROM1
212.706	0.0183582	0.138083	0.132951	0.894232	0.985781	ENSG00000007080	0.00757256	0.0179834	-	CCDC124
2.07057	-2.98953	1.39668	-2.14045	0.0323185	0.226831	ENSG00000007129	-0.398317	-1.03174	-	CEACAM21
129.469	0.0842897	0.167722	0.502556	0.615276	0.932249	ENSG00000007168	0.032103	0.0817763	-	PAFAH1B1
1.35822	-0.344151	1.41649	-0.24296	0.808036	NA	ENSG00000007171	-0.0218763	-0.10849	-	NOS2
18.7714	-0.552051	0.406279	-1.3588	0.174211	0.605816	ENSG00000007174	-0.152528	-0.46783	-	DNAH9
10.3062	-0.101862	0.504232	-0.202014	0.839906	0.974777	ENSG00000007202	-0.018586	-0.0796835	-	KIAA0100
65.0268	1.07102	0.225012	4.75984	1.94e-06	5.96e-05	ENSG00000007237	0.927163	1.01489	up	GAS7
38.9184	1.42559	0.290257	4.91147	9.04e-07	2.96e-05	ENSG00000007255	1.25943	1.30578	up	TRAPPC6A
8.32752	0.220854	0.590748	0.373855	0.708512	0.950211	ENSG00000007264	0.0352875	0.159688	-	MATK
0.431228	0.599692	2.45082	0.24469	0.806696	NA	ENSG00000007306	0.0201895	0.0777719	-	CEACAM7
0.534254	-0.32679	2.16563	-0.150898	0.880056	NA	ENSG00000007314	-0.0127301	-0.0577677	-	SCN4A
31.6736	-0.392605	0.320256	-1.22591	0.220232	0.675424	ENSG00000007341	-0.123618	-0.353091	-	ST7L
3.51238	0.275653	0.861617	0.319925	0.749025	0.960304	ENSG00000007350	0.0300206	0.152193	-	TKTL1
34.6613	5.24353	0.686229	7.64108	2.15e-14	2.27e-12	ENSG00000007372	4.93132	3.86109	up	PAX6
14.689	0.0976342	0.43532	0.224282	0.822538	0.97174	ENSG00000007376	0.0201903	0.0808861	-	RPUSD1
0.670033	-2.02547	1.92169	-1.054	0.291881	NA	ENSG00000007384	-0.104899	-0.413968	-	RHBDF1
80.9886	0.290315	0.217585	1.33426	0.182118	0.617195	ENSG00000007392	0.117939	0.27603	-	LUC7L
10.4113	-1.52393	0.517859	-2.94275	0.00325315	0.0383423	ENSG00000007402	-0.784478	-1.18286	down	CACNA2D2
13.9846	0.0348401	0.430983	0.0808387	0.93557	0.989996	ENSG00000007516	0.00722137	0.0289632	-	BAIAP3
50.7547	-0.013407	0.239878	-0.0558911	0.955429	0.99128	ENSG00000007520	-0.00408441	-0.0126127	-	TSR3
45.6195	0.541238	0.261877	2.06676	0.0387565	0.257479	ENSG00000007541	0.265842	0.503459	-	PIGQ
13.0559	0.0325462	0.451125	0.0721444	0.942487	0.990045	ENSG00000007545	0.00649944	0.0266226	-	CRAMP1
4.30528	1.15683	0.856462	1.35071	0.176788	0.609948	ENSG00000007866	0.159941	0.644151	-	TEAD3
0	NA	NA	NA	NA	NA	ENSG00000007908	0	NA	-	SELE
34.1756	-0.0763125	0.291691	-0.261621	0.793614	0.968899	ENSG00000007923	-0.0209574	-0.0698189	-	DNAJC11
1.12551	-1.01903	1.63398	-0.62365	0.532858	NA	ENSG00000007933	-0.0576906	-0.262541	-	FMO3
4.69145	1.10612	0.768813	1.43873	0.150227	0.560476	ENSG00000007944	0.176267	0.675268	-	MYLIP
2.1208	-0.491569	1.15975	-0.423858	0.671669	0.943282	ENSG00000007952	-0.0394593	-0.199196	-	NOX1
1.84251	-0.509621	1.17772	-0.432717	0.66522	0.943282	ENSG00000007968	-0.0402764	-0.202645	-	E2F2
197.202	0.080853	0.138004	0.585874	0.55796	0.907132	ENSG00000008018	0.0344842	0.0792033	-	PSMB1
33.0986	-0.192223	0.303205	-0.633969	0.526101	0.899142	ENSG00000008056	-0.0540078	-0.174638	-	SYN1
41.005	-0.23345	0.263989	-0.884318	0.376524	0.828304	ENSG00000008083	-0.0751185	-0.216937	-	JARID2
56.3608	0.444948	0.26255	1.69472	0.0901286	0.434933	ENSG00000008086	0.187746	0.413765	-	CDKL5
20.5637	-0.676478	0.359464	-1.88191	0.0598485	0.343477	ENSG00000008118	-0.252513	-0.592777	-	CAMK1G
13.197	0.248483	0.465607	0.533675	0.593566	0.925074	ENSG00000008128	0.0501076	0.200885	-	CDK11A
13.7775	0.416631	0.463523	0.898834	0.368741	0.822408	ENSG00000008130	0.090227	0.337501	-	NADK
0	NA	NA	NA	NA	NA	ENSG00000008196	0	NA	-	TFAP2B
0.857859	-0.283387	1.79908	-0.157518	0.874837	NA	ENSG00000008197	-0.0137141	-0.0623409	-	TFAP2D
1.6617	-0.803675	1.25588	-0.63993	0.522218	0.898397	ENSG00000008226	-0.0610245	-0.297229	-	DLEC1
36.0506	-0.559035	0.290242	-1.9261	0.0540917	0.321469	ENSG00000008256	-0.244721	-0.511988	-	CYTH3
11.8751	-0.543238	0.468424	-1.15971	0.246165	0.708739	ENSG00000008277	-0.12495	-0.438255	-	ADAM22
8.1117	-0.0155797	0.561785	-0.0277324	0.977876	0.994592	ENSG00000008282	-0.00256508	-0.0115844	-	SYPL1
22.0567	-0.254923	0.364692	-0.69901	0.484546	0.881349	ENSG00000008283	-0.0639941	-0.222511	-	CYB561
53.1999	0.0982745	0.24365	0.403344	0.686695	0.947048	ENSG00000008294	0.03035	0.0922862	-	SPAG9
18.336	0.593646	0.434631	1.36586	0.171982	0.602241	ENSG00000008300	0.155603	0.491825	-	CELSR3
7.65811	4.37136	1.12909	3.87156	0.000108	0.00218294	ENSG00000008311	2.98905	2.28164	up	AASS
1.10346	-2.83527	1.64211	-1.72661	0.0842383	NA	ENSG00000008323	-0.236149	-0.709191	-	PLEKHG6
101.022	0.163119	0.176041	0.926598	0.354135	0.810835	ENSG00000008324	0.0652281	0.157774	-	SS18L2
18.5889	0.725213	0.408902	1.77356	0.0761355	0.390681	ENSG00000008382	0.234468	0.613134	-	MPND
18.5371	2.83885	0.515211	5.51007	3.59e-08	1.53e-06	ENSG00000008394	2.59343	2.23218	up	MGST1
15.4309	0.0177863	0.43239	0.0411349	0.967188	0.991724	ENSG00000008405	0.00367467	0.0147726	-	CRY1
0.800766	-2.341	1.89448	-1.23569	0.216572	NA	ENSG00000008438	-0.130861	-0.484615	-	PGLYRP1
28.4857	2.69617	0.412067	6.54305	6.03e-11	3.98e-09	ENSG00000008441	2.53949	2.28749	up	NFIX
48.2686	1.82049	0.281141	6.47538	9.46e-11	6.08e-09	ENSG00000008513	1.72985	1.67665	up	ST3GAL1
2.23837	0.817929	1.17728	0.694759	0.487206	0.882519	ENSG00000008516	0.0672498	0.325934	-	MMP25
1.28867	-1.25178	1.53701	-0.814427	0.415401	NA	ENSG00000008517	-0.0787908	-0.352608	-	IL32
60.8651	0.282229	0.274451	1.02834	0.30379	0.766804	ENSG00000008710	0.0922055	0.260767	-	PKD1
72.0287	-0.0426186	0.202936	-0.210011	0.833659	0.973604	ENSG00000008735	-0.0142952	-0.040782	-	MAPK8IP2
35.1237	0.272268	0.282609	0.963408	0.335343	0.797025	ENSG00000008838	0.0858953	0.250409	-	MED24
39.0737	0.465705	0.270034	1.72462	0.0845966	0.418515	ENSG00000008853	0.195779	0.431308	-	RHOBTB2
20.1048	-0.159615	0.375638	-0.424918	0.670897	0.943282	ENSG00000008869	-0.0376146	-0.138274	-	HEATR5B
508.764	-0.0850047	0.13779	-0.616917	0.53729	0.90169	ENSG00000008952	-0.0364228	-0.0832762	-	SEC62
485.881	0.713245	0.106175	6.71763	1.85e-11	1.33e-09	ENSG00000008988	0.675556	0.704559	up	RPS20
137.412	0.121286	0.162399	0.746842	0.455159	0.869248	ENSG00000009307	0.0486806	0.117889	-	CSDE1
52.5266	-0.221977	0.232689	-0.953963	0.340103	0.800438	ENSG00000009335	-0.0778592	-0.209571	-	UBE3C
31.8663	0.1667	0.314628	0.529832	0.596228	0.925074	ENSG00000009413	0.0449823	0.150425	-	REV3L
14.644	-0.19001	0.429468	-0.442431	0.658177	0.942363	ENSG00000009694	-0.0404876	-0.158103	-	TENM1
1.65746	-0.332237	1.23897	-0.268155	0.78858	0.968061	ENSG00000009709	-0.0244878	-0.124454	-	PAX7
1.86967	0.874741	1.22729	0.712739	0.476007	0.876929	ENSG00000009724	0.0690051	0.331614	-	MASP2
2.80991	-0.305284	1.00233	-0.304574	0.76069	0.962952	ENSG00000009765	-0.0283207	-0.14558	-	IYD
8.11129	-0.0159412	0.576428	-0.0276552	0.977937	0.994592	ENSG00000009780	-0.00256235	-0.0116949	-	FAM76A
0.268928	-1.74436	2.93806	-0.593712	0.552704	NA	ENSG00000009790	-0.0481144	-0.16753	-	TRAF3IP3
5.83168	-1.00274	0.665409	-1.50695	0.131824	0.526753	ENSG00000009830	-0.188853	-0.677562	-	POMT2
83.2404	0.216394	0.193583	1.11784	0.263637	0.727762	ENSG00000009844	0.0868471	0.207871	-	VTA1
11.7439	0.589512	0.474257	1.24302	0.213859	0.666421	ENSG00000009950	0.137649	0.473268	-	MLXIPL
36.3788	-0.0179971	0.285278	-0.0630863	0.949698	0.990603	ENSG00000009954	-0.00496393	-0.0165282	-	BAZ1B
34.7902	0.32411	0.289615	1.11911	0.263095	0.726809	ENSG00000010017	0.105268	0.296902	-	RANBP9
1.57315	-0.0197653	1.2621	-0.0156607	0.987505	NA	ENSG00000010030	-0.00141474	-0.00719266	-	ETV7
7.23898	-0.0742515	0.637989	-0.116384	0.907349	0.98626	ENSG00000010072	-0.010847	-0.0514703	-	SPRTN
31.1365	-0.152396	0.296153	-0.514587	0.606842	0.93044	ENSG00000010165	-0.0426253	-0.13906	-	METTL13
19.1895	-0.575058	0.383818	-1.49826	0.134066	0.531223	ENSG00000010219	-0.174783	-0.49531	-	DYRK4
46.1163	0.280951	0.255498	1.09962	0.271496	0.735555	ENSG00000010244	0.0975756	0.262248	-	ZNF207
141.445	0.0936425	0.155475	0.602301	0.546974	0.902936	ENSG00000010256	0.0375844	0.0912303	-	UQCRC1
163.16	-0.277473	0.145231	-1.91056	0.0560607	0.329018	ENSG00000010270	-0.1599	-0.27122	-	STARD3NL
31.5023	-3.35697	0.384845	-8.72292	2.71e-18	4.18e-16	ENSG00000010278	-3.23726	-2.90838	down	CD9
0.160523	0.833024	3.81695	0.218243	0.827239	NA	ENSG00000010282	0.0155135	0.0492078	-	HHATL
5.35651	0.309505	0.705598	0.438642	0.660921	0.942644	ENSG00000010292	0.0418298	0.200413	-	NCAPD2
15.364	0.0514604	0.420601	0.12235	0.902622	0.98626	ENSG00000010295	0.0108865	0.043127	-	IFFO1
5.60809	-0.301138	0.672102	-0.448054	0.654115	0.940376	ENSG00000010310	-0.0427669	-0.201631	-	GIPR
2.90885	-0.189109	0.961329	-0.196716	0.84405	0.975999	ENSG00000010318	-0.0182122	-0.0942231	-	PHF7
0	NA	NA	NA	NA	NA	ENSG00000010319	0	NA	-	SEMA3G
54.4557	0.395075	0.247968	1.59325	0.111104	0.484142	ENSG00000010322	0.165193	0.370192	-	NISCH
0.428688	-1.02988	2.39366	-0.430254	0.667011	NA	ENSG00000010327	-0.0362317	-0.142605	-	STAB1
30.0492	0.621613	0.316002	1.96712	0.0491696	0.302836	ENSG00000010361	0.262668	0.560415	-	FUZ
1.33653	-0.957484	1.42515	-0.67185	0.501679	NA	ENSG00000010379	-0.0636766	-0.302663	-	SLC6A13
89.2933	-0.487024	0.208128	-2.34002	0.0192825	0.157974	ENSG00000010404	-0.293532	-0.46499	-	IDS
5.88479	0.071773	0.693457	0.1035	0.917566	0.987576	ENSG00000010438	0.00965257	0.0469701	-	PRSS3
5.58368	1.04707	0.721396	1.45146	0.146653	0.553771	ENSG00000010539	0.178411	0.669106	-	ZNF200
6.60086	-0.455115	0.651543	-0.698519	0.484853	0.881349	ENSG00000010610	-0.0690757	-0.311443	-	CD4
16.5354	-0.449558	0.400622	-1.12215	0.261798	0.725463	ENSG00000010626	-0.116422	-0.38246	-	LRRC23
2.4567	0.586953	1.08312	0.541911	0.58788	0.922937	ENSG00000010671	0.0514555	0.256711	-	BTK
0.834656	-2.34788	1.80143	-1.30334	0.192458	NA	ENSG00000010704	-0.142944	-0.507247	-	HFE
38.9826	-0.657177	0.282429	-2.32687	0.0199721	0.161717	ENSG00000010803	-0.344229	-0.604518	-	SCMH1
79.901	-0.273401	0.208119	-1.31367	0.188956	0.627642	ENSG00000010810	-0.11263	-0.261058	-	FYN
30.9291	1.25032	0.323211	3.86842	0.00011	0.00220498	ENSG00000010818	0.970616	1.1225	up	HIVEP2
3.80374	-0.405158	0.8138	-0.49786	0.618583	0.932612	ENSG00000010932	-0.0476773	-0.235045	-	FMO1
13.0076	-0.325134	0.460571	-0.705937	0.480227	0.879343	ENSG00000011007	-0.0680209	-0.264084	-	ELOA
145.106	0.178704	0.157886	1.13186	0.257695	0.721486	ENSG00000011009	0.0789213	0.173961	-	LYPLA2
15.6251	-0.0169352	0.413077	-0.0409976	0.967298	0.991724	ENSG00000011021	-0.00362715	-0.014271	-	CLCN6
26.8741	0.695842	0.331317	2.10023	0.0357085	0.24405	ENSG00000011028	0.301921	0.621268	-	MRC2
13.198	-0.350096	0.458121	-0.7642	0.444748	0.866427	ENSG00000011052	-0.0743942	-0.284882	-	NME1-NME2
9.13358	-0.699066	0.559576	-1.24928	0.211564	0.664359	ENSG00000011083	-0.140876	-0.520973	-	SLC6A7
20.2103	0.0897	0.374733	0.239371	0.810818	0.969761	ENSG00000011105	0.0208248	0.0777614	-	TSPAN9
14.2142	-0.462506	0.447597	-1.03331	0.301459	0.764286	ENSG00000011114	-0.106711	-0.379691	-	BTBD7
4.36029	0.348829	0.769683	0.453211	0.650397	0.940066	ENSG00000011132	0.0432375	0.211755	-	APBA3
9.65756	0.129787	0.524758	0.247327	0.804656	0.968899	ENSG00000011143	0.0229139	0.0997053	-	MKS1
15.5761	-1.09544	0.414988	-2.63968	0.00829836	0.0817679	ENSG00000011198	-0.529267	-0.922466	-	ABHD5
12.1967	0.16882	0.533605	0.316376	0.751717	0.960755	ENSG00000011201	0.029502	0.128624	-	ANOS1
42.6186	0.244248	0.269351	0.906804	0.36451	0.818866	ENSG00000011243	0.078123	0.226309	-	AKAP8L
14.2239	0.188667	0.485534	0.388578	0.697589	0.948139	ENSG00000011258	0.0360801	0.149992	-	MBTD1
31.0193	0.121614	0.297336	0.409012	0.682531	0.945694	ENSG00000011260	0.0334709	0.110896	-	UTP18
61.9429	-0.00524734	0.228904	-0.0229238	0.981711	0.995981	ENSG00000011275	-0.00163967	-0.00496308	-	RNF216
48.7523	-0.117447	0.259752	-0.452149	0.651161	0.940107	ENSG00000011295	-0.0351984	-0.109388	-	TTC19
17.249	0.427451	0.401406	1.06489	0.286928	0.750958	ENSG00000011304	0.108731	0.363492	-	PTBP1
60.6777	-0.140144	0.217908	-0.643136	0.520136	0.89826	ENSG00000011332	-0.0475714	-0.133231	-	DPF1
20.1251	1.51455	0.400566	3.78103	0.000156	0.00302137	ENSG00000011347	1.14793	1.29022	up	SYT7
17.4692	-0.455474	0.387284	-1.17607	0.239566	0.699991	ENSG00000011376	-0.123092	-0.391454	-	LARS2
25.3129	-0.241435	0.342928	-0.704039	0.481408	0.879819	ENSG00000011405	-0.0633645	-0.213886	-	PIK3C2A
7.16074	0.940379	0.652032	1.44223	0.149238	0.558891	ENSG00000011422	0.17585	0.643	-	PLAUR
5.47337	2.77918	0.919654	3.02198	0.00251124	0.0311342	ENSG00000011426	1.18271	1.5335	up	ANLN
10.3793	0.00360425	0.526408	0.00684687	0.994537	0.998718	ENSG00000011451	0.00063	0.00276664	-	WIZ
35.6567	0.0216222	0.294949	0.0733082	0.941561	0.990045	ENSG00000011454	0.00584561	0.0197471	-	RABGAP1
9.41698	-3.03947	0.648343	-4.68806	2.76e-06	8.18e-05	ENSG00000011465	-2.63478	-2.13788	down	DCN
3.06629	-1.09957	0.97411	-1.12879	0.258985	0.722275	ENSG00000011478	-0.123219	-0.543217	-	QPCTL
82.4245	-0.0624934	0.196049	-0.318764	0.749905	0.960417	ENSG00000011485	-0.0215127	-0.0599741	-	PPP5C
29.5694	0.165072	0.302439	0.545802	0.585202	0.921039	ENSG00000011523	0.0457838	0.150062	-	CEP68
43.561	-0.601903	0.557695	-1.07927	0.280468	0.745028	ENSG00000011566	-0.115593	-0.449948	-	MAP4K3
3.2149	-0.686242	0.91594	-0.749221	0.453724	0.868568	ENSG00000011590	-0.0743647	-0.358904	-	ZBTB32
0.160523	0.833024	3.81695	0.218243	0.827239	NA	ENSG00000011600	0.0155135	0.0492078	-	TYROBP
36.2477	-0.0825197	0.291329	-0.283253	0.776983	0.966573	ENSG00000011638	-0.0227169	-0.0755103	-	TMEM159
16.9057	0.0815121	0.389618	0.209211	0.834284	0.973604	ENSG00000011677	0.0183555	0.069904	-	GABRA3
9.05848	-0.269583	0.533833	-0.504995	0.613563	0.932047	ENSG00000012048	-0.0480172	-0.205622	-	BRCA1
101.558	0.157554	0.174886	0.900897	0.367643	0.821622	ENSG00000012061	0.0628435	0.152455	-	ERCC1
2.41631	-1.14141	1.09728	-1.04022	0.29824	0.760499	ENSG00000012124	-0.109899	-0.495387	-	CD22
4.20065	-0.494023	0.774131	-0.638165	0.523366	0.89874	ENSG00000012171	-0.0624373	-0.298745	-	SEMA3B
12.6868	-0.422431	0.455737	-0.926917	0.353969	0.810786	ENSG00000012174	-0.0934315	-0.344195	-	MBTPS2
0.880632	1.9332	1.82451	1.05957	0.289339	NA	ENSG00000012211	0.106634	0.405612	-	PRICKLE3
0.611344	2.60265	2.14084	1.21572	0.224093	NA	ENSG00000012223	0.124388	0.441685	-	LTF
53.4106	0.282249	0.236399	1.19395	0.232497	0.692409	ENSG00000012232	0.105151	0.265986	-	EXTL3
1.93826	-0.737512	1.17387	-0.628274	0.529824	0.899857	ENSG00000012504	-0.060115	-0.296079	-	NR1H4
24.0989	0.0715526	0.35511	0.201494	0.840312	0.974855	ENSG00000012660	0.0172206	0.0629021	-	ELOVL5
1.92315	-1.15816	1.2048	-0.961294	0.336405	0.797651	ENSG00000012779	-0.0987189	-0.453578	-	ALOX5
4.30341	-0.593594	0.756114	-0.785059	0.432419	0.861775	ENSG00000012817	-0.0789176	-0.366004	-	KDM5D
18.899	0.305123	0.373719	0.816451	0.414243	0.85166	ENSG00000012822	0.0770606	0.2647	-	CALCOCO1
32.1678	0.277716	0.296249	0.937441	0.348532	0.805562	ENSG00000012963	0.084557	0.253375	-	UBR7
20.2483	0.0657037	0.37884	0.173434	0.86231	0.978747	ENSG00000012983	0.0150774	0.0568011	-	MAP4K5
16.0966	-0.194698	0.40855	-0.47656	0.633676	0.935817	ENSG00000013016	-0.0433356	-0.164616	-	EHD3
364.449	0.190549	0.119695	1.59196	0.111395	0.484525	ENSG00000013275	0.105877	0.18761	-	PSMC4
15.3067	-0.0575431	0.418878	-0.137374	0.890735	0.985367	ENSG00000013288	-0.0122189	-0.0482936	-	MAN2B2
2.99102	0.118847	0.944374	0.125847	0.899853	0.98626	ENSG00000013293	0.0116295	0.0600855	-	SLC7A14
0.268928	-1.74436	2.93806	-0.593712	0.552704	NA	ENSG00000013297	-0.0481144	-0.16753	-	CLDN11
57.5461	0.139171	0.228086	0.610168	0.541751	0.902449	ENSG00000013306	0.0458575	0.131679	-	SLC25A39
6.85127	-0.368013	0.634381	-0.580114	0.561838	0.908963	ENSG00000013364	-0.0562582	-0.255694	-	MVP
26.7908	-0.207074	0.326886	-0.633475	0.526424	0.899142	ENSG00000013374	-0.0554165	-0.185389	-	NUB1
9.80777	0.430526	0.550912	0.781478	0.434521	0.862535	ENSG00000013375	0.077914	0.323166	-	PGM3
6.25345	-0.25188	0.63961	-0.393803	0.693727	0.94786	ENSG00000013392	-0.0373484	-0.17417	-	RWDD2A
31.0603	0.0465746	0.29381	0.15852	0.874047	0.980911	ENSG00000013441	0.0126567	0.0425576	-	CLK1
16.6984	-0.270336	0.396357	-0.682053	0.495206	0.885894	ENSG00000013503	-0.0635771	-0.230765	-	POLR3B
6.5126	0.105082	0.658898	0.159481	0.87329	0.980907	ENSG00000013523	0.0148948	0.0713121	-	ANGEL1
26.9884	-0.758402	0.326885	-2.32009	0.020336	0.163923	ENSG00000013561	-0.364676	-0.679198	-	RNF14
4.21018	0.0822461	0.798782	0.102964	0.917991	0.987596	ENSG00000013563	0.00957975	0.0484537	-	DNASE1L1
7.37581	0.0387233	0.58823	0.0658301	0.947513	0.99042	ENSG00000013573	0.00610921	0.0280798	-	DDX11
14.7033	-0.642951	0.418008	-1.53813	0.124017	0.509569	ENSG00000013583	-0.185448	-0.540101	-	HEBP1
2.78855	-0.891024	0.962995	-0.925263	0.354829	0.811459	ENSG00000013588	-0.0953318	-0.444611	-	GPRC5A
45.061	0.250776	0.303585	0.82605	0.408776	0.848823	ENSG00000013619	0.0731922	0.227842	-	MAMLD1
1.66224	-2.60516	1.46691	-1.77595	0.0757405	0.389771	ENSG00000013725	-0.254391	-0.822305	-	CD6
9.0227	1.03453	0.566166	1.82726	0.06766	0.36618	ENSG00000013810	0.261404	0.767417	-	TACC3
7.88445	1.00085	0.621383	1.61068	0.107249	0.475661	ENSG00000014123	0.210142	0.704902	-	UFL1
2.03381	0.147544	1.18222	0.124803	0.900679	0.98626	ENSG00000014138	0.0113582	0.0581239	-	POLA2
19.8138	0.372085	0.374511	0.993522	0.320456	0.783653	ENSG00000014164	0.0979208	0.32263	-	ZC3H3
59.6473	0.181272	0.224104	0.808873	0.418588	0.854953	ENSG00000014216	0.0626415	0.171829	-	CAPN1
1.68396	-0.780802	1.23379	-0.632848	0.526833	0.899432	ENSG00000014257	-0.0603645	-0.294491	-	ACPP
308.12	0.0990456	0.133239	0.743365	0.457261	0.869454	ENSG00000014641	0.0439399	0.0971586	-	MDH1
73.6422	-0.0844152	0.206393	-0.409003	0.682538	0.945694	ENSG00000014824	-0.0285248	-0.0806571	-	SLC30A9
3.99974	-0.0720153	0.828294	-0.0869442	0.930716	0.989604	ENSG00000014914	-0.00807606	-0.0410923	-	MTMR11
5.18868	1.10787	0.744985	1.48711	0.136987	0.537153	ENSG00000014919	0.185756	0.692623	-	COX15
8.62523	0.834631	0.566985	1.47205	0.141007	0.544189	ENSG00000015133	0.179952	0.618251	-	CCDC88C
43.9804	0.0218843	0.25536	0.0856999	0.931705	0.989604	ENSG00000015153	0.00644145	0.0204287	-	YAF2
29.2312	0.114594	0.304019	0.376932	0.706224	0.950048	ENSG00000015171	0.0309962	0.104085	-	ZMYND11
1.11427	0.418909	1.55906	0.268692	0.788166	NA	ENSG00000015285	0.0239814	0.114752	-	WAS
1.50032	-0.608132	1.29747	-0.468705	0.639281	NA	ENSG00000015413	-0.0434604	-0.215795	-	DPEP1
57.4824	0.305485	0.227187	1.34464	0.178741	0.612537	ENSG00000015475	0.12197	0.28916	-	BID
54.4623	0.351795	0.253381	1.38841	0.165013	0.588888	ENSG00000015479	0.134833	0.328725	-	MATR3
0.963653	-1.63214	1.67738	-0.973025	0.330541	NA	ENSG00000015520	-0.0968078	-0.410267	-	NPC1L1
9.86814	-0.0521778	0.536667	-0.0972257	0.922547	0.987607	ENSG00000015532	-0.00896883	-0.0396743	-	XYLT2
13.596	-0.335416	0.435025	-0.771028	0.440691	0.86461	ENSG00000015568	-0.0745173	-0.277922	-	RGPD5
389.594	0.185121	0.113806	1.62664	0.103814	0.467149	ENSG00000015592	0.105563	0.182535	-	STMN4
76.9805	0.0954254	0.210477	0.453376	0.650278	0.940066	ENSG00000015676	0.0320767	0.0910185	-	NUDCD3
0.963706	-0.734392	1.59225	-0.461228	0.644635	NA	ENSG00000016082	-0.0418199	-0.196591	-	ISL1
2.61787	-0.471625	1.03764	-0.454515	0.649458	0.939754	ENSG00000016391	-0.0427906	-0.217496	-	CHDH
0.856011	-0.281177	1.73725	-0.161852	0.871422	NA	ENSG00000016402	-0.014164	-0.0653027	-	IL20RA
0.882831	-0.241414	1.78624	-0.135152	0.892491	NA	ENSG00000016490	-0.0117694	-0.0534291	-	CLCA1
1.02248	-0.644077	1.77593	-0.362671	0.716851	NA	ENSG00000016602	-0.0320687	-0.14452	-	CLCA4
24.0975	-0.146864	0.341433	-0.43014	0.667094	0.943282	ENSG00000016864	-0.0370455	-0.130247	-	GLT8D1
43.702	-0.163163	0.256244	-0.636748	0.524289	0.898778	ENSG00000017260	-0.0506816	-0.152229	-	ATP2C1
13.7853	-5.94704	1.06234	-5.59807	2.17e-08	9.59e-07	ENSG00000017427	-5.16798	-3.51567	down	IGF1
2.28834	0.439295	1.18934	0.36936	0.71186	0.950859	ENSG00000017483	0.0341265	0.172007	-	SLC38A5
25.1553	0.0322694	0.329613	0.0979011	0.922011	0.987607	ENSG00000017797	0.00813407	0.0288429	-	RALBP1
115.875	-0.222992	0.165057	-1.35099	0.176697	0.609948	ENSG00000018189	-0.102681	-0.216545	-	RUFY3
91.0175	0.34904	0.194676	1.79293	0.0729838	0.381753	ENSG00000018236	0.175602	0.33516	-	CNTN1
2.03915	-1.78579	1.17404	-1.52107	0.128243	0.518764	ENSG00000018280	-0.192893	-0.734491	-	SLC11A1
12.7982	-0.644457	0.459092	-1.40376	0.160389	0.580187	ENSG00000018408	-0.163467	-0.523758	-	WWTR1
23.3802	0.1561	0.339409	0.459917	0.645576	0.938431	ENSG00000018510	0.0396797	0.138651	-	AGPS
26.8376	-0.301118	0.326311	-0.922793	0.356115	0.812198	ENSG00000018610	-0.0858118	-0.269767	-	CXorf56
10.3453	-0.613418	0.513532	-1.19451	0.23228	0.692143	ENSG00000018625	-0.131443	-0.476337	-	ATP1A2
20.5569	-0.279397	0.371693	-0.751687	0.452239	0.867803	ENSG00000018699	-0.0698878	-0.242799	-	TTC27
3.82992	-0.396693	0.814116	-0.487268	0.626068	0.935252	ENSG00000018869	-0.0466014	-0.229898	-	ZNF582
0.962303	-0.741093	1.65638	-0.447417	0.654574	NA	ENSG00000019102	-0.0402994	-0.187229	-	VSIG2
29.6586	-0.113775	0.304284	-0.373909	0.708472	0.950211	ENSG00000019144	-0.0307478	-0.10333	-	PHLDB1
0.135708	-0.850092	3.81695	-0.222715	0.823757	NA	ENSG00000019169	-0.0158341	-0.0502179	-	MARCO
0.701365	-0.88757	1.95426	-0.454171	0.649706	NA	ENSG00000019186	-0.0399409	-0.171231	-	CYP24A1
6.91474	0.111749	0.61498	0.181712	0.855809	0.978141	ENSG00000019485	0.016957	0.0790391	-	PRDM11
48.8748	0.389755	0.257133	1.51577	0.129577	0.521802	ENSG00000019505	0.155237	0.363468	-	SYT13
0.538993	-1.60968	2.07757	-0.774789	0.438464	NA	ENSG00000019549	-0.0708777	-0.288062	-	SNAI2
1.08374	-3.75426	3.45035	-1.08808	0.276559	NA	ENSG00000019582	-0.0903062	-0.257558	-	CD74
6.71619	0.678373	0.630523	1.07589	0.281977	0.746452	ENSG00000019991	0.11582	0.47346	-	HGF
10.9672	0.0664714	0.485648	0.136872	0.891132	0.985367	ENSG00000019995	0.0124966	0.0528432	-	ZRANB1
98.3377	0.436241	0.184877	2.35963	0.018293	0.151897	ENSG00000020129	0.274977	0.420516	-	NCDN
6.86298	-0.681328	0.634159	-1.07438	0.282652	0.747551	ENSG00000020181	-0.11563	-0.474434	-	ADGRA2
24.655	0.145993	0.343094	0.425518	0.670459	0.943282	ENSG00000020256	0.0366839	0.129352	-	ZFP64
39.566	0.118745	0.273897	0.433538	0.664624	0.943282	ENSG00000020426	0.0344349	0.109741	-	MNAT1
18.1846	-0.0530663	0.395876	-0.134048	0.893365	0.985756	ENSG00000020577	-0.011767	-0.045298	-	SAMD4A
1.52621	-0.0708225	1.34635	-0.0526035	0.958048	NA	ENSG00000020633	-0.00472574	-0.0237876	-	RUNX3
4.19792	0.0714879	0.779271	0.0917369	0.926907	0.988572	ENSG00000020922	0.00853903	0.0429729	-	MRE11
16.5677	0.131943	0.394088	0.334807	0.737771	0.958721	ENSG00000021300	0.0297302	0.112794	-	PLEKHB1
0.670437	-3.06322	1.96791	-1.55659	0.119568	NA	ENSG00000021355	-0.187067	-0.614608	-	SERPINB1
1.57697	-0.0191605	1.26158	-0.0151877	0.987882	NA	ENSG00000021461	-0.00137206	-0.00697358	-	CYP3A43
3.79442	-0.408295	0.827618	-0.493337	0.621774	0.932945	ENSG00000021488	-0.0471913	-0.23358	-	SLC7A9
37.9848	-0.118001	0.279965	-0.421482	0.673403	0.943975	ENSG00000021574	-0.0337306	-0.1087	-	SPAST
151.055	-2.22924	0.362424	-6.15091	7.7e-10	4.31e-08	ENSG00000021645	-2.09739	-1.95159	down	NRXN3
26.1997	0.359693	0.33557	1.07189	0.283772	0.747989	ENSG00000021762	0.104681	0.320297	-	OSBPL5
21.08	-0.334205	0.375251	-0.890616	0.373135	0.826063	ENSG00000021776	-0.0855855	-0.289656	-	AQR
4.09805	-0.151739	0.807759	-0.187852	0.850992	0.977218	ENSG00000021826	-0.0175245	-0.0887786	-	CPS1
0.296231	-0.128764	2.89694	-0.0444485	0.964547	NA	ENSG00000021852	-0.00348335	-0.0126554	-	C8B
95.743	-0.504792	0.180494	-2.79673	0.00516232	0.0559655	ENSG00000022267	-0.364283	-0.487445	-	FHL1
146.412	0.0311459	0.154328	0.201816	0.84006	0.974799	ENSG00000022277	0.0121045	0.0303554	-	RTF2
28.0271	-1.05794	0.320328	-3.30267	0.000958	0.0141357	ENSG00000022355	-0.725351	-0.95165	down	GABRA1
16.6339	0.438669	0.404374	1.08481	0.278006	0.742673	ENSG00000022556	0.111559	0.372158	-	NLRP2
8.88313	0.129534	0.548048	0.236355	0.813157	0.970423	ENSG00000022567	0.0219696	0.0975658	-	SLC45A4
76.8066	-0.284751	0.202094	-1.40901	0.158834	0.577474	ENSG00000022840	-0.122717	-0.272577	-	RNF10
8.00805	-0.61883	0.575012	-1.0762	0.281837	0.746293	ENSG00000022976	-0.115387	-0.455198	-	ZNF839
15.8145	-0.1717	0.411305	-0.417451	0.676348	0.943975	ENSG00000023041	-0.0377516	-0.144951	-	ZDHHC6
32.4883	-0.180506	0.298569	-0.604569	0.545465	0.902593	ENSG00000023171	-0.0509469	-0.164491	-	GRAMD1B
93.3496	0.048917	0.182078	0.268659	0.788192	0.968061	ENSG00000023191	0.0174486	0.0472052	-	RNH1
45.7841	-0.384594	0.24521	-1.56843	0.116782	0.494792	ENSG00000023228	-0.16022	-0.360867	-	NDUFS1
31.5036	-0.255658	0.320965	-0.79653	0.425724	0.858272	ENSG00000023287	-0.0715106	-0.229829	-	RB1CC1
15.8094	0.0302147	0.462974	0.0652622	0.947965	0.99042	ENSG00000023318	0.00590471	0.0244889	-	ERP44
42.3858	-0.176201	0.257809	-0.683458	0.494317	0.885755	ENSG00000023330	-0.0550144	-0.164253	-	ALAS1
1.39246	-1.51455	1.3867	-1.0922	0.274744	NA	ENSG00000023445	-0.115195	-0.499646	-	BIRC3
23.5287	0.128492	0.349864	0.367261	0.713424	0.951096	ENSG00000023516	0.0316532	0.113318	-	AKAP11
29.2028	-0.439413	0.305093	-1.44026	0.149795	0.560162	ENSG00000023572	-0.153792	-0.3988	-	GLRX2
6.66239	-0.67822	0.621918	-1.09053	0.27548	0.73952	ENSG00000023608	-0.117825	-0.477371	-	SNAPC1
23.1762	2.20596	0.42662	5.17079	2.33e-07	8.66e-06	ENSG00000023697	2.00752	1.84629	up	DERA
115.4	-0.164016	0.180774	-0.907299	0.364249	0.818533	ENSG00000023734	-0.0644776	-0.158359	-	STRAP
1.90437	-1.18879	1.2677	-0.937751	0.348373	0.805562	ENSG00000023839	-0.0953203	-0.438096	-	ABCC2
1.80058	-0.546595	1.1857	-0.460989	0.644806	0.938431	ENSG00000023892	-0.0430272	-0.216378	-	DEF6
60.4957	-0.379933	0.219515	-1.73079	0.0834901	0.414793	ENSG00000023902	-0.177648	-0.360933	-	PLEKHO1
5.19352	0.238643	0.704774	0.33861	0.734904	0.957687	ENSG00000023909	0.0319827	0.154678	-	GCLM
23.4699	0.00329065	0.357219	0.00921186	0.99265	0.998335	ENSG00000024048	0.000784	0.00288855	-	UBR2
4.75942	0.195838	0.732368	0.267404	0.789158	0.968061	ENSG00000024422	0.0251151	0.123476	-	EHD2
0.13322	-0.850092	3.81695	-0.222715	0.823757	NA	ENSG00000024526	-0.0158341	-0.0502179	-	DEPDC1
12.9697	0.13689	0.450006	0.304197	0.760978	0.962952	ENSG00000024862	0.027705	0.112064	-	CCDC28A
32.2682	-0.390223	0.292446	-1.33434	0.182091	0.617195	ENSG00000025039	-0.135079	-0.356902	-	RRAGD
31.2056	-0.193749	0.293792	-0.659477	0.50959	0.893266	ENSG00000025156	-0.0557696	-0.177047	-	HSF2
101.318	0.270324	0.180921	1.49415	0.135136	0.533251	ENSG00000025293	0.125614	0.26099	-	PHF20
5.74142	-0.236485	0.658391	-0.359185	0.719456	0.9521	ENSG00000025423	-0.0339745	-0.160481	-	HSD17B6
12.6136	0.459327	0.466698	0.984206	0.325014	0.786178	ENSG00000025434	0.100966	0.370961	-	NR1H3
4.57517	0.63789	0.830476	0.768102	0.442426	0.865291	ENSG00000025708	0.0767948	0.363369	-	TYMP
66.177	-0.133603	0.225769	-0.591769	0.554005	0.905548	ENSG00000025770	-0.0441292	-0.126553	-	NCAPH2
19.7199	0.570758	0.381605	1.49568	0.134738	0.532413	ENSG00000025772	0.17408	0.492342	-	TOMM34
41.6546	0.145897	0.2714	0.537573	0.590872	0.924043	ENSG00000025796	0.043144	0.135022	-	SEC63
213.549	-0.0468743	0.137484	-0.340943	0.733147	0.957344	ENSG00000025800	-0.0195771	-0.0459248	-	KPNA6
275.142	0.517576	0.147613	3.50631	0.000454	0.00752832	ENSG00000026025	0.43669	0.505525	up	VIM
0.801335	-1.32123	1.86391	-0.708849	0.478418	NA	ENSG00000026036	-0.0652974	-0.2866	-	RTEL1-TNFRSF6B
0.130969	0.833024	3.81695	0.218243	0.827239	NA	ENSG00000026103	0.0155135	0.0492078	-	FAS
63.932	-0.452172	0.224955	-2.01005	0.0444254	0.282102	ENSG00000026297	-0.233415	-0.428453	-	RNASET2
1.3025	0.731292	1.49442	0.489349	0.624595	NA	ENSG00000026508	0.0448567	0.212581	-	CD44
25.0202	3.31229	0.501289	6.60754	3.91e-11	2.65e-09	ENSG00000026559	3.10346	2.64336	up	KCNG1
89.4017	-0.213283	0.192362	-1.10876	0.267535	0.731426	ENSG00000026652	-0.0856336	-0.204992	-	AGPAT4
0.428688	-1.02988	2.39366	-0.430254	0.667011	NA	ENSG00000026751	-0.0362317	-0.142605	-	SLAMF7
7.41517	0.271334	0.615382	0.440919	0.659272	0.942363	ENSG00000026950	0.0419731	0.191755	-	BTN3A1
14.6048	-0.195042	0.423905	-0.460108	0.645439	0.938431	ENSG00000027001	-0.0420837	-0.163007	-	MIPEP
7.01997	0.489773	0.645423	0.758841	0.447948	0.866427	ENSG00000027075	0.0758629	0.336242	-	PRKCH
0.401509	-2.32399	2.50961	-0.926036	0.354427	NA	ENSG00000027644	-0.0836111	-0.317665	-	INSRR
14.0447	-0.623998	0.43091	-1.44809	0.147591	0.555919	ENSG00000027697	-0.169672	-0.518922	-	IFNGR1
23.4259	-0.330869	0.361859	-0.914359	0.360528	0.815676	ENSG00000027847	-0.0875308	-0.289383	-	B4GALT7
0	NA	NA	NA	NA	NA	ENSG00000027869	0	NA	-	SH2D2A
13.713	3.58244	0.692597	5.17247	2.31e-07	8.6e-06	ENSG00000028116	3.18471	2.48823	up	VRK2
2.69478	0.15931	1.04159	0.152949	0.878438	0.980932	ENSG00000028137	0.0140629	0.0727779	-	TNFRSF1B
52.3448	0.248233	0.282168	0.879736	0.379003	0.829178	ENSG00000028203	0.0767456	0.228367	-	VEZT
28.0343	0.365874	0.358084	1.02176	0.306897	0.771386	ENSG00000028277	0.100279	0.320938	-	POU2F2
20.162	-0.0328284	0.375107	-0.0875173	0.93026	0.989604	ENSG00000028310	-0.00756479	-0.0284526	-	BRD9
35.6962	0.288064	0.281891	1.0219	0.306828	0.771348	ENSG00000028528	0.0924686	0.265046	-	SNX1
37.0421	-0.0936369	0.282466	-0.331498	0.740268	0.959256	ENSG00000028839	-0.0263719	-0.0861181	-	TBPL1
4.90453	-1.22092	0.776111	-1.57312	0.115691	0.492889	ENSG00000029153	-0.204504	-0.739066	-	ARNTL2
39.8841	0.201932	0.26816	0.753026	0.451434	0.86717	ENSG00000029363	0.062511	0.187217	-	BCLAF1
24.5809	-0.633486	0.329942	-1.91999	0.0548586	0.324622	ENSG00000029364	-0.255067	-0.566148	-	SLC39A9
27.7742	-1.08748	0.337476	-3.22239	0.00127125	0.0179309	ENSG00000029534	-0.719178	-0.967503	down	ANK1
1.12347	-0.304321	1.45319	-0.209416	0.834123	NA	ENSG00000029559	-0.0187691	-0.0920506	-	IBSP
17.4343	-1.01169	0.391302	-2.58544	0.00972538	0.0926757	ENSG00000029639	-0.491875	-0.867215	-	TFB1M
48.869	-0.244238	0.245148	-0.99629	0.319109	0.782861	ENSG00000029725	-0.0842646	-0.22919	-	RABEP1
73.3333	-0.294504	0.20869	-1.4112	0.158185	0.575702	ENSG00000029993	-0.125208	-0.281124	-	HMGB3
29.9144	0.448179	0.307673	1.45667	0.145207	0.551869	ENSG00000030066	0.156953	0.406179	-	NUP160
11.0101	0.685682	0.503777	1.36108	0.173487	0.604777	ENSG00000030110	0.157936	0.536945	-	BAK1
4.00573	-0.826819	0.830293	-0.995815	0.31934	0.783105	ENSG00000030304	-0.104992	-0.473508	-	MUSK
2.0857	-0.126424	1.09577	-0.115375	0.908148	0.98626	ENSG00000030419	-0.0105576	-0.0547318	-	IKZF2
33.4686	0.00872082	0.286847	0.0304023	0.975746	0.994479	ENSG00000030582	0.0023964	0.00800097	-	GRN
34.9524	-0.153074	0.285914	-0.535384	0.592384	0.924815	ENSG00000031003	-0.0438767	-0.140513	-	FAM13B
5.46522	-0.820605	0.691479	-1.18674	0.235331	0.696275	ENSG00000031081	-0.132358	-0.539703	-	ARHGAP31
2.19525	1.22706	1.22846	0.998858	0.317863	0.781544	ENSG00000031691	0.103504	0.466794	-	CENPQ
355.204	-0.405263	0.112279	-3.60944	0.000307	0.00536983	ENSG00000031698	-0.354362	-0.399754	down	SARS
61.1321	0.191692	0.22135	0.866013	0.386483	0.833852	ENSG00000031823	0.0675305	0.181946	-	RANBP3
44.5472	0.363361	0.270298	1.3443	0.178853	0.612537	ENSG00000032219	0.132282	0.336483	-	ARID4A
44.3785	0.238881	0.250444	0.95383	0.34017	0.800438	ENSG00000032389	0.080556	0.223548	-	EIPR1
24.7254	-0.236432	0.345375	-0.684568	0.493617	0.885311	ENSG00000032444	-0.0615192	-0.209146	-	PNPLA6
19.8326	-0.279215	0.383746	-0.727602	0.466857	0.873965	ENSG00000032742	-0.0678782	-0.240474	-	IFT88
15.9245	0.12964	0.411234	0.315247	0.752574	0.960755	ENSG00000033011	0.0282261	0.1094	-	ALG1
10.9752	-0.136325	0.482915	-0.282295	0.777717	0.966573	ENSG00000033030	-0.0259548	-0.108673	-	ZCCHC8
17.866	0.0707964	0.393284	0.180013	0.857142	0.978225	ENSG00000033050	0.0158069	0.0605396	-	ABCF2
14.1139	-0.193195	0.456642	-0.423078	0.672238	0.943543	ENSG00000033100	-0.0390636	-0.157233	-	CHPF2
124.612	0.0768482	0.426151	0.180331	0.856893	0.978225	ENSG00000033122	0.0161271	0.0641165	-	LRRC7
26.9545	-0.283011	0.330202	-0.857084	0.391399	0.836876	ENSG00000033170	-0.0787475	-0.252949	-	FUT8
17.8833	0.0893864	0.39394	0.226904	0.820499	0.97174	ENSG00000033178	0.0199837	0.0764299	-	UBA6
29.9297	-0.323621	0.322214	-1.00436	0.315203	0.779012	ENSG00000033327	-0.095009	-0.290706	-	GAB2
94.9567	-0.546831	0.186179	-2.93712	0.00331273	0.0389338	ENSG00000033627	-0.404671	-0.526878	down	ATP6V0A1
26.3909	0.214927	0.324061	0.663231	0.507183	0.892835	ENSG00000033800	0.0581589	0.192799	-	PIAS1
16.4352	-0.878416	0.411755	-2.13335	0.0328962	0.229313	ENSG00000033867	-0.332944	-0.741638	-	SLC4A7
103.177	-0.212576	0.173647	-1.22419	0.220882	0.675513	ENSG00000034053	-0.0923176	-0.20579	-	APBA2
7.86496	0.00188272	0.588282	0.00320037	0.997446	0.999628	ENSG00000034152	0.000297	0.00136622	-	MAP2K3
0.993847	-1.59952	1.68242	-0.950728	0.341743	NA	ENSG00000034239	-0.093981	-0.393389	-	EFCAB1
3223.47	0.1694	0.102769	1.64836	0.099279	0.457785	ENSG00000034510	0.100478	0.167466	-	TMSB10
2.54469	0.352453	1.04373	0.337684	0.735601	0.957986	ENSG00000034533	0.0314041	0.160819	-	ASTE1
16.3022	-0.190597	0.412451	-0.462109	0.644003	0.938431	ENSG00000034677	-0.0420339	-0.160744	-	RNF19A
16.8589	0.125651	0.390151	0.322057	0.747409	0.96004	ENSG00000034693	0.0284948	0.107724	-	PEX3
168.067	-0.40593	0.166532	-2.43755	0.0147873	0.129543	ENSG00000034713	-0.269641	-0.393974	-	GABARAPL2
0.559017	-0.311692	2.23777	-0.139287	0.889224	NA	ENSG00000034971	-0.0116693	-0.04784	-	MYOC
9.69989	0.00728091	0.554444	0.0131319	0.989523	0.996896	ENSG00000035115	0.00121334	0.00545317	-	SH3YL1
22.6834	0.633221	0.358195	1.76781	0.0770928	0.394464	ENSG00000035141	0.225746	0.555394	-	FAM136A
17.4661	-0.320904	0.38662	-0.830024	0.406525	0.847387	ENSG00000035403	-0.0792435	-0.275926	-	VCL
4.38914	0.201577	0.79213	0.254474	0.799129	0.968899	ENSG00000035499	0.0238405	0.119748	-	DEPDC1B
6.93574	-0.354036	0.637521	-0.555332	0.578667	0.91655	ENSG00000035664	-0.0536731	-0.245026	-	DAPK2
16.777	0.563794	0.405414	1.39066	0.164327	0.587998	ENSG00000035681	0.157797	0.477992	-	NSMAF
38.7567	-0.450694	0.270357	-1.66703	0.0955077	0.449529	ENSG00000035687	-0.185058	-0.417396	-	ADSS
1.28973	0.0326038	1.48085	0.0220169	0.982434	NA	ENSG00000035720	0.00195832	0.00956619	-	STAP1
78.0311	0.133872	0.199832	0.669926	0.502905	0.890875	ENSG00000035862	0.0477455	0.12827	-	TIMP2
17.0971	-0.21278	0.393185	-0.541169	0.588391	0.923133	ENSG00000035928	-0.0492045	-0.182019	-	RFC1
14.6502	0.097324	0.429825	0.226427	0.820869	0.97174	ENSG00000036054	0.0203349	0.0809864	-	TBC1D23
26.2369	-0.0632734	0.332646	-0.190212	0.849143	0.977077	ENSG00000036257	-0.0159115	-0.0564573	-	CUL3
11.5327	0.116341	0.471077	0.246968	0.804933	0.968899	ENSG00000036448	0.0225703	0.0936215	-	MYOM2
0	NA	NA	NA	NA	NA	ENSG00000036473	0	NA	-	OTC
24.0185	-0.085726	0.339422	-0.252565	0.800605	0.968899	ENSG00000036530	-0.0213499	-0.0761338	-	CYP46A1
23.3389	-0.248186	0.35139	-0.706298	0.480003	0.879157	ENSG00000036549	-0.0640662	-0.21872	-	AC118549.1
3.53674	3.17133	1.23736	2.56297	0.010378	0.0973409	ENSG00000036565	0.697685	1.35656	-	SLC18A1
6.0634	0.587389	0.677138	0.867458	0.385691	0.833618	ENSG00000036672	0.088757	0.391449	-	USP2
2.33784	-1.21019	1.16163	-1.04181	0.297502	0.76002	ENSG00000036828	-0.109742	-0.495198	-	CASR
37.1844	0.342122	0.28335	1.20742	0.227271	0.684179	ENSG00000037042	0.11573	0.314545	-	TUBG2
92.3746	0.158755	0.193634	0.819871	0.41229	0.851112	ENSG00000037241	0.0592132	0.152507	-	RPL26L1
2.68094	-0.156075	1.10101	-0.141756	0.887272	0.983961	ENSG00000037280	-0.0129784	-0.0671108	-	FLT4
18.4974	0.305102	0.381235	0.800299	0.423538	0.856993	ENSG00000037474	0.0756538	0.263299	-	NSUN2
73.3865	-0.133422	0.248986	-0.535859	0.592056	0.924815	ENSG00000037637	-0.0414255	-0.124965	-	FBXO42
20.8544	0.323926	0.365026	0.887408	0.37486	0.827648	ENSG00000037749	0.0845991	0.282735	-	MFAP3
8.75988	-0.216288	0.590995	-0.365973	0.714385	0.951096	ENSG00000037757	-0.0345193	-0.156331	-	MRI1
3.30711	0.618345	0.903004	0.684764	0.493493	0.885199	ENSG00000037897	0.0671912	0.326926	-	METTL1
10.3755	0.827431	0.517815	1.59793	0.110059	0.482236	ENSG00000038002	0.203711	0.640517	-	AGA
0.957425	0.0685405	1.6639	0.0411927	0.967142	NA	ENSG00000038210	0.00361432	0.0170791	-	PI4K2B
15.2504	0.454426	0.427442	1.06313	0.287723	0.750993	ENSG00000038219	0.109834	0.37876	-	BOD1L1
26.9045	-0.6018	0.320135	-1.87983	0.0601313	0.343621	ENSG00000038274	-0.243032	-0.541149	-	MAT2B
3.01541	0.184539	0.947091	0.194848	0.845512	0.976229	ENSG00000038295	0.0180529	0.0933553	-	TLL1
12.8967	0.00389736	0.44831	0.00869345	0.993064	0.998335	ENSG00000038358	0.000782	0.00319573	-	EDC4
102.613	0.044905	0.23677	0.189657	0.849578	0.977077	ENSG00000038382	0.0138422	0.042314	-	TRIO
37.0377	2.10122	0.325821	6.449	1.13e-10	7.14e-09	ENSG00000038427	1.99274	1.88548	up	VCAN
45.3247	-0.800657	0.259232	-3.08858	0.00201116	0.0260614	ENSG00000038532	-0.555035	-0.745963	down	CLEC16A
6.12153	-1.39642	0.702543	-1.98766	0.0468493	0.293592	ENSG00000038945	-0.319861	-0.911382	-	MSR1
8.8028	0.156008	0.592218	0.263431	0.792219	0.968899	ENSG00000039068	0.0246525	0.112608	-	CDH1
18.501	-0.124817	0.382719	-0.326132	0.744325	0.959256	ENSG00000039123	-0.0287237	-0.107612	-	MTREX
7.54887	-0.390222	0.601833	-0.648389	0.516734	0.895595	ENSG00000039139	-0.0634301	-0.279991	-	DNAH5
12.7805	-0.0068024	0.463858	-0.0146648	0.9883	0.996794	ENSG00000039319	-0.00132655	-0.0055088	-	ZFYVE16
69.1816	0.394983	0.24096	1.63921	0.10117	0.461871	ENSG00000039523	0.170575	0.371411	-	RIPOR1
3.31316	-0.801703	0.867585	-0.924063	0.355453	0.81172	ENSG00000039537	-0.0955376	-0.441789	-	C6
22.9341	1.53549	0.403068	3.8095	0.000139	0.00273476	ENSG00000039560	1.17218	1.30504	up	RAI14
1.42692	-0.858763	1.41096	-0.608635	0.542766	NA	ENSG00000039600	-0.0571192	-0.271355	-	SOX30
17.7021	0.539749	0.400295	1.34838	0.177537	0.611354	ENSG00000039650	0.15036	0.45945	-	PNKP
1.53187	-1.11606	1.37075	-0.814197	0.415532	NA	ENSG00000039987	-0.0797405	-0.369798	-	BEST2
9.91726	-0.19385	0.520943	-0.372114	0.709808	0.950211	ENSG00000040199	-0.0347858	-0.149528	-	PHLPP2
12.1805	0.312663	0.471208	0.663535	0.506988	0.892835	ENSG00000040275	0.0636726	0.25155	-	SPDL1
47.5791	-0.207851	0.262337	-0.792305	0.428183	0.860448	ENSG00000040341	-0.0657077	-0.193303	-	STAU2
17.5613	-0.234455	0.389836	-0.601421	0.54756	0.90336	ENSG00000040487	-0.0550743	-0.201038	-	PQLC2
7.2149	-0.652742	0.60415	-1.08043	0.27995	0.744589	ENSG00000040531	-0.116267	-0.467205	-	CTNS
4.75794	-0.765031	0.769596	-0.994068	0.32019	0.783498	ENSG00000040608	-0.104877	-0.466713	-	RTN4R
22.5336	0.312607	0.350037	0.893069	0.37182	0.824887	ENSG00000040633	0.084258	0.275678	-	PHF23
16.2146	2.7673	0.537692	5.14662	2.65e-07	9.6e-06	ENSG00000040731	2.49031	2.13682	up	CDH10
39.8788	-0.602097	0.278168	-2.16451	0.0304253	0.218574	ENSG00000040933	-0.297955	-0.555205	-	INPP4A
16.8758	-2.16027	0.457869	-4.7181	2.38e-06	7.17e-05	ENSG00000041353	-1.90945	-1.76513	down	RAB27B
119.965	0.307555	0.164513	1.86949	0.0615546	0.348421	ENSG00000041357	0.168582	0.298714	-	PSMA4
16.0246	0.0367509	0.421093	0.087275	0.930453	0.989604	ENSG00000041515	0.00776002	0.0307734	-	MYO16
23.6131	0.345469	0.34143	1.01183	0.31162	0.776451	ENSG00000041802	0.0976884	0.306398	-	LSG1
3.02359	-1.41428	0.938091	-1.50761	0.131653	0.526613	ENSG00000041880	-0.190904	-0.7302	-	PARP3
13.6503	-1.48015	0.481792	-3.07218	0.002125	0.0273144	ENSG00000041982	-0.837193	-1.18404	down	TNC
37.5515	0.00803429	0.269184	0.0298469	0.976189	0.994479	ENSG00000041988	0.00229228	0.00744447	-	THAP3
11.3342	-0.484961	0.483409	-1.00321	0.315759	0.779446	ENSG00000042062	-0.103891	-0.386354	-	RIPOR3
11.2912	-0.622625	0.503526	-1.23653	0.216262	0.669866	ENSG00000042088	-0.1376	-0.487767	-	TDP1
4.4371	0.0343538	0.758693	0.0452803	0.963884	0.99128	ENSG00000042286	0.00421421	0.021103	-	AIFM2
1.63821	-0.824991	1.27195	-0.648605	0.516594	0.895595	ENSG00000042304	-0.0618781	-0.301071	-	C2orf83
17.3478	-0.104575	0.419456	-0.24931	0.803121	0.968899	ENSG00000042317	-0.0223089	-0.0877576	-	SPATA7
38.4836	0.775235	0.279522	2.77344	0.00554678	0.0593257	ENSG00000042429	0.478976	0.71424	-	MED17
5.78443	0.484303	0.673933	0.718621	0.472374	0.876574	ENSG00000042445	0.0713513	0.323739	-	RETSAT
8.06846	2.08151	0.678759	3.06663	0.00216483	0.0276528	ENSG00000042493	1.0546	1.40466	up	CAPG
314.214	-0.403039	0.12445	-3.23857	0.00120131	0.0170967	ENSG00000042753	-0.334921	-0.396328	down	AP2S1
17.7622	-0.432967	0.421241	-1.02784	0.304026	0.766995	ENSG00000042781	-0.104892	-0.362569	-	USH2A
1.39097	0.265142	1.37011	0.193518	0.846553	NA	ENSG00000042813	0.0174337	0.0869897	-	ZPBP
10.7422	3.83157	0.829107	4.62132	3.81e-06	0.00011	ENSG00000042832	3.24332	2.41438	up	TG
0.134997	0.833024	3.81695	0.218243	0.827239	NA	ENSG00000042980	0.0155135	0.0492078	-	ADAM28
2.56834	0.35568	1.02752	0.346154	0.729227	0.955515	ENSG00000043039	0.0322481	0.164903	-	BARX2
18.2618	-0.608992	0.386626	-1.57515	0.115223	0.491851	ENSG00000043093	-0.189582	-0.523418	-	DCUN1D1
11.6324	-0.271516	0.475374	-0.571164	0.567889	0.911059	ENSG00000043143	-0.0540785	-0.217736	-	JADE2
1.00686	3.34829	1.77579	1.88552	0.0593591	NA	ENSG00000043355	0.279958	0.724403	-	ZIC2
0.560296	-0.315914	2.23614	-0.141277	0.887651	NA	ENSG00000043462	-0.0118386	-0.0485268	-	LCP2
26.5463	-0.0411331	0.321344	-0.128003	0.898146	0.98626	ENSG00000043514	-0.0105522	-0.0369631	-	TRIT1
0.29552	1.56329	2.89339	0.540297	0.588992	NA	ENSG00000043591	0.0437134	0.152305	-	ADRB1
9.41585	0.434357	0.525899	0.825932	0.408843	0.848839	ENSG00000044090	0.0827857	0.333605	-	CUL7
78.2544	0.532201	0.205477	2.59008	0.00959534	0.0916803	ENSG00000044115	0.349869	0.508698	-	CTNNA1
11.9877	-0.311312	0.463393	-0.67181	0.501705	0.889795	ENSG00000044446	-0.0644002	-0.252194	-	PHKA2
11.2774	-0.0590565	0.509303	-0.115955	0.907688	0.98626	ENSG00000044459	-0.0106441	-0.0460478	-	CNTLN
14.1271	-0.33367	0.433056	-0.770501	0.441003	0.864855	ENSG00000044524	-0.0743976	-0.27693	-	EPHA3
152.648	0.113543	0.155506	0.730151	0.465298	0.873965	ENSG00000044574	0.0464484	0.110618	-	HSPA5
3.10416	-0.040966	0.901465	-0.0454438	0.963754	0.99128	ENSG00000046604	-0.00420258	-0.0216807	-	DSG2
10.1435	0.423437	0.537614	0.787622	0.430918	0.861775	ENSG00000046647	0.0784755	0.321751	-	GEMIN8
14.5095	0.0737298	0.436135	0.169053	0.865755	0.978762	ENSG00000046651	0.0151808	0.0610498	-	OFD1
381.016	0.081654	0.142017	0.574961	0.565318	0.910392	ENSG00000046653	0.034253	0.079893	-	GPM6B
0	NA	NA	NA	NA	NA	ENSG00000046774	0	NA	-	MAGEC2
8.04943	0.448668	0.637715	0.703556	0.481709	0.879858	ENSG00000046889	0.0696046	0.310184	-	PREX2
28.5822	-0.71388	0.314356	-2.27092	0.0231515	0.179842	ENSG00000047056	-0.344184	-0.644333	-	WDR37
9.97881	-0.159617	0.525058	-0.303998	0.761129	0.962952	ENSG00000047188	-0.0282766	-0.122727	-	YTHDC2
26.1021	0.348669	0.325312	1.0718	0.28381	0.747989	ENSG00000047230	0.103642	0.312535	-	CTPS2
73.5297	-0.38932	0.208495	-1.86729	0.0618616	0.349606	ENSG00000047249	-0.196183	-0.37168	-	ATP6V1H
38.0792	0.710532	0.276622	2.5686	0.010211	0.0963423	ENSG00000047315	0.411765	0.65573	-	POLR2B
14.9754	-0.0127142	0.448876	-0.0283246	0.977403	0.994577	ENSG00000047346	-0.00254802	-0.0104198	-	FAM214A
5.82985	-0.733143	0.690637	-1.06155	0.288442	0.751353	ENSG00000047365	-0.11405	-0.482898	-	ARAP2
22.157	-0.188167	0.347398	-0.541648	0.588061	0.923019	ENSG00000047410	-0.0476069	-0.166258	-	TPR
1.12495	-1.02272	1.5577	-0.656559	0.511465	NA	ENSG00000047457	-0.0614443	-0.282803	-	CP
16.6923	-0.140857	0.411598	-0.34222	0.732185	0.956929	ENSG00000047578	-0.0307194	-0.118843	-	KIAA0556
77.4292	1.44599	0.226014	6.39782	1.58e-10	9.74e-09	ENSG00000047579	1.36097	1.36958	up	DTNBP1
1.1202	-0.30341	1.53539	-0.197611	0.84335	NA	ENSG00000047597	-0.0175931	-0.0849688	-	XK
4.70488	-1.56801	0.814007	-1.92628	0.0540694	0.321469	ENSG00000047617	-0.303989	-0.917771	-	ANO2
10.885	0.191099	0.490074	0.389939	0.696582	0.948139	ENSG00000047621	0.0362562	0.151329	-	C12orf4
11.2805	0.823146	0.51461	1.59955	0.109698	0.481678	ENSG00000047634	0.203907	0.638714	-	SCML1
10.5597	0.452788	0.556083	0.814246	0.415504	0.852761	ENSG00000047644	0.0817743	0.33855	-	WWC3
13.3055	-3.14678	0.582511	-5.4021	6.59e-08	2.7e-06	ENSG00000047648	-2.84781	-2.33872	down	ARHGAP6
19.3871	0.322951	0.39222	0.823393	0.410284	0.8506	ENSG00000047662	0.0787628	0.276462	-	FAM184B
148.706	-0.417073	0.153767	-2.71237	0.0066803	0.0692779	ENSG00000047849	-0.304455	-0.406569	-	MAP4
32.0349	-0.14786	0.289839	-0.510146	0.609949	0.931682	ENSG00000047932	-0.0418789	-0.135427	-	GOPC
0.268928	-1.74436	2.93806	-0.593712	0.552704	NA	ENSG00000047936	-0.0481144	-0.16753	-	ROS1
10.0458	-0.308735	0.511752	-0.603291	0.546315	0.902936	ENSG00000048028	-0.0579197	-0.240092	-	USP28
38.9025	1.02638	0.293336	3.49899	0.000467	0.00767765	ENSG00000048052	0.75087	0.938299	up	HDAC9
68.2848	-0.279272	0.226169	-1.23479	0.216909	0.671289	ENSG00000048140	-0.107777	-0.264465	-	TSPAN17
26.5818	-0.166013	0.314683	-0.527556	0.597807	0.925417	ENSG00000048162	-0.0447769	-0.149785	-	NOP16
20.6167	-0.340707	0.375868	-0.906454	0.364696	0.818866	ENSG00000048342	-0.087475	-0.295243	-	CC2D2A
6.94182	0.0249851	0.607326	0.0411396	0.967185	0.991724	ENSG00000048392	0.00382244	0.0178163	-	RRM2B
3.29904	-0.815008	0.900237	-0.905326	0.365293	0.819238	ENSG00000048405	-0.0930603	-0.434525	-	ZNF800
0	NA	NA	NA	NA	NA	ENSG00000048462	0	NA	-	TNFRSF17
47.8244	-0.482585	0.242711	-1.98831	0.0467769	0.293266	ENSG00000048471	-0.238555	-0.453423	-	SNX29
333.624	4.56602	0.204198	22.3608	9.48e-111	1.36e-106	ENSG00000048540	4.53929	4.37204	up	LMO3
49.6864	-0.318846	0.255957	-1.2457	0.212874	0.665636	ENSG00000048544	-0.11577	-0.297525	-	MRPS10
23.7015	0.989656	0.363272	2.72428	0.00644409	0.0671685	ENSG00000048545	0.531849	0.864906	-	GUCA1A
100.483	-0.0105225	0.18375	-0.0572652	0.954334	0.99124	ENSG00000048649	-0.00370273	-0.0101478	-	RSF1
37.3119	-0.617989	0.280721	-2.20143	0.0277053	0.204994	ENSG00000048707	-0.308888	-0.568977	-	VPS13D
273.445	0.829671	0.184348	4.50058	6.78e-06	0.000186	ENSG00000048740	0.719303	0.799938	up	CELF2
10.0823	-0.0100627	0.515457	-0.019522	0.984425	0.996171	ENSG00000048828	-0.00179149	-0.00779305	-	FAM120A
53.5511	0.221208	0.239509	0.923587	0.355701	0.812028	ENSG00000048991	0.0758293	0.20816	-	R3HDM1
7.64235	0.110164	0.61309	0.179687	0.857398	0.978225	ENSG00000049089	0.0167646	0.0779639	-	COL9A2
3.70607	-2.81692	0.994842	-2.83152	0.00463269	0.0509952	ENSG00000049130	-0.961873	-1.43024	-	KITLG
13.0479	0.0317401	0.448139	0.0708264	0.943536	0.99017	ENSG00000049167	0.00637299	0.0260263	-	ERCC8
12.6249	0.0863938	0.46982	0.183887	0.854102	0.978124	ENSG00000049192	0.0167399	0.0696266	-	ADAMTS6
6.69819	0.0478509	0.618082	0.0774183	0.938291	0.989996	ENSG00000049239	0.00720193	0.0337659	-	H6PD
6.96275	-0.0859679	0.606799	-0.141674	0.887337	0.983961	ENSG00000049245	-0.0131928	-0.0613213	-	VAMP3
4.81012	-0.627653	0.787746	-0.796772	0.425584	0.858272	ENSG00000049246	-0.0802305	-0.374148	-	PER3
1.96647	1.55062	1.27423	1.2169	0.223641	0.678493	ENSG00000049247	0.134933	0.571917	-	UTS2
1.09562	-0.353196	1.63017	-0.216662	0.828472	NA	ENSG00000049249	-0.0191706	-0.0910001	-	TNFRSF9
0.453503	0.647695	2.42153	0.267474	0.789104	NA	ENSG00000049283	0.0221624	0.07921	-	EPN3
26.7632	0.124811	0.337086	0.370264	0.711186	0.950496	ENSG00000049323	0.0315477	0.111023	-	LTBP1
31.2244	-0.572838	0.301497	-1.89998	0.057436	0.334623	ENSG00000049449	-0.24239	-0.521047	-	RCN1
3.48122	-0.430436	0.840846	-0.511909	0.608715	0.931682	ENSG00000049540	-0.0490555	-0.243129	-	ELN
20.9198	0.136862	0.363097	0.376931	0.706225	0.950048	ENSG00000049541	0.0328801	0.119621	-	RFC2
67.3493	-0.333415	0.48888	-0.681998	0.49524	0.885894	ENSG00000049618	-0.0659771	-0.264534	-	ARID1B
15.2997	0.0882939	0.421408	0.209521	0.834041	0.973604	ENSG00000049656	0.0187218	0.0739392	-	CLPTM1L
113.967	0.746948	0.184647	4.04527	5.23e-05	0.0011577	ENSG00000049759	0.633031	0.720122	up	NEDD4L
0.566296	-0.302206	2.13365	-0.141638	0.887366	NA	ENSG00000049768	-0.0119791	-0.0500836	-	FOXP3
34.6953	-0.4845	0.284613	-1.70231	0.0886971	0.430188	ENSG00000049769	-0.195817	-0.44512	-	PPP1R3F
37.784	-0.0454253	0.290432	-0.156406	0.875713	0.980911	ENSG00000049860	-0.0124304	-0.0415839	-	HEXB
8.21457	0.403193	0.595129	0.677488	0.498096	0.886866	ENSG00000049883	0.0665657	0.290555	-	PTCD2
12.6731	-0.0306225	0.469721	-0.065193	0.94802	0.99042	ENSG00000050030	-0.0059121	-0.0246785	-	NEXMIF
33.1542	-0.383219	0.332051	-1.1541	0.248461	0.711192	ENSG00000050130	-0.115111	-0.34208	-	JKAMP
136.632	0.323808	0.16923	1.91342	0.0556939	0.32821	ENSG00000050165	0.178738	0.313975	-	DKK3
0.135068	-0.850092	3.81695	-0.222715	0.823757	NA	ENSG00000050327	-0.0158341	-0.0502179	-	ARHGEF5
4.92366	1.20817	0.820439	1.4726	0.14086	0.544173	ENSG00000050344	0.18329	0.698676	-	NFE2L3
44.8295	1.43645	0.282331	5.0878	3.62e-07	1.29e-05	ENSG00000050393	1.28448	1.32152	up	MCUR1
22.7207	-0.46714	0.355339	-1.31463	0.188634	0.627371	ENSG00000050405	-0.140861	-0.410541	-	LIMA1
90.5541	-0.00552063	0.193123	-0.0285861	0.977195	0.994577	ENSG00000050426	-0.00189077	-0.00530422	-	LETMD1
32.3558	0.173095	0.292294	0.592197	0.553719	0.905548	ENSG00000050438	0.0493968	0.158308	-	SLC4A8
7.53577	0.194783	0.634791	0.306846	0.758961	0.962688	ENSG00000050555	0.0288786	0.135104	-	LAMC3
5.35264	-0.750754	0.714548	-1.05067	0.29341	0.755892	ENSG00000050628	-0.112576	-0.482249	-	PTGER3
3.35625	0.418628	0.873964	0.479	0.631939	0.935578	ENSG00000050730	0.0456432	0.228384	-	TNIP3
21.833	-0.126596	0.348886	-0.362857	0.716712	0.951103	ENSG00000050748	-0.0312328	-0.111732	-	MAPK9
15.5363	-0.296999	0.436446	-0.680495	0.496191	0.886355	ENSG00000050767	-0.064687	-0.245749	-	COL23A1
21.4209	-0.168646	0.352401	-0.478561	0.632251	0.935578	ENSG00000050820	-0.0418742	-0.148514	-	BCAR1
13.2594	0.0675062	0.450968	0.149692	0.881008	0.981781	ENSG00000051009	0.0135149	0.055218	-	FAM160A2
151.355	-0.50753	0.150883	-3.36373	0.000769	0.0117366	ENSG00000051108	-0.420008	-0.495209	down	HERPUD1
74.4604	-2.13198	0.225345	-9.46093	3.05e-21	5.99e-19	ENSG00000051128	-2.08281	-2.02026	down	HOMER3
0.269994	1.5314	3.22033	0.47554	0.634402	NA	ENSG00000051180	0.0368261	0.125564	-	RAD51
7.46888	-0.320209	0.615816	-0.519974	0.603082	0.928881	ENSG00000051341	-0.0499683	-0.226618	-	POLQ
32.7369	-0.0828323	0.304736	-0.271817	0.785763	0.967654	ENSG00000051382	-0.0221586	-0.0752072	-	PIK3CB
3.20951	0.0594478	0.923091	0.0644009	0.948651	0.99042	ENSG00000051523	0.00594995	0.0307908	-	CYBA
88.5306	0.379763	0.189306	2.00609	0.0448471	0.284025	ENSG00000051596	0.20919	0.365437	-	THOC3
34.4251	1.32214	0.305516	4.32757	1.51e-05	0.000381	ENSG00000051620	1.1017	1.20013	up	HEBP2
18.818	-0.700749	0.374286	-1.87223	0.0611749	0.347231	ENSG00000051825	-0.252938	-0.607967	-	MPHOSPH9
83.1253	-0.00214405	0.536527	-0.00399616	0.996812	0.999392	ENSG00000052126	-0.000368	-0.00163026	-	PLEKHA5
0.261937	1.50728	3.25681	0.46281	0.643501	NA	ENSG00000052344	0.035648	0.123085	-	PRSS8
17.0567	-0.354654	0.392242	-0.904171	0.365905	0.819974	ENSG00000052723	-0.0881062	-0.303616	-	SIKE1
16.0384	0.150205	0.416062	0.361015	0.718088	0.951608	ENSG00000052749	0.0325401	0.126295	-	RRP12
26.2143	0.19352	0.347493	0.556904	0.577593	0.91619	ENSG00000052795	0.0490645	0.170926	-	FNIP2
63.2179	1.06432	0.222665	4.7799	1.75e-06	5.44e-05	ENSG00000052802	0.922789	1.00966	up	MSMO1
101.606	-0.174206	0.175756	-0.99118	0.321598	0.783653	ENSG00000052841	-0.0707668	-0.168516	-	TTC17
2.89737	0.664061	0.974609	0.681361	0.495643	0.886282	ENSG00000052850	0.0665761	0.326856	-	ALX4
3.80057	-0.406175	0.826236	-0.491597	0.623004	0.933477	ENSG00000053108	-0.0470174	-0.232659	-	FSTL4
53.0672	0.419748	0.253834	1.65363	0.098202	0.456773	ENSG00000053254	0.177469	0.392142	-	FOXN3
4.53423	0.248543	0.7794	0.31889	0.74981	0.960417	ENSG00000053328	0.0300252	0.149269	-	METTL24
27.5992	0.203596	0.325265	0.625938	0.531355	0.899857	ENSG00000053371	0.054594	0.1825	-	AKR7A2
36.1349	0.0907115	0.276388	0.328203	0.742758	0.959256	ENSG00000053372	0.0258717	0.0837227	-	MRTO4
363.648	0.680916	0.147302	4.62257	3.79e-06	0.000109	ENSG00000053438	0.609565	0.665126	up	NNAT
70.8777	0.253788	0.207257	1.22451	0.220759	0.675487	ENSG00000053501	0.10182	0.242398	-	USE1
30.715	-1.00017	0.302226	-3.30935	0.000935	0.0138601	ENSG00000053524	-0.697107	-0.909626	down	MCF2L2
0.130969	0.833024	3.81695	0.218243	0.827239	NA	ENSG00000053702	0.0155135	0.0492078	-	NRIP2
6.66914	-1.05195	1.20071	-0.876106	0.380972	0.830071	ENSG00000053747	-0.0880427	-0.411817	-	LAMA3
15.0463	0.196035	0.421152	0.465473	0.641593	0.938367	ENSG00000053770	0.0425454	0.164148	-	AP5M1
12.7675	0.233574	0.464255	0.503116	0.614882	0.932047	ENSG00000053900	0.0470248	0.189048	-	ANAPC4
4.9808	-0.203837	0.742197	-0.27464	0.783593	0.96659	ENSG00000053918	-0.0258021	-0.127098	-	KCNQ1
365.907	0.282736	0.130991	2.15844	0.0308935	0.220721	ENSG00000054116	0.180715	0.277528	-	TRAPPC3
56.9335	-0.0471359	0.23614	-0.19961	0.841786	0.975538	ENSG00000054118	-0.014559	-0.0444298	-	THRAP3
314.855	0.551583	0.121775	4.52951	5.91e-06	0.000164	ENSG00000054148	0.503453	0.54278	up	PHPT1
0.270705	-0.128764	2.98662	-0.0431137	0.965611	NA	ENSG00000054179	-0.00334699	-0.0119764	-	ENTPD2
0.160523	0.833024	3.81695	0.218243	0.827239	NA	ENSG00000054219	0.0155135	0.0492078	-	LY75
55.4287	0.347561	0.236719	1.46825	0.142037	0.546476	ENSG00000054267	0.14202	0.32751	-	ARID4B
1.92157	0.429147	1.21885	0.35209	0.72477	0.954554	ENSG00000054277	0.0324143	0.16273	-	OPN3
37.2102	-0.389354	0.30272	-1.28619	0.198378	0.645293	ENSG00000054282	-0.129739	-0.353911	-	SDCCAG8
82.1677	-0.537862	0.198079	-2.7154	0.00661966	0.0687485	ENSG00000054356	-0.370781	-0.515755	-	PTPRN
10.6244	-0.463876	0.526557	-0.88096	0.378339	0.828863	ENSG00000054392	-0.0893747	-0.356106	-	HHAT
125.842	0.0652252	0.186367	0.349982	0.726352	0.954611	ENSG00000054523	0.023126	0.0628403	-	KIF1B
0.270705	-0.128764	2.98662	-0.0431137	0.965611	NA	ENSG00000054598	-0.00334699	-0.0119764	-	FOXC1
40.3939	-0.17618	0.263807	-0.667836	0.504238	0.89142	ENSG00000054611	-0.0541349	-0.163737	-	TBC1D22A
39.6683	1.40851	0.287637	4.89683	9.74e-07	3.17e-05	ENSG00000054654	1.242	1.29214	up	SYNE2
6.39976	-0.064034	0.657274	-0.0974236	0.92239	0.987607	ENSG00000054690	-0.00908086	-0.0435186	-	PLEKHH1
148.294	-0.0661683	0.157247	-0.420792	0.673907	0.943975	ENSG00000054793	-0.0258497	-0.0644276	-	ATP9A
0.43066	-1.02777	2.53398	-0.405594	0.685041	NA	ENSG00000054803	-0.0335997	-0.129802	-	CBLN4
0.135068	-0.850092	3.81695	-0.222715	0.823757	NA	ENSG00000054938	-0.0158341	-0.0502179	-	CHRDL2
60.2475	-0.15531	0.237086	-0.65508	0.512417	0.894422	ENSG00000054965	-0.050517	-0.146324	-	FAM168A
8.19459	-1.05366	0.574524	-1.83396	0.0666593	0.362703	ENSG00000054967	-0.263757	-0.775765	-	RELT
3.61542	-0.319876	0.887565	-0.360397	0.71855	0.951671	ENSG00000054983	-0.0338905	-0.172132	-	GALC
59.2922	0.497257	0.236062	2.10647	0.0351639	0.241066	ENSG00000055044	0.260982	0.46871	-	NOP58
21.0048	0.057988	0.364379	0.159142	0.873557	0.980911	ENSG00000055070	0.0136765	0.0506242	-	SZRD1
11.2695	-1.0367	0.495286	-2.09314	0.0363367	0.247048	ENSG00000055118	-0.335163	-0.818992	-	KCNH2
36.2743	0.124913	0.282725	0.441818	0.658621	0.942363	ENSG00000055130	0.0355863	0.11488	-	CUL1
8.89919	-0.49044	0.548904	-0.89349	0.371595	0.824887	ENSG00000055147	-0.0912066	-0.369189	-	FAM114A2
90.8817	0.0446304	0.194807	0.229101	0.818791	0.971298	ENSG00000055163	0.0153172	0.0428523	-	CYFIP2
22.5029	-0.203277	0.393676	-0.516357	0.605605	0.92989	ENSG00000055208	-0.0467981	-0.173909	-	TAB2
14.1371	-0.61446	0.441171	-1.39279	0.163682	0.586474	ENSG00000055211	-0.160579	-0.506735	-	GINM1
17.1643	-0.327029	0.405364	-0.806754	0.419808	0.855377	ENSG00000055332	-0.0774634	-0.27735	-	EIF2AK2
19.8966	-0.216495	0.36854	-0.587441	0.556908	0.907017	ENSG00000055483	-0.052898	-0.188543	-	USP36
85.2787	0.523767	0.251256	2.08459	0.0371063	0.2512	ENSG00000055609	0.264602	0.489975	-	KMT2C
0	NA	NA	NA	NA	NA	ENSG00000055732	0	NA	-	MCOLN3
0.941448	-2.61288	1.71843	-1.52051	0.128384	NA	ENSG00000055813	-0.184884	-0.623469	-	CCDC85A
42.5697	0.170057	0.279144	0.609211	0.542385	0.902449	ENSG00000055917	0.0500367	0.156728	-	PUM2
44.3246	0.360673	0.258279	1.39644	0.162581	0.585199	ENSG00000055950	0.137193	0.336126	-	MRPL43
0.318435	1.6255	2.82768	0.574855	0.565389	NA	ENSG00000055955	0.0470492	0.158331	-	ITIH4
0.160523	0.833024	3.81695	0.218243	0.827239	NA	ENSG00000055957	0.0155135	0.0492078	-	ITIH1
71.6102	-0.014634	0.203627	-0.0718667	0.942708	0.990045	ENSG00000056050	-0.00487434	-0.0139989	-	HPF1
49.6201	0.0825821	0.245028	0.337031	0.736093	0.958154	ENSG00000056097	0.0252505	0.0774974	-	ZFR
10.1224	-0.200897	0.513921	-0.390911	0.695863	0.948139	ENSG00000056277	-0.0365568	-0.155977	-	ZNF280C
2.35385	-0.489511	1.01525	-0.482159	0.629693	0.935578	ENSG00000056291	-0.0456065	-0.230862	-	NPFFR2
28.0003	0.0188756	0.333529	0.0565935	0.954869	0.99128	ENSG00000056487	0.00471661	0.0168334	-	PHF21B
0.532713	-0.34596	2.26926	-0.152455	0.878828	NA	ENSG00000056558	-0.0127416	-0.0569123	-	TRAF1
24.988	-0.0129873	0.332785	-0.039026	0.96887	0.992626	ENSG00000056586	-0.00324932	-0.0115844	-	RC3H2
2.55929	0.352431	0.995197	0.354132	0.72324	0.954231	ENSG00000056736	0.0330801	0.169134	-	IL17RB
9.8706	0.0114414	0.533277	0.021455	0.982883	0.996061	ENSG00000056972	0.00197578	0.00872041	-	TRAF3IP2
29.0008	-0.659634	0.301779	-2.18581	0.0288292	0.210665	ENSG00000056998	-0.314439	-0.600019	-	GYG2
7.06675	-0.71201	0.613205	-1.16113	0.24559	0.707638	ENSG00000057019	-0.128011	-0.505407	-	DCBLD2
12.6314	0.0763247	0.459829	0.165985	0.868169	0.979456	ENSG00000057252	0.015046	0.0619946	-	SOAT1
6.4491	-1.33232	0.69528	-1.91623	0.0553361	0.326638	ENSG00000057294	-0.295249	-0.874537	-	PKP2
4.27177	-1.18617	0.816537	-1.45269	0.146311	0.553771	ENSG00000057468	-0.179257	-0.690858	-	MSH4
1.51907	0.465407	1.36388	0.341238	0.732925	NA	ENSG00000057593	0.0310718	0.153698	-	F7
101.783	0.194623	0.177098	1.09895	0.271788	0.735812	ENSG00000057608	0.0809473	0.188168	-	GDI2
0.134997	0.833024	3.81695	0.218243	0.827239	NA	ENSG00000057657	0.0155135	0.0492078	-	PRDM1
24.4714	-0.128923	0.347253	-0.371265	0.71044	0.950415	ENSG00000057663	-0.0319372	-0.113914	-	ATG5
7.71244	0.945142	0.610534	1.54806	0.121608	0.505853	ENSG00000057704	0.196296	0.672296	-	TMCC3
178.384	-0.728281	0.14823	-4.91318	8.96e-07	2.94e-05	ENSG00000057757	-0.655985	-0.711192	down	PITHD1
42.449	-0.485909	0.271132	-1.79215	0.0731091	0.38213	ENSG00000057935	-0.209424	-0.44983	-	MTA3
10.7919	-0.621259	0.510758	-1.21635	0.223853	0.678709	ENSG00000058056	-0.134687	-0.483892	-	USP13
11.6475	-0.776618	0.482191	-1.6106	0.107266	0.475661	ENSG00000058063	-0.204549	-0.62019	-	ATP11B
4.03889	-0.612069	0.799212	-0.765841	0.443771	0.866134	ENSG00000058085	-0.0766116	-0.361122	-	LAMC2
27.2997	-0.0813052	0.329382	-0.246841	0.805031	0.968899	ENSG00000058091	-0.0206511	-0.0726947	-	CDK14
85.5311	-0.419327	0.188935	-2.21942	0.0264579	0.197395	ENSG00000058262	-0.250049	-0.403583	-	SEC61A1
30.5349	0.0880171	0.299795	0.293591	0.769071	0.964738	ENSG00000058272	0.0238279	0.0801464	-	PPP1R12A
21.9502	-0.00815525	0.345438	-0.0236085	0.981165	0.995826	ENSG00000058335	-0.00198947	-0.00721342	-	RASGRF1
199.508	0.375398	0.151278	2.48151	0.0130826	0.117924	ENSG00000058404	0.257803	0.366226	-	CAMK2B
29.765	0.0804353	0.314454	0.255793	0.79811	0.968899	ENSG00000058453	0.021069	0.072595	-	CROCC
14.0774	0.0295468	0.438413	0.0673949	0.946267	0.990331	ENSG00000058600	0.00603911	0.0244052	-	POLR3E
33.8252	0.426368	0.288453	1.47812	0.139376	0.54163	ENSG00000058668	0.156729	0.390823	-	ATP2B4
1.84914	0.382786	1.2122	0.315777	0.752171	0.960755	ENSG00000058673	0.028993	0.146739	-	ZC3H11A
12.2145	0.302773	0.500907	0.604449	0.545545	0.902593	ENSG00000058729	0.0579039	0.237402	-	RIOK2
23.8744	-0.0107299	0.343085	-0.0312747	0.97505	0.994338	ENSG00000058799	-0.00262992	-0.00950476	-	YIPF1
9.77935	-0.232402	0.538539	-0.431541	0.666075	0.943282	ENSG00000058804	-0.0407114	-0.176499	-	NDC1
14.7662	-0.853842	0.43267	-1.97343	0.048447	0.300062	ENSG00000058866	-0.288978	-0.709115	-	DGKG
22.7201	0.0484665	0.342066	0.141688	0.887327	0.983961	ENSG00000059122	0.0119348	0.042971	-	FLYWCH1
13.3912	-0.312548	0.44812	-0.697465	0.485512	0.881585	ENSG00000059145	-0.0668081	-0.256343	-	UNKL
7.03171	-1.49435	0.6659	-2.2441	0.0248257	0.188654	ENSG00000059377	-0.421107	-1.00965	-	TBXAS1
0.428617	0.599713	2.4548	0.244303	0.806996	NA	ENSG00000059378	0.0201493	0.0775548	-	PARP12
22.3661	-0.140268	0.340997	-0.411346	0.680819	0.945694	ENSG00000059573	-0.0353353	-0.124437	-	ALDH18A1
16.6325	-0.281902	0.409683	-0.688097	0.491392	0.883642	ENSG00000059588	-0.0646863	-0.238224	-	TARBP1
25.4486	-0.435277	0.336498	-1.29355	0.195821	0.64061	ENSG00000059691	-0.135487	-0.387348	-	GATB
19.286	-0.308758	0.388454	-0.794838	0.426708	0.859144	ENSG00000059728	-0.075394	-0.265064	-	MXD1
33.2708	0.0816422	0.321696	0.253787	0.79966	0.968899	ENSG00000059758	0.0210704	0.0733558	-	CDK17
2.93826	0.0990084	0.939988	0.105329	0.916114	0.98745	ENSG00000059769	0.00973019	0.0503725	-	DNAJC25
26.4563	-0.197321	0.330366	-0.59728	0.55032	0.904089	ENSG00000059804	-0.0521135	-0.176312	-	SLC2A3
123.004	-0.126421	0.166764	-0.758086	0.4484	0.866427	ENSG00000059915	-0.050172	-0.12269	-	PSD
11.371	0.0148317	0.482725	0.0307249	0.975489	0.994479	ENSG00000060069	0.0027965	0.0118206	-	CTDP1
1.52675	-0.576171	1.26381	-0.455901	0.648461	NA	ENSG00000060138	-0.0423047	-0.210762	-	YBX3
4.86899	-0.0701645	0.729663	-0.0961601	0.923393	0.987607	ENSG00000060140	-0.00896344	-0.0443794	-	STYK1
43.5297	0.262755	0.261303	1.00556	0.314628	0.778835	ENSG00000060237	0.0877437	0.244482	-	WNK1
32.6503	-0.071998	0.304477	-0.236465	0.813072	0.970423	ENSG00000060339	-0.0192219	-0.0653736	-	CCAR1
38.0727	0.124724	0.282535	0.441445	0.658891	0.942363	ENSG00000060491	0.035545	0.114701	-	OGFR
2.13133	1.6798	1.25042	1.34338	0.179148	0.612895	ENSG00000060558	0.156681	0.636064	-	GNA15
2.63496	-0.778727	1.02863	-0.757053	0.449018	0.866427	ENSG00000060566	-0.0748296	-0.362964	-	CREB3L3
4.57435	-0.937098	0.795201	-1.17844	0.238621	0.699696	ENSG00000060642	-0.13122	-0.556347	-	PIGV
26.1948	1.529	0.356167	4.29292	1.76e-05	0.00044	ENSG00000060656	1.27723	1.34385	up	PTPRU
30.9579	0.437682	0.301873	1.44989	0.14709	0.555055	ENSG00000060688	0.154774	0.398043	-	SNRNP40
16.1479	-1.74121	0.439095	-3.96546	7.33e-05	0.00155309	ENSG00000060709	-1.3808	-1.4419	down	RIMBP2
10.0701	0.249927	0.528026	0.473323	0.635983	0.936609	ENSG00000060718	0.0447856	0.191579	-	COL11A1
14.8172	-0.0810229	0.451999	-0.179255	0.857738	0.978225	ENSG00000060749	-0.0162109	-0.0662621	-	QSER1
105.653	0.256644	0.185447	1.38392	0.166383	0.591447	ENSG00000060762	0.113811	0.247336	-	MPC1
47.8873	0.241844	0.240722	1.00466	0.31506	0.779012	ENSG00000060971	0.0844461	0.227434	-	ACAA1
17.5766	-1.04532	0.400883	-2.60755	0.00911937	0.0883697	ENSG00000060982	-0.506703	-0.889423	-	BCAT1
14.6351	0.725083	0.456653	1.58782	0.112327	0.486438	ENSG00000061273	0.198206	0.590634	-	HDAC7
35.5779	1.11967	0.298443	3.7517	0.000176	0.0033297	ENSG00000061337	0.856357	1.02058	up	LZTS1
1.16336	3.55163	1.78969	1.9845	0.0472004	NA	ENSG00000061455	0.314483	0.748628	-	PRDM6
1.10107	-0.34191	1.5565	-0.219667	0.826131	NA	ENSG00000061492	-0.019549	-0.0941598	-	WNT8A
2.04807	1.5984	1.27066	1.25793	0.208415	0.660258	ENSG00000061656	0.141658	0.590691	-	SPAG4
50.5767	-0.156965	0.2358	-0.665672	0.505621	0.892324	ENSG00000061676	-0.0513039	-0.147971	-	NCKAP1
42.1156	-0.223192	0.256177	-0.871242	0.383622	0.831632	ENSG00000061794	-0.072814	-0.208253	-	MRPS35
13.0431	-0.870532	0.453219	-1.92078	0.0547597	0.324304	ENSG00000061918	-0.277094	-0.71146	-	GUCY1B1
33.537	-0.0661553	0.304995	-0.216907	0.828281	0.972469	ENSG00000061936	-0.0176213	-0.0600572	-	SFSWAP
24.9326	0.00283124	0.353238	0.00801511	0.993605	0.998342	ENSG00000061938	0.00068	0.00249118	-	TNK2
16.871	0.745735	0.430874	1.73075	0.083497	0.414793	ENSG00000061987	0.227018	0.620209	-	MON2
18.9872	-1.5032	0.395869	-3.79721	0.000146	0.00285347	ENSG00000062038	-1.14412	-1.28507	down	CDH3
2.50802	1.04885	1.04945	0.999423	0.31759	0.781544	ENSG00000062096	0.104605	0.480077	-	ARSF
31.0372	-0.00549808	0.29351	-0.0187322	0.985055	0.996264	ENSG00000062194	-0.00148981	-0.00502457	-	GPBP1
15.5026	-0.144831	0.427772	-0.33857	0.734933	0.957687	ENSG00000062282	-0.0306308	-0.120666	-	DGAT2
3.48246	-0.886851	0.847863	-1.04598	0.295569	0.758069	ENSG00000062370	-0.111774	-0.498477	-	ZNF112
43.2956	0.162896	0.259484	0.62777	0.530154	0.899857	ENSG00000062485	0.0501618	0.151727	-	CS
0.689914	1.54738	2.00941	0.770064	0.441262	NA	ENSG00000062524	0.0708393	0.278646	-	LTK
164.305	0.0105183	0.15582	0.067503	0.946181	0.990331	ENSG00000062582	0.00404967	0.0102463	-	MRPS24
33.2169	-0.487366	0.313689	-1.55366	0.120265	0.501642	ENSG00000062598	-0.174801	-0.440149	-	ELMO2
22.4186	-0.330221	0.349905	-0.943746	0.345299	0.803381	ENSG00000062650	-0.0901522	-0.291288	-	WAPL
102.204	-0.102184	0.183305	-0.557453	0.577218	0.915977	ENSG00000062716	-0.037426	-0.0985614	-	VMP1
25.2949	-0.260557	0.326725	-0.797481	0.425172	0.858127	ENSG00000062725	-0.0720403	-0.233341	-	APPBP2
15.9714	0.497388	0.422035	1.17854	0.238579	0.699696	ENSG00000062822	0.125627	0.416237	-	POLD1
74.8072	2.55292	0.251644	10.145	3.49e-24	1.06e-21	ENSG00000063015	2.49397	2.38972	up	SEZ6
91.6551	0.499852	0.189535	2.63726	0.00835792	0.0821575	ENSG00000063046	0.341356	0.480964	-	EIF4B
4.3653	-0.209655	0.762943	-0.274798	0.783471	0.96659	ENSG00000063127	-0.0258036	-0.128098	-	SLC6A16
6.49721	-0.415928	0.64888	-0.640993	0.521527	0.898397	ENSG00000063169	-0.0627728	-0.284772	-	BICRA
38.978	0.417051	0.270758	1.54031	0.123484	0.509142	ENSG00000063176	0.162902	0.386098	-	SPHK2
488.772	0.782005	0.14577	5.36464	8.11e-08	3.27e-06	ENSG00000063177	0.7121	0.764236	up	RPL18
46.0106	-0.013207	0.24672	-0.0535305	0.957309	0.99128	ENSG00000063180	-0.0039609	-0.0123824	-	CA11
80.5002	-0.276846	0.195895	-1.41324	0.157586	0.574395	ENSG00000063241	-0.121115	-0.26571	-	ISOC2
41.0474	0.122144	0.268762	0.454469	0.649491	0.939754	ENSG00000063244	0.0359072	0.113193	-	U2AF2
104.496	0.0407374	0.176272	0.231105	0.817233	0.970767	ENSG00000063245	0.0147508	0.0393989	-	EPN1
63.122	-0.270003	0.220252	-1.22588	0.220243	0.675424	ENSG00000063322	-0.10527	-0.256392	-	MED29
5.23016	0.410362	0.695906	0.58968	0.555405	0.9062	ENSG00000063438	0.0573307	0.268359	-	AHRR
0	NA	NA	NA	NA	NA	ENSG00000063515	0	NA	-	GSC2
9.16835	-0.661326	0.536785	-1.23201	0.217944	0.672553	ENSG00000063587	-0.13772	-0.503372	-	ZNF275
17.6558	-0.0398729	0.410421	-0.0971514	0.922606	0.987607	ENSG00000063601	-0.00859154	-0.0336656	-	MTMR1
54.5557	0.400333	0.257102	1.5571	0.119447	0.499245	ENSG00000063660	0.161965	0.373349	-	GPC1
23.4657	-0.326251	0.361437	-0.90265	0.366711	0.820415	ENSG00000063761	-0.0861363	-0.285414	-	ADCK1
153.974	0.22319	0.148522	1.50274	0.132906	0.529655	ENSG00000063854	0.112069	0.217933	-	HAGH
58.5419	-0.0235457	0.225817	-0.104269	0.916956	0.98757	ENSG00000063978	-0.00742267	-0.022302	-	RNF4
4.84067	0.405132	0.80244	0.504875	0.613647	0.932047	ENSG00000064012	0.0484127	0.237561	-	CASP8
37.6377	-0.409272	0.277859	-1.47295	0.140765	0.544077	ENSG00000064042	-0.153556	-0.377493	-	LIMCH1
4.82728	-0.788089	0.781455	-1.00849	0.31322	0.778088	ENSG00000064102	-0.106791	-0.47284	-	INTS13
17.4316	-0.470616	0.392161	-1.20006	0.230116	0.688732	ENSG00000064115	-0.126892	-0.402955	-	TM7SF3
0	NA	NA	NA	NA	NA	ENSG00000064195	0	NA	-	DLX3
7.4388	-1.81949	0.623483	-2.91826	0.00351987	0.0409471	ENSG00000064199	-0.859413	-1.28656	down	SPA17
0.693943	1.55425	2.00696	0.774429	0.438677	NA	ENSG00000064201	0.0713205	0.280269	-	TSPAN32
0.798918	-2.33794	1.92155	-1.21669	0.223721	NA	ENSG00000064205	-0.127615	-0.473786	-	WISP2
0.87802	1.93026	1.82539	1.05745	0.290306	NA	ENSG00000064218	0.106344	0.404759	-	DMRT3
5.01823	0.328347	0.71128	0.461629	0.644348	0.938431	ENSG00000064225	0.044133	0.21157	-	ST3GAL6
20.6021	1.34458	0.388951	3.45693	0.000546	0.00874911	ENSG00000064270	0.929935	1.15496	up	ATP2C2
45.1823	5.36561	0.626396	8.56584	1.07e-17	1.55e-15	ENSG00000064300	5.10605	4.104	up	NGFR
16.5896	1.35486	0.446284	3.03587	0.00239844	0.0300728	ENSG00000064309	0.769864	1.11405	up	CDON
12.7468	-0.0265574	0.451355	-0.0588392	0.95308	0.990755	ENSG00000064313	-0.00530007	-0.0217205	-	TAF2
63.4056	-0.0644553	0.218891	-0.294464	0.768404	0.964509	ENSG00000064393	-0.0208802	-0.0612479	-	HIPK2
35.7174	0.0189735	0.283273	0.0669796	0.946598	0.990331	ENSG00000064419	0.00525576	0.017444	-	TNPO3
0.907575	1.96828	1.86908	1.05307	0.292307	NA	ENSG00000064489	0.105322	0.394974	-	BORCS8-MEF2B
32.5124	0.676485	0.300987	2.24755	0.0246046	0.187467	ENSG00000064490	0.331326	0.615518	-	RFXANK
13.3787	0.59873	0.454328	1.31784	0.187559	0.625719	ENSG00000064545	0.148697	0.488642	-	TMEM161A
10.8776	0.431681	0.506536	0.852221	0.394091	0.837999	ENSG00000064547	0.0855907	0.337254	-	LPAR2
47.4672	-0.299305	0.243839	-1.22747	0.219646	0.674906	ENSG00000064601	-0.11089	-0.281035	-	CTSA
95.111	0.00400045	0.188457	0.0212274	0.983064	0.996061	ENSG00000064607	0.00138818	0.00385093	-	SUGP2
5.5598	-0.180007	0.69583	-0.258694	0.795871	0.968899	ENSG00000064651	-0.0242925	-0.11779	-	SLC12A2
17.7845	-0.165815	0.427863	-0.387543	0.698354	0.948199	ENSG00000064652	-0.0352271	-0.138101	-	SNX24
11.5117	-0.841778	0.488243	-1.7241	0.0846904	0.418835	ENSG00000064655	-0.230255	-0.668426	-	EYA2
61.5077	-0.308389	0.222238	-1.38765	0.165244	0.589124	ENSG00000064666	-0.126301	-0.292601	-	CNN2
26.2618	0.0215194	0.345498	0.0622854	0.950336	0.990603	ENSG00000064687	0.00525146	0.0190356	-	ABCA7
7.26228	0.592237	0.621516	0.952891	0.340645	0.800438	ENSG00000064692	0.0992776	0.41672	-	SNCAIP
14.651	-0.341245	0.430192	-0.793239	0.427639	0.859837	ENSG00000064703	-0.0768564	-0.283878	-	DDX20
6.84274	-0.00234551	0.649367	-0.00361199	0.997118	0.999489	ENSG00000064726	-0.000336	-0.00160793	-	BTBD1
34.6441	-0.966602	0.29158	-3.31505	0.000916	0.0136589	ENSG00000064763	-0.680949	-0.884586	down	FAR2
1.68037	-0.313167	1.26599	-0.24737	0.804622	0.968899	ENSG00000064787	-0.0225167	-0.113949	-	BCAS1
0.13322	-0.850092	3.81695	-0.222715	0.823757	NA	ENSG00000064835	-0.0158341	-0.0502179	-	POU1F1
1.92836	-0.742732	1.163	-0.638635	0.52306	0.898645	ENSG00000064886	-0.0612557	-0.301741	-	CHI3L2
13.9107	0.120204	0.436718	0.275245	0.783128	0.96659	ENSG00000064932	0.0248762	0.0994326	-	SBNO2
22.822	0.131945	0.362178	0.36431	0.715626	0.951096	ENSG00000064933	0.0317154	0.115405	-	PMS1
13.6579	0.435989	0.459381	0.949079	0.34258	0.801339	ENSG00000064961	0.0962952	0.354155	-	HMG20B
3.63632	3.22304	1.24045	2.59828	0.00936908	0.0900588	ENSG00000064989	0.732029	1.37567	-	CALCRL
35.4385	0.0840376	0.277686	0.302635	0.762168	0.963092	ENSG00000064995	0.0238477	0.0775025	-	TAF11
35.4992	-0.47406	0.293773	-1.6137	0.106593	0.474732	ENSG00000064999	-0.181471	-0.433272	-	ANKS1A
149.032	-0.36685	0.155634	-2.35713	0.018417	0.152639	ENSG00000065000	-0.241111	-0.357386	-	AP3D1
25.9829	0.113003	0.356134	0.317305	0.751012	0.960755	ENSG00000065029	0.0273665	0.0992317	-	ZNF76
15.3064	0.237199	0.449755	0.527397	0.597918	0.925417	ENSG00000065054	0.0491997	0.194181	-	SLC9A3R2
56.7493	0.205779	0.223641	0.920128	0.357506	0.81304	ENSG00000065057	0.07305	0.195108	-	NTHL1
14.8379	-0.520049	0.416533	-1.24852	0.211841	0.664502	ENSG00000065060	-0.135712	-0.43717	-	UHRF1BP1
45.159	-0.0613003	0.250034	-0.245168	0.806327	0.968899	ENSG00000065135	-0.0183948	-0.0573761	-	GNAI3
35.1626	0.655509	0.298693	2.19459	0.0281929	0.20753	ENSG00000065150	0.315502	0.59721	-	IPO5
80.6666	-0.564442	0.208673	-2.70491	0.0068322	0.0705469	ENSG00000065154	-0.381864	-0.538808	-	OAT
15.824	0.173169	0.408681	0.423726	0.671766	0.943282	ENSG00000065183	0.0382915	0.146444	-	WDR3
19.9357	-0.478728	0.384144	-1.24622	0.212684	0.665526	ENSG00000065243	-0.133101	-0.412403	-	PKN2
97.4673	0.0964114	0.18441	0.52281	0.601106	0.927134	ENSG00000065268	0.0350364	0.0929538	-	WDR18
4.85149	-0.892732	0.758961	-1.17626	0.239493	0.699991	ENSG00000065308	-0.130884	-0.549651	-	TRAM2
19.6867	0.344743	0.38965	0.884751	0.376291	0.828304	ENSG00000065320	0.0856863	0.295572	-	NTN1
2.33202	-1.20831	1.14647	-1.05394	0.291909	0.754761	ENSG00000065325	-0.111518	-0.502316	-	GLP2R
2.56586	0.698831	1.0155	0.688166	0.491348	0.883642	ENSG00000065328	0.0671741	0.329123	-	MCM10
8.16373	-0.396786	0.570305	-0.695744	0.486589	0.882469	ENSG00000065357	-0.0684217	-0.29269	-	DGKA
3.85049	-0.952435	0.821626	-1.15921	0.246372	0.709004	ENSG00000065361	-0.128253	-0.551059	-	ERBB3
0.561486	2.51678	2.18591	1.15137	0.249581	NA	ENSG00000065371	0.114741	0.415508	-	ROPN1
41.6242	1.33776	0.291204	4.59388	4.35e-06	0.000123	ENSG00000065413	1.14713	1.22462	up	ANKRD44
117.8	0.206556	0.171683	1.20313	0.228927	0.68726	ENSG00000065427	0.0896118	0.200103	-	KARS
9.50171	-0.899961	0.523671	-1.71856	0.0856945	0.421763	ENSG00000065457	-0.231177	-0.692933	-	ADAT1
10.3673	0.00254051	0.50838	0.00499725	0.996013	0.999161	ENSG00000065485	0.000458	0.0019813	-	PDIA5
19.6984	-0.135025	0.374747	-0.360309	0.718616	0.951671	ENSG00000065491	-0.0316565	-0.117043	-	TBC1D22B
173.045	0.252134	0.157776	1.59805	0.110031	0.482236	ENSG00000065518	0.127664	0.24545	-	NDUFB4
25.7484	0.103906	0.346596	0.299792	0.764336	0.963694	ENSG00000065526	0.0256038	0.0918622	-	SPEN
9.89632	0.0323846	0.517585	0.0625687	0.95011	0.990603	ENSG00000065534	0.00574695	0.0250409	-	MYLK
95.666	0.187182	0.180188	1.03881	0.298891	0.761141	ENSG00000065548	0.0760452	0.180764	-	ZC3H15
40.7367	-0.187179	0.267527	-0.699663	0.484138	0.880876	ENSG00000065559	-0.0574011	-0.17358	-	MAP2K4
27.3431	0.451079	0.327381	1.37784	0.168252	0.594522	ENSG00000065600	0.14732	0.403777	-	TMEM206
60.0087	0.213274	0.218352	0.976743	0.328697	0.789666	ENSG00000065609	0.0777399	0.202706	-	SNAP91
8.0653	0.280884	0.595198	0.471917	0.636986	0.937016	ENSG00000065613	0.0450201	0.202572	-	SLK
16.4083	-0.130483	0.418589	-0.31172	0.755253	0.961663	ENSG00000065615	-0.0280104	-0.109509	-	CYB5R4
0.696266	-0.88188	1.95776	-0.450453	0.652384	NA	ENSG00000065618	-0.039585	-0.170815	-	COL17A1
6.74764	-0.0638274	0.638187	-0.100014	0.920333	0.987605	ENSG00000065621	-0.0093174	-0.0441587	-	GSTO2
52.7485	-0.244403	0.231479	-1.05583	0.291045	0.753614	ENSG00000065665	-0.0883442	-0.230873	-	SEC61A2
8.5266	-0.613672	0.588126	-1.04344	0.296747	0.759262	ENSG00000065675	-0.111011	-0.446117	-	PRKCQ
49.7974	-1.03847	0.262658	-3.95372	7.69e-05	0.00161699	ENSG00000065717	-0.829466	-0.965766	down	TLE2
24.7696	-0.0413126	0.327237	-0.126247	0.899537	0.98626	ENSG00000065802	-0.0104726	-0.0369802	-	ASB1
46.4567	0.660356	0.253973	2.60011	0.00931946	0.0896419	ENSG00000065809	0.402058	0.616861	-	FAM107B
6.58903	-0.816697	0.647627	-1.26106	0.207287	0.658805	ENSG00000065833	-0.143854	-0.561631	-	ME1
11.4432	-0.0351453	0.472657	-0.0743568	0.940726	0.989996	ENSG00000065882	-0.00675072	-0.0282515	-	TBC1D1
23.1411	-0.0404063	0.373463	-0.108194	0.913842	0.987253	ENSG00000065883	-0.00934581	-0.0350611	-	CDK13
87.4169	-0.0969091	0.193418	-0.501034	0.616347	0.932418	ENSG00000065911	-0.0342565	-0.0931017	-	MTHFD2
23.3646	-0.391993	0.345108	-1.13585	0.256017	0.720539	ENSG00000065923	-0.113986	-0.346846	-	SLC9A7
8.19803	0.0931502	0.608361	0.153117	0.878306	0.980932	ENSG00000065970	0.0142657	0.0662851	-	FOXJ2
346.447	0.161395	0.113683	1.41969	0.155699	0.571735	ENSG00000065978	0.0876487	0.159146	-	YBX1
32.5929	-0.377219	0.298332	-1.26443	0.206076	0.657	ENSG00000065989	-0.125944	-0.343746	-	PDE4A
6.31214	1.29217	0.731461	1.76656	0.0773022	0.394951	ENSG00000066027	0.251925	0.817989	-	PPP2R5A
65.0516	-0.142398	0.221723	-0.642232	0.520723	0.89826	ENSG00000066032	-0.0478905	-0.135137	-	CTNNA2
23.2143	0.0351815	0.34415	0.102227	0.918576	0.987596	ENSG00000066044	0.00861619	0.031151	-	ELAVL1
0.701436	-2.02912	2.00107	-1.01401	0.310576	NA	ENSG00000066056	-0.0989754	-0.373514	-	TIE1
31.0627	0.0474322	0.295134	0.160714	0.872319	0.980785	ENSG00000066084	0.0128556	0.0433075	-	DIP2B
23.2397	0.189032	0.372455	0.507529	0.611784	0.931982	ENSG00000066117	0.0452942	0.164195	-	SMARCD1
22.2084	0.20196	0.373863	0.540197	0.589061	0.923715	ENSG00000066135	0.0484828	0.175164	-	KDM4A
31.7531	-0.175751	0.303609	-0.578873	0.562675	0.908963	ENSG00000066136	-0.0488811	-0.159654	-	NFYC
3.61257	-0.0955159	0.844601	-0.11309	0.909959	0.986426	ENSG00000066185	-0.0105034	-0.053716	-	ZMYND12
2.85904	0.295569	0.94092	0.314127	0.753424	0.961282	ENSG00000066230	0.0293376	0.150035	-	SLC9A3
16.8902	0.458265	0.417785	1.09689	0.272688	0.736695	ENSG00000066248	0.113923	0.384685	-	NGEF
2.40013	-0.453083	1.05037	-0.431354	0.666211	0.943282	ENSG00000066279	-0.0404712	-0.205506	-	ASPM
6.90623	-0.0287622	0.650998	-0.0441817	0.96476	0.99128	ENSG00000066322	-0.00411373	-0.0196252	-	ELOVL1
2.21738	0.794168	1.19007	0.66733	0.504561	0.891638	ENSG00000066336	0.0642191	0.31223	-	SPI1
6.02235	-0.370414	0.647196	-0.572337	0.567094	0.910887	ENSG00000066379	-0.0554667	-0.254155	-	ZNRD1
60.013	-0.327536	0.244093	-1.34185	0.179644	0.613289	ENSG00000066382	-0.125987	-0.307547	-	MPPED2
1.95094	0.0882653	1.16891	0.075511	0.939808	0.989996	ENSG00000066405	0.00686968	0.0354127	-	CLDN18
6.59938	-0.124466	0.633968	-0.196328	0.844353	0.976025	ENSG00000066422	-0.018351	-0.0864666	-	ZBTB11
13.8749	-0.562286	0.441456	-1.27371	0.202767	0.652918	ENSG00000066427	-0.140999	-0.463568	-	ATXN3
10.914	-0.0874053	0.491782	-0.177732	0.858934	0.978225	ENSG00000066455	-0.0162815	-0.0691357	-	GOLGA5
14.1085	0.285253	0.456743	0.624538	0.532274	0.9001	ENSG00000066468	0.0592634	0.232315	-	FGFR2
31.7517	-0.165676	0.296897	-0.558027	0.576826	0.915977	ENSG00000066557	-0.0465709	-0.151131	-	LRRC40
30.1517	-1.01453	0.306052	-3.31488	0.000917	0.0136589	ENSG00000066583	-0.70578	-0.920578	down	ISOC1
41.3871	2.50518	0.343316	7.29702	2.94e-13	2.77e-11	ENSG00000066629	2.3943	2.22418	up	EML1
28.8706	-0.481283	0.318254	-1.51226	0.130467	0.524221	ENSG00000066651	-0.168299	-0.433395	-	TRMT11
26.2693	0.330431	0.323541	1.02129	0.307116	0.771666	ENSG00000066654	0.0971908	0.296514	-	THUMPD1
24.7149	-0.334475	0.336286	-0.994614	0.319924	0.783498	ENSG00000066697	-0.0951393	-0.297655	-	MSANTD3
25.7212	2.25295	0.388764	5.79517	6.83e-09	3.32e-07	ENSG00000066735	2.09926	1.94054	up	KIF26A
8.28748	-0.804696	0.566809	-1.4197	0.155696	0.571735	ENSG00000066739	-0.170102	-0.596573	-	ATG2B
34.8001	0.0933793	0.313679	0.297691	0.765939	0.963694	ENSG00000066777	0.0245778	0.0843171	-	ARFGEF1
0.130969	0.833024	3.81695	0.218243	0.827239	NA	ENSG00000066813	0.0155135	0.0492078	-	ACSM2B
11.2516	-0.28632	0.490254	-0.584023	0.559205	0.907403	ENSG00000066827	-0.0556298	-0.226847	-	ZFAT
11.7412	-0.226682	0.488782	-0.46377	0.642813	0.938367	ENSG00000066855	-0.0434538	-0.179864	-	MTFR1
18.551	0.640718	0.404235	1.58501	0.112964	0.487502	ENSG00000066923	0.193362	0.543792	-	STAG3
13.3333	0.271299	0.446448	0.607682	0.543398	0.902549	ENSG00000066926	0.0572922	0.222778	-	FECH
48.9531	-0.557101	0.242554	-2.29681	0.0216294	0.171676	ENSG00000066933	-0.310815	-0.523472	-	MYO9A
0.134997	0.833024	3.81695	0.218243	0.827239	NA	ENSG00000067048	0.0155135	0.0492078	-	DDX3Y
179.186	-0.567551	0.15211	-3.73119	0.000191	0.00357034	ENSG00000067057	-0.486384	-0.553556	down	PFKP
53.8772	0.273994	0.233553	1.17316	0.240733	0.700978	ENSG00000067064	0.102052	0.258568	-	IDI1
1.95274	-0.311057	1.12108	-0.277462	0.781426	0.96659	ENSG00000067066	-0.0255546	-0.131222	-	SP100
44.4795	-0.513437	0.249922	-2.05439	0.0399378	0.263288	ENSG00000067082	-0.256937	-0.48066	-	KLF6
23.1311	-0.391796	0.338887	-1.15613	0.24763	0.709862	ENSG00000067113	-0.116109	-0.348083	-	PLPP1
58.7217	1.2768	0.234156	5.45277	4.96e-08	2.07e-06	ENSG00000067141	1.15492	1.20472	up	NEO1
21.011	0.342886	0.361957	0.947311	0.34348	0.801883	ENSG00000067167	0.0914398	0.299926	-	TRAM1
4.95458	-0.652436	0.740703	-0.880834	0.378408	0.828863	ENSG00000067177	-0.0904075	-0.409051	-	PHKA1
9.10932	-2.82858	0.660368	-4.28334	1.84e-05	0.000456	ENSG00000067182	-2.34393	-1.95778	down	TNFRSF1A
31.5218	0.55887	0.300327	1.86087	0.0627626	0.351877	ENSG00000067191	0.233224	0.50872	-	CACNB1
27.73	-0.354532	0.315676	-1.12309	0.2614	0.725111	ENSG00000067208	-0.109149	-0.319738	-	EVI5
37.2247	-0.143922	0.287573	-0.500472	0.616743	0.932418	ENSG00000067221	-0.0409016	-0.131984	-	STOML1
467.442	-0.156536	0.113361	-1.38086	0.167323	0.592994	ENSG00000067225	-0.0843733	-0.154367	-	PKM
22.1832	0.164382	0.36897	0.445515	0.655948	0.941423	ENSG00000067248	0.0393406	0.143069	-	DHX29
20.9975	-0.484499	0.3553	-1.36363	0.172684	0.603488	ENSG00000067334	-0.148598	-0.425835	-	DNTTIP2
16.0086	-0.179674	0.429653	-0.418185	0.675812	0.943975	ENSG00000067365	-0.0381674	-0.149589	-	METTL22
44.0555	-0.0996407	0.257391	-0.387118	0.698669	0.94827	ENSG00000067369	-0.0297881	-0.0929144	-	TP53BP1
80.8712	-0.164393	0.210682	-0.780291	0.43522	0.862734	ENSG00000067445	-0.0582871	-0.156782	-	TRO
15.8648	-0.176135	0.406794	-0.432984	0.665026	0.943282	ENSG00000067533	-0.0391286	-0.149146	-	RRP15
116.694	0.102106	0.170737	0.598028	0.549821	0.904089	ENSG00000067560	0.0390177	0.0989504	-	RHOA
23.0699	-0.0841536	0.342146	-0.245958	0.805715	0.968899	ENSG00000067596	-0.0208356	-0.0746106	-	DHX8
72.5431	0.0303818	0.20709	0.146708	0.883363	0.982599	ENSG00000067606	0.0100504	0.0290208	-	PRKCZ
0.160523	0.833024	3.81695	0.218243	0.827239	NA	ENSG00000067646	0.0155135	0.0492078	-	ZFY
32.7015	0.0763532	0.296605	0.257424	0.796852	0.968899	ENSG00000067704	0.0207489	0.0696546	-	IARS2
264.64	-0.35329	0.129243	-2.73352	0.00626607	0.0655035	ENSG00000067715	-0.265509	-0.346959	-	SYT1
51.5068	0.723155	0.268326	2.69506	0.00703763	0.0722516	ENSG00000067798	0.443499	0.670445	-	NAV3
89.5733	0.212739	0.187368	1.13541	0.256204	0.720539	ENSG00000067829	0.0870986	0.204872	-	IDH3G
52.4026	0.797979	0.24463	3.26198	0.00110636	0.0158942	ENSG00000067836	0.583896	0.748959	up	ROGDI
94.2252	-0.0893496	0.184207	-0.485051	0.62764	0.935578	ENSG00000067840	-0.0323331	-0.0861515	-	PDZD4
21.4018	0.148472	0.371691	0.39945	0.689562	0.947596	ENSG00000067842	0.0351584	0.128964	-	ATP2B3
29.4654	-0.0274752	0.319913	-0.0858835	0.931559	0.989604	ENSG00000067900	-0.0070599	-0.0247124	-	ROCK1
19.438	-0.237577	0.374621	-0.634179	0.525964	0.899142	ENSG00000067955	-0.0578033	-0.206031	-	CBFB
47.9252	-0.450203	0.240995	-1.8681	0.0617484	0.349229	ENSG00000067992	-0.212798	-0.423328	-	PDK3
17.2843	0.177224	0.392302	0.451754	0.651446	0.940107	ENSG00000068001	0.0405672	0.151668	-	HYAL2
41.1879	0.127697	0.30535	0.418199	0.675802	0.943975	ENSG00000068024	0.0346046	0.115895	-	HDAC4
56.2545	-0.0958532	0.221928	-0.431911	0.665806	0.943282	ENSG00000068028	-0.0312454	-0.0909572	-	RASSF1
0.713233	0.30879	2.05091	0.150563	0.880321	NA	ENSG00000068078	0.0128311	0.055005	-	FGFR3
2.53439	0.0154706	1.00224	0.015436	0.987684	0.996794	ENSG00000068079	0.00141864	0.00737085	-	IFI35
6.27848	0.650706	0.660945	0.984508	0.324866	0.786155	ENSG00000068097	0.103549	0.440462	-	HEATR6
29.8347	-0.058686	0.30373	-0.193218	0.846788	0.976676	ENSG00000068120	-0.015651	-0.053306	-	COASY
9.80711	0.104793	0.527316	0.198729	0.842475	0.975626	ENSG00000068137	0.0183704	0.0803727	-	PLEKHH3
19.642	-0.364826	0.380261	-0.95941	0.337352	0.798709	ENSG00000068305	-0.0940806	-0.315159	-	MEF2A
39.306	-0.204942	0.270311	-0.758172	0.448348	0.866427	ENSG00000068308	-0.0632187	-0.189766	-	OTUD5
41.215	-0.323678	0.264864	-1.22205	0.221689	0.676441	ENSG00000068323	-0.114422	-0.300615	-	TFE3
32.1969	0.420657	0.310273	1.35576	0.175175	0.607547	ENSG00000068354	0.141294	0.380613	-	TBC1D25
41.7105	-0.376851	0.258608	-1.45723	0.145053	0.551433	ENSG00000068366	-0.146422	-0.351191	-	ACSL4
9.84422	0.0369865	0.536024	0.0690015	0.944988	0.990331	ENSG00000068383	0.00636079	0.0281598	-	INPP5A
16.053	0.245089	0.410356	0.59726	0.550334	0.904089	ENSG00000068394	0.0553059	0.206929	-	GPKOW
108.645	0.19408	0.185879	1.04412	0.296428	0.759051	ENSG00000068400	0.0778197	0.187018	-	GRIPAP1
28.4315	0.124683	0.31569	0.394953	0.692878	0.94786	ENSG00000068438	0.0329923	0.112429	-	FTSJ1
7.46211	0.874346	0.623591	1.40211	0.160881	0.581379	ENSG00000068489	0.167933	0.613907	-	PRR11
78.5119	-0.0161137	0.198608	-0.0811333	0.935336	0.989996	ENSG00000068615	-0.0054406	-0.0154479	-	REEP1
15.7321	0.46805	0.420975	1.11182	0.266214	0.730152	ENSG00000068650	0.116135	0.392056	-	ATP11A
15.7	-0.0492112	0.412949	-0.11917	0.905141	0.98626	ENSG00000068654	-0.01056	-0.0414795	-	POLR1A
119.413	0.601614	0.173893	3.45969	0.000541	0.00867946	ENSG00000068697	0.491618	0.582351	up	LAPTM4A
7.26824	-0.41743	0.584265	-0.714453	0.474947	0.876929	ENSG00000068724	-0.0705903	-0.304102	-	TTC7A
121.73	0.170361	0.166774	1.02151	0.307015	0.771548	ENSG00000068745	0.0714324	0.165336	-	IP6K2
1.2596	0.673669	1.51635	0.444271	0.656846	NA	ENSG00000068781	0.0404336	0.192093	-	STON1-GTF2A1L
11.8719	-0.741053	0.502524	-1.47466	0.140304	0.54347	ENSG00000068784	-0.178351	-0.581037	-	SRBD1
41.3686	0.424716	0.270317	1.57118	0.116141	0.493489	ENSG00000068796	0.168017	0.393278	-	KIF2A
48.1485	0.119575	0.247319	0.483485	0.628752	0.935578	ENSG00000068831	0.0369887	0.112078	-	RASGRP2
20.405	0.154144	0.359754	0.42847	0.668309	0.943282	ENSG00000068878	0.0374878	0.135034	-	PSME4
7.23597	-0.236297	0.618354	-0.382138	0.702359	0.948691	ENSG00000068885	-0.0361667	-0.166533	-	IFT80
73.9147	-0.0759019	0.206164	-0.368162	0.712752	0.951096	ENSG00000068903	-0.0255547	-0.0725299	-	SIRT2
68.8341	-0.362018	0.220826	-1.63938	0.101134	0.461871	ENSG00000068912	-0.163	-0.343704	-	ERLEC1
68.273	-0.0107405	0.218776	-0.0490938	0.960845	0.99128	ENSG00000068971	-0.0034406	-0.0102062	-	PPP2R5B
1.71014	-0.758285	1.26166	-0.601021	0.547826	0.90336	ENSG00000068976	-0.056923	-0.277304	-	PYGM
0.430589	0.599697	2.45182	0.244593	0.806772	NA	ENSG00000068985	0.0201794	0.0777171	-	PAGE1
0.135708	-0.850092	3.81695	-0.222715	0.823757	NA	ENSG00000069011	-0.0158341	-0.0502179	-	PITX1
8.85742	-2.94013	0.661139	-4.44707	8.71e-06	0.000234	ENSG00000069018	-2.48813	-2.04041	down	TRPC7
29.0466	-1.41783	0.313877	-4.51716	6.27e-06	0.000173	ENSG00000069020	-1.21074	-1.28075	down	MAST4
1.12273	-1.85401	1.67799	-1.1049	0.269202	NA	ENSG00000069122	-0.114302	-0.461747	-	ADGRF5
19.3099	-0.708089	0.372394	-1.90145	0.0572429	0.334313	ENSG00000069188	-0.259831	-0.61507	-	SDK2
15.8891	0.0377613	0.40629	0.0929418	0.92595	0.988081	ENSG00000069248	0.00819931	0.0319954	-	NUP133
203.835	0.0995778	0.14988	0.664384	0.506444	0.892351	ENSG00000069275	0.041091	0.097191	-	NUCKS1
113.143	0.39267	0.175315	2.2398	0.0251041	0.189864	ENSG00000069329	0.241108	0.379897	-	VPS35
47.7654	0.0873467	0.244343	0.357475	0.720736	0.953157	ENSG00000069345	0.026802	0.0819973	-	DNAJA2
3.06644	-2.0423	1.01476	-2.01259	0.0441582	0.281153	ENSG00000069399	-0.341959	-0.983785	-	BCL3
17.2182	-0.640125	0.399541	-1.60215	0.109122	0.48062	ENSG00000069424	-0.196309	-0.545232	-	KCNAB2
1.71332	-0.285	1.20378	-0.236754	0.812848	0.970407	ENSG00000069431	-0.0216276	-0.110097	-	ABCC9
1.44492	-0.254696	1.36073	-0.187176	0.851522	NA	ENSG00000069482	-0.0168683	-0.0839448	-	GAL
1.75793	-0.133656	1.22107	-0.109457	0.91284	0.986936	ENSG00000069493	-0.00993089	-0.0510739	-	CLEC2D
44.3337	-0.146401	0.265994	-0.550391	0.582051	0.919123	ENSG00000069509	-0.0438859	-0.135881	-	FUNDC1
9.67221	-1.16377	0.548677	-2.12105	0.0339178	0.234609	ENSG00000069535	-0.352775	-0.877664	-	MAOB
20.4206	-2.34521	0.42412	-5.52959	3.21e-08	1.37e-06	ENSG00000069667	-2.16301	-1.96623	down	RORA
1.90932	0.0709413	1.21468	0.0584035	0.953427	0.990834	ENSG00000069696	0.00529534	0.0272386	-	DRD4
10.25	-0.500608	0.547344	-0.914613	0.360395	0.815676	ENSG00000069702	-0.093799	-0.377181	-	TGFBR3
5.14032	-1.0203	0.704403	-1.44846	0.147489	0.555886	ENSG00000069764	-0.177665	-0.663682	-	PLA2G10
0.431299	-1.02987	2.38945	-0.431009	0.666462	NA	ENSG00000069812	-0.036313	-0.143017	-	HES2
83.8829	-0.332588	0.202658	-1.64113	0.10077	0.461015	ENSG00000069849	-0.155548	-0.318289	-	ATP1B3
12.6885	-0.344547	0.450959	-0.764031	0.444849	0.866427	ENSG00000069869	-0.074191	-0.281947	-	NEDD4
7.48094	-1.0735	0.588759	-1.82333	0.0682537	0.367308	ENSG00000069943	-0.261669	-0.780378	-	PIGB
35.9859	-0.158173	0.277416	-0.570164	0.568566	0.911385	ENSG00000069956	-0.0464108	-0.145908	-	MAPK6
49.8169	0.171832	0.241817	0.710588	0.47734	0.877869	ENSG00000069966	0.0558766	0.16151	-	GNB5
7.93681	-0.366255	0.587671	-0.623232	0.533132	0.900179	ENSG00000069974	-0.0606591	-0.266042	-	RAB27A
72.0788	0.486007	0.21435	2.26735	0.0233686	0.181135	ENSG00000069998	0.282288	0.462774	-	HDHD5
58.8203	0.136093	0.227806	0.597407	0.550235	0.904089	ENSG00000070010	0.0447782	0.128784	-	UFD1
14.7508	-0.204896	0.435027	-0.470995	0.637644	0.937497	ENSG00000070018	-0.0433566	-0.169822	-	LRP6
1.50613	-1.14929	1.38611	-0.82915	0.40702	NA	ENSG00000070019	-0.0813929	-0.376728	-	GUCY2C
0	NA	NA	NA	NA	NA	ENSG00000070031	0	NA	-	SCT
20.9406	0.021676	0.357772	0.0605859	0.951689	0.990603	ENSG00000070047	0.00516334	0.0190145	-	PHRF1
20.1169	-0.652526	0.368035	-1.773	0.0762292	0.391022	ENSG00000070061	-0.228558	-0.568559	-	ELP1
70.4985	-0.16463	0.202459	-0.813152	0.416131	0.853462	ENSG00000070081	-0.0599699	-0.157568	-	NUCB2
229.565	-0.21359	0.138576	-1.54131	0.12324	0.508428	ENSG00000070087	-0.111222	-0.209196	-	PFN2
4.04813	-1.22076	0.804095	-1.51818	0.128968	0.520375	ENSG00000070159	-0.192709	-0.71918	-	PTPN3
10.3088	-0.469012	0.495873	-0.945831	0.344235	0.80286	ENSG00000070182	-0.0968391	-0.369803	-	SPTB
0.724208	0.305088	1.89013	0.161411	0.87177	NA	ENSG00000070190	0.0139508	0.0619378	-	DAPP1
1.74889	-1.53341	1.29177	-1.18706	0.235205	0.696275	ENSG00000070193	-0.13008	-0.55794	-	FGF10
33.8176	0.507455	0.297593	1.7052	0.0881573	0.428295	ENSG00000070214	0.199832	0.462701	-	SLC44A1
9.6807	0.0695574	0.518136	0.134246	0.893208	0.985756	ENSG00000070269	0.0123538	0.0537769	-	TMEM260
61.5588	0.377555	0.257725	1.46495	0.142933	0.548247	ENSG00000070366	0.147387	0.352019	-	SMG6
23.6431	-0.159528	0.349405	-0.45657	0.64798	0.939346	ENSG00000070367	-0.0397343	-0.140749	-	EXOC5
17.6344	0.373559	0.391259	0.954761	0.339699	0.800438	ENSG00000070371	0.0941462	0.320002	-	CLTCL1
2.08551	-0.512182	1.10237	-0.464617	0.642205	0.938367	ENSG00000070388	-0.0436186	-0.220643	-	FGF22
13.1628	0.0590965	0.450382	0.131214	0.895606	0.98626	ENSG00000070404	0.011836	0.0483749	-	FSTL3
59.3095	-0.371116	0.221153	-1.67809	0.0933286	0.443496	ENSG00000070413	-0.169471	-0.352289	-	DGCR2
24.2617	0.447784	0.363862	1.23064	0.218457	0.673026	ENSG00000070423	0.129059	0.39116	-	RNF126
31.6215	0.0805247	0.315378	0.255328	0.79847	0.968899	ENSG00000070444	0.0210521	0.0726141	-	MNT
19.7946	0.289568	0.368355	0.786112	0.431802	0.861775	ENSG00000070476	0.0734343	0.252181	-	ZXDC
18.8574	-0.448124	0.379727	-1.18012	0.237951	0.69964	ENSG00000070495	-0.123106	-0.387239	-	JMJD6
34.5874	0.0269721	0.280684	0.0960939	0.923446	0.987607	ENSG00000070501	0.00751744	0.024834	-	POLB
1.90041	-1.18837	1.1769	-1.00974	0.312618	0.777728	ENSG00000070526	-0.10528	-0.480342	-	ST6GALNAC1
1.81706	0.350095	1.27128	0.275387	0.783019	0.96659	ENSG00000070540	0.0251054	0.126503	-	WIPI1
0.523874	2.43613	2.5467	0.956583	0.338778	NA	ENSG00000070601	0.086613	0.31639	-	FRMPD1
29.7479	-0.483916	0.29642	-1.63254	0.102566	0.464865	ENSG00000070610	-0.185584	-0.441522	-	GBA2
34.0878	-0.0783448	0.284213	-0.275655	0.782813	0.96659	ENSG00000070614	-0.0218788	-0.0719914	-	NDST1
38.103	0.244811	0.291747	0.839122	0.401401	0.843911	ENSG00000070669	0.0734627	0.223983	-	ASNS
21.0144	-0.738404	0.355947	-2.07448	0.0380352	0.254491	ENSG00000070718	-0.301992	-0.64886	-	AP3M2
2.36001	-1.56215	1.09382	-1.42815	0.153248	0.566363	ENSG00000070729	-0.173979	-0.688591	-	CNGB1
2.01307	1.57825	1.2683	1.24438	0.213358	0.665947	ENSG00000070731	0.139438	0.58533	-	ST6GALNAC2
0.936807	-2.60119	1.8398	-1.41384	0.157408	NA	ENSG00000070748	-0.161597	-0.557615	-	CHAT
234.629	0.501665	0.1422	3.52787	0.000419	0.00698932	ENSG00000070756	0.426287	0.490812	up	PABPC1
16.7527	-0.643571	0.408466	-1.57558	0.115123	0.491851	ENSG00000070759	-0.191902	-0.54441	-	TESK2
75.0371	0.532454	0.211564	2.51676	0.0118441	0.108397	ENSG00000070761	0.338753	0.507601	-	CFAP20
27.0028	-0.0935883	0.313514	-0.298514	0.765311	0.963694	ENSG00000070770	-0.0246428	-0.084502	-	CSNK2A2
9.44431	0.0831184	0.53608	0.155048	0.876783	0.980911	ENSG00000070778	0.0143275	0.0632339	-	PTPN21
66.1912	0.40334	0.216164	1.8659	0.0620551	0.350373	ENSG00000070785	0.200123	0.38374	-	EIF2B3
11.4673	-0.632624	0.475852	-1.32946	0.183698	0.620056	ENSG00000070808	-0.151562	-0.507556	-	CAMK2A
24.8839	0.229117	0.35046	0.653762	0.513265	0.894639	ENSG00000070814	0.05868	0.201971	-	TCOF1
151.593	0.160201	0.156166	1.02584	0.304968	0.768695	ENSG00000070831	0.0693145	0.156041	-	CDC42
9.81882	0.51448	0.54525	0.943566	0.345392	0.803463	ENSG00000070882	0.0974077	0.388167	-	OSBPL3
3.81563	0.457617	0.814196	0.562048	0.574083	0.914957	ENSG00000070886	0.0542869	0.26546	-	EPHA8
3.33059	1.55371	0.997783	1.55717	0.119431	0.499245	ENSG00000070915	0.201862	0.753914	-	SLC12A3
6.72098	0.54712	0.663788	0.824238	0.409804	0.850096	ENSG00000070950	0.0835305	0.369428	-	RAD18
104.13	-0.855895	0.183907	-4.65395	3.26e-06	9.56e-05	ENSG00000070961	-0.747018	-0.82542	down	ATP2B1
0.160523	0.833024	3.81695	0.218243	0.827239	NA	ENSG00000070985	0.0155135	0.0492078	-	TRPM5
33.6223	0.164725	0.287872	0.572217	0.567175	0.910887	ENSG00000071051	0.0472919	0.151038	-	NCK2
176.85	0.645656	0.150343	4.29456	1.75e-05	0.000438	ENSG00000071054	0.570792	0.63009	up	MAP4K4
11.1318	-0.264829	0.501883	-0.527672	0.597727	0.925417	ENSG00000071073	-0.0500045	-0.20761	-	MGAT4A
1298.87	0.772331	0.0904487	8.53888	1.36e-17	1.9e-15	ENSG00000071082	0.744715	0.765482	up	RPL31
123.111	-0.662311	0.181556	-3.64798	0.000264	0.00472325	ENSG00000071127	-0.547053	-0.63929	down	WDR1
12.089	-0.10364	0.479164	-0.216293	0.82876	0.972712	ENSG00000071189	-0.019781	-0.0828378	-	SNX13
0.271415	-1.75512	3.16774	-0.554062	0.579536	NA	ENSG00000071203	-0.0435272	-0.146628	-	MS4A12
11.2984	-0.350822	0.502686	-0.697894	0.485244	0.881404	ENSG00000071205	-0.0679273	-0.274978	-	ARHGAP10
54.711	-0.0939989	0.236486	-0.397482	0.691012	0.947766	ENSG00000071242	-0.0294904	-0.0885873	-	RPS6KA2
12.1701	-0.534797	0.462596	-1.15608	0.247649	0.709862	ENSG00000071243	-0.124211	-0.433486	-	ING3
17.0086	1.03476	0.426068	2.42863	0.0151561	0.131822	ENSG00000071246	0.443183	0.864022	-	VASH1
5.18576	2.0024	0.851504	2.35161	0.0186925	0.154054	ENSG00000071282	0.505032	1.13873	-	LMCD1
84.057	0.201673	0.203689	0.990106	0.322122	0.784212	ENSG00000071462	0.0763452	0.192918	-	BUD23
18.2128	-0.000258	0.382908	-0.000674	0.999462	0.999989	ENSG00000071537	-5.85e-05	-0.000222	-	SEL1L
3.82269	2.18382	1.07347	2.03435	0.0419162	0.27119	ENSG00000071539	0.351812	0.991365	-	TRIP13
415.162	-0.201431	0.118659	-1.69756	0.08959	0.433441	ENSG00000071553	-0.11541	-0.198375	-	ATP6AP1
17.5384	0.760009	0.405216	1.87556	0.0607152	0.345855	ENSG00000071564	0.258765	0.644488	-	TCF3
80.1387	-0.943205	0.206756	-4.56193	5.07e-06	0.000142	ENSG00000071575	-0.810494	-0.901185	down	TRIB2
29.0594	0.462743	0.322242	1.43601	0.151	0.561237	ENSG00000071626	0.155988	0.415541	-	DAZAP1
26.5727	0.0526378	0.329371	0.159813	0.873028	0.980907	ENSG00000071655	0.0133042	0.0470605	-	MBD3
22.4238	-0.0565299	0.340697	-0.165924	0.868216	0.979456	ENSG00000071794	-0.0139727	-0.0501648	-	HLTF
60.402	0.245172	0.221922	1.10477	0.269261	0.733459	ENSG00000071859	0.0918094	0.232649	-	FAM50A
35.2546	-0.270339	0.296258	-0.91251	0.3615	0.816552	ENSG00000071889	-0.0817912	-0.246658	-	FAM3A
44.7955	0.541641	0.262751	2.06142	0.0392627	0.260154	ENSG00000071894	0.265004	0.503611	-	CPSF1
14.314	-1.3191	0.451138	-2.92395	0.00345626	0.040338	ENSG00000071909	-0.70675	-1.08022	down	MYO3B
3.96822	-0.290705	0.827309	-0.351387	0.725298	0.954611	ENSG00000071967	-0.0331127	-0.166191	-	CYBRD1
1.42591	-1.4662	1.48938	-0.984431	0.324904	NA	ENSG00000071991	-0.0997715	-0.433709	-	CDH19
18.8251	0.124015	0.373653	0.331897	0.739967	0.959256	ENSG00000071994	0.0290594	0.107592	-	PDCD2
41.1053	-0.781813	0.258894	-3.01982	0.00252927	0.0313035	ENSG00000072041	-0.533353	-0.72851	down	SLC6A15
110.683	0.190854	0.184094	1.03672	0.299867	0.762663	ENSG00000072042	0.0767254	0.184035	-	RDH11
25.8484	-0.0169326	0.320855	-0.0527735	0.957912	0.99128	ENSG00000072062	-0.00433987	-0.0152206	-	PRKACA
164.576	-0.115061	0.152223	-0.75587	0.449727	0.866454	ENSG00000072071	-0.0477827	-0.112216	-	ADGRL1
1.39822	-1.51281	1.49796	-1.00992	0.312534	NA	ENSG00000072080	-0.103031	-0.446819	-	SPP2
33.0667	-0.207994	0.288781	-0.720249	0.471372	0.875635	ENSG00000072110	-0.0612131	-0.190616	-	ACTN1
13.5955	0.0189643	0.465793	0.040714	0.967524	0.991885	ENSG00000072121	0.00368606	0.0153295	-	ZFYVE26
6.14725	-1.05094	0.666284	-1.57732	0.114722	0.491685	ENSG00000072133	-0.203786	-0.710815	-	RPS6KA6
68.0233	0.171482	0.223	0.768977	0.441907	0.865033	ENSG00000072134	0.0589081	0.162637	-	EPN2
18.2213	-0.685604	0.375874	-1.82402	0.0681485	0.367183	ENSG00000072135	-0.241609	-0.594043	-	PTPN18
1.3963	-0.889116	1.39602	-0.636892	0.524195	NA	ENSG00000072163	-0.0601184	-0.286335	-	LIMS2
10.5356	-3.4493	0.658242	-5.24017	1.6e-07	6.13e-06	ENSG00000072182	-3.08369	-2.43187	down	ASIC4
49.558	0.344316	0.26031	1.32272	0.18593	0.623186	ENSG00000072195	0.127093	0.320579	-	SPEG
8.85528	2.24191	0.665005	3.37127	0.000748	0.0114444	ENSG00000072201	1.3826	1.53652	up	LNX1
20.6582	0.0669721	0.382849	0.174931	0.861134	0.978341	ENSG00000072210	0.0152513	0.0577208	-	ALDH3A2
24.7204	-0.0121055	0.32982	-0.0367033	0.970722	0.993245	ENSG00000072274	-0.00304663	-0.0108184	-	TFRC
7.51839	0.0873686	0.592612	0.14743	0.882793	0.98224	ENSG00000072310	0.0137165	0.0630962	-	SREBF1
15.8632	-1.26901	0.448801	-2.82756	0.00469042	0.0515515	ENSG00000072315	-0.648666	-1.04144	-	TRPC5
48.1099	0.19172	0.253535	0.756189	0.449536	0.866427	ENSG00000072364	0.0613067	0.179143	-	AFF4
41.5592	0.159224	0.266953	0.596449	0.550875	0.904089	ENSG00000072401	0.0479846	0.147717	-	UBE2D1
7.0836	0.0761394	0.602439	0.126385	0.899427	0.98626	ENSG00000072415	0.0117595	0.0545427	-	MPP5
4.18414	-0.124388	0.788224	-0.157808	0.874608	0.980911	ENSG00000072422	-0.0147141	-0.0741146	-	RHOBTB1
22.6103	0.280264	0.365999	0.765752	0.443824	0.866134	ENSG00000072501	0.0711054	0.244436	-	SMC1A
159.936	0.811555	0.156501	5.18562	2.15e-07	8.08e-06	ENSG00000072506	0.731562	0.790375	up	HSD17B10
31.0128	-0.022105	0.308631	-0.0716227	0.942902	0.990045	ENSG00000072518	-0.00580987	-0.0200232	-	MARK2
1.12482	-1.02874	1.5144	-0.679305	0.496944	NA	ENSG00000072571	-0.0640455	-0.296377	-	HMMR
35.3924	-0.0224123	0.299031	-0.0749496	0.940255	0.989996	ENSG00000072609	-0.0060084	-0.0204185	-	CHFR
7.15159	-0.888196	0.604012	-1.47049	0.141428	0.545318	ENSG00000072657	-0.180498	-0.636632	-	TRHDE
16.3001	-0.263999	0.426128	-0.619529	0.535568	0.901297	ENSG00000072682	-0.058022	-0.220191	-	P4HA2
0.268928	-1.74436	2.93806	-0.593712	0.552704	NA	ENSG00000072694	-0.0481144	-0.16753	-	FCGR2B
12.4533	0.0553182	0.46906	0.117934	0.90612	0.98626	ENSG00000072736	0.0107059	0.0446146	-	NFATC3
26.9149	0.352239	0.322833	1.09109	0.275233	0.73939	ENSG00000072756	0.105833	0.316211	-	TRNT1
151.052	0.022002	0.182783	0.120372	0.904188	0.98626	ENSG00000072778	0.00777524	0.0212268	-	ACADVL
20.5881	-0.104324	0.379705	-0.27475	0.783508	0.96659	ENSG00000072786	-0.0240473	-0.0901052	-	STK10
54.4182	0.299868	0.244278	1.22757	0.219608	0.674906	ENSG00000072803	0.110997	0.281499	-	FBXW11
21.5566	-0.371884	0.349978	-1.06259	0.287966	0.750993	ENSG00000072818	-0.104802	-0.328032	-	ACAP1
578.176	0.149226	0.10384	1.43708	0.150695	0.561093	ENSG00000072832	0.0842766	0.147486	-	CRMP1
2.91045	1.30384	1.03829	1.25575	0.209207	0.66196	ENSG00000072840	0.142902	0.60353	-	EVC
15.5391	0.28106	0.411908	0.682336	0.495027	0.885894	ENSG00000072849	0.0641516	0.237065	-	DERL2
3.52466	0.510331	0.931274	0.547993	0.583697	0.920228	ENSG00000072858	0.0525371	0.261809	-	SIDT1
13.3928	0.932526	0.466247	2.00007	0.0454927	0.286972	ENSG00000072864	0.301499	0.753835	-	NDE1
2.08744	-0.884525	1.19617	-0.739463	0.459626	0.870303	ENSG00000072952	-0.0721136	-0.347327	-	MRVI1
32.8552	0.137172	0.287804	0.476618	0.633634	0.935817	ENSG00000072954	0.0388372	0.125784	-	TMEM38A
83.3536	-0.169659	0.196259	-0.864466	0.387332	0.834648	ENSG00000072958	-0.0634693	-0.162801	-	AP1M1
20.2965	-1.84615	0.381816	-4.83519	1.33e-06	4.23e-05	ENSG00000073008	-1.64589	-1.5954	down	PVR
22.9895	0.249199	0.340664	0.731508	0.464469	0.873931	ENSG00000073050	0.0660566	0.221132	-	XRCC1
33.9526	0.127678	0.298796	0.427309	0.669154	0.943282	ENSG00000073060	0.0351089	0.116335	-	SCARB1
0.135068	-0.850092	3.81695	-0.222715	0.823757	NA	ENSG00000073067	-0.0158341	-0.0502179	-	CYP2W1
6.37087	0.818074	0.670295	1.22047	0.222287	0.677316	ENSG00000073111	0.13751	0.548745	-	MCM2
5.58468	-0.314936	0.701516	-0.448936	0.653478	0.940376	ENSG00000073146	-0.0428606	-0.204899	-	MOV10L1
5.82524	-1.87275	0.721837	-2.59442	0.00947506	0.0908946	ENSG00000073150	-0.644352	-1.20929	-	PANX2
12.9795	0.408685	0.478544	0.854019	0.393095	0.837757	ENSG00000073169	0.0852355	0.32696	-	SELENOO
4.93787	-1.16475	0.875495	-1.33039	0.183391	0.619751	ENSG00000073282	-0.156286	-0.638586	-	TP63
9.71798	1.40272	0.577669	2.42825	0.0151719	0.131864	ENSG00000073331	0.493825	1.03117	-	ALPK1
4.77659	-0.797497	0.802838	-0.993347	0.320541	0.783653	ENSG00000073350	-0.104726	-0.468693	-	LLGL2
15.2681	-1.25374	0.445124	-2.81661	0.00485327	0.053097	ENSG00000073417	-0.639548	-1.03211	-	PDE8A
46.5879	0.485586	0.249416	1.94689	0.0515478	0.311723	ENSG00000073464	0.232938	0.454693	-	CLCN4
14.569	0.303794	0.423406	0.717501	0.473065	0.876574	ENSG00000073536	0.0682775	0.254052	-	NLE1
89.0242	0.467289	0.194487	2.40268	0.0162755	0.139094	ENSG00000073578	0.294348	0.448717	-	SDHA
8.74592	0.262774	0.566446	0.4639	0.64272	0.938367	ENSG00000073584	0.0440916	0.194514	-	SMARCE1
1.01444	0.139105	1.70133	0.0817621	0.934836	NA	ENSG00000073598	0.00715764	0.0332265	-	FNDC8
4.94733	0.275673	0.744787	0.370137	0.71128	0.950496	ENSG00000073605	0.0350366	0.171524	-	GSDMB
31.2375	0.127384	0.326134	0.390587	0.696103	0.948139	ENSG00000073614	0.0329849	0.114138	-	KDM5A
22.0547	0.612567	0.367617	1.66632	0.0956501	0.449904	ENSG00000073670	0.205475	0.533785	-	ADAM11
28.9766	0.0151407	0.319625	0.0473701	0.962218	0.99128	ENSG00000073711	0.00388994	0.0136217	-	PPP2R3A
11.0167	-0.133752	0.48714	-0.274567	0.783649	0.96659	ENSG00000073712	-0.0252606	-0.106226	-	FERMT2
1.89183	-2.23413	1.39664	-1.59965	0.109677	0.481678	ENSG00000073734	-0.208439	-0.747751	-	ABCB11
0.404991	2.05662	2.77804	0.740311	0.459111	NA	ENSG00000073737	0.0624519	0.232922	-	DHRS9
0.935837	2.04649	3.72957	0.548721	0.583197	NA	ENSG00000073754	0.0403132	0.1102	-	CD5L
0.450892	0.653752	2.56021	0.255351	0.798452	NA	ENSG00000073756	0.020857	0.0719285	-	PTGS2
51.3528	0.593659	0.248476	2.3892	0.016885	0.143	ENSG00000073792	0.339057	0.556159	-	IGF2BP2
241.787	0.326454	0.139835	2.33455	0.0195667	0.159335	ENSG00000073803	0.217536	0.319621	-	MAP3K13
24.5416	-0.885565	0.340485	-2.60089	0.00929809	0.0896168	ENSG00000073849	-0.467601	-0.786205	-	ST6GAL1
0.691388	0.252792	1.98111	0.127601	0.898465	NA	ENSG00000073861	0.0109312	0.0478666	-	TBX21
50.0109	0.19713	0.240009	0.821343	0.411451	0.851112	ENSG00000073910	0.0658801	0.185453	-	FRY
209.891	-0.332911	0.14714	-2.26254	0.0236639	0.182505	ENSG00000073921	-0.214768	-0.325219	-	PICALM
61.8092	-0.245688	0.2319	-1.05945	0.289394	0.75188	ENSG00000073969	-0.0888156	-0.232049	-	NSF
10.4262	1.30288	0.547169	2.38112	0.0172601	0.145342	ENSG00000074047	0.461549	0.983724	-	GLI2
70.4859	0.0963344	0.217597	0.442718	0.65797	0.942363	ENSG00000074054	0.0317751	0.0915936	-	CLASP1
86.6681	0.198539	0.190117	1.0443	0.296346	0.759051	ENSG00000074071	0.0787749	0.190987	-	MRPS34
5.54995	0.109488	0.679151	0.161213	0.871926	0.980542	ENSG00000074181	0.0150621	0.0728377	-	NOTCH3
58.841	0.313504	0.229331	1.36704	0.171614	0.601949	ENSG00000074201	0.125555	0.296477	-	CLNS1A
61.3864	-0.542957	0.238366	-2.27782	0.022737	0.177972	ENSG00000074211	-0.303106	-0.51128	-	PPP2R2C
5.63526	1.24292	0.757446	1.64093	0.100811	0.461015	ENSG00000074219	0.22006	0.766169	-	TEAD2
36.3962	-0.368393	0.28208	-1.30598	0.191558	0.633019	ENSG00000074266	-0.129089	-0.338935	-	EED
8.92109	0.228065	0.55843	0.408404	0.682977	0.945694	ENSG00000074276	0.0385457	0.170146	-	CDHR2
179.682	0.461844	0.145874	3.16605	0.00154526	0.0208734	ENSG00000074317	0.373325	0.451338	up	SNCB
145.279	0.284981	0.151502	1.88103	0.0599672	0.343477	ENSG00000074319	0.160708	0.278003	-	TSG101
18.0794	0.159459	0.379362	0.420334	0.674241	0.943975	ENSG00000074356	0.0372872	0.13779	-	NCBP3
6.9016	0.472434	0.623003	0.758316	0.448262	0.866427	ENSG00000074370	0.0757341	0.331788	-	ATP2A3
21.6796	-0.682006	0.350762	-1.94436	0.0518522	0.313035	ENSG00000074410	-0.266128	-0.601299	-	CA12
166.182	0.198496	0.150354	1.3202	0.18677	0.624794	ENSG00000074416	0.0940832	0.193705	-	MGLL
14.279	-3.00824	0.531686	-5.65792	1.53e-08	7.01e-07	ENSG00000074527	-2.75572	-2.33172	down	NTN4
52.7838	0.554993	0.25928	2.14052	0.0323129	0.226831	ENSG00000074582	0.282251	0.516937	-	BCS1L
24.1759	1.79583	0.384487	4.67072	3e-06	8.87e-05	ENSG00000074590	1.57808	1.54877	up	NUAK1
32.2584	-0.235004	0.299679	-0.784184	0.432932	0.861775	ENSG00000074603	-0.068509	-0.213971	-	DPP8
2.72973	-0.127442	0.989816	-0.128753	0.897553	0.98626	ENSG00000074621	-0.0118665	-0.0613839	-	SLC24A1
38.3434	-0.0159381	0.268269	-0.0594107	0.952625	0.990668	ENSG00000074657	-0.00455802	-0.0147759	-	ZNF532
1.29255	-0.585027	1.548	-0.377924	0.705487	NA	ENSG00000074660	-0.0340697	-0.161674	-	SCARF1
11.3893	-0.410143	0.524809	-0.78151	0.434503	0.862535	ENSG00000074695	-0.0776102	-0.315241	-	LMAN1
161.425	-0.118323	0.147505	-0.802162	0.422459	0.855789	ENSG00000074696	-0.0503144	-0.115574	-	HACD3
8.35027	-0.131843	0.580878	-0.226973	0.820445	0.97174	ENSG00000074706	-0.0211717	-0.0963563	-	IPCEF1
15.9818	-0.00358723	0.419436	-0.0085525	0.993176	0.998335	ENSG00000074755	-0.000759	-0.0030084	-	ZZEF1
0.698948	-2.02426	2.0029	-1.01066	0.312178	NA	ENSG00000074771	-0.0985381	-0.37227	-	NOX3
620.943	-0.531987	0.109361	-4.8645	1.15e-06	3.69e-05	ENSG00000074800	-0.493875	-0.525122	down	ENO1
4.93277	-0.539486	0.752246	-0.717166	0.473271	0.876574	ENSG00000074803	-0.0711635	-0.333444	-	SLC12A1
193.808	-0.181496	0.144187	-1.25876	0.208118	0.659927	ENSG00000074842	-0.0860981	-0.177462	-	MYDGF
8.37221	-0.140418	0.575781	-0.243874	0.807328	0.968935	ENSG00000074855	-0.0227587	-0.103004	-	ANO8
12.0775	-0.371122	0.466166	-0.796116	0.425965	0.858272	ENSG00000074935	-0.0782036	-0.299868	-	TUBE1
33.0424	0.0263822	0.286887	0.0919602	0.92673	0.988456	ENSG00000074964	0.00725671	0.0242038	-	ARHGEF10L
1.90013	-0.0268876	1.23176	-0.0218286	0.982585	0.995981	ENSG00000074966	-0.00197611	-0.010063	-	TXK
4.47907	-2.79581	0.916499	-3.05054	0.00228434	0.0289839	ENSG00000075035	-1.22124	-1.52664	down	WSCD2
197.944	0.131306	0.141294	0.929312	0.352727	0.80989	ENSG00000075043	0.0583666	0.128502	-	KCNQ2
1.23448	-1.32002	1.44073	-0.916215	0.359554	NA	ENSG00000075073	-0.0915046	-0.412786	-	TACR2
39.2337	-0.0411435	0.287416	-0.143149	0.886172	0.983782	ENSG00000075089	-0.0113236	-0.0377378	-	ACTR6
17.0595	-0.494404	0.423021	-1.16875	0.242506	0.70342	ENSG00000075131	-0.124264	-0.413578	-	TIPIN
100.279	-0.362167	0.177596	-2.03928	0.0414223	0.269525	ENSG00000075142	-0.20619	-0.350091	-	SRI
108.197	-0.363155	0.534065	-0.679982	0.496516	0.886355	ENSG00000075151	-0.0663715	-0.277102	-	EIF4G3
4.60694	1.08722	0.784065	1.38665	0.16555	0.590067	ENSG00000075188	0.16641	0.653693	-	NUP37
55.8916	-0.186405	0.236358	-0.788656	0.430313	0.861709	ENSG00000075213	-0.0623594	-0.175671	-	SEMA3A
4.02771	0.594608	0.813268	0.731133	0.464698	0.873931	ENSG00000075218	0.0726191	0.345757	-	GTSE1
13.2388	0.316896	0.452711	0.699997	0.483929	0.880729	ENSG00000075223	0.0671937	0.258899	-	SEMA3C
8.32139	0.23675	0.570017	0.415337	0.677895	0.94431	ENSG00000075234	0.0392825	0.174666	-	TTC38
56.2129	0.0829786	0.224688	0.369307	0.711899	0.950859	ENSG00000075239	0.026686	0.0786378	-	ACAT1
45.3558	-0.245601	0.264675	-0.927933	0.353443	0.810486	ENSG00000075240	-0.0797717	-0.228153	-	GRAMD4
12.7098	0.159182	0.46065	0.34556	0.729674	0.955515	ENSG00000075275	0.0317068	0.12923	-	CELSR1
1.01167	1.02803	1.69269	0.607338	0.543627	NA	ENSG00000075290	0.0557682	0.250682	-	WNT8B
57.6715	0.0565441	0.237546	0.238034	0.811855	0.969962	ENSG00000075292	0.0174488	0.0532618	-	ZNF638
5.11075	-1.19139	0.765651	-1.55605	0.119696	0.499995	ENSG00000075303	-0.200587	-0.730013	-	SLC25A40
38.4963	-0.129028	0.274184	-0.470588	0.637935	0.937701	ENSG00000075336	-0.0375705	-0.119237	-	TIMM21
103.699	0.74818	0.19134	3.91021	9.22e-05	0.00190715	ENSG00000075340	0.624833	0.719396	up	ADD2
48.9405	-0.884686	0.299722	-2.95169	0.00316043	0.0374651	ENSG00000075391	-0.561264	-0.805848	down	RASAL2
23.5179	-0.116407	0.356365	-0.32665	0.743933	0.959256	ENSG00000075399	-0.0282012	-0.10219	-	VPS9D1
14.4411	0.00228292	0.451242	0.0050592	0.995963	0.999161	ENSG00000075407	0.000455	0.00186766	-	ZNF37A
112.921	0.243893	0.181858	1.34112	0.179881	0.613289	ENSG00000075413	0.107566	0.235389	-	MARK3
208.985	-0.235745	0.150945	-1.56179	0.118337	0.498014	ENSG00000075415	-0.119844	-0.230012	-	SLC25A3
24.8028	0.123841	0.337539	0.366894	0.713698	0.951096	ENSG00000075420	0.0312635	0.110117	-	FNDC3B
7.10572	1.67051	0.68826	2.42715	0.0152178	0.132102	ENSG00000075426	0.52258	1.10936	-	FOSL2
2.49388	1.94162	1.20417	1.61242	0.106871	0.474966	ENSG00000075429	0.213908	0.77713	-	CACNG5
18.6451	-0.486898	0.376624	-1.2928	0.196082	0.641023	ENSG00000075461	-0.139559	-0.42163	-	CACNG4
27.1681	0.265982	0.380641	0.698773	0.484694	0.881349	ENSG00000075539	0.0646988	0.229668	-	FRYL
28.4851	0.734121	0.319667	2.29652	0.0216463	0.171676	ENSG00000075568	0.354211	0.660481	-	TMEM131
236.453	0.109297	0.152727	0.715638	0.474215	0.876831	ENSG00000075618	0.0450173	0.106578	-	FSCN1
3175.45	-0.0458635	0.0833661	-0.550146	0.582219	0.919125	ENSG00000075624	-0.0257275	-0.0455176	-	ACTB
6.15305	0.460931	0.688323	0.669643	0.503085	0.890875	ENSG00000075643	0.0659304	0.303388	-	MOCOS
6.79697	-0.412632	0.676056	-0.610351	0.541629	0.902449	ENSG00000075651	-0.0595179	-0.275087	-	PLD1
4.77267	-0.980427	0.743543	-1.31859	0.187307	0.625462	ENSG00000075673	-0.154047	-0.61252	-	ATP12A
4.80071	0.208727	0.728857	0.286376	0.77459	0.966091	ENSG00000075702	0.0269334	0.132004	-	WDR62
33.2242	-0.134662	0.327779	-0.410832	0.681195	0.945694	ENSG00000075711	-0.0348326	-0.120539	-	DLG1
298.132	-0.0961905	0.122595	-0.78462	0.432677	0.861775	ENSG00000075785	-0.0448175	-0.0946354	-	RAB7A
31.4438	1.68808	0.343289	4.91737	8.77e-07	2.9e-05	ENSG00000075790	1.50851	1.49654	up	BCAP29
8.03516	-0.322113	0.581301	-0.554125	0.579494	0.917004	ENSG00000075826	-0.0533568	-0.235426	-	SEC31B
25.6189	0.328068	0.326392	1.00514	0.314832	0.779012	ENSG00000075856	0.0955066	0.293821	-	SART3
5.97457	1.19833	0.727169	1.64794	0.0993657	0.457913	ENSG00000075884	0.221215	0.762362	-	ARHGAP15
0.134997	0.833024	3.81695	0.218243	0.827239	NA	ENSG00000075886	0.0155135	0.0492078	-	TUBA3D
2.10658	0.674083	1.1725	0.57491	0.565352	0.910392	ENSG00000075891	0.0545466	0.269649	-	PAX2
99.306	0.103969	0.185061	0.561811	0.574245	0.914957	ENSG00000075914	0.037916	0.100216	-	EXOSC7
86.1237	0.0104611	0.184842	0.0565949	0.954868	0.99128	ENSG00000075945	0.00366937	0.0100846	-	KIFAP3
25.412	0.0660489	0.33244	0.198679	0.842514	0.975626	ENSG00000075975	0.0166239	0.0589357	-	MKRN2
10.8701	0.671505	0.53512	1.25487	0.209527	0.662011	ENSG00000076003	0.141276	0.511695	-	MCM6
48.5282	-0.806452	0.244005	-3.30507	0.00095	0.0140441	ENSG00000076043	-0.595174	-0.757177	down	REXO2
12.45	-0.27977	0.463548	-0.60354	0.546149	0.902816	ENSG00000076053	-0.0572122	-0.226575	-	RBM7
16.4996	-0.117921	0.405431	-0.290854	0.771163	0.965975	ENSG00000076067	-0.0259072	-0.0999667	-	RBMS2
16.3495	-0.297703	0.404788	-0.735454	0.462063	0.872058	ENSG00000076108	-0.0695764	-0.252431	-	BAZ2A
20.5304	0.242427	0.359003	0.675279	0.499499	0.88808	ENSG00000076201	0.0612776	0.212459	-	PTPN23
20.9365	-0.0945053	0.375222	-0.251865	0.801145	0.968899	ENSG00000076242	-0.0219379	-0.0818944	-	MLH1
18.7839	0.155695	0.373496	0.416859	0.676781	0.943975	ENSG00000076248	0.0368103	0.135076	-	UNG
1.66265	-1.30052	1.27955	-1.01639	0.309445	0.77413	ENSG00000076258	-0.105513	-0.473538	-	FMO4
26.1487	0.35184	0.322954	1.08944	0.275959	0.740369	ENSG00000076321	0.105635	0.315843	-	KLHL20
4.55619	-0.580258	0.775164	-0.748561	0.454122	0.868568	ENSG00000076344	-0.0746796	-0.351133	-	RGS11
2.50661	0.997105	1.08857	0.915978	0.359679	0.814864	ENSG00000076351	0.0935723	0.435291	-	SLC46A1
74.5879	1.28185	0.252779	5.07103	3.96e-07	1.39e-05	ENSG00000076356	1.13658	1.1982	up	PLXNA2
1.60088	1.87794	1.48187	1.26728	0.205054	0.655996	ENSG00000076382	0.141115	0.575207	-	SPAG5
8.06926	-0.0432922	0.560398	-0.0772525	0.938423	0.989996	ENSG00000076513	-0.00714871	-0.0322122	-	ANKRD13A
54.2094	-0.104436	0.228439	-0.457174	0.647546	0.939346	ENSG00000076554	-0.0336222	-0.0988032	-	TPD52
11.7072	0.0221596	0.487094	0.0454934	0.963714	0.99128	ENSG00000076555	0.00414652	0.0176	-	ACACB
49.088	0.0483032	0.267782	0.180382	0.856852	0.978225	ENSG00000076604	0.0138853	0.0447904	-	TRAF4
15.2277	0.188914	0.413718	0.456625	0.647941	0.939346	ENSG00000076641	0.041535	0.159163	-	PAG1
14.2787	0.304005	0.438858	0.692718	0.488487	0.882519	ENSG00000076650	0.0660585	0.251096	-	GPATCH1
1.01463	1.04117	1.69278	0.615065	0.538512	NA	ENSG00000076662	0.056548	0.254057	-	ICAM3
18.8533	0.346146	0.379443	0.912248	0.361638	0.816706	ENSG00000076685	0.0883662	0.299084	-	NT5C2
6.15374	0.207909	0.673331	0.308777	0.757491	0.962103	ENSG00000076706	0.0290932	0.139027	-	MCAM
22.5461	1.51186	0.384468	3.93235	8.41e-05	0.0017549	ENSG00000076716	1.18725	1.30312	up	GPC4
2.84383	-0.566311	0.972277	-0.582459	0.560258	0.907403	ENSG00000076770	-0.0559982	-0.27852	-	MBNL3
21.6794	0.384404	0.366807	1.04797	0.294651	0.757206	ENSG00000076826	0.104266	0.335166	-	CAMSAP3
55.0784	-0.425758	0.232364	-1.83229	0.0669089	0.363372	ENSG00000076864	-0.201866	-0.402029	-	RAP1GAP
32.1543	0.437938	0.313523	1.39683	0.162465	0.585199	ENSG00000076924	0.148237	0.395414	-	XAB2
5.48618	0.215945	0.702588	0.307357	0.758572	0.962622	ENSG00000076928	0.0289592	0.140248	-	ARHGEF1
9.31527	3.60681	0.848869	4.24896	2.15e-05	0.000518	ENSG00000076944	2.89953	2.20676	up	STXBP2
29.47	0.271272	0.305847	0.886952	0.375105	0.827648	ENSG00000076984	0.0799398	0.246115	-	MAP2K7
3.16794	0.810206	0.937981	0.863777	0.38771	0.835183	ENSG00000077009	0.0877787	0.413631	-	NMRK2
39.5113	0.0201868	0.275728	0.0732129	0.941637	0.990045	ENSG00000077044	0.0056828	0.0186392	-	DGKD
44.8938	1.80517	0.323061	5.58771	2.3e-08	1.01e-06	ENSG00000077063	1.67406	1.62092	up	CTTNBP2
139.433	0.400656	0.154064	2.60058	0.00930651	0.0896377	ENSG00000077080	0.283783	0.39052	-	ACTL6B
8.66787	-0.494071	0.549263	-0.899516	0.368378	0.822119	ENSG00000077092	-0.0919525	-0.371677	-	RARB
52.0333	0.474875	0.241561	1.96586	0.0493146	0.303468	ENSG00000077097	0.23317	0.446365	-	TOP2B
49.4897	-1.00936	0.24093	-4.18941	2.8e-05	0.00066	ENSG00000077147	-0.833429	-0.949219	down	TM9SF3
2.23915	-0.66334	1.08363	-0.612146	0.540441	0.902449	ENSG00000077150	-0.058745	-0.291414	-	NFKB2
63.9791	0.318913	0.23107	1.38016	0.167538	0.593179	ENSG00000077152	0.127824	0.301307	-	UBE2T
29.3295	-0.356993	0.304703	-1.17161	0.241353	0.701009	ENSG00000077157	-0.114142	-0.324146	-	PPP1R12B
19.5289	-0.50247	0.373282	-1.34609	0.178274	0.611975	ENSG00000077232	-0.147652	-0.436214	-	DNAJC10
22.5721	-0.548864	0.34614	-1.58567	0.112814	0.487416	ENSG00000077235	-0.186294	-0.485458	-	GTF3C1
2.34904	0.184501	1.03071	0.179004	0.857935	0.978225	ENSG00000077238	0.0164879	0.0855052	-	IL4R
27.5052	-0.229297	0.344426	-0.665736	0.50558	0.892324	ENSG00000077254	-0.059569	-0.203019	-	USP33
253.611	-0.174393	0.128168	-1.36066	0.173621	0.604846	ENSG00000077264	-0.0890756	-0.171316	-	PAK3
0.744636	0.356069	1.94637	0.182941	0.854845	NA	ENSG00000077274	0.0157519	0.0687074	-	CAPN6
363.938	-0.412832	0.145774	-2.832	0.00462572	0.0509576	ENSG00000077279	-0.312794	-0.403463	-	DCX
31.7314	0.127362	0.29943	0.425349	0.670582	0.943282	ENSG00000077312	0.0349679	0.115994	-	SNRPA
3.01932	-0.344688	0.977085	-0.352771	0.72426	0.954231	ENSG00000077327	-0.0329846	-0.169234	-	SPAG6
22.0576	0.263187	0.356491	0.738271	0.46035	0.870561	ENSG00000077348	0.0676717	0.231084	-	EXOSC5
285.518	0.0797213	0.124324	0.641239	0.521367	0.898397	ENSG00000077380	0.0361931	0.0783963	-	DYNC1I2
4.98229	-0.483341	0.731195	-0.661029	0.508594	0.893061	ENSG00000077420	-0.0649754	-0.305604	-	APBB1IP
3.27246	0.608214	0.913856	0.665546	0.505701	0.892351	ENSG00000077454	0.0650517	0.318138	-	LRCH4
7.31725	0.485462	0.605179	0.802179	0.422449	0.855789	ENSG00000077458	0.0807282	0.346797	-	FAM76B
41.7098	0.303689	0.261507	1.1613	0.245519	0.707577	ENSG00000077463	0.106075	0.282559	-	SIRT6
1.14731	1.27739	1.62295	0.78708	0.431235	NA	ENSG00000077498	0.0751752	0.334501	-	TYR
24.3075	-0.157883	0.349498	-0.451741	0.651455	0.940107	ENSG00000077514	-0.0392936	-0.139275	-	POLD3
14.7195	0.0902506	0.422177	0.213774	0.830723	0.973502	ENSG00000077522	0.0191138	0.0755139	-	ACTN2
225.494	-0.167999	0.133693	-1.2566	0.208897	0.661639	ENSG00000077549	-0.0822204	-0.164779	-	CAPZB
15.1513	-0.17664	0.446961	-0.395201	0.692694	0.94786	ENSG00000077585	-0.0362487	-0.145076	-	GPR137B
6.72623	-1.27952	0.660279	-1.93785	0.0526411	0.316332	ENSG00000077616	-0.300216	-0.868819	-	NAALAD2
15.8392	-0.0298886	0.410622	-0.0727886	0.941974	0.990045	ENSG00000077684	-0.00643421	-0.0252368	-	JADE1
9.88471	-0.212775	0.511127	-0.416285	0.677201	0.943975	ENSG00000077713	-0.0390073	-0.165454	-	SLC25A43
37.6554	-0.000317	0.275518	-0.00115173	0.999081	0.999945	ENSG00000077721	-8.93e-05	-0.000293	-	UBE2A
31.6246	-0.0296794	0.302224	-0.0982035	0.921771	0.987607	ENSG00000077782	-0.0079089	-0.0269859	-	FGFR1
2.30747	-1.60372	1.12445	-1.42622	0.153805	0.56798	ENSG00000077800	-0.173405	-0.688774	-	FKBP6
3.43224	-0.691264	0.949544	-0.727995	0.466617	0.873965	ENSG00000077935	-0.0718435	-0.349995	-	SMC1B
52.8426	1.05352	0.246577	4.27256	1.93e-05	0.000475	ENSG00000077942	0.874936	0.987889	up	FBLN1
5.85182	-0.179829	0.671377	-0.267851	0.788814	0.968061	ENSG00000077943	-0.0251636	-0.120531	-	ITGA8
0.562974	1.15783	2.24013	0.516861	0.605253	NA	ENSG00000077984	0.0446201	0.176368	-	CST7
248.27	0.20267	0.126533	1.60171	0.109219	0.480898	ENSG00000078018	0.110789	0.199184	-	MAP2
28.5791	-0.194583	0.350869	-0.554575	0.579186	0.916719	ENSG00000078043	-0.0489857	-0.171488	-	PIAS2
22.1465	-0.686522	0.375235	-1.82958	0.0673131	0.3646	ENSG00000078053	-0.242818	-0.595084	-	AMPH
20.7628	0.860655	0.376888	2.28358	0.0223961	0.17588	ENSG00000078061	0.372247	0.745082	-	ARAF
31.1876	0.216335	0.30288	0.714259	0.475067	0.876929	ENSG00000078070	0.0617454	0.19662	-	MCCC1
3.59916	-1.47493	0.875178	-1.68529	0.0919321	0.43919	ENSG00000078081	-0.232748	-0.81148	-	LAMP3
1.57854	1.10997	1.39332	0.796634	0.425663	NA	ENSG00000078098	0.0775923	0.357809	-	FAP
78.4147	1.75792	0.270776	6.49216	8.46e-11	5.47e-09	ENSG00000078114	1.67034	1.62756	up	NEBL
19.5397	0.1403	0.375106	0.374027	0.708384	0.950211	ENSG00000078124	0.0329152	0.121616	-	ACER3
141.675	-0.14445	0.190934	-0.756546	0.449322	0.866427	ENSG00000078140	-0.053568	-0.138918	-	UBE2K
19.7399	-0.356471	0.36519	-0.976124	0.329003	0.789666	ENSG00000078142	-0.0951475	-0.311183	-	PIK3C3
20.1895	-0.479384	0.371019	-1.29207	0.196332	0.641401	ENSG00000078177	-0.13894	-0.416856	-	N4BP2
12.5734	-0.12034	0.459776	-0.261737	0.793524	0.968899	ENSG00000078237	-0.023851	-0.0977647	-	TIGAR
10.4913	-0.19923	0.523478	-0.380588	0.703509	0.948691	ENSG00000078246	-0.035624	-0.153327	-	TULP3
11.9774	0.933637	0.488517	1.91117	0.0559832	0.32898	ENSG00000078269	0.278381	0.740893	-	SYNJ2
24.1348	-1.2021	0.34673	-3.46697	0.000526	0.00847631	ENSG00000078295	-0.847293	-1.06338	down	ADCY2
51.9754	-0.349364	0.243613	-1.4341	0.151544	0.562531	ENSG00000078304	-0.138958	-0.328109	-	PPP2R5C
205.84	0.042751	0.365036	0.117115	0.906769	0.98626	ENSG00000078328	0.010054	0.0373157	-	RBFOX1
204.622	-0.203704	0.142093	-1.4336	0.151687	0.562913	ENSG00000078369	-0.101905	-0.199307	-	GNB1
1.22848	-1.33118	1.49458	-0.890674	0.373104	NA	ENSG00000078401	-0.0880232	-0.395723	-	EDN1
47.6451	0.217518	0.267839	0.812123	0.416721	0.853592	ENSG00000078403	0.0682517	0.201701	-	MLLT10
4.80666	0.209271	0.743798	0.281354	0.778439	0.966573	ENSG00000078487	0.0264441	0.130341	-	ZCWPW1
27.6046	0.761791	0.321295	2.371	0.0177398	0.148335	ENSG00000078549	0.378036	0.684652	-	ADCYAP1R1
0.832808	-2.34507	1.78572	-1.31324	0.189103	NA	ENSG00000078579	-0.144822	-0.513682	-	FGF20
0.135068	-0.850092	3.81695	-0.222715	0.823757	NA	ENSG00000078589	-0.0158341	-0.0502179	-	P2RY10
5.21969	-2.44839	0.797697	-3.06932	0.00214546	0.0274702	ENSG00000078596	-1.16368	-1.48203	down	ITM2A
73.9621	0.0219637	0.229325	0.0957755	0.923699	0.987649	ENSG00000078618	0.00686443	0.0207705	-	NRDC
219.456	0.20113	0.134815	1.49189	0.135727	0.534699	ENSG00000078668	0.1043	0.19721	-	VDAC3
35.2118	0.0320561	0.298089	0.107539	0.914362	0.987253	ENSG00000078674	0.00861776	0.0292203	-	PCM1
48.7311	-0.280941	0.246285	-1.14071	0.25399	0.718665	ENSG00000078687	-0.100769	-0.263489	-	TNRC6C
55.9124	0.169894	0.286259	0.593498	0.552848	0.905016	ENSG00000078699	0.0491119	0.155947	-	CBFA2T2
40.7341	0.900817	0.284983	3.16095	0.00157257	0.0211625	ENSG00000078725	0.61605	0.827471	up	BRINP1
35.4684	-0.262718	0.294049	-0.893448	0.371617	0.824887	ENSG00000078747	-0.0794786	-0.240044	-	ITCH
3.92954	-0.10048	0.791772	-0.126906	0.899015	0.98626	ENSG00000078795	-0.0118184	-0.0596194	-	PKD2L2
7.88475	-0.777089	0.574512	-1.35261	0.176181	0.609026	ENSG00000078804	-0.158288	-0.571976	-	TP53INP2
47.082	0.189355	0.254715	0.743401	0.457239	0.869454	ENSG00000078808	0.0602338	0.17682	-	SDF4
2.65037	-0.764077	1.01039	-0.75622	0.449517	0.866427	ENSG00000078814	-0.0748085	-0.362562	-	MYH7B
0.29362	-0.128764	2.90555	-0.0443167	0.964652	NA	ENSG00000078898	-0.0034699	-0.0125879	-	BPIFB2
1.97412	-0.299821	1.16046	-0.258364	0.796126	0.968899	ENSG00000078900	-0.0237029	-0.121304	-	TP73
103.282	-0.101855	0.172567	-0.590231	0.555036	0.906122	ENSG00000078902	-0.0386651	-0.098643	-	TOLLIP
23.0741	0.0149953	0.355803	0.042145	0.966383	0.991533	ENSG00000078967	0.00358484	0.0131718	-	UBE2D4
16.8698	0.223238	0.401416	0.556127	0.578124	0.916541	ENSG00000079101	0.050923	0.189802	-	CLUL1
71.5635	0.754056	0.236942	3.18245	0.00146037	0.0199905	ENSG00000079102	0.548527	0.710465	up	RUNX1T1
1.70199	0.696031	1.23718	0.562596	0.57371	0.914957	ENSG00000079112	0.0530543	0.261278	-	CDH17
9.58541	0.0494207	0.544921	0.0906932	0.927736	0.988941	ENSG00000079134	0.00837624	0.0373246	-	THOC1
16.1192	1.10019	0.431513	2.54962	0.0107841	0.100492	ENSG00000079150	0.497254	0.91475	-	FKBP7
40.2514	0.202762	0.267719	0.757371	0.448827	0.866427	ENSG00000079156	0.0628851	0.188028	-	OSBPL6
45.5127	0.681298	0.273964	2.48682	0.0128892	0.116401	ENSG00000079215	0.385157	0.629673	-	SLC1A3
168.665	0.312159	0.153144	2.03833	0.0415168	0.269812	ENSG00000079246	0.185194	0.304349	-	XRCC5
11.8445	2.7097	0.63166	4.2898	1.79e-05	0.000445	ENSG00000079257	2.25541	1.92861	up	LXN
0.268928	-1.74436	2.93806	-0.593712	0.552704	NA	ENSG00000079263	-0.0481144	-0.16753	-	SP140
8.09834	-0.231877	0.622112	-0.372725	0.709353	0.950211	ENSG00000079277	-0.035252	-0.162838	-	MKNK1
9.73601	0.346362	0.534796	0.647652	0.51721	0.895865	ENSG00000079308	0.0628812	0.263993	-	TNS1
10.4382	0.182876	0.503391	0.363289	0.716389	0.951096	ENSG00000079313	0.0338049	0.143259	-	REXO1
56.9482	-0.0632013	0.22898	-0.276013	0.782538	0.96659	ENSG00000079332	-0.0199526	-0.0597762	-	SAR1A
3.5092	-1.0317	0.89069	-1.15831	0.246736	0.709088	ENSG00000079335	-0.127966	-0.557822	-	CDC14A
7.05733	-0.863233	0.630511	-1.3691	0.170968	0.600861	ENSG00000079337	-0.162063	-0.602017	-	RAPGEF3
0.295591	-0.128764	2.89904	-0.0444163	0.964573	NA	ENSG00000079385	-0.00348006	-0.0126389	-	CEACAM1
6.33627	-0.360562	0.630855	-0.571545	0.56763	0.911059	ENSG00000079387	-0.0553511	-0.251226	-	SENP1
0.399257	-1.02091	2.44406	-0.41771	0.676159	NA	ENSG00000079393	-0.0349568	-0.137925	-	DUSP13
22.473	0.64911	0.351321	1.84763	0.0646561	0.357349	ENSG00000079432	0.242694	0.571991	-	CIC
4.48424	-0.165429	0.807077	-0.204974	0.837593	0.973907	ENSG00000079435	-0.0191381	-0.0963904	-	LIPE
102.486	0.615089	0.183887	3.34493	0.000823	0.0124621	ENSG00000079459	0.490023	0.593154	up	FDFT1
269.255	0.7635	0.14822	5.15113	2.59e-07	9.44e-06	ENSG00000079462	0.691218	0.74558	up	PAFAH1B3
34.2439	0.00397793	0.291312	0.0136552	0.989105	0.996896	ENSG00000079482	0.00108282	0.0036406	-	OPHN1
0	NA	NA	NA	NA	NA	ENSG00000079557	0	NA	-	AFM
18.7634	-0.00825468	0.372717	-0.0221473	0.98233	0.995981	ENSG00000079616	-0.00190912	-0.00716646	-	KIF22
2.85638	-2.41768	1.12838	-2.14262	0.0321439	0.225938	ENSG00000079689	-0.402335	-1.05624	-	SCGN
10.7397	0.393027	0.544636	0.721633	0.47052	0.874835	ENSG00000079691	0.0710722	0.29672	-	CARMIL1
30.2624	-0.200298	0.298515	-0.670979	0.502234	0.890348	ENSG00000079739	-0.0572108	-0.182517	-	PGM1
113.399	0.0629761	0.166032	0.379301	0.704464	0.949335	ENSG00000079785	0.0238051	0.0611339	-	DDX1
60.0026	0.147818	0.22512	0.656616	0.511428	0.894203	ENSG00000079805	0.0494416	0.140058	-	DNM2
6.95614	-0.0898926	0.601535	-0.149439	0.881207	0.981921	ENSG00000079819	-0.0139144	-0.0644412	-	EPB41L2
36.044	-1.85552	0.31613	-5.8695	4.37e-09	2.21e-07	ENSG00000079841	-1.73769	-1.67411	down	RIMS1
32.5614	1.82761	0.338459	5.39979	6.67e-08	2.72e-06	ENSG00000079931	1.68248	1.62573	up	MOXD1
74.8322	-0.202614	0.205008	-0.988325	0.322994	0.784961	ENSG00000079950	-0.0764255	-0.193706	-	STX7
23.0072	0.0891817	0.359165	0.248303	0.8039	0.968899	ENSG00000079974	0.0213549	0.0781806	-	RABL2B
56.2448	0.0202179	0.23196	0.0871614	0.930543	0.989604	ENSG00000079999	0.00627809	0.0190935	-	KEAP1
0.676549	-2.03036	2.00283	-1.01375	0.310704	NA	ENSG00000080007	-0.0989239	-0.387563	-	DDX43
6.51883	0.0792914	0.62498	0.12687	0.899043	0.98626	ENSG00000080031	0.0118213	0.0555335	-	PTPRH
2.56381	0.698335	1.0073	0.693277	0.488136	0.882519	ENSG00000080166	0.0677669	0.331829	-	DCT
26.4652	-0.17196	0.317833	-0.541038	0.588481	0.923173	ENSG00000080189	-0.0461758	-0.15486	-	SLC35C2
1.60644	0.546082	1.38636	0.393896	0.693658	0.94786	ENSG00000080200	0.0359909	0.175349	-	CRYBG3
9.36659	-0.751763	0.533972	-1.40787	0.15917	0.577817	ENSG00000080224	-0.167104	-0.574031	-	EPHA6
1.43426	1.69811	1.61533	1.05125	0.293145	NA	ENSG00000080293	0.107538	0.449789	-	SCTR
23.7954	-0.619676	0.346696	-1.78738	0.0738766	0.38432	ENSG00000080298	-0.227996	-0.547909	-	RFX3
23.4502	-0.2003	0.360375	-0.555809	0.578341	0.916541	ENSG00000080345	-0.049492	-0.175446	-	RIF1
20.7463	-0.258621	0.362964	-0.712525	0.47614	0.876929	ENSG00000080371	-0.0653138	-0.226102	-	RAB21
11.9905	-0.692359	0.478582	-1.44669	0.147984	0.556669	ENSG00000080493	-0.172107	-0.554338	-	SLC4A4
57.282	0.20943	0.23912	0.87584	0.381117	0.830243	ENSG00000080503	0.0710208	0.197097	-	SMARCA2
0.668421	-0.929811	2.0675	-0.449726	0.652908	NA	ENSG00000080511	-0.0391352	-0.172365	-	RDH8
11.0746	0.0945606	0.491557	0.19237	0.847453	0.977039	ENSG00000080546	0.0176335	0.0748073	-	SESN1
1.09467	-0.334694	1.49867	-0.223328	0.82328	NA	ENSG00000080561	-0.0199648	-0.097382	-	MID2
0.53596	2.46664	2.35261	1.04847	0.294423	NA	ENSG00000080572	0.0994244	0.363774	-	PIH1D3
4.13039	0.209096	0.791365	0.264222	0.791609	0.968899	ENSG00000080573	0.0247698	0.124001	-	COL5A3
1.86246	0.386706	1.20439	0.321081	0.748149	0.960135	ENSG00000080603	0.0295083	0.149302	-	SRCAP
45.8374	-0.00391937	0.252186	-0.0155416	0.9876	0.996794	ENSG00000080608	-0.00116065	-0.00366436	-	PUM3
0.13322	-0.850092	3.81695	-0.222715	0.823757	NA	ENSG00000080618	-0.0158341	-0.0502179	-	CPB2
7.39782	-0.575807	0.599773	-0.960042	0.337034	0.798409	ENSG00000080644	-0.100062	-0.41359	-	CHRNA3
11.1894	1.15186	0.517184	2.22718	0.0259355	0.19451	ENSG00000080709	0.387722	0.892678	-	KCNN2
39.0572	0.218981	0.298697	0.733121	0.463485	0.873345	ENSG00000080802	0.0632863	0.199531	-	CNOT4
28.8145	0.408006	0.325081	1.25509	0.209446	0.661996	ENSG00000080815	0.128396	0.3657	-	PSEN1
5.69034	-0.28685	0.716359	-0.400428	0.688842	0.947519	ENSG00000080819	-0.0380313	-0.183611	-	CPOX
27.8646	0.341223	0.316266	1.07891	0.280626	0.745028	ENSG00000080822	0.103565	0.307593	-	CLDND1
23.2951	0.0404349	0.338432	0.119477	0.904897	0.98626	ENSG00000080823	0.0100211	0.0359357	-	MOK
837.838	-0.188875	0.104976	-1.79923	0.0719825	0.378311	ENSG00000080824	-0.115254	-0.186627	-	HSP90AA1
15.6069	-0.265415	0.412655	-0.643188	0.520102	0.89826	ENSG00000080839	-0.060081	-0.223805	-	RBL1
96.5341	0.0307918	0.189962	0.162094	0.871231	0.980178	ENSG00000080845	0.0106748	0.0296238	-	DLGAP4
3.74126	-0.210598	0.850101	-0.247733	0.804341	0.968899	ENSG00000080854	-0.0231412	-0.117825	-	IGSF9B
0.13322	-0.850092	3.81695	-0.222715	0.823757	NA	ENSG00000080910	-0.0158341	-0.0502179	-	CFHR2
4.0792	1.32817	0.845156	1.57151	0.116064	0.493489	ENSG00000080986	0.204746	0.753012	-	NDC80
8.86778	-0.254736	0.545477	-0.466996	0.640503	0.938061	ENSG00000081014	-0.0442798	-0.192184	-	AP4E1
27.0226	0.151425	0.325687	0.464939	0.641975	0.938367	ENSG00000081019	0.0395942	0.135698	-	RSBN1
22.7065	0.298899	0.358946	0.832713	0.405007	0.846099	ENSG00000081026	0.0780267	0.262015	-	MAGI3
0.135068	-0.850092	3.81695	-0.222715	0.823757	NA	ENSG00000081041	-0.0158341	-0.0502179	-	CXCL2
0.130969	0.833024	3.81695	0.218243	0.827239	NA	ENSG00000081051	0.0155135	0.0492078	-	AFP
5.54595	-0.471272	0.720335	-0.65424	0.512957	0.894477	ENSG00000081052	-0.0642437	-0.301196	-	COL4A4
3.69704	0.616874	0.871635	0.707721	0.479119	0.878708	ENSG00000081059	0.0698315	0.337108	-	TCF7
33.4734	-0.707008	0.286832	-2.46488	0.0137059	0.121984	ENSG00000081087	-0.387468	-0.648755	-	OSTM1
16.1398	0.924898	0.429934	2.15126	0.0314559	0.223181	ENSG00000081138	0.342661	0.769785	-	CDH7
0.668185	-2.022	1.92297	-1.05149	0.293032	NA	ENSG00000081148	-0.104558	-0.413026	-	IMPG2
67.787	-0.175518	0.211515	-0.829815	0.406643	0.847464	ENSG00000081154	-0.0627673	-0.167337	-	PCNP
19.5004	0.076225	0.401244	0.189972	0.849331	0.977077	ENSG00000081177	0.0167713	0.064804	-	EXD2
110.749	-0.157116	0.169912	-0.924686	0.355129	0.811497	ENSG00000081181	-0.0638725	-0.152305	-	ARG2
57.43	0.778636	0.240192	3.24172	0.00118811	0.0169432	ENSG00000081189	0.570567	0.732477	up	MEF2C
0.555681	1.14459	2.24771	0.509226	0.610594	NA	ENSG00000081237	0.0438867	0.174915	-	PTPRC
1.55017	-0.557393	1.34496	-0.414432	0.678558	NA	ENSG00000081248	-0.038061	-0.187671	-	CACNA1S
0.291132	-0.128764	2.91386	-0.0441903	0.964753	NA	ENSG00000081277	-0.00345698	-0.0125231	-	PKP1
7.20121	0.204382	0.628408	0.325238	0.745001	0.959417	ENSG00000081307	0.0306449	0.142695	-	UBA5
8.44816	2.8279	0.747927	3.78098	0.000156	0.00302137	ENSG00000081320	2.05162	1.82734	up	STK17B
30.354	-0.302271	0.334543	-0.903534	0.366242	0.820234	ENSG00000081377	-0.084295	-0.269418	-	CDC14B
6.15611	0.774959	0.685332	1.13078	0.258148	0.721682	ENSG00000081386	0.123935	0.512764	-	ZNF510
3.21561	-0.436527	0.880522	-0.495759	0.620064	0.932612	ENSG00000081479	-0.0473228	-0.236543	-	LRP2
13.2695	0.278088	0.486677	0.571403	0.567727	0.911059	ENSG00000081665	0.0542755	0.221013	-	ZNF506
7.40963	-0.445178	0.645053	-0.690143	0.490105	0.882545	ENSG00000081692	-0.0681346	-0.306615	-	JMJD4
118.387	0.165907	0.166087	0.998916	0.317835	0.781544	ENSG00000081721	0.069329	0.161049	-	DUSP12
34.4091	0.324827	0.286435	1.13403	0.256781	0.721379	ENSG00000081760	0.106693	0.298117	-	AACS
11.597	-0.191337	0.479842	-0.39875	0.690078	0.947609	ENSG00000081791	-0.0370022	-0.152963	-	DELE1
0.536813	-1.6144	2.18267	-0.739642	0.459517	NA	ENSG00000081800	-0.0665089	-0.270145	-	SLC13A1
5.36957	-1.05463	0.813687	-1.29611	0.194937	0.63903	ENSG00000081803	-0.150315	-0.61324	-	CADPS2
0.994398	0.123564	1.69259	0.0730029	0.941804	NA	ENSG00000081818	0.0063941	0.0298438	-	PCDHB4
19.6025	-0.702495	0.364504	-1.92726	0.0539471	0.321469	ENSG00000081842	-0.264784	-0.613569	-	PCDHA6
0	NA	NA	NA	NA	NA	ENSG00000081853	0	NA	-	PCDHGA2
41.1217	0.556003	0.265302	2.09574	0.0361054	0.246059	ENSG00000081870	0.274448	0.516261	-	HSPB11
30.3637	-0.210428	0.295377	-0.712403	0.476215	0.876929	ENSG00000081913	-0.0609832	-0.192124	-	PHLPP1
8.20726	-1.11773	0.586064	-1.90718	0.0564968	0.330765	ENSG00000081923	-0.285592	-0.815493	-	ATP8B1
6.92827	-1.01275	0.610904	-1.65779	0.0973603	0.454369	ENSG00000081985	-0.220611	-0.721032	-	IL12RB2
133.238	-0.12432	0.167484	-0.742279	0.457918	0.869487	ENSG00000082014	-0.0490939	-0.120617	-	SMARCD3
39.8398	0.0205201	0.270309	0.0759133	0.939488	0.989996	ENSG00000082068	0.00584446	0.0190034	-	WDR70
4.64174	-0.21918	0.778374	-0.281588	0.77826	0.966573	ENSG00000082074	-0.0264407	-0.131849	-	FYB1
1.71472	-0.751707	1.28493	-0.58502	0.558534	0.907245	ENSG00000082126	-0.0551807	-0.268442	-	MPP4
25.9335	-0.299034	0.339568	-0.880631	0.378517	0.828863	ENSG00000082146	-0.0820856	-0.265521	-	STRADB
160.299	-0.0265915	0.155114	-0.171432	0.863884	0.978762	ENSG00000082153	-0.0102924	-0.0259095	-	BZW1
1.33397	0.0995709	1.50554	0.0661363	0.947269	NA	ENSG00000082175	0.00587484	0.0284159	-	PGR
1.73122	-1.53169	1.35284	-1.1322	0.257551	0.721486	ENSG00000082196	-0.121266	-0.524908	-	C1QTNF3
31.5183	0.900098	0.326452	2.75721	0.00582967	0.061798	ENSG00000082212	0.515761	0.806167	-	ME2
6.28236	0.653678	0.661692	0.987888	0.323207	0.784961	ENSG00000082213	0.103997	0.442167	-	C5orf22
15.6728	0.103311	0.427621	0.241594	0.809095	0.969216	ENSG00000082258	0.0216947	0.0861089	-	CCNT2
16.3488	0.23864	0.409536	0.582709	0.560089	0.907403	ENSG00000082269	0.0538126	0.201608	-	FAM135A
25.8371	-3.16663	0.406255	-7.79469	6.46e-15	7.17e-13	ENSG00000082293	-3.02708	-2.70171	down	COL19A1
90.1034	0.742392	0.213024	3.48502	0.000492	0.00802362	ENSG00000082397	0.582604	0.707277	up	EPB41L3
5.75312	-1.32068	0.705896	-1.87093	0.0613547	0.347701	ENSG00000082438	-0.28146	-0.860442	-	COBLL1
17.426	0.39463	0.422545	0.933936	0.350337	0.806591	ENSG00000082458	0.0930982	0.330134	-	DLG3
3.89585	-1.15383	0.868025	-1.32926	0.183762	0.620127	ENSG00000082482	-0.156091	-0.636484	-	KCNK2
2.15628	-1.93709	1.20055	-1.61351	0.106635	0.474771	ENSG00000082497	-0.214209	-0.779479	-	SERTAD4
3.77087	-1.6693	0.927374	-1.80003	0.0718555	0.378198	ENSG00000082512	-0.265645	-0.875737	-	TRAF5
39.779	0.17287	0.265768	0.650453	0.5154	0.895033	ENSG00000082515	0.0527241	0.160477	-	MRPL22
9.57395	-0.278376	0.516764	-0.538691	0.5901	0.924043	ENSG00000082516	-0.0512887	-0.215592	-	GEMIN5
0.96868	-0.743563	1.65376	-0.449619	0.652985	NA	ENSG00000082556	-0.0405166	-0.18808	-	OPRK1
86.8943	-0.639839	0.194534	-3.28909	0.00100511	0.0146842	ENSG00000082641	-0.499426	-0.614452	down	NFE2L1
16.902	0.0906983	0.392336	0.231175	0.817179	0.970767	ENSG00000082684	0.0203446	0.077645	-	SEMA5B
36.1968	0.14294	0.304494	0.469435	0.638759	0.937701	ENSG00000082701	0.0390516	0.129788	-	GSK3B
12.1669	0.444126	0.515773	0.861088	0.38919	0.835845	ENSG00000082781	0.0868072	0.343953	-	ITGB5
124.796	-0.702731	0.347268	-2.0236	0.0430115	0.276511	ENSG00000082805	-0.285822	-0.621146	-	ERC1
51.39	-0.0150061	0.246246	-0.0609393	0.951408	0.990603	ENSG00000082898	-0.00450582	-0.0140738	-	XPO1
22.2319	-0.435952	0.352044	-1.23835	0.215587	0.669077	ENSG00000082996	-0.129041	-0.383954	-	RNF13
25.5233	0.225719	0.322365	0.700195	0.483805	0.880718	ENSG00000083067	0.0617186	0.202683	-	TRPM3
4.5495	-0.108818	0.766647	-0.14194	0.887128	0.983961	ENSG00000083093	-0.0132364	-0.0661828	-	PALB2
11.6017	0.575545	0.482374	1.19315	0.23281	0.692452	ENSG00000083097	0.130349	0.459078	-	DOP1A
34.049	0.223347	0.295781	0.755109	0.450183	0.866639	ENSG00000083099	0.0652376	0.203858	-	LYRM2
18.649	-0.696136	0.38178	-1.82339	0.0682437	0.367308	ENSG00000083123	-0.242412	-0.600622	-	BCKDHB
44.4534	-0.0286254	0.253032	-0.11313	0.909928	0.986426	ENSG00000083168	-0.00847588	-0.0267518	-	KAT6A
10.0611	-0.232522	0.506763	-0.458837	0.646351	0.938787	ENSG00000083223	-0.0431563	-0.181584	-	TUT7
45.717	-0.0869634	0.257394	-0.337861	0.735468	0.957986	ENSG00000083290	-0.0258679	-0.0810966	-	ULK2
3.65639	-1.20167	0.917881	-1.30917	0.190475	0.630605	ENSG00000083307	-0.152481	-0.628823	-	GRHL2
61.2723	1.0107	0.256632	3.93834	8.2e-05	0.00171418	ENSG00000083312	0.807929	0.942905	up	TNPO1
29.4277	-1.02043	0.310852	-3.2827	0.00102819	0.014915	ENSG00000083444	-0.701389	-0.923278	down	PLOD1
1.92504	-0.33313	1.12324	-0.296579	0.766788	0.963934	ENSG00000083454	-0.0273499	-0.140488	-	P2RX5
49.4317	-0.0696816	0.254833	-0.27344	0.784515	0.966781	ENSG00000083457	-0.0207299	-0.0650542	-	ITGAE
11.6792	-0.246808	0.470834	-0.524193	0.600144	0.926958	ENSG00000083520	-0.049236	-0.198737	-	DIS3
27.6168	-0.226273	0.312451	-0.724189	0.46895	0.874105	ENSG00000083535	-0.0634411	-0.204471	-	PIBF1
18.1512	-0.352271	0.388092	-0.9077	0.364037	0.818533	ENSG00000083544	-0.0883069	-0.302507	-	TDRD3
9.03598	-0.204982	0.586404	-0.349557	0.726671	0.954611	ENSG00000083635	-0.0329097	-0.148939	-	NUFIP1
41.1821	-0.981801	0.282389	-3.47677	0.000507	0.00824651	ENSG00000083642	-0.720821	-0.903295	down	PDS5B
40.2996	-0.255106	0.277672	-0.918732	0.358236	0.813839	ENSG00000083720	-0.0803984	-0.235252	-	OXCT1
30.1573	-0.0799429	0.295511	-0.270524	0.786757	0.968055	ENSG00000083750	-0.021795	-0.0729752	-	RRAGB
0.42656	0.586724	2.45768	0.238731	0.811314	NA	ENSG00000083782	0.0196781	0.0774468	-	EPYC
14.8293	-0.363202	0.419441	-0.865919	0.386534	0.833852	ENSG00000083799	-0.0848257	-0.304639	-	CYLD
48.6142	-0.068526	0.241643	-0.283583	0.77673	0.966573	ENSG00000083807	-0.0210172	-0.0644146	-	SLC27A5
13.9598	0.0220324	0.442738	0.0497639	0.960311	0.99128	ENSG00000083812	0.00446634	0.0181418	-	ZNF324
16.2889	0.386548	0.411468	0.939437	0.347506	0.805153	ENSG00000083814	0.0932877	0.326138	-	ZNF671
2.17389	-1.91819	1.17509	-1.63237	0.102602	0.464865	ENSG00000083817	-0.21912	-0.790452	-	ZNF416
25.6179	0.0275091	0.350713	0.0784378	0.93748	0.989996	ENSG00000083828	0.00664653	0.0242531	-	ZNF586
8.83987	0.563747	0.549888	1.0252	0.305268	0.76918	ENSG00000083838	0.108103	0.423665	-	ZNF446
14.9662	-0.21609	0.419238	-0.515434	0.60625	0.930175	ENSG00000083844	-0.0473727	-0.181334	-	ZNF264
776.234	0.768146	0.117961	6.51186	7.42e-11	4.86e-09	ENSG00000083845	0.72174	0.756628	up	RPS5
9.62559	-0.354236	0.510926	-0.69332	0.488109	0.882519	ENSG00000083857	-0.0675459	-0.275674	-	FAT1
51.5382	0.0590484	0.234011	0.252332	0.800785	0.968899	ENSG00000083896	0.01839	0.0557113	-	YTHDC1
45.435	0.292481	0.251678	1.16212	0.245185	0.70726	ENSG00000083937	0.104371	0.273531	-	CHMP2B
59.1569	-0.548777	0.234687	-2.33833	0.0193699	0.158224	ENSG00000084070	-0.315436	-0.517571	-	SMAP2
53.4827	0.0312147	0.234581	0.133066	0.894141	0.985756	ENSG00000084072	0.0096468	0.0294427	-	PPIE
26.4176	0.475513	0.333654	1.42517	0.154109	0.56812	ENSG00000084073	0.155904	0.423985	-	ZMPSTE24
36.7416	0.332207	0.28703	1.1574	0.247111	0.709305	ENSG00000084090	0.109763	0.304771	-	STARD7
26.7244	0.14424	0.317383	0.454466	0.649494	0.939754	ENSG00000084092	0.0383053	0.129916	-	NOA1
9.78098	0.0786965	0.53431	0.147286	0.882906	0.98224	ENSG00000084093	0.013602	0.0599487	-	REST
0.959677	-0.74202	1.64212	-0.451868	0.651364	NA	ENSG00000084110	-0.0407672	-0.189989	-	HAL
8.75051	0.184016	0.565466	0.325423	0.744861	0.959323	ENSG00000084112	0.0305086	0.136421	-	SSH1
543.4	0.120922	0.108919	1.1102	0.266912	0.730999	ENSG00000084207	0.0628877	0.119373	-	GSTP1
569.015	-0.255333	0.1062	-2.40428	0.0162044	0.138652	ENSG00000084234	-0.180838	-0.252223	-	APLP2
22.7003	-0.656627	0.348293	-1.88527	0.0593933	0.34227	ENSG00000084444	-0.251012	-0.579734	-	FAM234B
3.10619	-0.296986	0.909272	-0.326619	0.743956	0.959256	ENSG00000084453	-0.0305892	-0.155958	-	SLCO1A2
37.4046	0.193425	0.274267	0.705245	0.480658	0.879447	ENSG00000084463	0.0585291	0.178726	-	WBP11
152.138	0.13627	0.155237	0.877821	0.380041	0.830071	ENSG00000084623	0.057298	0.132771	-	EIF3I
22.3964	0.802122	0.354526	2.26252	0.0236654	0.182505	ENSG00000084628	0.357637	0.705334	-	NKAIN1
12.577	0.729322	0.486449	1.49928	0.133802	0.531106	ENSG00000084636	0.182335	0.579416	-	COL16A1
36.2824	-0.223529	0.281593	-0.793802	0.427311	0.859419	ENSG00000084652	-0.0678316	-0.205711	-	TXLNA
0.54077	-0.326789	2.25924	-0.144646	0.884991	NA	ENSG00000084674	-0.0120966	-0.054075	-	APOB
75.5724	0.0899514	0.246202	0.365357	0.714845	0.951096	ENSG00000084676	0.0275073	0.084368	-	NCOA1
42.3459	-0.00732106	0.254381	-0.02878	0.97704	0.994577	ENSG00000084693	-0.0021576	-0.00683695	-	AGBL5
78.0574	0.737944	0.21062	3.50368	0.000459	0.00757678	ENSG00000084710	0.581972	0.703822	up	EFR3B
175.246	0.0778381	0.15465	0.503316	0.614742	0.932047	ENSG00000084731	0.0309457	0.0758538	-	KIF3C
144.042	0.109803	0.161612	0.679427	0.496867	0.886355	ENSG00000084733	0.0436906	0.106755	-	RAB10
2.64572	-0.471121	1.04495	-0.450857	0.652093	0.940199	ENSG00000084734	-0.0424091	-0.215333	-	GCKR
49.3425	0.449224	0.244847	1.83471	0.0665482	0.362374	ENSG00000084754	0.207888	0.421596	-	HADHA
123.19	-0.47413	0.166061	-2.85516	0.00430152	0.0480404	ENSG00000084764	-0.353299	-0.460264	down	MAPRE3
9.02084	-0.0314754	0.553029	-0.0569146	0.954613	0.99128	ENSG00000084774	-0.00525963	-0.0235826	-	CAD
64.2079	-0.0895861	0.221679	-0.404126	0.68612	0.946973	ENSG00000085063	-0.0291276	-0.0850128	-	CD59
51.2307	2.27365	0.300123	7.57573	3.57e-14	3.68e-12	ENSG00000085117	2.18674	2.07181	up	CD82
25.468	0.387361	0.326587	1.18609	0.235587	0.696607	ENSG00000085185	0.118853	0.346925	-	BCORL1
86.9524	0.0360694	0.206765	0.174446	0.861515	0.97839	ENSG00000085224	0.0119561	0.0344592	-	ATRX
27.9424	-0.0522134	0.314816	-0.165854	0.868272	0.979456	ENSG00000085231	-0.0135941	-0.0471127	-	AK6
11.4397	0.598061	0.491032	1.21797	0.223236	0.678493	ENSG00000085274	0.134371	0.473227	-	MYNN
6.40728	-0.980139	0.707222	-1.3859	0.165778	0.59033	ENSG00000085276	-0.165858	-0.633877	-	MECOM
48.6255	-0.0154845	0.242477	-0.0638598	0.949082	0.990603	ENSG00000085365	-0.00468983	-0.0145498	-	SCAMP1
26.3995	0.0626899	0.321814	0.194802	0.845548	0.976229	ENSG00000085377	0.0161155	0.0563142	-	PREP
11.7844	0.241952	0.468935	0.515961	0.605881	0.929917	ENSG00000085382	0.0483805	0.195077	-	HACE1
21.5789	0.0888208	0.373626	0.237726	0.812093	0.969962	ENSG00000085415	0.0206628	0.0770398	-	SEH1L
54.3015	0.592291	0.239729	2.47067	0.0134861	0.120727	ENSG00000085433	0.353719	0.557278	-	WDR47
38.8122	0.588449	0.273387	2.15244	0.0313629	0.222742	ENSG00000085449	0.292509	0.544017	-	WDFY1
1.77011	-2.04569	1.40229	-1.45882	0.144614	0.550483	ENSG00000085465	-0.177226	-0.674454	-	OVGP1
4.12904	0.414487	0.797903	0.519471	0.603432	0.929136	ENSG00000085491	0.049914	0.244309	-	SLC25A24
11.9725	-0.70708	0.484589	-1.45913	0.144529	0.550461	ENSG00000085511	-0.174675	-0.562979	-	MAP3K4
7.54031	-0.287639	0.604496	-0.475833	0.634193	0.935879	ENSG00000085514	-0.0454456	-0.205853	-	PILRA
4.24195	2.3853	1.0644	2.24097	0.025028	0.189589	ENSG00000085552	0.453846	1.09813	-	IGSF9
3.19251	-0.700481	0.931496	-0.751996	0.452054	0.867803	ENSG00000085563	-0.0746263	-0.360848	-	ABCB1
6.08622	0.451507	0.653954	0.690426	0.489926	0.882519	ENSG00000085644	0.0681833	0.307715	-	ZNF213
136.437	-0.0594232	0.159268	-0.373101	0.709073	0.950211	ENSG00000085662	-0.0229563	-0.057819	-	AKR1B1
10.9976	0.85459	0.500143	1.70869	0.0875082	0.426759	ENSG00000085719	0.227434	0.67167	-	CPNE3
12.8324	0.378617	0.468146	0.808757	0.418655	0.854967	ENSG00000085721	0.0797018	0.305526	-	RRN3
45.4923	-0.595145	0.256589	-2.31945	0.0203708	0.164112	ENSG00000085733	-0.326267	-0.555169	-	CTTN
0.270136	-1.74958	3.17351	-0.551307	0.581423	NA	ENSG00000085741	-0.0432683	-0.146206	-	WNT11
11.1942	0.119029	0.48375	0.246054	0.80564	0.968899	ENSG00000085760	0.0225729	0.094792	-	MTIF2
21.0888	-0.339409	0.354707	-0.956872	0.338632	0.799814	ENSG00000085788	-0.092071	-0.298339	-	DDHD2
4.34809	-1.56453	0.818564	-1.91131	0.0559643	0.32898	ENSG00000085831	-0.299026	-0.910052	-	TTC39A
34.7965	-0.480708	0.277525	-1.73212	0.0832514	0.414004	ENSG00000085832	-0.199555	-0.443382	-	EPS15
3.44382	0.243784	0.873866	0.278972	0.780266	0.966574	ENSG00000085840	0.0260817	0.133061	-	ORC1
11.5408	-0.622545	0.474843	-1.31105	0.189839	0.629956	ENSG00000085871	-0.148492	-0.499718	-	MGST2
17.8811	1.08045	0.414932	2.60391	0.00921661	0.0890111	ENSG00000085872	0.513011	0.910071	-	CHERP
25.3044	-0.194812	0.336296	-0.579286	0.562396	0.908963	ENSG00000085978	-0.0506901	-0.173407	-	ATG16L1
7.92988	0.333191	0.619426	0.537903	0.590644	0.924043	ENSG00000085982	0.0518235	0.234659	-	USP40
23.3204	-0.123152	0.339368	-0.362887	0.71669	0.951103	ENSG00000085998	-0.0309637	-0.10939	-	POMGNT1
1.41963	0.283409	1.32192	0.214391	0.830242	NA	ENSG00000085999	0.0194011	0.0973058	-	RAD54L
60.859	-0.475024	0.228812	-2.07605	0.0378895	0.254333	ENSG00000086015	-0.249798	-0.449329	-	MAST2
296.982	0.207439	0.12533	1.65514	0.0978952	0.455678	ENSG00000086061	0.115449	0.203936	-	DNAJA1
3.64039	-0.0893459	0.829597	-0.107698	0.914235	0.987253	ENSG00000086062	-0.0100082	-0.0509942	-	B4GALT1
149.544	0.219542	0.155202	1.41455	0.157199	0.573423	ENSG00000086065	0.105587	0.213907	-	CHMP5
23.004	-0.211598	0.381691	-0.554369	0.579327	0.916841	ENSG00000086102	-0.0501309	-0.18262	-	NFX1
0	NA	NA	NA	NA	NA	ENSG00000086159	0	NA	-	AQP6
25.5864	0.0435858	0.326845	0.133353	0.893914	0.985756	ENSG00000086189	0.0110603	0.0390268	-	DIMT1
12.7749	-0.0608326	0.474671	-0.128158	0.898024	0.98626	ENSG00000086200	-0.011659	-0.0488491	-	IPO11
0.831072	-1.31489	1.84637	-0.712149	0.476372	NA	ENSG00000086205	-0.0657438	-0.281945	-	FOLH1
23.9081	0.0746087	0.334131	0.223292	0.823308	0.97174	ENSG00000086232	0.018742	0.0664988	-	EIF2AK1
14.5885	-0.67172	0.424509	-1.58234	0.113571	0.488808	ENSG00000086289	-0.194676	-0.561428	-	EPDR1
63.9038	-0.232526	0.215032	-1.08136	0.279538	0.744489	ENSG00000086300	-0.0878545	-0.221331	-	SNX10
19.0641	0.235443	0.37107	0.634498	0.525756	0.899142	ENSG00000086475	0.0576888	0.204621	-	SEPHS1
217.456	0.17046	0.142026	1.2002	0.230061	0.688732	ENSG00000086504	0.0801967	0.16678	-	MRPL28
18.4571	1.24214	0.415374	2.99041	0.00278605	0.033925	ENSG00000086506	0.707529	1.04586	up	HBQ1
14.8011	-0.055989	0.424647	-0.131848	0.895104	0.986211	ENSG00000086544	-0.0117592	-0.0467606	-	ITPKC
1.83853	0.86532	1.23003	0.703497	0.481746	0.879858	ENSG00000086570	0.0679778	0.327805	-	FAT2
25.6622	-0.0163967	0.322402	-0.050858	0.959439	0.99128	ENSG00000086589	-0.0041893	-0.0147219	-	RBM22
34.5671	-0.277802	0.282508	-0.983342	0.325439	0.78652	ENSG00000086598	-0.0881255	-0.255493	-	TMED2
15.5497	-1.58515	0.432855	-3.66209	0.00025	0.00449287	ENSG00000086619	-1.16002	-1.31823	down	ERO1B
81.6328	-0.744303	0.198904	-3.74202	0.000183	0.00343794	ENSG00000086666	-0.609042	-0.713493	down	ZFAND6
1.09159	1.22225	1.65	0.740761	0.458839	NA	ENSG00000086696	0.0699201	0.312835	-	HSD17B2
18.2605	0.108629	0.395353	0.274764	0.783498	0.96659	ENSG00000086712	0.0242982	0.0928112	-	TXLNG
13.8669	0.783795	0.500607	1.56569	0.117421	0.496279	ENSG00000086717	0.19618	0.614845	-	PPEF1
11.5617	-0.0208146	0.474169	-0.0438971	0.964986	0.99128	ENSG00000086730	-0.00398543	-0.0167042	-	LAT2
40.2141	-0.118744	0.268817	-0.441727	0.658687	0.942363	ENSG00000086758	-0.0348474	-0.11005	-	HUWE1
8.25808	0.535096	0.570582	0.937807	0.348344	0.805562	ENSG00000086827	0.0969716	0.394875	-	ZW10
14.9707	0.648649	0.423814	1.5305	0.125892	0.513748	ENSG00000086848	0.184456	0.542314	-	ALG9
3.23455	-0.179439	0.876375	-0.204751	0.837767	0.97403	ENSG00000086967	-0.0190548	-0.0975289	-	MYBPC2
2.78932	-1.19088	0.973201	-1.22367	0.221075	0.675576	ENSG00000086991	-0.13793	-0.589832	-	NOX4
15.5548	-0.228014	0.405879	-0.561778	0.574267	0.914957	ENSG00000087008	-0.0516128	-0.193218	-	ACOX3
16.9446	-0.774749	0.411883	-1.88099	0.0599728	0.343477	ENSG00000087053	-0.26111	-0.654098	-	MTMR2
57.6453	-0.337002	0.237987	-1.41605	0.15676	0.572258	ENSG00000087074	-0.134783	-0.317353	-	PPP1R15A
55.1254	-0.18158	0.225497	-0.805245	0.420678	0.855464	ENSG00000087076	-0.0624965	-0.172015	-	HSD17B14
13.4302	0.804504	0.453399	1.77438	0.0759997	0.390264	ENSG00000087077	0.239419	0.657214	-	TRIP6
35.5303	-0.423809	0.283502	-1.49491	0.134938	0.532764	ENSG00000087085	-0.158414	-0.389552	-	ACHE
1375.46	0.426008	0.095713	4.45088	8.55e-06	0.00023	ENSG00000087086	0.394703	0.421782	up	FTL
43.2808	0.493328	0.264543	1.86483	0.0622057	0.350445	ENSG00000087087	0.221985	0.458291	-	SRRT
115.872	0.312369	0.1694	1.84397	0.0651872	0.358464	ENSG00000087088	0.168114	0.302867	-	BAX
25.6847	-1.00769	0.3449	-2.92169	0.00348141	0.0405326	ENSG00000087095	-0.598704	-0.892166	down	NLK
57.2412	0.0907322	0.234184	0.387439	0.698431	0.948199	ENSG00000087111	0.0285866	0.0855922	-	PIGS
9.65096	0.212652	0.547125	0.388671	0.697519	0.948139	ENSG00000087116	0.0365543	0.160136	-	ADAMTS2
0.4272	0.586726	2.45667	0.23883	0.811237	NA	ENSG00000087128	0.0196883	0.0775021	-	TMPRSS11E
33.2145	-0.083882	0.289871	-0.289377	0.772293	0.966011	ENSG00000087152	-0.0231739	-0.0768196	-	ATXN7L3
37.4219	-0.419495	0.275542	-1.52243	0.1279	0.517567	ENSG00000087157	-0.161117	-0.387333	-	PGS1
230.406	-0.0476223	0.133346	-0.357132	0.720993	0.953157	ENSG00000087191	-0.0202538	-0.0467142	-	PSMC5
36.1156	0.138117	0.291335	0.474081	0.635442	0.936468	ENSG00000087206	0.038803	0.126397	-	UIMC1
0.67252	-2.03037	2.00621	-1.01205	0.311516	NA	ENSG00000087237	-0.0986776	-0.389084	-	CETP
3.08258	-1.3839	0.936091	-1.47839	0.139304	0.541499	ENSG00000087245	-0.184721	-0.713262	-	MMP2
82.6406	-0.896092	0.213953	-4.18826	2.81e-05	0.000663	ENSG00000087250	-0.749623	-0.853404	down	MT3
2.78216	-0.88937	0.968926	-0.917892	0.358675	0.814063	ENSG00000087253	-0.0943725	-0.441171	-	LPCAT2
117.748	-0.148301	0.162624	-0.911925	0.361808	0.816732	ENSG00000087258	-0.0613977	-0.144134	-	GNAO1
19.1181	-0.0942399	0.37936	-0.248418	0.803811	0.968899	ENSG00000087263	-0.0216969	-0.0814223	-	OGFOD1
19.4312	0.553838	0.389883	1.42052	0.155455	0.571277	ENSG00000087266	0.16159	0.475029	-	SH3BP2
3.99966	-0.471897	0.837219	-0.563648	0.572994	0.914949	ENSG00000087269	-0.0544037	-0.266925	-	NOP14
68.2134	0.510733	0.209985	2.43224	0.0150058	0.130996	ENSG00000087274	0.316803	0.487259	-	ADD1
19.3982	-0.362807	0.374076	-0.969877	0.332108	0.792526	ENSG00000087299	-0.094975	-0.314779	-	L2HGDH
13.9882	0.268569	0.43416	0.618595	0.536183	0.901416	ENSG00000087301	0.0581323	0.222725	-	TXNDC16
72.3986	0.305353	0.211199	1.44581	0.148232	0.557308	ENSG00000087302	0.130684	0.291152	-	RTRAF
2.11652	-0.484093	1.15271	-0.419962	0.674513	0.943975	ENSG00000087303	-0.0390978	-0.197629	-	NID2
13.4452	0.408156	0.451872	0.903256	0.36639	0.820234	ENSG00000087338	0.0904192	0.333644	-	GMCL1
97.4113	0.132301	0.179051	0.7389	0.459968	0.87038	ENSG00000087365	0.0504977	0.127821	-	SF3B2
27.231	-0.450046	0.314376	-1.43155	0.152272	0.563917	ENSG00000087448	-0.15398	-0.406135	-	KLHL42
374.357	-1.25628	0.136626	-9.19501	3.75e-20	6.72e-18	ENSG00000087460	-1.2193	-1.23115	down	GNAS
45.5701	0.0865077	0.251268	0.344285	0.730632	0.955817	ENSG00000087470	0.0261004	0.0809207	-	DNM1L
0.8575	-1.27267	1.75891	-0.723556	0.469338	NA	ENSG00000087494	-0.0674509	-0.288535	-	PTHLH
48.4175	0.484627	0.274211	1.76735	0.0771697	0.394576	ENSG00000087495	0.20547	0.447849	-	PHACTR3
40.3235	-0.361268	0.262905	-1.37414	0.169398	0.597102	ENSG00000087502	-0.135005	-0.335903	-	ERGIC2
1.19172	3.57539	1.69843	2.10511	0.0352813	NA	ENSG00000087510	0.369233	0.82437	-	TFAP2C
8.948	0.69072	0.593667	1.16348	0.244635	0.706456	ENSG00000087586	0.128167	0.498508	-	AURKA
2.81126	-0.879305	0.988256	-0.889754	0.373598	0.826297	ENSG00000087589	-0.0907667	-0.426854	-	CASS4
18.3754	-0.649341	0.402767	-1.6122	0.106918	0.474966	ENSG00000087842	-0.19867	-0.551874	-	PIR
23.7521	0.581424	0.348254	1.66954	0.0950104	0.448367	ENSG00000087884	0.203148	0.51342	-	AAMDC
17.2556	0.377974	0.390776	0.96724	0.333424	0.793135	ENSG00000087903	0.0956523	0.323945	-	RFX2
20.7307	-0.275462	0.371941	-0.740606	0.458933	0.870115	ENSG00000087995	-0.0687166	-0.239233	-	METTL2A
11.6074	0.135413	0.491769	0.275359	0.783041	0.96659	ENSG00000088002	0.0253669	0.107109	-	SULT2B1
8.10549	-0.0118403	0.574703	-0.0206025	0.983563	0.996094	ENSG00000088035	-0.00190845	-0.00870088	-	ALG6
8.92618	0.58942	0.562599	1.04767	0.294789	0.757283	ENSG00000088038	0.111307	0.437921	-	CNOT3
0.134997	0.833024	3.81695	0.218243	0.827239	NA	ENSG00000088053	0.0155135	0.0492078	-	GP6
42.1706	0.108842	0.29036	0.374851	0.707771	0.950211	ENSG00000088179	0.03028	0.0996689	-	PTPN4
109.932	0.0889642	0.181334	0.49061	0.623702	0.933956	ENSG00000088205	0.032481	0.0858785	-	DDX18
22.8991	-0.111981	0.339853	-0.329497	0.74178	0.959256	ENSG00000088247	-0.0280379	-0.0994207	-	KHSRP
36.2753	0.0243094	0.28202	0.0861973	0.93131	0.989604	ENSG00000088256	0.00675447	0.0223628	-	GNA11
10.151	0.424463	0.55393	0.766276	0.443512	0.865878	ENSG00000088280	0.0762007	0.317791	-	ASAP3
16.4008	-0.510264	0.399095	-1.27855	0.201054	0.650408	ENSG00000088298	-0.139162	-0.43473	-	EDEM2
4.89262	0.587824	0.744095	0.789984	0.429537	0.861478	ENSG00000088305	0.0795074	0.366051	-	DNMT3B
0.557169	-0.305571	2.14231	-0.142636	0.886577	NA	ENSG00000088320	-0.0120547	-0.0504839	-	REM1
15.324	1.26673	0.486461	2.60396	0.0092153	0.0890111	ENSG00000088325	0.550914	1.00701	-	TPX2
177.964	-0.102141	0.141998	-0.719311	0.471949	0.876101	ENSG00000088356	-0.043693	-0.0999373	-	PDRG1
70.4951	-0.720479	0.216207	-3.33235	0.000861	0.0129642	ENSG00000088367	-0.551544	-0.685513	down	EPB41L1
4.87483	-0.110215	0.775556	-0.142111	0.886992	0.983961	ENSG00000088386	-0.0132487	-0.0663815	-	SLC15A1
49.6632	0.714403	0.24923	2.86644	0.00415119	0.0466226	ENSG00000088387	0.474895	0.66902	up	DOCK9
35.6423	0.0587948	0.351761	0.167144	0.867256	0.979242	ENSG00000088448	0.0142189	0.0517896	-	ANKRD10
2.96851	0.39555	0.92775	0.426354	0.66985	0.943282	ENSG00000088451	0.0402693	0.203842	-	TGDS
73.8416	0.0419915	0.231618	0.181296	0.856135	0.978141	ENSG00000088538	0.0130955	0.0396681	-	DOCK3
30.4585	-0.155636	0.300125	-0.518569	0.604061	0.929426	ENSG00000088543	-0.0431985	-0.141691	-	C3orf18
31.012	-0.0651783	0.309218	-0.210784	0.833056	0.973604	ENSG00000088682	-0.0172051	-0.059004	-	COQ9
3.45136	-0.90267	0.852695	-1.05861	0.289778	0.752101	ENSG00000088726	-0.113521	-0.505496	-	TMEM40
16.8308	-0.878461	0.407165	-2.15751	0.0309662	0.220913	ENSG00000088727	-0.339557	-0.743735	-	KIF9
7.04473	-0.0730819	0.652976	-0.111921	0.910886	0.986721	ENSG00000088756	-0.0104349	-0.0498342	-	ARHGAP28
15.6982	0.103036	0.404383	0.254799	0.798878	0.968899	ENSG00000088766	0.0226227	0.0874153	-	CRLS1
26.5422	-0.629328	0.319065	-1.97242	0.0485621	0.300486	ENSG00000088808	-0.26488	-0.566405	-	PPP1R13B
31.7252	-0.0917712	0.312973	-0.293224	0.769351	0.964853	ENSG00000088812	-0.0241804	-0.0829065	-	ATRN
17.451	-0.376878	0.395176	-0.953696	0.340237	0.800438	ENSG00000088826	-0.0942277	-0.321965	-	SMOX
0.536506	-1.60333	2.18304	-0.734447	0.462676	NA	ENSG00000088827	-0.0659748	-0.266348	-	SIGLEC1
150.943	0.149698	0.159216	0.94022	0.347105	0.804708	ENSG00000088832	0.0629825	0.145661	-	FKBP1A
118.005	0.0114164	0.174039	0.0655971	0.947699	0.99042	ENSG00000088833	0.00413737	0.0110502	-	NSFL1C
0.424588	0.58672	2.4607	0.238436	0.811543	NA	ENSG00000088836	0.0196477	0.0772828	-	SLC4A11
58.6098	-0.238331	0.252911	-0.942349	0.346014	0.803888	ENSG00000088854	-0.0797021	-0.222779	-	C20orf194
8.1706	0.114247	0.585477	0.195135	0.845288	0.976229	ENSG00000088876	0.0181798	0.0831584	-	ZNF343
20.4721	-0.60625	0.361655	-1.67632	0.0936748	0.444095	ENSG00000088881	-0.206668	-0.530513	-	EBF4
1.49544	1.74263	1.56308	1.11486	0.264909	NA	ENSG00000088882	0.11685	0.48633	-	CPXM1
36.6673	-0.0836942	0.288641	-0.289959	0.771847	0.966011	ENSG00000088888	-0.0231827	-0.076715	-	MAVS
63.4321	-0.230334	0.251489	-0.915881	0.359729	0.814864	ENSG00000088899	-0.0767507	-0.215452	-	LZTS3
0	NA	NA	NA	NA	NA	ENSG00000088926	0	NA	-	F11
26.0107	0.737513	0.344624	2.14005	0.0323508	0.226851	ENSG00000088930	0.317319	0.652816	-	XRN2
8.94267	0.596421	0.55902	1.06691	0.286014	0.750111	ENSG00000088970	0.113898	0.444608	-	KIZ
681.128	0.78793	0.107135	7.35458	1.92e-13	1.87e-11	ENSG00000088986	0.749536	0.778163	up	DYNLL1
5.34476	-0.00590878	0.712796	-0.00828959	0.993386	0.998335	ENSG00000088992	-0.000772	-0.00379744	-	TESC
19.4837	0.595908	0.373188	1.5968	0.11031	0.482447	ENSG00000089006	0.192222	0.517224	-	SNX5
590.072	0.68491	0.109853	6.23479	4.52e-10	2.66e-08	ENSG00000089009	0.644922	0.675989	up	RPL6
0.130969	0.833024	3.81695	0.218243	0.827239	NA	ENSG00000089012	0.0155135	0.0492078	-	SIRPG
26.4958	-0.60247	0.327939	-1.83714	0.0661895	0.361382	ENSG00000089022	-0.235185	-0.539222	-	MAPKAPK5
8.16487	-0.398086	0.559125	-0.71198	0.476477	0.877114	ENSG00000089041	-0.0701319	-0.296658	-	P2RX7
32.1334	-0.00746097	0.328423	-0.0227176	0.981876	0.995981	ENSG00000089048	-0.00188277	-0.0066749	-	ESF1
6.56789	-0.127848	0.64475	-0.19829	0.842818	0.975715	ENSG00000089050	-0.0185437	-0.0879265	-	RBBP9
53.2358	0.00199794	0.232499	0.00859332	0.993144	0.998335	ENSG00000089053	0.000619	0.00188653	-	ANAPC5
52.9621	-0.220512	0.260375	-0.846899	0.397051	0.840428	ENSG00000089057	-0.0708773	-0.205319	-	SLC23A2
6.29595	0.653819	0.655924	0.996791	0.318866	0.782667	ENSG00000089060	0.105156	0.444721	-	SLC8B1
58.4487	-0.15043	0.232034	-0.648309	0.516785	0.895595	ENSG00000089063	-0.0494392	-0.142067	-	TMEM230
8.04478	-0.418158	0.584614	-0.715272	0.474441	0.876929	ENSG00000089091	-0.0706838	-0.304701	-	DZANK1
36.7777	0.326943	0.275349	1.18738	0.23508	0.696251	ENSG00000089094	0.111777	0.301901	-	KDM2B
8.8911	-0.0564649	0.562445	-0.100392	0.920033	0.987596	ENSG00000089101	-0.00929714	-0.0419742	-	CFAP61
0	NA	NA	NA	NA	NA	ENSG00000089116	0	NA	-	LHX5
51.2732	0.130488	0.251514	0.51881	0.603893	0.929426	ENSG00000089123	0.0401863	0.122048	-	TASP1
0.561837	-0.296414	2.13807	-0.138636	0.889737	NA	ENSG00000089127	-0.0117195	-0.0491316	-	OAS1
18.1352	0.440731	0.388127	1.13553	0.256152	0.720539	ENSG00000089154	0.117461	0.378449	-	GCN1
953.846	0.716027	0.111605	6.41575	1.4e-10	8.77e-09	ENSG00000089157	0.674494	0.706404	up	RPLP0
10.3912	-0.686242	0.517401	-1.32633	0.184732	0.621205	ENSG00000089159	-0.152469	-0.53099	-	PXN
7.87345	0.208818	0.591925	0.352777	0.724255	0.954231	ENSG00000089163	0.0332382	0.150973	-	SIRT4
12.4477	-0.660244	0.455839	-1.44841	0.147501	0.555886	ENSG00000089169	-0.171262	-0.538155	-	RPH3A
11.4501	-0.168994	0.489463	-0.345263	0.729897	0.955593	ENSG00000089177	-0.031963	-0.133948	-	KIF16B
40.002	-0.105205	0.282721	-0.372117	0.709806	0.950211	ENSG00000089195	-0.0297335	-0.0967597	-	TRMT6
72.3363	-1.08914	0.207351	-5.25262	1.5e-07	5.77e-06	ENSG00000089199	-0.970611	-1.0403	down	CHGB
1010.22	0.165688	0.0893305	1.85478	0.0636283	0.354695	ENSG00000089220	0.107246	0.164255	-	PEBP1
1.28648	0.0294929	1.41204	0.0208867	0.983336	NA	ENSG00000089225	0.00186709	0.00925031	-	TBX5
15.9805	-0.602637	0.423472	-1.42309	0.154711	0.569565	ENSG00000089234	-0.16472	-0.503892	-	BRAP
199.408	-0.283733	0.143668	-1.97493	0.0482764	0.299264	ENSG00000089248	-0.167496	-0.27747	-	ERP29
18.8515	-1.46223	0.406667	-3.59564	0.000324	0.00558757	ENSG00000089250	-1.05172	-1.23953	down	NOS1
417.778	0.0472678	0.127338	0.371198	0.71049	0.950415	ENSG00000089280	0.020649	0.0464441	-	FUS
76.8609	0.425989	0.219595	1.93988	0.0523945	0.315247	ENSG00000089289	0.216135	0.404637	-	IGBP1
0.982117	0.992789	1.71603	0.578538	0.562901	NA	ENSG00000089327	0.052784	0.237385	-	FXYD5
127.606	-0.0726426	0.16617	-0.437158	0.661996	0.942644	ENSG00000089335	-0.0276008	-0.0705142	-	ZNF302
65.7078	0.19175	0.217487	0.881665	0.377958	0.828863	ENSG00000089351	0.0684114	0.182314	-	GRAMD1A
0.405773	-1.02997	2.43198	-0.42351	0.671923	NA	ENSG00000089356	-0.0355051	-0.138931	-	FXYD3
11.8903	0.0600997	0.481332	0.124861	0.900633	0.98626	ENSG00000089472	0.0113811	0.0479596	-	HEPH
65.8253	0.0640281	0.234417	0.273137	0.784748	0.966985	ENSG00000089486	0.0199522	0.0603994	-	CDIP1
0	NA	NA	NA	NA	NA	ENSG00000089505	0	NA	-	CMTM1
5.27512	-0.770527	0.686105	-1.12304	0.261418	0.725111	ENSG00000089558	-0.122806	-0.509822	-	KCNH4
33.8287	-0.333554	0.291237	-1.1453	0.252084	0.716271	ENSG00000089597	-0.108826	-0.305259	-	GANAB
15.0777	0.484119	0.432971	1.11813	0.263511	0.727676	ENSG00000089639	0.117592	0.401723	-	GMIP
17.7676	0.169033	0.416007	0.406321	0.684507	0.945694	ENSG00000089682	0.0367915	0.142158	-	RBM41
11.2745	2.46816	0.613189	4.02512	5.69e-05	0.00124796	ENSG00000089685	1.96344	1.77902	up	BIRC5
0.264189	-0.128764	3.01166	-0.0427551	0.965897	NA	ENSG00000089692	-0.00331034	-0.0117963	-	LAG3
320.517	-0.0551831	0.135481	-0.407311	0.683779	0.945694	ENSG00000089693	-0.0233519	-0.0540969	-	MLF2
14.1385	0.000141	0.433893	0.000324	0.999742	0.999989	ENSG00000089723	2.89e-05	0.000117	-	OTUB2
121.315	0.250592	0.169199	1.48105	0.138593	0.540328	ENSG00000089737	0.119017	0.242983	-	DDX24
15.2664	-0.624243	0.448948	-1.39046	0.16439	0.587998	ENSG00000089775	-0.160615	-0.511832	-	ZBTB25
51.8864	0.157654	0.250506	0.629343	0.529124	0.899857	ENSG00000089818	0.0495295	0.147535	-	NECAP1
3.92014	0.102049	0.812201	0.125644	0.900013	0.98626	ENSG00000089820	0.0116909	0.0593022	-	ARHGAP4
13.2492	-0.281535	0.44441	-0.633503	0.526405	0.899142	ENSG00000089847	-0.0599288	-0.231593	-	ANKRD24
7.78464	-1.44179	0.625254	-2.30593	0.0211144	0.168586	ENSG00000089876	-0.443594	-1.01577	-	DHX32
24.6928	0.0806587	0.361683	0.22301	0.823528	0.97174	ENSG00000089902	0.0191877	0.0705591	-	RCOR1
23.9944	-0.153981	0.339397	-0.453689	0.650053	0.940066	ENSG00000089916	-0.0391112	-0.136755	-	GPATCH2L
20.6406	0.635133	0.38459	1.65146	0.0986455	0.457213	ENSG00000090006	0.20466	0.546768	-	LTBP4
64.1966	-0.113292	0.221972	-0.510389	0.609779	0.931682	ENSG00000090013	-0.0373004	-0.107496	-	BLVRB
10.7205	-1.48192	0.511592	-2.89669	0.00377123	0.0434131	ENSG00000090020	-0.746042	-1.15586	down	SLC9A1
29.705	-0.21385	0.3101	-0.689619	0.490434	0.882806	ENSG00000090054	-0.0598432	-0.193544	-	SPTLC1
80.6315	0.246146	0.199575	1.23335	0.217445	0.671968	ENSG00000090060	0.100769	0.235876	-	PAPOLA
3.28872	0.893018	0.915752	0.975174	0.329474	0.789952	ENSG00000090061	0.101979	0.467357	-	CCNK
39.6916	0.43921	0.270945	1.62103	0.105011	0.4712	ENSG00000090097	0.176899	0.406577	-	PCBP4
0	NA	NA	NA	NA	NA	ENSG00000090104	0	NA	-	RGS1
41.6735	-0.0329951	0.269954	-0.122225	0.902721	0.98626	ENSG00000090238	-0.00941698	-0.0305572	-	YPEL3
72.7627	-0.0939949	0.203631	-0.461594	0.644372	0.938431	ENSG00000090263	-0.0321834	-0.089917	-	MRPS33
436.519	-0.206476	0.109649	-1.88306	0.0596916	0.342943	ENSG00000090266	-0.127103	-0.203797	-	NDUFB2
417.931	0.244795	0.115941	2.11138	0.0347394	0.238909	ENSG00000090273	0.158163	0.241249	-	NUDC
51.7357	-0.1416	0.246864	-0.573594	0.566242	0.910818	ENSG00000090316	-0.044432	-0.132759	-	MAEA
0.828513	-0.328601	1.75103	-0.187661	0.851142	NA	ENSG00000090339	-0.0164235	-0.0758384	-	ICAM1
43.7503	0.15192	0.265004	0.573276	0.566458	0.910887	ENSG00000090372	0.0458028	0.141087	-	STRN4
2.36297	0.189144	1.06179	0.178138	0.858615	0.978225	ENSG00000090376	0.0163751	0.0847997	-	IRAK3
0.554917	1.13933	2.24844	0.506719	0.612352	NA	ENSG00000090382	0.0436539	0.172934	-	LYZ
1.26065	-1.28669	1.48395	-0.867077	0.3859	NA	ENSG00000090402	-0.0852655	-0.38358	-	SI
19.5614	-0.0841126	0.372768	-0.225643	0.821479	0.97174	ENSG00000090432	-0.0195852	-0.0729988	-	MUL1
6.66773	0.5184	0.64279	0.806484	0.419964	0.855377	ENSG00000090447	0.0813834	0.357119	-	TFAP4
14.3008	0.098774	0.436214	0.226435	0.820863	0.97174	ENSG00000090470	0.0203949	0.0817944	-	PDCD7
40.714	0.0282882	0.268872	0.105211	0.916209	0.98745	ENSG00000090487	0.00808803	0.0262151	-	SPG21
0.160523	0.833024	3.81695	0.218243	0.827239	NA	ENSG00000090512	0.0155135	0.0492078	-	FETUB
54.3272	-0.0580461	0.227131	-0.255563	0.798289	0.968899	ENSG00000090520	-0.0183784	-0.0549478	-	DNAJB11
1.55328	-0.040467	1.29384	-0.0312767	0.975049	NA	ENSG00000090530	-0.00281952	-0.0142868	-	P3H2
0.851201	1.89981	1.8907	1.00482	0.314985	NA	ENSG00000090534	0.0989043	0.377369	-	THPO
6.87595	-0.789293	0.661117	-1.19388	0.232526	0.692409	ENSG00000090539	-0.133317	-0.535618	-	CHRD
1.06832	-1.11843	1.65021	-0.677754	0.497928	NA	ENSG00000090554	-0.0632062	-0.287888	-	FLT3LG
49.8925	-0.0934265	0.256965	-0.363578	0.716173	0.951096	ENSG00000090565	-0.0278873	-0.0871402	-	RAB11FIP3
49.8155	-0.174616	0.243905	-0.715918	0.474042	0.876831	ENSG00000090581	-0.056576	-0.163967	-	GNPTG
8.5672	0.0275304	0.563701	0.0488387	0.961048	0.99128	ENSG00000090612	0.00451928	0.0204325	-	ZNF268
25.3679	0.148443	0.336511	0.441124	0.659123	0.942363	ENSG00000090615	0.0378643	0.132083	-	GOLGA3
20.2286	0.095422	0.365989	0.260723	0.794306	0.968899	ENSG00000090621	0.0225658	0.0832335	-	PABPC4
0.42684	-1.02326	2.397	-0.426894	0.669457	NA	ENSG00000090659	-0.0359246	-0.142377	-	CD209
48.4607	0.429914	0.247831	1.73471	0.0827929	0.412582	ENSG00000090661	0.190011	0.40288	-	CERS4
32.7789	0.0290666	0.290357	0.100107	0.92026	0.987605	ENSG00000090674	0.00793897	0.0266128	-	MCOLN1
74.097	0.119391	0.224248	0.532404	0.594446	0.925074	ENSG00000090686	0.039218	0.113169	-	USP48
35.9574	1.84684	0.321817	5.73878	9.54e-09	4.5e-07	ENSG00000090776	1.72244	1.66047	up	EFNB1
13.7189	0.219498	0.435732	0.503745	0.614441	0.932047	ENSG00000090857	0.0465795	0.181794	-	PDPR
102.296	-0.0211137	0.183212	-0.115242	0.908253	0.98626	ENSG00000090861	-0.0074508	-0.0203659	-	AARS
88.5028	-0.179611	0.189532	-0.947656	0.343305	0.801652	ENSG00000090863	-0.0696665	-0.172824	-	GLG1
7.45216	-0.375339	0.634653	-0.591409	0.554247	0.905548	ENSG00000090889	-0.0574488	-0.260287	-	KIF4A
115.875	-0.35178	0.208516	-1.68706	0.0915911	0.43807	ENSG00000090905	-0.165396	-0.335836	-	TNRC6A
11.5472	-0.017928	0.494622	-0.0362458	0.971086	0.993272	ENSG00000090924	-0.00331013	-0.0141426	-	PLEKHG2
129.141	0.0274572	0.192168	0.142881	0.886384	0.983788	ENSG00000090932	0.00945288	0.0263914	-	DLL3
50.6018	0.155058	0.246113	0.630027	0.528677	0.899857	ENSG00000090971	0.0491985	0.145422	-	NAT14
13.6027	-0.27609	0.446171	-0.618798	0.536049	0.901297	ENSG00000090975	-0.0584375	-0.226746	-	PITPNM2
22.0337	-0.625622	0.347703	-1.7993	0.0719708	0.378311	ENSG00000090989	-0.230864	-0.552766	-	EXOC1
4.37496	-0.20032	0.774192	-0.258747	0.79583	0.968899	ENSG00000091009	-0.0242624	-0.120983	-	RBM27
0.135068	-0.850092	3.81695	-0.222715	0.823757	NA	ENSG00000091010	-0.0158341	-0.0502179	-	POU4F3
51.5566	-0.109715	0.287537	-0.38157	0.70278	0.948691	ENSG00000091039	-0.0307262	-0.100634	-	OSBPL8
14.175	-0.333685	0.432554	-0.77143	0.440452	0.86461	ENSG00000091073	-0.0744854	-0.277012	-	DTX2
5.46925	0.36272	0.68137	0.53234	0.594491	0.925074	ENSG00000091106	0.0513397	0.240712	-	NLRC4
15.5367	-0.126064	0.415305	-0.303545	0.761475	0.962952	ENSG00000091127	-0.0272114	-0.106071	-	PUS7
2.35828	-1.55662	1.13032	-1.37716	0.168464	0.595125	ENSG00000091128	-0.163879	-0.660279	-	LAMB4
64.8397	1.3986	0.262232	5.33345	9.64e-08	3.8e-06	ENSG00000091129	1.26533	1.30094	up	NRCAM
10.1868	-0.978509	0.523844	-1.86794	0.0617705	0.349229	ENSG00000091136	-0.269563	-0.753415	-	LAMB1
7.05864	2.05348	0.720694	2.84931	0.00438148	0.048792	ENSG00000091137	0.863397	1.3315	up	SLC26A4
0.401673	0.562603	2.49963	0.225074	0.821921	NA	ENSG00000091138	0.0184631	0.0752987	-	SLC26A3
107.188	-0.0222658	0.178175	-0.124966	0.900551	0.98626	ENSG00000091140	-0.00797853	-0.0215188	-	DLD
27.2462	0.328408	0.329025	0.998124	0.318219	0.78177	ENSG00000091157	0.0949078	0.293694	-	WDR7
92.1436	-0.048015	0.18367	-0.261419	0.793769	0.968899	ENSG00000091164	-0.0170392	-0.0463071	-	TXNL1
3.54922	-0.121579	0.858363	-0.141641	0.887364	0.983961	ENSG00000091181	-0.0131581	-0.0675146	-	IL5RA
10.8869	-0.182751	0.488707	-0.373949	0.708442	0.950211	ENSG00000091262	-0.0347027	-0.144863	-	ABCC6
13.8918	-0.272265	0.451636	-0.602841	0.546615	0.902936	ENSG00000091317	-0.0569033	-0.222623	-	CMTM6
7.19266	-0.433649	0.605013	-0.71676	0.473522	0.876771	ENSG00000091409	-0.0709601	-0.310081	-	ITGA6
23.2813	-0.959112	0.361828	-2.65074	0.00803159	0.0799922	ENSG00000091428	-0.500732	-0.839574	-	RAPGEF4
13.047	0.0946915	0.448712	0.21103	0.832864	0.973604	ENSG00000091436	0.0190906	0.0776109	-	MAP3K20
0.135068	-0.850092	3.81695	-0.222715	0.823757	NA	ENSG00000091482	-0.0158341	-0.0502179	-	SMPX
46.394	0.201894	0.248009	0.814059	0.415611	0.852761	ENSG00000091483	0.0661744	0.189174	-	FH
31.8786	1.38717	0.332113	4.17681	2.96e-05	0.000692	ENSG00000091490	1.13478	1.23855	up	SEL1L3
1.41354	0.27923	1.41815	0.196898	0.843907	NA	ENSG00000091513	0.0176803	0.087188	-	TF
26.443	0.60467	0.32715	1.8483	0.0645595	0.357183	ENSG00000091527	0.237536	0.541396	-	CDV3
4.43204	0.219798	0.765297	0.287206	0.773954	0.966061	ENSG00000091536	0.02699	0.134142	-	MYO15A
20.0836	-0.186713	0.371643	-0.502397	0.615388	0.932268	ENSG00000091542	-0.0447782	-0.162271	-	ALKBH5
3.6691	-0.0787341	0.886308	-0.0888338	0.929214	0.989604	ENSG00000091583	-0.00822799	-0.0423388	-	APOH
175.913	0.476111	0.156671	3.03893	0.0023742	0.029927	ENSG00000091592	0.372484	0.463659	up	NLRP1
11.7337	-0.898922	0.479807	-1.87351	0.0609984	0.346778	ENSG00000091622	-0.267163	-0.719075	-	PITPNM3
105.987	-0.209286	0.185663	-1.12724	0.259642	0.723404	ENSG00000091640	-0.0858479	-0.20168	-	SPAG7
3.69648	1.75705	0.952502	1.84467	0.0650852	0.358321	ENSG00000091651	0.279937	0.900404	-	ORC6
6.70444	0.0247067	0.662405	0.0372984	0.970247	0.993114	ENSG00000091656	0.00347354	0.0166808	-	ZFHX4
2.69233	1.58449	1.08874	1.45533	0.145577	0.5524	ENSG00000091664	0.179492	0.703845	-	SLC17A6
0.295591	-0.128764	2.89904	-0.0444163	0.964573	NA	ENSG00000091704	-0.00348006	-0.0126389	-	CPA1
21.9301	-0.437232	0.345774	-1.2645	0.20605	0.657	ENSG00000091732	-0.132224	-0.386717	-	ZC3HC1
5.85917	-0.448929	0.657401	-0.682885	0.49468	0.885894	ENSG00000091831	-0.0673566	-0.305113	-	ESR1
48.3449	-1.56599	0.254649	-6.1496	7.77e-10	4.33e-08	ENSG00000091844	-1.47082	-1.46282	down	RGS17
3.26091	-1.33709	0.942621	-1.41848	0.15605	0.571964	ENSG00000091879	-0.172632	-0.687051	-	ANGPT2
21.9714	-0.255	0.360182	-0.707975	0.478961	0.878708	ENSG00000091947	-0.0647001	-0.223335	-	TMEM101
75.5233	-0.151339	0.199015	-0.760441	0.446991	0.866427	ENSG00000091972	-0.0550081	-0.14506	-	CD200
3.27769	-1.33275	0.923873	-1.44256	0.149144	0.558831	ENSG00000091986	-0.177413	-0.697757	-	CCDC80
0	NA	NA	NA	NA	NA	ENSG00000092009	0	NA	-	CMA1
94.5229	0.748035	0.193711	3.86161	0.000113	0.00226063	ENSG00000092010	0.621149	0.718572	up	PSME1
23.8325	-0.331504	0.344391	-0.96258	0.335758	0.797025	ENSG00000092020	-0.0919656	-0.293494	-	PPP2R3C
5.02758	0.853266	0.761392	1.12067	0.26243	0.726097	ENSG00000092036	0.122556	0.523371	-	HAUS4
34.8469	0.393211	0.286432	1.37279	0.169817	0.597991	ENSG00000092051	0.139721	0.36084	-	JPH4
2.34934	0.86925	1.14643	0.758221	0.448318	0.866427	ENSG00000092054	0.0744545	0.356379	-	MYH7
0	NA	NA	NA	NA	NA	ENSG00000092067	0	NA	-	CEBPE
19.5338	-1.76233	0.393212	-4.48189	7.4e-06	0.000202	ENSG00000092068	-1.51829	-1.5101	down	SLC7A8
38.6962	-0.0730248	0.283352	-0.257717	0.796625	0.968899	ENSG00000092094	-0.0204026	-0.0671363	-	OSGEP
146.665	-0.0107776	0.157922	-0.0682461	0.94559	0.990331	ENSG00000092096	-0.00411895	-0.0104915	-	SLC22A17
2.85151	1.27202	1.04718	1.21472	0.224473	0.679584	ENSG00000092098	0.136142	0.58326	-	RNF31
50.2912	-0.387918	0.234956	-1.65102	0.0987337	0.457213	ENSG00000092108	-0.170398	-0.365845	-	SCFD1
12.6731	0.290449	0.493711	0.588298	0.556333	0.906682	ENSG00000092140	0.0561218	0.229411	-	G2E3
31.8283	0.152224	0.299051	0.509025	0.610734	0.931824	ENSG00000092148	0.0422878	0.138652	-	HECTD1
240.53	0.351555	0.134064	2.62229	0.00873403	0.0852118	ENSG00000092199	0.255867	0.344782	-	HNRNPC
11.4454	-0.47061	0.520538	-0.904084	0.365951	0.819974	ENSG00000092200	-0.0921096	-0.36299	-	RPGRIP1
39.1266	0.234729	0.275656	0.85153	0.394475	0.83807	ENSG00000092201	0.0730886	0.216721	-	SUPT16H
60.7036	0.0253044	0.222231	0.113865	0.909345	0.986382	ENSG00000092203	0.00804906	0.0240075	-	TOX4
34.1658	-0.0990321	0.28451	-0.348079	0.727781	0.954995	ENSG00000092208	-0.0278155	-0.0909821	-	GEMIN2
1.36502	-0.914888	1.36601	-0.66975	0.503017	NA	ENSG00000092295	-0.0637223	-0.304773	-	TGM1
35.5587	0.339499	0.299499	1.13356	0.256981	0.721379	ENSG00000092330	0.108465	0.309146	-	TINF2
1.15141	0.445276	1.50619	0.295631	0.767512	NA	ENSG00000092345	0.0265424	0.127725	-	DAZL
0.671739	0.207056	1.99479	0.103799	0.917329	NA	ENSG00000092377	0.00887563	0.0389137	-	TBL1Y
35.8748	-0.574296	0.284151	-2.0211	0.0432697	0.277468	ENSG00000092421	-0.264768	-0.527819	-	SEMA6A
24.7985	0.040908	0.355101	0.115201	0.908286	0.98626	ENSG00000092439	0.00980861	0.0359584	-	TRPM7
14.7154	0.607803	0.430552	1.41168	0.158043	0.575476	ENSG00000092445	0.163201	0.505438	-	TYRO3
6.44926	-0.054146	0.643466	-0.0841475	0.932939	0.989776	ENSG00000092470	-0.00783798	-0.0372768	-	WDR76
0.724848	0.305006	1.95806	0.155769	0.876215	NA	ENSG00000092529	0.0133837	0.0584498	-	CAPN3
4.65638	0.494737	0.758721	0.652067	0.514358	0.895033	ENSG00000092531	0.0639671	0.303742	-	SNAP23
0.130969	0.833024	3.81695	0.218243	0.827239	NA	ENSG00000092607	0.0155135	0.0492078	-	TBX15
163.63	-0.201085	0.16646	-1.20801	0.227044	0.684179	ENSG00000092621	-0.0885356	-0.195171	-	PHGDH
25.5886	3.61142	0.514429	7.02025	2.21e-12	1.88e-10	ENSG00000092758	3.4049	2.87393	up	COL9A3
51.8059	1.25742	0.252164	4.98651	6.15e-07	2.1e-05	ENSG00000092820	1.10793	1.17587	up	EZR
1178.32	-0.0091222	0.0957037	-0.0953172	0.924063	0.987818	ENSG00000092841	-0.00464958	-0.00903169	-	MYL6
26.1743	0.422341	0.327525	1.28949	0.197227	0.643299	ENSG00000092847	0.133753	0.378061	-	AGO1
6.91116	1.45207	0.675263	2.15038	0.0315253	0.223563	ENSG00000092850	0.380532	0.974441	-	TEKT2
5.37306	0.00500079	0.714693	0.00699712	0.994417	0.998718	ENSG00000092853	0.000652	0.00320723	-	CLSPN
5.79078	0.0474887	0.699949	0.067846	0.945908	0.990331	ENSG00000092871	0.00632262	0.0309092	-	RFFL
1.79996	-1.48176	1.3033	-1.13693	0.255568	0.720251	ENSG00000092929	-0.122369	-0.528511	-	UNC13D
26.3337	-0.29706	0.327421	-0.907274	0.364262	0.818533	ENSG00000092931	-0.0841374	-0.265932	-	MFSD11
290.439	0.037464	0.133964	0.279658	0.77974	0.966573	ENSG00000092964	0.0158152	0.036743	-	DPYSL2
9.65161	-0.185976	0.509603	-0.364942	0.715155	0.951096	ENSG00000092969	-0.0340121	-0.144868	-	TGFB2
21.2244	0.162113	0.370624	0.437405	0.661818	0.942644	ENSG00000092978	0.0386348	0.14092	-	GPATCH2
18.5183	0.125197	0.397307	0.315113	0.752676	0.960755	ENSG00000093000	0.0279889	0.106771	-	NUP50
4.36483	1.45413	0.833409	1.7448	0.0810195	0.407	ENSG00000093009	0.248219	0.835765	-	CDC45
12.5468	-1.3363	0.476362	-2.80523	0.00502806	0.0547585	ENSG00000093010	-0.657766	-1.07284	-	COMT
10.3012	-0.648764	0.557142	-1.16445	0.244242	0.706383	ENSG00000093072	-0.127825	-0.484425	-	ADA2
0	NA	NA	NA	NA	NA	ENSG00000093134	0	NA	-	VNN3
41.2201	-0.199089	0.271345	-0.733712	0.463124	0.873125	ENSG00000093144	-0.0609673	-0.184275	-	ECHDC1
39.9761	-0.324346	0.260654	-1.24436	0.213368	0.665947	ENSG00000093167	-0.116537	-0.301943	-	LRRFIP2
24.063	0.119083	0.339483	0.350778	0.725755	0.954611	ENSG00000093183	0.029898	0.105755	-	SEC22C
8.27112	-0.517533	0.582834	-0.887959	0.374563	0.827648	ENSG00000093217	-0.0908644	-0.377942	-	XYLB
33.1638	-0.690171	0.29501	-2.33948	0.0193104	0.157974	ENSG00000094631	-0.354872	-0.630324	-	HDAC6
0.405773	-1.02997	2.43198	-0.42351	0.671923	NA	ENSG00000094661	-0.0355051	-0.138931	-	OR1I1
0.557098	1.14991	2.14958	0.534944	0.592689	NA	ENSG00000094755	0.0466895	0.189201	-	GABRP
19.7286	7.64598	1.22212	6.25633	3.94e-10	2.32e-08	ENSG00000094796	6.5519	3.76979	up	KRT31
3.08359	0.483965	0.952562	0.508066	0.611407	0.931903	ENSG00000094804	0.0483903	0.243079	-	CDC6
27.4271	0.0639834	0.311927	0.205123	0.837476	0.97385	ENSG00000094841	0.016791	0.0578298	-	UPRT
20.2874	0.0283034	0.364636	0.0776208	0.93813	0.989996	ENSG00000094880	0.00665443	0.0247137	-	CDC23
30.8589	0.348696	0.30247	1.15283	0.248981	0.711808	ENSG00000094914	0.111363	0.316992	-	AAAS
137.363	0.145866	0.157702	0.924943	0.354996	0.811463	ENSG00000094916	0.0614518	0.142004	-	CBX5
1.82116	-0.0953943	1.26026	-0.0756941	0.939662	0.989996	ENSG00000094963	-0.00684369	-0.0348748	-	FMO2
15.3633	0.37583	0.48069	0.781855	0.4343	0.862535	ENSG00000094975	0.0769027	0.300134	-	SUCO
39.4128	0.0533825	0.303823	0.175703	0.860528	0.978289	ENSG00000095002	0.014221	0.0484901	-	MSH2
2.31708	-2.54011	1.25237	-2.02825	0.042535	0.274229	ENSG00000095015	-0.348928	-0.991497	-	MAP3K1
89.4817	0.250909	0.189728	1.32246	0.186014	0.623323	ENSG00000095059	0.108031	0.24141	-	DHPS
52.6443	-0.0889595	0.474651	-0.187421	0.851331	0.977218	ENSG00000095066	-0.0170912	-0.0713897	-	HOOK2
0.806145	-3.32849	1.83667	-1.81225	0.0699483	NA	ENSG00000095110	-0.254822	-0.734004	-	NXPE1
26.0129	-0.0599088	0.340449	-0.17597	0.860318	0.978289	ENSG00000095139	-0.0148222	-0.0531804	-	ARCN1
11.2352	-0.782887	0.502076	-1.5593	0.118926	0.498657	ENSG00000095203	-0.194944	-0.61437	-	EPB41L4B
14.3455	0.621153	0.438074	1.41792	0.156215	0.572012	ENSG00000095209	0.16477	0.513586	-	TMEM38B
2.31356	0.459384	1.10562	0.415498	0.677777	0.94431	ENSG00000095261	0.0387811	0.196184	-	PSMD5
0.722791	0.303241	1.95956	0.154749	0.877019	NA	ENSG00000095303	0.0132938	0.0580685	-	PTGS1
18.5679	-0.0414763	0.376388	-0.110196	0.912254	0.986932	ENSG00000095319	-0.00953977	-0.0359112	-	NUP188
24.3942	-0.0524315	0.334873	-0.156571	0.875583	0.980911	ENSG00000095321	-0.0131052	-0.0466996	-	CRAT
16.2639	0.196491	0.425989	0.461258	0.644613	0.938431	ENSG00000095370	0.0422366	0.16401	-	SH2D3C
77.6041	-0.022558	0.204466	-0.110326	0.912151	0.986932	ENSG00000095380	-0.00750412	-0.0215715	-	NANS
15.2457	-0.122124	0.452301	-0.270006	0.787156	0.968055	ENSG00000095383	-0.0245503	-0.0998165	-	TBC1D2
[truncated: 16,472 more rows]
