# Supplementary material for: In vitro modeling of the human dopaminergic system using spatially arranged ventral midbrain–striatum–cortex assembloids
Source: Nat Methods. 2023 Dec 5;20(12):2034–47. doi: 10.1038/s41592-023-02080-x (PMC10703680; doi:10.1038/s41592-023-02080-x)
Supplement: Supplementary file 15 — Statistical source data for graphs in Extended Data Fig. 5. [file 41592_2023_2080_MOESM15_ESM.xlsx]

## Sheet: l
GIRK2						CALB1					ALDH1A1						OTX2						GABA						SOX6
TH+	TH+/Girk2+	TH+/Girk2-	% pos			TH+/Calb+	TH+/Calb-	% pos			TH+	TH+/ALDH1+	TH+/ALDH1-	% pos			TH+	TH+/Otx2+	TH+/Otx2-	% pos			TH+	TH+/GABA+	TH+/GABA-	% pos			TH+	TH+/Sox6+	TH+/Sox6-	% pos
9	9	0	1			37	16	0.698113			33	21	12	0.636364			21	1	20	0.047619			107	13	94	0.121495			36	5	31	0.138889
56	37	19	0.660714			10	7	0.588235			12	6	6	0.5			43	28	15	0.651163			73	11	62	0.150685			70	10	60	0.142857
55	34	21	0.618182			5	5	0.5			128	58	70	0.453125			37	13	24	0.351351			24	4	20	0.166667			138	22	116	0.15942
14	12	2	0.857143			12	6	0.666667			17	9	8	0.529412			15	10	5	0.666667			20	2	18	0.1			14	1	13	0.0714286
31	24	7	0.774194			18	3	0.857143			54	20	34	0.37037			19	4	15	0.210526			35	2	33	0.0571429			20	3	17	0.15
16	14	2	0.875			6	4	0.6															19	3	16	0.157895			19	3	16	0.157895
						15	11	0.576923																					27	2	25	0.0740741
																													35	6	29	0.171429
Graph data:
ALDH1A1	CALB1	GABA	GIRK2	OTX2	SOX6
0.636364	0.698113	0.121495	1	0.047619	0.138889
0.5	0.588235	0.150685	0.660714	0.651163	0.142857
0.453125	0.5	0.166667	0.618182	0.351351	0.15942
0.529412	0.666667	0.1	0.857143	0.666667	0.0714286
0.37037	0.857143	0.0571429	0.774194	0.210526	0.15
	0.6	0.157895	0.875		0.157895
	0.576923				0.0740741
					0.171429
