# Supplementary material for: In vitro modeling of the human dopaminergic system using spatially arranged ventral midbrain–striatum–cortex assembloids
Source: Nat Methods. 2023 Dec 5;20(12):2034–47. doi: 10.1038/s41592-023-02080-x (PMC10703680; doi:10.1038/s41592-023-02080-x)
Supplement: Supplementary file 16 — Barcode origin of clusters in percent; List of differentially expressed genes of scRNA-seq clusters for plots in Extended Data Fig. 6. [file 41592_2023_2080_MOESM16_ESM.xlsx]

## Sheet: c
label	grouping	count	label.count.total.per.facet	percent
fCortex	CGE	468	805	0.581366
fStriatum	CGE	298	805	0.370186
fVmidbrain	CGE	39	805	0.0484472
fCortex	cortical	162	268	0.604478
fStriatum	cortical	102	268	0.380597
fVmidbrain	cortical	4	268	0.0149254
fCortex	cortical_prog	185	262	0.706107
fStriatum	cortical_prog	69	262	0.263359
fVmidbrain	cortical_prog	8	262	0.0305344
fCortex	dividing	93	190	0.489474
fStriatum	dividing	69	190	0.363158
fVmidbrain	dividing	28	190	0.147368
fCortex	dopaminergic	2	59	0.0338983
fStriatum	dopaminergic	0	59	0
fVmidbrain	dopaminergic	57	59	0.966102
fCortex	Glial	0	80	0
fStriatum	Glial	8	80	0.1
fVmidbrain	Glial	72	80	0.9
fCortex	IPs	84	111	0.756757
fStriatum	IPs	26	111	0.234234
fVmidbrain	IPs	1	111	0.00900901
fCortex	LGE_progenitor	98	214	0.457944
fStriatum	LGE_progenitor	114	214	0.53271
fVmidbrain	LGE_progenitor	2	214	0.00934579
fCortex	MGE	48	644	0.0745342
fStriatum	MGE	485	644	0.753106
fVmidbrain	MGE	111	644	0.17236
fCortex	MGE_derived	7	97	0.0721649
fStriatum	MGE_derived	86	97	0.886598
fVmidbrain	MGE_derived	4	97	0.0412371
fCortex	striatal	485	852	0.569249
fStriatum	striatal	353	852	0.414319
fVmidbrain	striatal	14	852	0.0164319
fCortex	vmid_floorplate	31	248	0.125
fStriatum	vmid_floorplate	26	248	0.104839
fVmidbrain	vmid_floorplate	191	248	0.770161
fCortex	vmid_gabaergic	11	295	0.0372881
fStriatum	vmid_gabaergic	6	295	0.020339
fVmidbrain	vmid_gabaergic	278	295	0.942373
fCortex	vmid_glutamatergic	45	567	0.0793651
fStriatum	vmid_glutamatergic	104	567	0.183422
fVmidbrain	vmid_glutamatergic	418	567	0.737213
fCortex	vmid_unspecified	2	50	0.04
fStriatum	vmid_unspecified	3	50	0.06
fVmidbrain	vmid_unspecified	45	50	0.9

## Sheet: h
feature	group	avgExpr	logFC	statistic	auc	pval	padj	pct_in	pct_out
DLX5	CGE	1.10332	0.76249	2724293	0.750345	8.39e-164	1.07e-159	70.9375	30.9889
PDZRN3	CGE	1.36549	0.901298	2629268	0.724173	2.06e-121	1.75e-117	69.7917	39.7144
FAU	CGE	2.55688	0.501556	2.50307e+06	0.689414	1.11e-73	1.04e-70	94.6875	91.5918
DCX	CGE	2.56343	0.655867	2494258	0.686987	6.52e-72	5.19e-69	94.1667	87.8371
UBA52	CGE	2.16196	0.506593	2.48979e+06	0.685756	5.07e-71	3.69e-68	92.1875	87.0175
CCDC88A	CGE	1.90271	0.484896	2.48713e+06	0.685025	2.08e-70	1.32e-67	90.2083	91.4067
NRXN3	CGE	2.90103	0.934597	2479385	0.682891	4.15e-69	2.35e-66	91.6667	81.0682
H3F3B	CGE	2.77699	0.450418	2470086	0.68033	6.26e-67	3.19e-64	97.6042	96.7213
SHTN1	CGE	1.33229	0.57081	2468349	0.679851	7.34e-69	4.06e-66	77.3958	65.1243
GAD2	CGE	0.768932	0.427761	2.44851e+06	0.674386	1.82e-80	3.32e-77	62.7083	33.1042
TMEM123	CGE	0.904525	0.493793	2444787	0.673361	3.54e-72	2.91e-69	64.0625	43.284
SOX4	CGE	3.58186	0.652397	2417990	0.665981	5.55e-57	1.91e-54	97.0833	97.3295
GAD1	CGE	1.01562	0.447122	2415755	0.665365	1.46e-63	6.77e-61	73.0208	46.1925
NACA	CGE	2.39677	0.429784	2414192	0.664935	2.58e-56	8.22e-54	93.9583	91.5918
CCNI	CGE	1.89623	0.387539	2.40608e+06	0.6627	7.32e-55	2.05e-52	91.7708	90.5605
ST8SIA5	CGE	0.449434	0.361946	2400598	0.661191	2.46e-119	1.56e-115	41.5625	11.6341
C12orf57	CGE	1.47995	0.389347	2.37583e+06	0.65437	7.11e-50	1.62e-47	86.1458	79.3496
GDAP1L1	CGE	0.815881	0.350553	2.36522e+06	0.651447	4.41e-52	1.08e-49	68.5417	52.5648
COX7C	CGE	2.35086	0.361236	2.364e+06	0.65111	1.49e-47	3.01e-45	94.4792	92.0677
SYNPR	CGE	0.401184	0.294561	2237728	0.616332	5.04e-66	2.47e-63	33.9583	12.3215
NEUROD6	cortical_neurons	2.10417	2.0264	1124192	0.937583	0	0	90.2985	6.23603
NEUROD2	cortical_neurons	1.15305	1.13499	1.09681e+06	0.914749	0	0	83.9552	2.30219
ZFPM2	cortical_neurons	1.95888	1.62241	1086056	0.905777	1.21e-163	1.92e-160	94.403	27.2463
NRN1	cortical_neurons	1.05615	0.89138	1.01452e+06	0.846114	1.08e-162	1.62e-159	82.0896	16.4953
TBR1	cortical_neurons	0.530766	0.513347	982180	0.819144	0	0	66.0448	2.21278
SLC24A2	cortical_neurons	0.98876	0.924774	964136	0.804096	6.43e-207	1.49e-203	65.6716	7.84533
SSTR2	cortical_neurons	0.700255	0.59541	959796	0.800475	1.29e-156	1.72e-153	70.5224	11.6451
CLMP	cortical_neurons	0.708622	0.646431	955605	0.79698	1.97e-191	4.18e-188	65.6716	8.27
SLC17A7	cortical_neurons	0.460389	0.436754	947762	0.790439	6.33e-292	4.03e-291	61.194	3.2186
ADAMTS3	cortical_neurons	0.909376	0.848549	905062	0.754827	8.89e-171	1.62e-167	55.597	6.5266
TRMT9B	cortical_neurons	0.404872	0.363712	891595	0.743596	3.89e-159	5.51e-156	54.4776	6.39249
NEUROD1	cortical_neurons	0.473713	0.439724	880582	0.734411	9.02e-218	2.87e-214	50.3731	3.28565
KCNQ5	cortical_neurons	0.859367	0.779616	878794	0.73292	1.66e-130	1.77e-127	52.6119	7.77827
SLA	cortical_neurons	0.449831	0.432557	877884	0.732161	1.99e-254	8.47e-251	48.5075	2.32454
KLHL14	cortical_neurons	0.360333	0.320297	855760	0.713709	5.91e-138	7.16e-135	48.1343	5.61019
PLXND1	cortical_neurons	0.281077	0.268569	846571	0.706045	8.69e-214	2.21e-210	43.2836	2.30219
PRDM8	cortical_neurons	0.289885	0.281717	838391	0.699223	9.48e-262	4.83e-258	41.0448	1.22932
GPR12	cortical_neurons	0.252587	0.229213	814137	0.678995	1.26e-132	1.39e-129	39.5522	3.68797
NPTX1	cortical_neurons	0.263097	0.241725	797217	0.664884	4.72e-137	5.46e-134	35.8209	2.77157
BHLHE22	cortical_neurons	0.225391	0.21386	780664	0.651079	5.76e-168	9.77e-165	31.7164	1.40814
GLI3	cortical_prog	1.92113	1.70659	1.12997e+06	0.962689	1.33e-238	4.85e-235	97.7099	21.1384
EMX2	cortical_prog	1.36601	1.2747	1097717	0.935214	0	0	91.6031	9.97768
HES1	cortical_prog	1.80296	1.54751	1083217	0.922861	1.95e-223	4.51e-220	96.1832	17.433
COL4A5	cortical_prog	1.50089	1.29214	1.08282e+06	0.922525	1.27e-201	2.31e-198	94.6565	20.8929
DOK5	cortical_prog	1.49998	1.27583	1.08246e+06	0.922219	1.9e-184	2.55e-181	93.5115	24.4643
TCF7L1	cortical_prog	1.24465	1.07275	1.07113e+06	0.912565	3.27e-198	5.56e-195	92.3664	19.9554
ADAMTS9	cortical_prog	0.949295	0.885731	1059103	0.902316	0	0	85.4962	8.10268
HMGA2	cortical_prog	1.16556	1.0578	1.05329e+06	0.897368	4.06e-243	1.73e-239	86.2595	12.6786
COL4A6	cortical_prog	1.0629	0.955275	1.0482e+06	0.89303	3.41e-232	1.09e-228	86.2595	13.2143
LHX2	cortical_prog	0.962366	0.853359	1.04443e+06	0.889819	5.77e-223	1.22e-219	86.6412	13.75
FGFR3	cortical_prog	0.856163	0.787149	1.03728e+06	0.883722	1.7e-270	1.08e-266	82.8244	9.50893
KIAA1217	cortical_prog	1.02431	0.946403	1028846	0.876539	8.09e-258	4.12e-254	80.916	9.79911
MEGF10	cortical_prog	0.806754	0.72736	1.01451e+06	0.864321	3.37e-230	9.54e-227	80.1527	10.692
MASP1	cortical_prog	0.836983	0.729504	1.0075e+06	0.858349	4.62e-185	6.53e-182	81.2977	14.5312
PAX6	cortical_prog	0.820373	0.703664	1000690	0.852551	3.34e-181	4.26e-178	81.2977	14.2634
IFI44L	cortical_prog	0.579653	0.548125	962247	0.819799	5.51e-291	4.68e-291	67.5573	4.6875
FZD8	cortical_prog	0.638575	0.563131	954595	0.81328	4.1e-179	4.97e-176	70.9924	10.3795
DMRTA2	cortical_prog	0.386881	0.35136	878280	0.748262	2.3e-188	3.45e-185	54.5802	4.95536
TFAP2C	cortical_prog	0.31739	0.303302	841041	0.716536	3.8e-225	9.68e-222	45.4198	2.36607
BST2	cortical_prog	0.286374	0.277844	781651	0.665938	1.87e-195	2.97e-192	34.3511	1.33929
SPC25	dividing	0.938094	0.917782	862136	0.885782	0	0	78.6047	3.11465
KIF15	dividing	0.840796	0.805519	854913	0.878361	0	0	78.6047	5.38988
SGO1	dividing	0.761819	0.751979	851027	0.874368	0	0	75.814	1.76717
CENPU	dividing	0.811644	0.780368	846931	0.87016	0	0	76.7442	4.94809
RRM2	dividing	0.887205	0.871099	840031	0.863071	0	0	73.9535	2.54031
TACC3	dividing	0.704152	0.688398	831871	0.854687	0	0	72.5581	2.67285
CKAP2L	dividing	0.736802	0.724488	829218	0.851961	0	0	71.6279	2.12061
KIFC1	dividing	0.534673	0.527336	807838	0.829995	0	0	66.9767	1.17075
NCAPH	dividing	0.503782	0.490895	793204	0.814959	0	0	64.6512	2.34151
DTL	dividing	0.660713	0.638534	785386	0.806927	0	0	63.7209	3.07047
KIF2C	dividing	0.601389	0.590819	784066	0.805571	0	0	62.3256	1.63464
BUB1	dividing	0.636867	0.621097	781446	0.802879	0	0	62.3256	2.65076
HJURP	dividing	0.500983	0.497322	776357	0.79765	0	0	60	0.574332
CDC20	dividing	0.798975	0.788368	768771	0.789856	0	0	59.0698	1.5021
MXD3	dividing	0.480753	0.467581	767606	0.788659	0	0	59.5349	2.3636
CDC25C	dividing	0.525283	0.509492	767228	0.78827	0	0	59.5349	2.42987
EXO1	dividing	0.370982	0.363377	719153	0.738877	0	0	48.8372	1.21493
NEK2	dividing	0.42507	0.422885	709251	0.728704	0	0	46.0465	0.397614
NEIL3	dividing	0.295495	0.290307	706747	0.726131	0	0	46.0465	0.817318
KIF20A	dividing	0.347432	0.343811	690203	0.709133	0	0	42.3256	0.574332
EDNRB	Glial	1.42535	1.35323	347745	0.932392	5.32e-139	3.38e-135	90	9.00901
HAS2	Glial	0.69502	0.67047	316970	0.849877	2.9e-205	7.37e-201	72.5	3.1317
BCAN	Glial	0.756117	0.682992	306010	0.820489	2.37e-79	2.15e-76	71.25	9.00901
PMP2	Glial	1.01068	0.97092	304633	0.816798	8.32e-136	3.53e-132	66.25	4.3758
LAMA4	Glial	0.793528	0.767132	298358	0.799973	4.09e-133	1.49e-129	62.5	3.9468
ITPR2	Glial	0.789288	0.758853	297871	0.798667	5.25e-125	1.67e-121	62.5	4.2471
S100B	Glial	0.926247	0.902066	294030	0.788369	1.48e-137	7.56e-134	60	3.432
DPPA4	Glial	0.317862	0.291967	279078	0.748277	4.54e-98	7.71e-95	53.75	3.75375
NKX2-2	Glial	0.3117	0.283655	278526	0.7468	1.01e-93	1.43e-90	53.75	3.92535
BACE2	Glial	0.394812	0.369677	275234	0.737971	1.63e-85	1.98e-82	51.25	4.0755
AC099489.1	Glial	0.429212	0.40052	274970	0.737264	4.08e-81	4.15e-78	51.25	4.3329
ZCCHC24	Glial	0.335819	0.31422	273307	0.732805	2.91e-83	3.36e-80	50	4.01115
NKX6-2	Glial	0.484619	0.475694	273018	0.73203	1.19e-178	1.51e-174	47.5	1.35135
IRX1	Glial	0.260297	0.242846	260683	0.698957	1.34e-87	1.71e-84	42.5	2.59545
ABCA8	Glial	0.384306	0.368067	259490	0.695757	9.57e-95	1.43e-91	41.25	2.25225
ITGB5	Glial	0.276459	0.261542	254338	0.681944	2.44e-77	2.14e-74	38.75	2.4882
HEPACAM	Glial	0.204383	0.193852	248398	0.666018	5.08e-83	5.62e-80	35	1.82325
S100A16	Glial	0.164961	0.160172	245304	0.657722	2.89e-114	7.36e-111	32.5	1.00815
SOX10	Glial	0.393872	0.386243	245094	0.657159	9.53e-92	1.28e-88	32.5	1.39425
PRIMA1	Glial	0.126877	0.124002	222832	0.597469	1.12e-79	1.06e-76	20	0.514801
NHLH1	IPs	1.39117	1.36723	478495	0.93085	0	0	87.3874	3.49816
ZFPM2	IPs	2.40549	2.02472	478100	0.93008	7.95e-80	8.8e-77	95.4955	29.4969
CACNA2D1	IPs	2.05875	1.69208	468306	0.911028	2.32e-73	2.36e-70	93.6937	29.3457
SSTR2	IPs	1.31953	1.20934	459630	0.894151	4.64e-116	8.44e-113	84.6847	13.3017
NEUROD1	IPs	0.966566	0.929482	457820	0.89063	7.37e-259	4.69e-255	81.0811	4.14597
EOMES	IPs	1.25293	1.24692	457534	0.890073	0	0	78.3784	0.712589
IGFBPL1	IPs	1.0225	0.856643	452278	0.879847	2.92e-77	3.1e-74	88.2883	21.3561
NEUROG2	IPs	0.809815	0.777599	450753	0.876881	1.68e-223	8.54e-220	78.3784	4.729
NEUROD6	IPs	1.78576	1.63167	441365	0.858618	1.95e-125	4.13e-122	78.3784	9.37163
EMX1	IPs	0.618513	0.588342	415170	0.807659	6.41e-152	1.63e-148	64.8649	4.94494
NEUROD4	IPs	0.505076	0.496735	384330	0.747663	9.51e-262	8.07e-258	50.4505	1.12287
TAC3	IPs	0.922609	0.854726	381134	0.741447	8.67e-73	8.18e-70	53.1532	7.38501
CHST8	IPs	0.465184	0.423646	380639	0.740484	3.59e-81	4.36e-78	53.1532	6.32693
LHX9	IPs	0.459421	0.446068	378291	0.735916	1.94e-194	6.18e-191	48.6486	1.7059
CABP7	IPs	0.432202	0.424211	376991	0.733387	3.82e-217	1.62e-213	47.7477	1.3604
TBR1	IPs	0.423842	0.386457	375470	0.730428	3.27e-93	4.62e-90	50.4505	4.75059
SLC17A7	IPs	0.46894	0.430703	372983	0.72559	7.22e-81	8.36e-78	49.5495	5.46318
NPTX1	IPs	0.424064	0.398355	360278	0.700873	6.48e-88	8.25e-85	43.2432	3.7141
MFAP4	IPs	0.294331	0.285066	355316	0.691221	6.77e-143	1.57e-139	39.6396	1.61952
EBF2	IPs	0.348024	0.32868	343938	0.669086	7.72e-89	1.04e-85	36.036	2.41848
PLPP3	LGE_progenitor	1.12527	0.92591	854398	0.881739	1.39e-134	1.61e-131	89.7196	22.4382
TNC	LGE_progenitor	1.11168	1.0503	841791	0.868729	1.12e-262	2.86e-258	78.0374	7.08922
NOTCH2	LGE_progenitor	0.984317	0.841704	839634	0.866503	6.1e-139	8.18e-136	84.1121	18.9267
RGS6	LGE_progenitor	1.48777	1.33051	839525	0.86639	3.86e-160	1.4e-156	81.7757	15.1943
MRC2	LGE_progenitor	0.918065	0.763779	838215	0.865038	3.76e-137	4.56e-134	86.4486	18.9708
IQGAP2	LGE_progenitor	1.0665	0.918939	831270	0.85787	6.17e-140	8.73e-137	82.7103	17.4249
HES1	LGE_progenitor	1.33871	1.04492	826182	0.852621	3.87e-129	3.94e-126	89.7196	18.5733
LIX1	LGE_progenitor	0.847683	0.775983	825395	0.851808	8.01e-200	5.1e-196	76.6355	9.62898
FAM107A	LGE_progenitor	0.805475	0.745046	803888	0.829613	3.2e-214	2.72e-210	71.4953	7.17756
CPNE8	LGE_progenitor	0.805293	0.710097	792992	0.818367	6.01e-142	9.01e-139	72.4299	12.3012
PRDM16	LGE_progenitor	0.683522	0.59407	787303	0.812497	8.8e-139	1.12e-135	71.9626	12.0583
HAP1	LGE_progenitor	0.511289	0.466031	751188	0.775226	2.81e-154	5.5e-151	60.7477	7.35424
LOX	LGE_progenitor	0.542208	0.49992	742848	0.766619	2.09e-158	5.33e-155	58.4112	6.49293
ADAMTS3	LGE_progenitor	0.671202	0.588999	737028	0.760613	1.15e-144	1.95e-141	58.8785	6.95671
OTX2	LGE_progenitor	0.489089	0.439353	734680	0.75819	5.84e-159	1.65e-155	57.4766	5.87456
ADRA1B	LGE_progenitor	0.409666	0.371407	710164	0.732889	2.12e-134	2.35e-131	51.8692	5.8083
F3	LGE_progenitor	0.250733	0.236064	659497	0.680601	5.37e-159	1.65e-155	38.3178	2.20848
HOPX	LGE_progenitor	0.35272	0.337913	649594	0.670381	1.58e-145	2.88e-142	35.9813	2.20848
IL33	LGE_progenitor	0.234476	0.225466	640285	0.660774	6.55e-156	1.52e-152	33.6449	1.63428
C1QL2	LGE_progenitor	0.156604	0.153589	602570	0.621852	6.43e-181	3.28e-177	24.7664	0.397527
NXPH1	MGE	2.9606	2.65004	2512692	0.952098	0	0	95.4969	27.5012
SOX6	MGE	3.10771	2.18028	2458219	0.931457	5.38e-282	3.43e-278	98.913	62.4207
GRIA4	MGE	2.76805	2.25287	2457533	0.931197	0	0	95.6522	40.3856
TCF4	MGE	2.76298	1.32633	2328823	0.882427	6.41e-215	1.48e-211	99.2236	84.2362
RIPOR2	MGE	1.65112	1.22385	2.31276e+06	0.876339	4.25e-246	2.17e-242	91.7702	38.7994
ERBB4	MGE	3.22594	2.23836	2287889	0.866916	2.54e-211	4.62e-208	95.1863	53.9776
ZNF536	MGE	1.6305	1.13133	2.26407e+06	0.85789	3.15e-209	5.35e-206	91.6149	47.1694
DLGAP1	MGE	3.13728	1.77436	2229149	0.844659	6.34e-176	8.97e-173	94.7205	77.55
GAD1	MGE	1.54283	1.0227	2220253	0.841288	9.73e-193	1.55e-189	91.3043	45.388
PLS3	MGE	1.45074	1.13424	2217093	0.840091	4.45e-231	1.62e-227	84.9379	27.8673
PIP5K1B	MGE	1.164	0.958783	2.15558e+06	0.816781	2.5e-223	7.06e-220	75.6211	22.938
PDZRN4	MGE	1.08686	0.881692	2146982	0.813524	2.32e-227	7.38e-224	76.3975	20.8882
PDGFD	MGE	1.27341	1.06629	2.12589e+06	0.805532	2.18e-219	5.54e-216	72.9814	20.693
SST	MGE	1.81967	1.66372	2099554	0.795553	7.55e-235	3.21e-231	67.236	16.1298
EDIL3	MGE	1.21707	0.919042	2.07246e+06	0.785287	3.2e-163	3.88e-160	74.6894	29.4778
GALNT14	MGE	0.789334	0.641032	1.99492e+06	0.755905	1.29e-168	1.64e-165	63.6646	18.4236
LHX6	MGE	0.545504	0.517772	1.9646e+06	0.744418	0	0	51.7081	3.48951
KCNC2	MGE	0.859694	0.756213	1.91496e+06	0.725608	1.03e-170	1.38e-167	53.1056	11.8838
RASGRF2	MGE	0.592309	0.540252	1.86415e+06	0.706354	9.49e-179	1.42e-175	46.7391	8.12592
SFTA3	MGE	0.405619	0.370596	1842589	0.698185	1.5e-214	3.18e-211	43.6335	4.5876
DSCAM	MGE_derived	2.52941	2.03674	422668	0.938086	5.58e-66	6.18e-63	97.9381	35.1561
TMEFF2	MGE_derived	1.95496	1.64707	413038	0.916711	9.36e-69	1.13e-65	93.8144	27.8149
GABRB2	MGE_derived	1.60948	1.40751	407102	0.903538	1.17e-73	1.98e-70	88.6598	22.7772
LHX8	MGE_derived	0.850646	0.836837	401263	0.890577	0	0	79.3814	1.52853
HS6ST3	MGE_derived	2.33797	2.09547	398642	0.884759	1.12e-71	1.78e-68	86.5979	20.7104
GALNTL6	MGE_derived	2.00304	1.80225	393779	0.873967	1.6e-77	3.39e-74	83.5052	17.1582
SHISA9	MGE_derived	1.21444	1.08409	390627	0.866971	4.5e-94	1.43e-90	81.4433	12.5296
SAMD5	MGE_derived	1.18826	1.00139	386528	0.857874	5.81e-71	8.22e-68	84.5361	17.2013
TRPM3	MGE_derived	1.18513	1.05454	370786	0.822937	2.58e-71	3.87e-68	73.1959	13.1755
GABRA1	MGE_derived	0.652431	0.629177	356687	0.791644	9.81e-159	8.33e-155	60.8247	3.53068
INSYN2A	MGE_derived	0.623218	0.570387	348948	0.774467	2.14e-75	4.19e-72	60.8247	8.24543
LHX6	MGE_derived	0.561433	0.47306	348895	0.77435	1.36e-70	1.82e-67	64.9485	8.89128
NKX2-1	MGE_derived	0.548845	0.476084	335324	0.744229	3.04e-58	3.09e-55	56.701	8.676
SEMA3E	MGE_derived	0.588868	0.542349	320375	0.711052	4.88e-69	6.21e-66	46.3918	4.97309
HCRTR2	MGE_derived	0.402017	0.354803	317419	0.704491	2.98e-57	2.92e-54	46.3918	5.85576
GBX1	MGE_derived	0.333928	0.314503	316862	0.703255	5.78e-97	2.1e-93	43.299	2.90635
GABRA6	MGE_derived	0.34147	0.317092	315620	0.700498	5.01e-87	1.42e-83	43.299	3.25081
SHH	MGE_derived	0.33856	0.288728	312369	0.693283	5.46e-56	5.15e-53	44.3299	5.27449
OPRM1	MGE_derived	0.446283	0.415561	310100	0.688246	2.49e-64	2.64e-61	41.2371	4.17653
GABRG1	MGE_derived	0.442304	0.431352	305726	0.678539	3.2e-117	1.36e-113	37.1134	1.61464
MEIS2	striatal	2.97729	1.89101	2570494	0.89688	1.16e-259	1.47e-255	98.5935	61.3743
ZFHX3	striatal	2.16812	1.42165	2515872	0.877821	6.58e-238	5.58e-234	96.6245	58.4967
RBFOX1	striatal	2.11984	1.47132	2.32778e+06	0.812193	1.54e-178	5.61e-175	86.9198	42.8182
PBX3	striatal	1.6867	0.945468	2.21668e+06	0.773428	1.01e-126	1.83e-123	89.1702	57.2811
SLC8A1	striatal	2.13168	0.888048	2.15062e+06	0.750378	7.95e-102	1.19e-98	95.9212	75.6884
LRMDA	striatal	0.995807	0.945699	2136317	0.74539	5.77e-283	1.47e-278	52.7426	5.80501
ZFHX4	striatal	1.52858	0.769312	2.13228e+06	0.74398	1.43e-101	2.03e-98	88.045	56.7849
BCL11B	striatal	1.4245	0.751728	2104325	0.734227	8.61e-95	1.1e-91	84.6695	54.7755
CCSER1	striatal	2.88504	1.13324	2098450	0.732177	1.52e-87	1.49e-84	94.3741	79.2111
PID1	striatal	1.37365	0.768212	2.09386e+06	0.730575	1.55e-94	1.88e-91	79.3249	50.1613
ZNF503	striatal	0.756884	0.654258	2.08979e+06	0.729154	2.53e-180	1.07e-176	54.4304	12.5031
TLE4	striatal	1.12553	0.627836	2084724	0.727388	2.84e-94	3.29e-91	79.4655	46.192
NRG1	striatal	1.34901	0.901161	2.06319e+06	0.719874	2.58e-96	3.46e-93	69.339	37.5837
RUNX1T1	striatal	1.50716	0.754892	2.06031e+06	0.71887	1.83e-84	1.56e-81	83.4037	51.4016
MGAT4C	striatal	1.19542	0.7223	2026456	0.707058	9.37e-88	9.55e-85	69.339	35.3014
NELL1	striatal	0.947823	0.762507	2020204	0.704876	7.96e-127	1.56e-123	53.4459	16.77
LMO3	striatal	0.875443	0.57563	2001275	0.698272	5.07e-88	5.38e-85	61.4627	29.8933
DPYD	striatal	0.880481	0.544241	1994482	0.695901	3.63e-83	2.98e-80	64.4163	31.7291
EBF1	striatal	0.878872	0.781978	1932174	0.674161	1.03e-124	1.75e-121	42.1941	10.4193
ISL1	striatal	0.402037	0.358061	1850346	0.64561	2.77e-140	7.85e-137	33.1927	4.51501
EN1	vmid_dopaminergic	1.98938	1.94273	265748	0.978196	5.4e-186	3.44e-182	96.5517	5.50811
LMX1A	vmid_dopaminergic	1.09478	1.08515	261366	0.962065	0	0	93.1034	1.00342
IQCJ-SCHIP1	vmid_dopaminergic	2.66235	2.36525	259956	0.956876	1.04e-57	1.1e-54	98.2759	22.9932
FOXP2	vmid_dopaminergic	1.63956	1.45877	255604	0.940853	2.41e-69	3.42e-66	96.5517	16.1614
KCNJ6	vmid_dopaminergic	1.50507	1.39306	248680	0.915369	7.74e-67	9.39e-64	89.6552	14.6243
KLHL1	vmid_dopaminergic	2.25152	2.14866	245712	0.904442	7.75e-87	1.52e-83	84.4828	9.79932
FAM135B	vmid_dopaminergic	0.758883	0.673974	225411	0.829717	1.27e-55	1.15e-52	74.1379	10.5465
TMCC3	vmid_dopaminergic	0.947319	0.931275	222997	0.820832	2.53e-158	1.07e-154	65.5172	2.62596
EBF3	vmid_dopaminergic	0.673497	0.656052	222444	0.818796	3.6e-165	1.83e-161	65.5172	2.43382
EN2	vmid_dopaminergic	0.588655	0.581317	219054	0.806318	1.08e-247	9.16e-244	62.069	1.19556
SLC17A6	vmid_dopaminergic	0.702308	0.652126	216134	0.795571	4.13e-73	6.57e-70	63.7931	5.82835
FOXA2	vmid_dopaminergic	0.578085	0.526248	214821	0.790737	5.24e-71	7.85e-68	63.7931	5.807
NR4A2	vmid_dopaminergic	0.597516	0.574393	211956	0.780191	1.64e-96	3.47e-93	58.6207	3.65073
DDC	vmid_dopaminergic	0.50152	0.478145	211574	0.778785	3.96e-102	9.17e-99	58.6207	3.35184
TMEM132C	vmid_dopaminergic	0.492583	0.439815	209200	0.770044	1.96e-56	2e-53	60.3448	6.51153
TH	vmid_dopaminergic	0.554178	0.541111	208680	0.768132	4.74e-146	1.73e-142	55.1724	1.90009
FOXA1	vmid_dopaminergic	0.500057	0.456811	204518	0.75281	3.49e-68	4.68e-65	55.1724	4.44065
ASB4	vmid_dopaminergic	0.376466	0.370523	184050	0.67747	1.27e-123	3.59e-120	36.2069	0.87532
UNCX	vmid_dopaminergic	0.237959	0.227185	180513	0.664452	7.06e-68	8.99e-65	34.4828	1.68659
TWIST1	vmid_dopaminergic	0.166087	0.162788	163367	0.601339	2.54e-78	4.31e-75	20.6897	0.426985
ANXA2	vmid_floorplate	0.999471	0.944236	896515	0.804401	8.82e-204	5.61e-200	64.9194	7.43213
FOXA2	vmid_floorplate	0.521326	0.488605	863044	0.774369	3.38e-254	4.3e-250	58.4677	3.64931
BHLHE41	vmid_floorplate	0.703171	0.65136	849142	0.761896	3.8e-162	1.93e-158	57.2581	7.0316
TTC6	vmid_floorplate	0.891736	0.810354	829795	0.744537	6.08e-133	1.11e-129	54.8387	7.92167
FOXA1	vmid_floorplate	0.491201	0.466781	804040	0.721428	2.16e-210	1.83e-206	46.7742	2.75923
EMP1	vmid_floorplate	0.424965	0.416328	791474	0.710153	4.99e-266	1.27e-261	43.1452	1.35737
FAM160A1	vmid_floorplate	0.414549	0.388676	778246	0.698285	4.24e-153	1.54e-149	42.7419	3.58255
SHH	vmid_floorplate	0.523571	0.493651	768775	0.689786	6.5e-131	1.1e-127	41.129	4.13885
CD36	vmid_floorplate	0.448751	0.428275	748774	0.671841	4.98e-136	1.15e-132	36.6935	2.9595
ITIH5	vmid_floorplate	0.406677	0.387403	744912	0.668375	1.3e-137	3.32e-134	35.8871	2.73698
CFC1	vmid_floorplate	0.435954	0.414285	742924	0.666591	7.89e-124	1.12e-120	35.8871	3.18202
MYOF	vmid_floorplate	0.277891	0.264174	721879	0.647709	1.53e-129	2.3e-126	31.4516	2.09168
TFF3	vmid_floorplate	0.330698	0.320083	713634	0.640311	1.21e-138	3.41e-135	29.4355	1.57988
GALR1	vmid_floorplate	0.222753	0.212843	711421	0.638325	2.19e-143	6.97e-140	29.0323	1.40187
GASK1B	vmid_floorplate	0.207982	0.199249	705010	0.632573	9.69e-135	2.06e-131	27.8226	1.40187
DTHD1	vmid_floorplate	0.297565	0.283769	703823	0.631508	7.53e-123	1.01e-119	27.8226	1.64664
FOXJ1	vmid_floorplate	0.166823	0.162158	687226	0.616616	4.52e-134	8.85e-131	24.1935	0.934579
DSC3	vmid_floorplate	0.149409	0.146609	680575	0.610648	1.15e-158	4.86e-155	22.5806	0.46729
TRABD2B	vmid_floorplate	0.214292	0.210334	670498	0.601607	7.01e-122	8.93e-119	20.9677	0.734312
SERTM1	vmid_floorplate	0.157475	0.154199	666809	0.598297	1.41e-130	2.25e-127	20.1613	0.534045
ZIC1	vmid_gabaergic	1.5889	1.51538	1245287	0.955299	0	0	93.8567	7.88941
NNAT	vmid_gabaergic	3.32836	2.21883	1175274	0.90159	1.47e-123	3.4e-120	98.2935	61.2947
ZNF521	vmid_gabaergic	1.62891	1.26756	1162625	0.891887	4.92e-141	1.25e-137	92.8328	37.3567
ZIC3	vmid_gabaergic	0.824211	0.796392	1155973	0.886784	0	0	79.8635	4.04585
ZIC4	vmid_gabaergic	0.744824	0.721176	1108301	0.850213	0	0	72.3549	3.07934
NOVA1	vmid_gabaergic	2.47212	1.09879	1.10337e+06	0.846432	3.24e-88	3.76e-85	99.6587	87.4803
SEMA6A	vmid_gabaergic	1.34112	0.91314	1098167	0.842439	3.3e-99	4.95e-96	91.8089	45.898
NRCAM	vmid_gabaergic	1.83752	1.02241	1087363	0.834151	3.9e-84	3.97e-81	97.6109	68.9593
ZNF423	vmid_gabaergic	0.753879	0.629279	1.07279e+06	0.822975	2.51e-144	7.98e-141	76.4505	18.4311
PAK3	vmid_gabaergic	2.38479	0.817582	1063641	0.815953	1.23e-73	1.12e-70	100	89.8854
RFTN1	vmid_gabaergic	0.739	0.644302	1032049	0.791718	3.82e-143	1.08e-139	67.5768	13.8908
SIX3	vmid_gabaergic	0.653756	0.462644	988960	0.758662	1.29e-92	1.74e-89	71.3311	18.993
PLEKHA6	vmid_gabaergic	0.608806	0.443804	974528	0.747591	2.92e-75	2.75e-72	67.9181	23.5783
DNAJC15	vmid_gabaergic	0.330077	0.303509	936779	0.718633	3.54e-195	1.29e-191	47.4403	3.59631
DUSP6	vmid_gabaergic	0.371681	0.316468	913609	0.700858	2.04e-102	3.25e-99	47.7816	8.27152
VAX1	vmid_gabaergic	0.354745	0.307391	893566	0.685482	3.57e-105	6.5e-102	43.3447	6.42841
REC8	vmid_gabaergic	0.28346	0.237716	884017	0.678158	2.56e-84	2.73e-81	43.0034	8.06923
FEZF1	vmid_gabaergic	0.249844	0.233548	819603	0.628744	1.92e-103	3.26e-100	27.9863	2.49494
ECEL1	vmid_gabaergic	0.227655	0.207451	811332	0.622398	2.57e-84	2.73e-81	27.3038	3.05687
GNG8	vmid_gabaergic	0.241343	0.223881	808862	0.620504	5.04e-97	7.13e-94	26.2799	2.31513
DSCAM	vmid_glutamatergic	1.74129	1.35914	1.93074e+06	0.863465	1.11e-220	1.41e-216	90.0188	29.6842
ANK3	vmid_glutamatergic	2.40653	1.15018	1.82003e+06	0.813953	1e-124	1.96e-121	98.4934	74.5904
MDGA2	vmid_glutamatergic	1.56494	1.0811	1800050	0.805017	9.17e-142	2.92e-138	85.3107	38.162
FAM155A	vmid_glutamatergic	2.21376	1.18223	1788192	0.799713	6.04e-117	6.69e-114	96.0452	62.503
NEBL	vmid_glutamatergic	1.36988	0.863208	1773540	0.793161	1.98e-124	3.36e-121	87.0056	43.6951
CNTN1	vmid_glutamatergic	1.38342	0.849894	1767796	0.790592	1.58e-122	2.23e-119	90.2072	43.0539
GREB1L	vmid_glutamatergic	1.08631	0.750916	1767263	0.790354	5.35e-137	1.36e-133	81.5443	33.175
RIMS2	vmid_glutamatergic	2.29982	1.03679	1.76092e+06	0.787516	8.08e-105	7.35e-102	97.1751	75.4928
LINGO2	vmid_glutamatergic	1.14621	0.889275	1740161	0.778233	2.05e-155	8.71e-152	72.5047	21.9663
RALYL	vmid_glutamatergic	1.48951	1.14116	1735661	0.776221	2.71e-134	6.29e-131	74.3879	28.663
NAV2	vmid_glutamatergic	1.3387	0.792741	1733638	0.775316	1.79e-108	1.82e-105	88.5122	45.2862
LUZP2	vmid_glutamatergic	1.01102	0.836639	1704142	0.762125	1.6e-169	8.13e-166	64.4068	15.3883
IQCJ-SCHIP1	vmid_glutamatergic	1.1374	0.913684	1696903	0.758887	2.17e-149	7.9e-146	65.9134	18.6179
CNTNAP5	vmid_glutamatergic	1.01765	0.73546	1626581	0.727438	1.28e-105	1.25e-102	64.4068	22.5125
GATA3	vmid_glutamatergic	0.62194	0.606636	1.57393e+06	0.703891	1.08e-285	2.75e-281	42.1846	1.89979
PCDH15	vmid_glutamatergic	0.657447	0.527905	1.57382e+06	0.703843	3.68e-119	4.46e-116	52.5424	12.966
SLC17A8	vmid_glutamatergic	0.578177	0.544467	1497894	0.669887	2.99e-171	1.9e-167	37.0998	3.82332
KLHL1	vmid_glutamatergic	0.522982	0.443512	1493262	0.667815	3.04e-122	4.07e-119	39.9247	7.02921
FSTL4	vmid_glutamatergic	0.370703	0.317921	1473167	0.658828	5.03e-112	5.33e-109	38.0414	6.98171
PRSS12	vmid_glutamatergic	0.261639	0.237786	1385899	0.6198	4.69e-104	4.12e-101	27.1186	3.49086
RFX4	vmid_unspecified	3.10743	2.70004	230964	0.984499	2.69e-42	1.8e-39	100	36.3384
TTC6	vmid_unspecified	2.18322	2.08141	227080	0.967945	6.35e-103	2.31e-99	96	9.46292
FOXA2	vmid_unspecified	0.844848	0.794956	206007	0.87812	7.68e-103	2.45e-99	80	5.73316
INPP4B	vmid_unspecified	1.35409	1.22498	205094	0.874228	3.77e-51	3.55e-48	82	13.4271
SAMD3	vmid_unspecified	1.93527	1.81651	201267	0.857916	1.99e-51	1.95e-48	76	11.9991
FRMPD4	vmid_unspecified	1.44224	1.3197	199152	0.8489	1.38e-46	1.1e-43	76	12.7877
FOXA1	vmid_unspecified	0.695269	0.653325	192280	0.819608	2.18e-93	5.05e-90	68	4.39045
FREM2	vmid_unspecified	0.981472	0.94228	191262	0.815269	3.98e-76	7.23e-73	66	5.49872
KLHDC8A	vmid_unspecified	0.627044	0.558698	190638	0.812607	4.61e-44	3.26e-41	70	10.5499
NKX2-2	vmid_unspecified	0.424347	0.395689	180734	0.77039	3.17e-71	5.05e-68	58	4.19864
ARAP2	vmid_unspecified	0.57414	0.525723	179234	0.763998	6.31e-46	4.73e-43	58	6.79881
RERGL	vmid_unspecified	0.869785	0.848976	178646	0.761494	1.06e-110	4.49e-107	54	2.23785
DDC	vmid_unspecified	0.409252	0.384078	169934	0.724354	6.1e-58	7.06e-55	48	3.55925
PIK3C2G	vmid_unspecified	0.613291	0.59949	169659	0.723184	2.03e-97	5.75e-94	46	1.83291
GALR1	vmid_unspecified	0.388562	0.371437	168685	0.719032	1.36e-76	2.67e-73	46	2.38704
DTHD1	vmid_unspecified	0.432865	0.408536	159029	0.677873	1.88e-48	1.54e-45	38	2.6428
MS4A8	vmid_unspecified	0.31037	0.308775	154663	0.659263	4.3e-228	1.09e-223	32	0.14919
PLCZ1	vmid_unspecified	0.227481	0.223142	151886	0.647423	8.24e-114	4.2e-110	30	0.532822
SCGN	vmid_unspecified	0.378734	0.36576	146363	0.623883	3.33e-42	2.18e-39	26	1.40665
OPRD1	vmid_unspecified	0.180618	0.174066	144210	0.614706	1.54e-42	1.06e-39	24	1.17221
