# Supplementary material for: In vitro modeling of the human dopaminergic system using spatially arranged ventral midbrain–striatum–cortex assembloids
Source: Nat Methods. 2023 Dec 5;20(12):2034–47. doi: 10.1038/s41592-023-02080-x (PMC10703680; doi:10.1038/s41592-023-02080-x)
Supplement: Supplementary file 17 — Statistical source data for graphs in Extended Data Fig. 7. [file 41592_2023_2080_MOESM17_ESM.xlsx]

## Sheet: k
Quantification:
Number of GFP+ starter cells in a 500um crop of z projections of 2ECi whole MISCO recordings, either in injection site or VM site
	Injection site	VM site
MISCO1	231	13
MISCO2	275	11
MISCO3	148	25
