# Supplementary material for: In vitro modeling of the human dopaminergic system using spatially arranged ventral midbrain–striatum–cortex assembloids
Source: Nat Methods. 2023 Dec 5;20(12):2034–47. doi: 10.1038/s41592-023-02080-x (PMC10703680; doi:10.1038/s41592-023-02080-x)
Supplement: Supplementary file 18 — Statistical source data and Z scores of differential gene expression of activity-regulated genes and dopaminergic signaling response genes of striatal and cortical individual versus fused tissues for heatmaps in Extended Data Fig. 8. [file 41592_2023_2080_MOESM18_ESM.xlsx]

## Sheet: j
	normalized_baseline	normalized_stimulation	normalized_stimulation_synapticblockers
0	0.363328	3.48508	0.0143419
1	0.0549773	4.2954	0.0573676
2	0.0788805	4.38862	0.0860515
3	0	0.499577	0.00239032
4	0.1482	7.38369	0.0645386
5	0	0.286838	0
6	0.109955	6.72157	0.00956127
7	0.0956127	4.97186	0.0191225
8	0.0358548	7.41955	0.100393
9	0.059758	3.46835	0
10	0.00717095	6.68811	0.102784
11	0.0143419	1.75927	0
12	0	3.19347	0.00956127
13	0	0.631044	0.00239032
14	0	1.96723	0.0430257
15	0	1.62303	0.0191225
16	0.200787	0.944176	0.00956127
17	1.31468	6.6164	0.0645386
18	0.105174	0.707534	0.356157
19	0.310741	5.66983	0.105174
20	0	0.822269	0.286838
21	0.0693192	5.579	0.102784
22	0.00717095	0.296399	0.172103
23	0.332254	6.70245	0.100393
24	0.423086	1.63976	0.0693192
25	0.289229	1.15452	0.0262935
26	0.121906	0.184055	0.167322
27	0.203177	0.97525	0.0382451
28	0.0430257	0.52348	0.267716
29	0.0119516	0.714705	0.341816
30	0.0167322	2.33773	0.666899
31	1.3075	5.13918	1.92899
32	0.286838	3.73129	1.12823
33	2.23256	4.71132	0.89876
34	0.798366	2.81101	0.231861
35	2.98073	5.44754	1.80708
36	2.31861	4.62766	0.351377
37	3.02853	4.88581	1.10672
38	1.63737	4.3456	0.917882
39	3.53528	7.52233	0.963298
40	0.922663	5.49295	0.714705
41	3.1098	6.52079	0.671679
42	2.04133	6.14073	0.059758
43	3.31059	5.72481	0.497186
44	0.396793	1.17843	0.0740999
45	2.99029	7.49604	0.401573
46	1.0852	4.19262	0.0669289
47	1.69952	12.1643	2.19909
48	1.58478	8.27289	0.559334
49	2.81101	8.37328	0.688412
50	0.788805	3.65002	0.332254
51	1.7784	7.57014	0.277277
52	0.212738	4.58941	0.265325
53	0.236642	7.76614	0.420696
54	0.198396	9.04018	0.138638
55	0.102784	9.9987	0.389622
56	0.310741	10.1254	0.176884
57	0.112345	4.642	0.098003
58	0.207958	8.0721	0.172103
59	0.382451	11.8799	0.822269
60	0.463722	6.55664	0.212738
61	0.807928	11.1939	0.793586
62	0.879637	6.39888	0.176884
63	0.700363	4.51053	1.56805
64	1.10911	5.39495	0.425477
65	1.65649	4.69219	0.253374
66	0.0119516	0.822269	0.00239032
67	0.580847	5.67462	0.0478064
68	0.00717095	0.879637	0.00239032
69	0.0430257	6.20527	0.0143419
70	0.0334645	5.27782	0.0119516
71	0.0908321	7.51994	0.0956127
72	0.0286838	6.62596	0.0167322
73	0.389622	9.95089	0.250983
74	0.143419	4.00856	0.0191225
75	0.623873	6.56859	0.100393
76	0.0310741	1.53936	0.00239032
77	0.0119516	1.47005	0.00717095
78	0.00239032	0.848563	0.00239032
79	0.0262935	2.2971	0.00478064
80	0.490015	1.63498	0.513918
81	0.00478064	6.05707	0.533041
82	0.363328	1.41029	0.334645
83	0.0884418	4.75673	0.119516
84	0.181664	2.60784	0.200787
85	0.131468	6.47298	0.0286838
86	0.243812	1.23101	0.181664
87	0.0167322	4.34321	0.0215129
88	0.0645386	3.15522	0.0143419
89	0.0239032	1.97918	0.00956127
90	0.169713	1.68756	0.157761
91	0.0286838	2.15846	0.0215129
92	0.231861	1.55132	0.203177
93	0.473283	2.34968	0.399183
94	0.217519	3.0859	0.119516
95	0.893979	8.45456	1.47961
96	2.36163	10.3453	1.20233
97	1.34336	8.1462	0.853344
98	1.10672	4.81888	0.351377
99	0.365719	7.49604	0.566505
100	0.325083	6.50884	0.478064
101	0.274887	6.3702	0.509138
102	0.282058	6.16941	0.396793
103	0.736218	9.59474	0.52348
104	0.234251	4.47468	0.126687
105	2.28992	7.1112	0.1482
106	0.310741	6.25546	0.203177
107	0.521089	6.0738	0.212738
108	0.0860515	1.59912	0.250983
109	0.521089	7.61077	0.253374
110	0.480454	4.64439	0.179274
111	0.286838	7.32394	3.88905
112	0.406354	6.14073	5.4308
113	3.68587	13.7874	5.54554
114	2.6174	9.55888	4.68741
115	8.43065	16.4741	5.23719
116	7.84741	13.0798	4.74717
117	8.5167	14.5786	4.90493
118	7.39325	12.6448	2.95682
119	8.14859	13.7467	4.05876
120	4.48424	9.18838	0.647776
121	2.8397	8.20596	0.958518
122	0.353767	5.54793	0.334645
123	0.626263	6.84587	0.497186
124	0.530651	4.74	0.540212
125	0.779244	5.68418	0.52587
126	0.721876	3.80061	0.329864

## Sheet: m
geneid	Ctx_ind.197208	Ctx_ind.197207	Ctx_ind.197206	Ctx_ind.197205	Fusion_Ctx.197202	Fusion_Ctx.197199	Fusion_Ctx.197196	Fusion_Ctx.197193
VGF	-0.58217	-0.417303	-1.43403	-0.708047	0.513844	-0.049957	1.14177	1.5359
PPP1CB	0.321466	0.495644	0.547335	-0.59932	-2.01565	0.808259	0.988698	-0.546435
TAC1	-1.05752	-0.949673	-0.945028	-0.771171	0.982852	1.01485	0.922234	0.803455
SAT1	-1.1531	-0.990862	-0.893502	-0.537075	1.0291	1.27801	0.403286	0.864142
FOS	-0.872818	-0.355867	-1.20814	0.0484927	0.0679133	-0.507954	1.85413	0.974247
ARID5A	0.87912	-0.351675	0.286673	1.82821	0.109854	-0.717416	-0.814868	-1.2199
PPP1R15A	0.0946565	-0.101523	-1.75889	-0.788997	1.09468	-0.365875	1.27717	0.548782
SCG2	-0.692152	-0.486355	-1.65194	-0.529437	0.601933	0.474641	1.34269	0.94062
FOSL2	-0.807674	-0.128727	-1.48634	-0.0939767	-0.526104	0.893864	1.67791	0.471049
DNAH9	1.64128	-0.0467453	-0.75009	0.862931	-0.0331803	-1.68808	0.277043	-0.263154
TMEM117	0.644985	-0.436685	-0.585923	1.61709	0.554807	-0.0540112	0.0270951	-1.76736
PLD5	-0.418518	-0.24904	-1.24296	1.6135	0.395407	-0.440044	1.2211	-0.879445
NRN1	-0.0530145	-1.22499	-1.6341	0.592413	-0.0192124	0.260714	1.39093	0.687257
GEM	-0.967752	-0.143769	-0.0269198	-1.88522	1.03374	0.838091	0.412182	0.739652
SLC6A17	-0.800105	-1.13641	-1.26199	-0.0658588	1.22973	0.368592	1.29967	0.366372
REM2	-1.06023	0.461734	1.24722	-1.16141	-0.348753	-0.972944	0.978697	0.855684
RHEB	0.56576	1.28037	-0.0801958	0.438188	-0.119874	-1.80756	0.734075	-1.01076
ERRFI1	-1.1121	-0.151434	-0.646119	-0.786415	0.658709	0.352421	2.01011	-0.325177
PEG10	-0.553048	-1.08877	-1.14542	-0.892516	0.980064	0.971592	0.899203	0.828894
CORT	-1.12879	-0.769459	-0.7098	-0.995507	1.382	0.976458	0.636503	0.608601
ADM	-0.494556	-0.849071	-0.942261	-0.84072	0.801734	1.86894	-0.0884051	0.54434
KCNJ4	-0.983899	1.3126	-1.55473	-0.540527	-0.206539	0.894119	0.83569	0.243281
PNOC	-0.752321	-0.934841	-1.1142	-0.773751	0.750449	0.825089	0.511483	1.48809
CHAC1	-1.01197	-1.27378	-0.316047	-0.617449	1.33304	0.306212	1.40372	0.17627

## Sheet: n
geneid	Ctx_ind.197208	Ctx_ind.197207	Ctx_ind.197206	Ctx_ind.197205	Fusion_Ctx.197202	Fusion_Ctx.197199	Fusion_Ctx.197196	Fusion_Ctx.197193
SEMA3E	0.158541	0.553109	1.8144	0.686779	-0.796164	-1.26856	-0.535095	-0.613012
STC2	-0.755197	-1.42697	-0.806511	-0.574014	1.10155	1.06081	0.483039	0.917293
PNOC	-0.752321	-0.934841	-1.1142	-0.773751	0.750449	0.825089	0.511483	1.48809
EFNB1	1.0346	0.640369	0.680984	1.2709	-0.674121	-1.18791	-0.976587	-0.788231
PEBP1	0.969468	0.359006	0.919099	1.20183	-1.22059	-0.32413	-1.29388	-0.610804
NELL2	0.980951	0.10548	1.26555	0.820582	-1.31054	0.06534	-1.25735	-0.670015
PLK2	0.770712	1.2137	0.833219	0.448852	-0.768202	-0.179762	-0.556354	-1.76217
ASTN2	0.702045	1.0585	1.68225	-0.419856	-0.780237	-0.952213	-0.77229	-0.518205
LDB2	1.2696	1.08681	1.0705	0.0393516	-0.797619	-0.973694	-0.708279	-0.986667
KCND3	-0.863008	-1.25047	-0.512626	-0.815802	1.30258	0.141001	0.841081	1.15724
MAGEL2	-1.06462	-1.20112	0.0528997	-0.925478	1.19375	-0.115004	0.977842	1.08173
MEST	-1.1053	-0.0452335	-0.534203	-1.56984	1.11955	0.300486	0.920916	0.913632
DLX5	-1.07607	-0.397963	-1.07607	-1.07607	0.983207	0.7572	1.10056	0.785205
PDE4D	-0.679726	-0.384256	-0.220902	-1.70998	0.378061	0.24153	0.743083	1.63219
PHLDA1	-1.01125	-0.984471	-0.738453	-0.657697	0.175794	1.66421	0.66266	0.889214
SSTR2	-0.336478	-1.36255	-1.32917	0.0809628	-0.128171	1.21993	0.803365	1.05211
GNAS	-0.80429	-1.03497	-1.5596	0.166439	0.616809	1.19936	0.701262	0.714989
SLC7A5	-0.388034	-1.57828	-0.88506	-0.635195	1.04844	1.03314	0.607481	0.797509
GRIA4	-0.570881	-1.11141	-1.06967	-0.716246	0.83481	1.01625	0.198478	1.41866
TAC1	-1.05752	-0.949673	-0.945028	-0.771171	0.982852	1.01485	0.922234	0.803455
SAT1	-1.1531	-0.990862	-0.893502	-0.537075	1.0291	1.27801	0.403286	0.864142
VGF	-0.58217	-0.417303	-1.43403	-0.708047	0.513844	-0.049957	1.14177	1.5359
SCG2	-0.692152	-0.486355	-1.65194	-0.529437	0.601933	0.474641	1.34269	0.94062
KCNC2	-1.05677	-0.753841	-1.2262	-0.289941	1.21504	0.00775714	1.18909	0.914873
LMO4	-0.811884	-1.11043	-1.05375	0.0747058	1.80257	0.841803	0.107399	0.149587
BDNF	-0.222622	0.0223166	-1.77952	-0.792965	0.0987677	0.536403	0.533888	1.60373
NEFL	-1.1077	-0.891116	-1.0356	-0.350899	0.141736	1.15676	0.691458	1.39536
CORT	-1.12879	-0.769459	-0.7098	-0.995507	1.382	0.976458	0.636503	0.608601
CRHBP	-0.965445	-0.876355	-0.958754	-0.919049	1.07745	1.0075	0.707641	0.927015
PAM	-0.712028	-0.920405	-0.66595	-1.29126	1.21898	0.481104	0.817466	1.0721
PEG10	-0.553048	-1.08877	-1.14542	-0.892516	0.980064	0.971592	0.899203	0.828894
ADM	-0.494556	-0.849071	-0.942261	-0.84072	0.801734	1.86894	-0.0884051	0.54434
HERPUD1	-0.694938	-0.472328	-0.860266	-1.34013	0.397147	1.60822	0.473884	0.888412
CARTPT	-0.566238	-1.0455	-0.523583	-0.750842	1.65675	1.36607	0.184746	-0.321407
NPPC	-1.43172	-0.12734	-1.03972	-0.345178	1.7905	0.147742	0.490148	0.515567
SLC6A17	-0.800105	-1.13641	-1.26199	-0.0658588	1.22973	0.368592	1.29967	0.366372
