# Supplementary material for: In vitro modeling of the human dopaminergic system using spatially arranged ventral midbrain–striatum–cortex assembloids
Source: Nat Methods. 2023 Dec 5;20(12):2034–47. doi: 10.1038/s41592-023-02080-x (PMC10703680; doi:10.1038/s41592-023-02080-x)
Supplement: Supplementary file 19 — Statistical source data for graphs in Extended Data Fig. 9. [file 41592_2023_2080_MOESM19_ESM.xlsx]

## Sheet: a-l
Gene	VM day 11						DF day 11				VM day 16				DF day 16									VM day 30				DF day 30
SHH	3025.45	4509.52	5879.89	3477.55	5041.39	8762.9	17.8327	27.0147	13.3614	21.0716	6797.7	3104.88	3416.07	3272.22	27.8366	46.7051	73.3779	90.282	22.8987	102.764	94.5586	110.318	31.5135	1281.77	1649.04	1220.43	1203.2	84.6604	156.221	176.787	219.769
EN1	2245.68	3980.57	4507.9	4041.07	4210	8082.17	1.98131	5.60095	1.65864	1.78249	24790.4	14803.5	12808.3	9805.58	0.272107	0.5819	0.538595	1.26257	0.242691	1.64702	2.3024	1.93929	1.46195	27.1697	72.8778	18.8938		0.966125	1.75415	6.06083	2.10463
FOXA2	333.822	516.309	650.275	593.809	554.972	1223.83	0.780853	0.734927	0.835087	0.868877	849.712	401.796	393.837	333.002	0.16217	0.107731	0.0911218	0.283162	0.0665473	0.372813	0.437232	0.410521	0.240576	170.535	261.513	214.749	220.198	6.35302	11.8448	9.98826	12.9589
CORIN	761.179	1029.87	1048.31	1035.62	387.928	482.82	12.3501	11.1503	13.4854	11.4232	481.312	230.239	223.602	189.063	9.82789	9.40808	5.32302	3.6316	6.75693	9.31694	9.06184	9.18233	4.45234	958.029	1524.45	1168.01	1424.26	353.732	364.434	369.706	395.569
NURR1	0.638578	1.30022	1.64138	1.33532	1.35937	2.84256	1.55451	1.94847	1.66247	1.63644	2.77181	2.76444	5.11519	4.38544	1.16519	0.415286	0.805118	1.03744	0.0874049	0.886703	0.886671	0.88814	0.507413	121.145	221.435	178.507	172.764	25.1116	59.8844	58.3306	87.0376
OTX2	3.45719	5.8513	7.88024	7.11331	6.91441	14.3256	9.68972	10.8454	13.4233	12.2148	24.89	11.6613	13.3132	9.93638	2.86172	2.49764	1.14778	1.31702	2.5604	3.30929	3.68025	3.20175	1.32063	0.814466	1.25186	1.25108	1.27397	2.01323	1.91884	2.32281	2.92786
LMX1A	1180.7	1748.1	1204.2	1659.2	2897.37	860.288	44.1127	64.2521	49.522	52.0043	2166.02	1648.55	3487.85	3364.21	2.50633	0.445092	0.556302	1.93147	1.43117	1.46733	1.29517	1.74778	6.26753	1017.34	1664.35	1181.58	1183.9	28.7127	68.6304	49.332	57.6482
LMX1B	812.525	1453.61	1661.47	1087.79	1481.6	2741.08	10.3373	11.5702	11.4982	9.53935	2945.23	1468.7	1390.56	1460.98	0.696846	1.26767	1.15717	1.03744	0.380823	4.09309	5.65608	7.2712	1.75877	446.937	883.697	868.976	571.784	22.3719	38.4286	36.3323	26.7707
TH	6.99064	9.32804	7.12977	9.16587	14.5929	0.788023	6.35991	7.26014	6.00942	20.5942	3121.71	2901.78	3610.43	577.49	28.9518	87.7611	89.7147	7.7661	75.576	65.6385	77.2891	45.2935	3.30871	21633.5	17367.8	13828.4	13301	211.903	293.539	136.224	124.442
TBR1	0.786182	1.44602	1.36123	1.4748	1.06162	5.89923	97.4409	95.6044	125.656	110.96	3.95633	47.5153	143.157	198.004	576.544	465.794	372.779	470.246	816.344	1729.96	2010.22	1511.95	1174.55	25.0038	9.6677	6.58566		12893.1	8291.74	9536.54	8011.11
PAX6	0.298596	0.449198	0.303179	0.33306	0.26787	0.378193	469.98	534.609	547.481	533.949	1.46493	52.5998	258.637	253.537	662.276	463.647	405.596	307.393	686.461	905.889	1026.23	888.684	456.53	1.82841	0.445678	0.127318	0.129647	2576.12	2077.73	2948.81	2253.24
FOXG1	3.27827	7.35517	8.17701	7.33021	8.27986	15.3893	13491.7	15311.6	14230.2	14501.3	53.9729	176.108	654.744	577.117	14711.1	13621	14007.4	8484.46	14797.2	13586.2	13214.2	17709	9288.51	47.5243	8.77911	0.315674	0.710051	26450	17651	16946.3	24649.1
Table Analyzed	SHH	SHH	SHH		LMX1B	LMX1B	LMX1B		TBR1	TBR1	TBR1		LMX1A	LMX1A	LMX1A		Corin	Corin	Corin		FoxA2	FoxA2	FoxA2		Otx2	Otx2	Otx2		En1	En1	En1		Nurr1	Nurr1	Nurr1		Pax6	Pax6	Pax6		FoxG1	FoxG1	FoxG1		TH	TH	TH
Column B	DF day 11	DF day 16	DF day 30		DF day 11	DF day 16	DF day 30		DF day 11	DF day 16	DF day 30		DF day 11	DF day 16	DF day 30		DF day 11	DF day 16	DF day 30		DF day 11	DF day 16	DF day 30		DF day 11	DF day 16	DF day 30		DF day 11	DF day 16	DF day 30		DF day 11	DF day 16	DF day 30		DF day 11	DF day 16	DF day 30		DF day 11	DF day 16	DF day 30		DF day 11	DF day 16	DF day 30
vs.	vs,	vs,	vs,		vs,	vs,	vs,		vs,	vs,	vs,		vs,	vs,	vs,		vs,	vs,	vs,		vs,	vs,	vs,		vs,	vs,	vs,		vs,	vs,	vs,		vs,	vs,	vs,		vs,	vs,	vs,		vs,	vs,	vs,		vs,	vs,	vs,
Column A	VM day 11	VM day 16	VM day 30		VM day 11	VM day 16	VM day 30		VM day 11	VM day 16	VM day 30		VM day 11	VM day 16	VM day 30		VM day 11	VM day 16	VM day 30		VM day 11	VM day 16	VM day 30		VM day 11	VM day 16	VM day 30		VM day 11	VM day 16	VM day 30		VM day 11	VM day 16	VM day 30		VM day 11	VM day 16	VM day 30		VM day 11	VM day 16	VM day 30		VM day 11	VM day 16	VM day 30
Mann Whitney test
P value	0.0095	0.0028	0.0286		0.0095	0.0028	0.0286		0.0095	0.0028	0.0571		0.0095	0.0028	0.0286		0.0095	0.0028	0.0286		0.0095	0.0028	0.0286		0.1143	0.0028	0.0286		0.0095	0.0028	0.0571		0.2571	0.0028	0.0286		0.0095	0.0028	0.0286		0.0095	0.0028	0.0286		0.9143	0.0028	0.0286
Exact or approximate P value?	Exact	Exact	Exact		Exact	Exact	Exact		Exact	Exact	Exact		Exact	Exact	Exact		Exact	Exact	Exact		Exact	Exact	Exact		Exact	Exact	Exact		Exact	Exact	Exact		Exact	Exact	Exact		Exact	Exact	Exact		Exact	Exact	Exact		Exact	Exact	Exact
P value summary	**	**	*		**	**	*		**	**	ns		**	**	*		**	**	*		**	**	*		ns	**	*		**	**	ns		ns	**	*		**	**	*		**	**	*		ns	**	*
Significantly different (P < 0.05)?	Yes	Yes	Yes		Yes	Yes	Yes		Yes	Yes	No		Yes	Yes	Yes		Yes	Yes	Yes		Yes	Yes	Yes		No	Yes	Yes		Yes	Yes	No		No	Yes	Yes		Yes	Yes	Yes		Yes	Yes	Yes		No	Yes	Yes
One- or two-tailed P value?	Two-tailed	Two-tailed	Two-tailed		Two-tailed	Two-tailed	Two-tailed		Two-tailed	Two-tailed	Two-tailed		Two-tailed	Two-tailed	Two-tailed		Two-tailed	Two-tailed	Two-tailed		Two-tailed	Two-tailed	Two-tailed		Two-tailed	Two-tailed	Two-tailed		Two-tailed	Two-tailed	Two-tailed		Two-tailed	Two-tailed	Two-tailed		Two-tailed	Two-tailed	Two-tailed		Two-tailed	Two-tailed	Two-tailed		Two-tailed	Two-tailed	Two-tailed
	VM = ventral midbrain patterned cells
	DF = dorsal forebrain patterned cells

## Sheet: v
Analysis was performed as in			STRIATUM															CORTEX
Figure 3c.			MAX	400.184			762.503				503.421			309.966			365.27	rec1	0		rec2	400.184		rec3	762.503		rec4	104		rec5	129
			rec1			rec2				rec3			rec4			rec5		[micron]	Mean		[micron]	Mean		[micron]	Mean		[micron]	Mean		[micron]	Mean
			[micron]	Mean		[micron]	Mean			[micron]	Mean		[micron]	Mean		[micron]	Mean	0	154.022		0	176.251		0	152.749		0	149.765		0	162.52
			0	256.832		0	426.689			0	359.317		0	224.295		0	243.229	1	155.109		1	178.712		1	153.879		1	151.554		1	162.679
			1	264.825		1	450.316			1	363.608		1	225.587		1	243.649	2	156.907		2	181.75		2	155.072		2	154.71		2	163.637
			2	271.276		2	481.017			2	367.529		2	226.303		2	244.924	3	159.93		3	184.369		3	156.774		3	159.304		3	163.852
			3	279.316		3	517.78			3	373.012		3	227.751		3	245.731	4	163.939		4	186.566		4	158.984		4	165.857		4	164.427
			4	296.662		4	556.206			4	379.512		4	229.034		4	246.638	5	169.019		5	189.363		5	161.899		5	172.847		5	165.079
			5	308.629		5	593.769			5	385.081		5	230.566		5	248.114	6	174.237		6	192.467		6	164.949		6	180.163		6	166.077
			6	320.311		6	624.555			6	390.014		6	232.111		6	250.133	7	180.168		7	194.924		7	167.54		7	188.115		7	167.017
			7	331.857		7	649.875			7	396.292		7	234.43		7	252.705	8	185.812		8	196.617		8	169.697		8	196.292		8	167.676
			8	332.638		8	674.518			8	401.342		8	236.492		8	255.071	9	190.288		9	198.514		9	172.438		9	204.119		9	168.319
			9	342.452		9	696.321			9	407.59		9	238.687		9	257.607	10	193.613		10	200.712		10	174.541		10	211.081		10	168.998
			10	361.693		10	711.207			10	412.52		10	241.073		10	260.089	11	197.193		11	203.412		11	176.5		11	215.624		11	169.885
			11	368.578		11	724.742			11	416.952		11	243.598		11	263.557	12	200.448		12	205.159		12	178.305		12	218.888		12	170.86
			12	372.679		12	734.207			12	421.015		12	246.678		12	267.358	13	203.166		13	206.212		13	180.675		13	221.977		13	171.294
			13	377.045		13	741.77			13	425.817		13	249.45		13	271.369	14	205.506		14	208.22		14	182.718		14	225.817		14	171.67
			14	372.231		14	748.254			14	431.652		14	251.9		14	274.968	15	207.141		15	208.458		15	183.856		15	230.162		15	172.429
			15	376.214		15	753.815			15	437.621		15	254.586		15	278.308	16	207.452		16	209.187		16	184.632		16	232.719		16	173.511
			16	385.236		16	759.073			16	443.168		16	256.848		16	282.411	17	208.022		17	210.388		17	185.612		17	233.505		17	174.05
			17	388.34		17	761.694			17	446.886		17	259.877		17	286.616	18	208.36		18	211.978		18	186.337		18	232.993		18	174.459
			18	390.54		18	762.503			18	450.526		18	262.683		18	291.126	19	208.2		19	213.428		19	186.691		19	232.815		19	175.037
			19	395.289		19	760.713			19	454.344		19	265.111		19	295.709	20	208.161		20	213.867		20	186.764		20	232.114		20	176.004
			20	395.551		20	761.851			20	459.895		20	267.062		20	299.895	21	208.719		21	214.757		21	187.25		21	230.656		21	177.167
			21	394.782		21	756.634			21	465.178		21	269.115		21	303.685	22	209.825		22	215.62		22	187.927		22	228.898		22	177.545
			22	391.083		22	754.617			22	467.948		22	271.495		22	306.797	23	210.951		23	216.49		23	188.349		23	227.621		23	178.079
			23	396.948		23	753.06			23	469.618		23	274.305		23	310.343	24	211.216		24	217.111		24	188.418		24	226.399		24	178.798
			24	399.21		24	750.416			24	472.896		24	276.843		24	314.704	25	211.398		25	216.411		25	188.097		25	224.387		25	180.096
			25	396.478		25	745.407			25	475.768		25	278.854		25	319.089	26	212.347		26	216.092		26	188.268		26	223.203		26	180.935
			26	400.184		26	737.252			26	479.29		26	280.53		26	323.643	27	213.169		27	216.071		27	188.675		27	221.232		27	181.516
			27	385.888		27	731.628			27	483.282		27	282.648		27	326.854	28	213.68		28	216.506		28	189.362		28	218.152		28	182.121
			28	395.654		28	727.45			28	484.382		28	285.095		28	328.678	29	213.397		29	216.538		29	189.765		29	214.84		29	183.266
			29	392.973		29	721.942			29	484.97		29	286.845		29	330.525	30	213.096		30	215.849		30	189.463		30	211.509		30	184.725
			30	390.186		30	715.373			30	487.131		30	287.732		30	332.681	31	212.489		31	215.584		31	189.668		31	208.502		31	185.667
			31	383.149		31	708.308			31	490.331		31	289.454		31	334.863	32	211.244		32	215.764		32	190.309		32	206.475		32	185.77
			32	381.259		32	703.624			32	493.573		32	291.595		32	336.656	33	209.851		33	216.055		33	191.03		33	204.151		33	186.077
			33	383.24		33	698.676			33	494.015		33	293.236		33	337.189	34	208.501		34	216.064		34	191.537		34	201.909		34	186.604
			34	381.382		34	692.929			34	495.437		34	293.921		34	339.127	35	207.495		35	215.496		35	192.319		35	200.08		35	187.08
			35	378.903		35	686.42			35	497.396		35	294.799		35	341.766	36	207.208		36	214.868		36	193.105		36	198.069		36	187.283
			36	376.163		36	679.143			36	500.444		36	296.366		36	343.874	37	206.99		37	214.68		37	193.838		37	196.131		37	187.225
			37	369.541		37	670.835			37	503.421		37	298.442		37	344.67	38	206.564		38	215.036		38	194.546		38	193.89		38	187.033
			38	371.251		38	665.389			38	502.679		38	300.005		38	347.357	39	205.981		39	215.323		39	195.031		39	192.053		39	187.373
			39	368.96		39	657.276			39	501.574		39	300.469		39	350.313	40	205.826		40	215.183		40	195.957		40	190.048		40	187.683
			40	367.379		40	652.077			40	500.939		40	301.296		40	351.756	41	205.633		41	214.691		41	197.039		41	188.035		41	187.832
			41	361.357		41	644.32			41	502.459		41	302.416		41	352.892	42	204.918		42	213.903		42	198.197		42	186.369		42	187.53
			42	363.551		42	637.716			42	502.315		42	303.789		42	354.376	43	203.215		43	214.089		43	198.988		43	185.298		43	187.47
			43	362.808		43	633.422			43	501.684		43	305.28		43	356.591	44	201.505		44	214.715		44	199.349		44	183.587		44	187.966
			44	362.444		44	629.742			44	498.357		44	306.276		44	359.112	45	199.685		45	214.711		45	199.419		45	181.765		45	188.291
			45	353.578		45	626.576			45	498.942		45	306.544		45	359.559	46	198.082		46	214.127		46	198.732		46	180.05		46	188.705
			46	361.454		46	623.085			46	497.409		46	307.06		46	361.344	47	196.429		47	213.526		47	197.68		47	179.042		47	188.675
			47	360.74		47	619.813			47	495.076		47	307.501		47	363.525	48	194.759		48	213.078		48	196.618		48	178.895		48	187.924
			48	355.634		48	614.673			48	491.607		48	309.202		48	363.97	49	193.708		49	213.469		49	195.868		49	178.186		49	188.396
			49	358.377		49	611.319			49	490.349		49	309.407		49	364.904	50	192.619		50	212.733		50	194.937		50	177.617		50	188.425
			50	348.766		50	608.473			50	489.879		50	309.111		50	365.27	51	191.637		51	211.869		51	194.205		51	176.935		51	188.152
			51	348.085		51	606.484			51	487.86		51	309.293		51	364.806	52	190.57		52	211.422		52	192.8		52	176.817		52	187.873
			52	355.169		52	603.67			52	484.713		52	309.966		52	363.611	53	189.519		53	211.51		53	192.081		53	176.176		53	187.389
			53	355.141		53	601.018			53	484.305		53	309.931		53	362.859	54	188.414		54	211.571		54	190.988		54	175.26		54	187.59
			54	354.857		54	595.794			54	483.654		54	309.266		54	362.334	55	187.344		55	211.155		55	189.887		55	174.509		55	187.476
			55	346.98		55	591.773			55	481.962		55	308.127		55	361.927	56	185.953		56	210.726		56	188.555		56	173.802		56	186.299
			56	351.209		56	586.766			56	478.919		56	308.604		56	359.873	57	184.888		57	210.813		57	186.726		57	173.621		57	186.185
			57	347.365		57	585.141			57	478.944		57	307.595		57	358.572	58	183.776		58	211.191		58	184.961		58	173.074		58	185.493
			58	355.787		58	581.071			58	476.728		58	306.382		58	357.994	59	182.852		59	211.272		59	183.698		59	172.699		59	184.381
			59	348.788		59	578.927			59	474.047		59	305.679		59	358.052	60	181.725		60	210.561		60	182.622		60	172.325		60	183.323
			60	353.995		60	574.928			60	471.406		60	305.016		60	357.841	61	180.752		61	210.885		61	181.721		61	171.941		61	182.799
			61	357.841		61	570.641			61	470.097		61	303.844		61	357.505	62	179.807		62	210.059		62	180.802		62	171.678		62	182.179
			62	356.603		62	565.644			62	469.113		62	302.62		62	356.554	63	178.975		63	210.23		63	180.14		63	171.221		63	181.836
			63	351.072		63	563.847			63	467.402		63	301.991		63	356.009	64	178.272		64	210.19		64	179.556		64	170.779		64	181.23
			64	353.485		64	561.008			64	464.248		64	301.17		64	355.571	65	177.614		65	209.495		65	178.966		65	169.916		65	181.143
			65	351.002		65	556.686			65	461.333		65	299.205		65	355.631	66	177.077		66	209.29		66	177.966		66	169.227		66	180.908
			66	348.837		66	552.776			66	459.744		66	297.365		66	354.872	67	176.648		67	209.881		67	177.11		67	169		67	180.328
			67	338.709		67	549.094			67	458.558		67	295.749		67	353.024	68	176.167		68	209.227		68	176.452		68	168.639		68	179.775
			68	337		68	547.779			68	457.716		68	294.434		68	350.892	69	175.758		69	209.073		69	176.07		69	168.258		69	179.155
			69	342.97		69	544.938			69	454.925		69	293.663		69	349.591	70	175.367		70	209.193		70	175.809		70	167.6		70	179.022
			70	341.523		70	541.493			70	451.891		70	292.564		70	348.317	71	175.034		71	209.641		71	175.26		71	167.047		71	179.097
			71	339.697		71	536.706			71	450.373		71	291.054		71	347.069	72	174.941		72	209.528		72	174.727		72	166.677		72	178.929
			72	338.364		72	534.203			72	449.325		72	289.484		72	345.669	73	174.978		73	209.058		73	174.426		73	166.249		73	178.689
			73	336.69		73	530.16			73	447.892		73	288.191		73	343.394	74	174.856		74	208.945		74	174.205		74	165.86		74	178.053
			74	335.314		74	526.754			74	445.63		74	287.703		74	341.349	75	174.692		75	208.817		75	173.954		75	165.103		75	178.079
			75	333.994		75	524.436			75	443.3		75	287.025		75	339.866	76	174.215		76	208.632		76	173.066		76	164.649		76	178.083
			76	333.308		76	521.411			76	441.277		76	285.589		76	339.003	77	173.846		77	208.977		77	172.437		77	164.251		77	177.944
			77	332.408		77	517.972			77	440.538		77	284.137		77	337.984	78	173.326		78	208.939		78	171.936		78	163.89		78	177.427
			78	331.56		78	514.722			78	440.008		78	282.914		78	337.6	79	172.736		79	208.537		79	171.855		79	163.259		79	176.896
			79	330.989		79	511.248			79	439.699		79	282.019		79	336.284	80	171.922		80	208.1		80	171.426		80	162.887		80	176.516
			80	323.243		80	508.055			80	437.547		80	281.413		80	334.856	81	171.194		81	207.627		81	170.947		81	162.733		81	176.324
			81	330.05		81	505.647			81	434.812		81	280.198		81	333.676	82	170.824		82	207.48		82	170.431		82	162.51		82	176.55
			82	322.13		82	503.859			82	433.042		82	278.319		82	331.618	83	170.522		83	207.506		83	169.907		83	161.904		83	176.345
			83	324.897		83	501.499			83	431.76		83	277.025		83	330.768	84	170.103		84	207.219		84	169.717		84	161.157		84	175.907
			84	327.119		84	501.183			84	430.659		84	276.154		84	329.878	85	169.77		85	206.724		85	169.515		85	160.687		85	175.623
			85	322.062		85	497.604			85	428.093		85	275.776		85	328.279	86	169.356		86	206.012		86	169.101		86	160.465		86	175.736
			86	320.418		86	494.001			86	425.417		86	274.882		86	327.103	87	169.225		87	205.668		87	168.917		87	160.279		87	175.627
			87	322.155		87	491.499			87	423.359		87	273.396		87	325.988	88	169.023		88	205.838		88	168.673		88	160.187		88	175.185
			88	321.291		88	490.366			88	422.883		88	272.193		88	325.295	89	168.623		89	205.394		89	168.715		89	159.665		89	174.752
			89	320.696		89	489.029			89	422.231		89	271.391		89	324.633	90	168.256		90	204.919		90	168.462		90	159.81		90	174.579
			90	319.909		90	485.749			90	419.573		90	270.58		90	323.619	91	168.018		91	204.163		91	168.014		91	159.433		91	174.509
			91	318.852		91	481.969			91	417.513		91	269.919		91	322.29	92	167.845		92	204.209		92	167.787		92	158.96		92	174.499
			92	318.154		92	479.72			92	416.998		92	268.504		92	320.48	93	167.467		93	203.442		93	167.603		93	158.476		93	174.144
			93	317.686		93	478.577			93	414.783		93	267.134		93	319.063	94	167.066		94	203.4		94	167.296		94	158.202		94	173.847
			94	306.971		94	476.647			94	413.347		94	266.192		94	318.208	95	166.621		95	203.112		95	167.134		95	157.946		95	173.557
			95	316.697		95	475.161			95	413.623		95	266.05		95	317.148	96	166.375		96	202.951		96	166.707		96	157.869		96	173.707
			96	315.57		96	471.946			96	411.062		96	264.646		96	315.685	97	166.162		97	202.537		97	166.577		97	157.253		97	173.733
			97	308.398		97	469.916			97	408.956		97	263.882		97	313.98	98	165.675		98	201.561		98	166.26		98	156.883		98	173.195
			98	314.565		98	467.724			98	408.294		98	263.541		98	312.331	99	165.622		99	201.361		99	165.838		99	156.634		99	173.324
			99	314.076		99	467.081			99	407.565		99	263.282		99	311.084	100	165.44		100	201.541		100	165.965		100	156.217		100	173.426
			100	313.855		100	466.65			100	406.325		100	262.601		100	310.501	101	165.378		101	201.231		101	165.817		101	155.795		101	173.479
										101	403.601		101	262.391		101	309.177	102	165.082		102	200.894		102	165.571		102	155.262		102	173.477
										102	401.839		102	262.205		102	307.562	103	165.018		103	200.097		103	165.416		103	155.008		103	173.174
										103	402.036		103	261.754		103	305.985	104	164.94		104	199.914		104	165.186		104	155.01		104	173.387
										104	399.772		104	260.884		104	304.742	105	164.665		105	199.228		105	165.269		105	154.902		105	173.298
													105	260.764		105	304.204	106	164.525		106	198.874		106	165.007		106	154.847		106	173.039
													106	260.205		106	303.213	107	164.428		107	198.555		107	164.819		107	154.374		107	172.675
													107	259.666		107	302.321	108	164.176		108	198.139		108	164.635		108	154.131		108	172.511
													108	259.823		108	300.797	109	163.999		109	197.989		109	164.589		109	154.157		109	172.376
													109	259.419		109	299.892	110	164.056		110	197.687		110	164.073		110	154.017		110	172.696
													110	258.342		110	299.712	111	163.95		111	197.389		111	163.935		111	154.041		111	172.464
													111	257.996		111	299.244	112	163.767		112	196.8		112	163.421		112	153.724		112	172.163
													112	256.974		112	298.525	113	163.631		113	196.107		113	163.055		113	153.259		113	172.238
													113	256.419		113	297.308	114	163.674		114	196.036		114	163.021		114	153.344		114	172.55
													114	256.028		114	296.197	115	163.678		115	196.052		115	162.978		115	153.31		115	172.317
													115	255.86		115	295.589	116	163.584		116	195.873		116	162.56		116	153.234		116	172.732
													116	255.317		116	294.733	117	163.381		117	195.325		117	162.254		117	153.108		117	172.36
													117	254.072		117	293.945	118	163.186		118	194.75		118	162.26		118	152.824		118	172.245
													118	253.394		118	293.215	119	162.979		119	194.8		119	162.078		119	152.874		119	172.154
													119	253.088		119	293.314	120	163.072		120	194.766		120	161.948		120	152.917		120	171.926
													120	252.727		120	292.043	121	162.812		121	194.753		121	161.912		121	153.036		121	172.035
													121	252.021		121	291.322	122	162.71		122	194.37		122	161.518		122	152.919		122	171.969
													122	251.054		122	290.646	123	162.465		123	193.679		123	161.344		123	152.606		123	171.773
													123	250.376		123	290.153	124	162.143		124	193.422		124	161.259		124	152.467		124	171.382
													124	250.082		124	290.038	125	162.116		125	193.351		125	161.201		125	152.355		125	171.211
													125	249.99		125	289.203	126	162.155		126	193.351		126	161.412		126	152.239		126	171.128
													126	249.259		126	287.783	127	162.177		127	193.316		127	161.092		127	152.265		127	171.389
													127	248.527		127	287.315	128	162.106		128	192.918		128	160.827		128	151.998		128	171.338
													128	247.791		128	287.211	129	161.946		129	192.501		129	160.642		129	151.802		129	171.174
													129	247.418		129	286.178	130	162.001		130	192.065		130	160.735		130	151.716		130	170.758
																130	285.689	131	161.9		131	192.325		131	160.762		131	151.675		131	170.621
																131	284.935	132	161.849		132	192.483		132	160.704					132	170.857
																132	284.528	133	161.605		133	191.942		133	160.47					133	170.863
																133	283.427	134	161.16					134	160.267					134	170.579
																134	282.406	135	160.851					135	160.306					135	170.218
																135	281.716	136	160.7					136	160.28					136	170.145
																136	281.377	137	160.618					137	160.201					137	170.202
																137	281.259	138	160.447					138	159.781					138	170.335
																138	280.514	139	160.093					139	159.61					139	170.365
																139	279.22	140	159.895					140	159.596					140	170.107
																140	278.557	141	159.773					141	159.552					141	169.917
																141	278.041	142	159.875					142	159.586					142	169.577
																142	277.769	143	159.793					143	159.466					143	169.702
																143	277.399	144	159.672					144	159.081					144	169.627
																144	276.644	145	159.565					145	159.114					145	169.684
																		146	159.548					146	159.018					146	169.712
																		147	159.548					147	158.774					147	169.339
																		148	159.549					148	158.535					148	169.103
																		149	159.552					149	158.581					149	169.286
																		150	159.252					150	158.505					150	169.308
																		151	159.085					151	158.497					151	169.425
																		152	159.06					152	158.242					152	169.428
																		153	158.92					153	157.993					153	168.986
																		154	158.762					154	157.834					154	168.856
																		155	158.676					155	158.022					155	169.176
																		156	158.53					156	157.931					156	169.313
																		157	158.703					157	157.748					157	169.052
																								158	157.782					158	168.752
																								159	157.643					159	168.679
																								160	157.526					160	168.925
																								161	157.417					161	168.966
																								162	157.32					162	168.577
																								163	157.355					163	168.162
																								164	157.324					164	168.107
																								165	157.053					165	167.987
																								166	156.947					166	167.982
																								167	156.634					167	167.301
																								168	156.532					168	167.28
																								169	156.646					169	167.366
																								170	156.6					170	167.211
																								171	156.272					171	166.861
																								172	156.124					172	167.183
																								173	156.166					173	166.68
																								174	156.072					174	166.768
																								175	156.088					175	166.964
																								176	155.794					176	166.642
																								177	155.718					177	166.33
																								178	155.763					178	166.305
																								179	155.672					179	166.38
																								180	155.814					180	166.46
																								181	155.684					181	166.298
																								182	155.42					182	165.995
																								183	155.211					183	166.18
																								184	155.18					184	166.254
																								185	155.245					185	166.476
																								186	155.123					186	166.072
																								187	154.987					187	165.937
																								188	154.554					188	165.756
																								189	154.532					189	166.135
																								190	154.471					190	166.038
																								191	154.523					191	165.685
																								192	154.469					192	165.476
																								193	154.208					193	165.308
																								194	153.853					194	165.375
																								195	153.764					195	165.565
																								196	153.757					196	165.231
																								197	153.571					197	164.845
																								198	153.495					198	164.686
																								199	153.521					199	164.689
																								200	153.519					200	164.816
																								201	153.562					201	164.571
																								202	153.435					202	164.203
																								203	153.14					203	164.061
																								204	153.167					204	164.051
																								205	153.124					205	164.113
																														206	164.138
																														207	164.073
																														208	163.98
																														209	163.612
																														210	163.872
																														211	163.667
																														212	163.664
																														213	163.248
																														214	163.242
																														215	163.338
