# Supplementary material for: In vitro modeling of the human dopaminergic system using spatially arranged ventral midbrain–striatum–cortex assembloids
Source: Nat Methods. 2023 Dec 5;20(12):2034–47. doi: 10.1038/s41592-023-02080-x (PMC10703680; doi:10.1038/s41592-023-02080-x)
Supplement: Supplementary file 20 — Statistical source data for graphs/plots in Extended Data Fig. 10. [file 41592_2023_2080_MOESM20_ESM.xlsx]

## Sheet: c
Ventral Midbrain
Control	Chronic	Withdrawal
1.5474	1.74547	1.63673
1.94375	2.05647	2.26801
1.95888	2.05688	2.26822
2.41876	2.27648	2.39013
2.72464	2.33776	2.46243
2.93355	2.39756	2.52516
3.10832	2.45968	2.59116
3.1312	2.51567	2.65308
3.23615	2.52289	2.65586
3.24074	2.56705	2.7171
3.26714	2.58953	2.7207
3.43229	2.61083	2.72186
3.48317	2.62256	2.72248
3.53601	2.64241	2.77969
3.54149	2.65281	2.77989
3.63035	2.74405	2.7831
3.69293	2.76774	2.78394
3.73598	2.78546	2.84385
3.74737	2.78586	2.84852
3.76061	2.78596	2.85024
3.80668	2.811	2.85032
3.8075	2.83003	2.85069
3.91193	2.84862	2.85076
3.92951	2.85059	2.85116
3.95404	2.85085	2.85261
4.0836	2.852	2.908
4.08526	2.85263	2.90877
4.0875	2.85625	2.91138
4.14201	2.91457	2.91402
4.1463	2.91676	2.91574
4.1495	2.9183	2.91601
4.15193	2.97595	2.91701
4.16629	2.97793	2.96508
4.21292	2.98204	2.97549
4.215	2.99058	2.97583
4.26686	3.03919	2.97708
4.2772	3.0447	2.97773
4.27811	3.04543	2.97777
4.28133	3.0456	2.97956
4.29916	3.10868	2.97971
4.34289	3.1094	2.98198
4.34434	3.11118	2.98318
4.3447	3.12801	2.98332
4.34532	3.14615	3.03848
4.34621	3.16979	3.04044
4.34653	3.17259	3.04149
4.37645	3.17369	3.04151
4.40625	3.1755	3.04347
4.40794	3.17662	3.04452
4.40884	3.17672	3.04491
4.44247	3.1797	3.04614
4.44477	3.18668	3.04652
4.46967	3.21129	3.04774
4.47456	3.21609	3.06086
4.47617	3.23434	3.0807
4.4954	3.23858	3.10002
4.51502	3.24083	3.1023
4.53603	3.24096	3.10465
4.59881	3.24096	3.10606
4.60271	3.24114	3.10679
4.60277	3.24186	3.10736
4.6029	3.26562	3.10782
4.60294	3.28929	3.10786
4.60434	3.30387	3.10875
4.60477	3.30506	3.1093
4.60488	3.30518	3.10981
4.6049	3.30554	3.11043
4.72934	3.30562	3.11099
4.73001	3.30661	3.11108
4.73478	3.30697	3.11172
4.73527	3.30714	3.11219
4.73591	3.30758	3.11219
4.79277	3.30813	3.11256
4.79626	3.36788	3.1431
4.79811	3.36844	3.1485
4.79843	3.36902	3.16923
4.79905	3.36937	3.17002
4.8154	3.36993	3.17083
4.86213	3.37083	3.17135
4.86563	3.3713	3.17174
4.86647	3.37135	3.17292
4.92158	3.3716	3.17315
4.92434	3.42915	3.17335
4.92452	3.43044	3.17372
4.92646	3.43356	3.1741
4.92651	3.43421	3.17414
4.93094	3.43433	3.17458
4.98731	3.43434	3.17475
4.99115	3.43476	3.17814
4.99148	3.43479	3.23037
4.99176	3.43492	3.23114
4.99263	3.43506	3.23114
4.99434	3.43518	3.23215
5.0535	3.43563	3.23316
5.05548	3.43619	3.23365
5.10166	3.43643	3.23541
5.12288	3.4366	3.23583
5.12293	3.43685	3.2368
5.12322	3.43779	3.23706
5.12364	3.49318	3.23832
5.12436	3.49787	3.23889
5.12471	3.49817	3.23967
5.1255	3.49838	3.23978
5.12711	3.4985	3.24074
5.13275	3.49856	3.24158
5.17852	3.49892	3.29458
5.18422	3.49904	3.29563
5.18759	3.5002	3.29712
5.18826	3.50035	3.29761
5.22713	3.50086	3.29781
5.23715	3.5009	3.29783
5.2508	3.50137	3.29876
5.25296	3.50314	3.2988
5.25343	3.52122	3.29958
5.25409	3.54033	3.30068
5.25445	3.55783	3.30277
5.30903	3.56024	3.30417
5.31201	3.56392	3.30467
5.31388	3.56501	3.30615
5.38115	3.5659	3.3063
5.38255	3.56698	3.30689
5.38376	3.58901	3.307
5.38415	3.59768	3.33489
5.38447	3.62586	3.36311
5.38481	3.62663	3.36362
5.39131	3.62939	3.36369
5.41183	3.62982	3.36375
5.44106	3.63038	3.36378
5.44399	3.6306	3.36436
5.44513	3.6313	3.36482
5.44632	3.6319	3.36495
5.44656	3.63359	3.36592
5.44859	3.66977	3.36609
5.44943	3.67553	3.36633
5.4525	3.68508	3.36875
5.47707	3.68832	3.36965
5.50218	3.69154	3.36985
5.5082	3.6922	3.37012
5.50829	3.69258	3.37033
5.50909	3.69388	3.37269
5.50979	3.69393	3.37296
5.51037	3.69475	3.42826
5.51235	3.69554	3.42945
5.51248	3.69598	3.42963
5.51411	3.69612	3.42985
5.52723	3.69613	3.43005
5.53238	3.69624	3.43007
5.56515	3.69631	3.43045
5.57168	3.70604	3.43147
5.57235	3.73163	3.43185
5.57352	3.74846	3.43314
5.5763	3.75465	3.43395
5.57861	3.75586	3.43414
5.5794	3.75833	3.43511
5.57987	3.75887	3.43606
5.58072	3.75955	3.43611
5.58085	3.75957	3.43692
5.64145	3.7601	3.43693
5.64217	3.76032	3.43714
5.64286	3.76041	3.46898
5.64347	3.76116	3.49216
5.64453	3.76137	3.49329
5.64468	3.76165	3.49543
5.6452	3.76209	3.49645
5.64615	3.76302	3.49695
5.68129	3.80985	3.49802
5.70159	3.81366	3.49825
5.70273	3.81797	3.49839
5.70318	3.81855	3.49875
5.70585	3.81951	3.49908
5.70661	3.82049	3.49937
5.70899	3.82119	3.49944
5.76186	3.8214	3.49997
5.76642	3.82173	3.50006
5.77005	3.82259	3.50044
5.7733	3.82306	3.50085
5.77402	3.82384	3.50103
5.77463	3.82406	3.50273
5.77528	3.82407	3.50292
5.77954	3.82454	3.53021
5.78025	3.82487	3.53601
5.83418	3.82532	3.53763
5.83487	3.82533	3.54793
5.83787	3.82547	3.55553
5.83849	3.82555	3.5581
5.83875	3.82642	3.56217
5.84038	3.82687	3.5623
5.88545	3.82688	3.56256
5.89402	3.82779	3.56315
5.89622	3.82789	3.56333
5.90013	3.86341	3.56355
5.9016	3.87788	3.56371
5.90165	3.88457	3.56419
5.90196	3.88553	3.5642
5.90418	3.88579	3.56426
5.90428	3.88601	3.56466
5.90496	3.88635	3.5649
5.90613	3.88885	3.56509
5.9594	3.88926	3.56592
5.95968	3.8895	3.56602
5.96464	3.8895	3.56682
5.96466	3.89038	3.56779
5.96582	3.89043	3.61783
5.96864	3.89126	3.62481
5.96901	3.94071	3.62619
6.00687	3.9476	3.62695
6.02503	3.94902	3.62724
6.02944	3.95028	3.62861
6.03525	3.95035	3.62936
6.03605	3.95066	3.62947
6.04897	3.95146	3.62995
6.06194	3.95169	3.63005
6.08658	3.95189	3.63036
6.09394	3.95206	3.63048
6.09432	3.95225	3.63067
6.09481	3.95246	3.63142
6.0951	3.95407	3.63157
6.09671	3.95434	3.6841
6.0971	3.95455	3.68505
6.09796	3.9552	3.68733
6.09924	3.95563	3.68751
6.10016	3.95642	3.68838
6.10657	3.95643	3.68949
6.12774	3.95692	3.69055
6.15626	3.96089	3.69064
6.16031	3.9776	3.69114
6.16265	3.99114	3.69148
6.16324	4.01097	3.69219
6.16352	4.01285	3.69264
6.16434	4.01348	3.69316
6.16534	4.01362	3.69327
6.22264	4.01424	3.69416
6.2233	4.01475	3.69436
6.22424	4.01534	3.69456
6.22865	4.01555	3.69469
6.22866	4.01579	3.6947
6.26207	4.01604	3.69485
6.27977	4.01616	3.6949
6.28481	4.01731	3.69492
6.29296	4.018	3.69517
6.2933	4.01805	3.69578
6.29403	4.01806	3.69596
6.29452	4.01945	3.696
6.30821	4.0197	3.69637
6.3545	4.0201	3.69639
6.35892	4.02018	3.69645
6.41981	4.02036	3.69648
6.4211	4.02047	3.75249
6.42121	4.0208	3.75725
6.42163	4.02151	3.75807
6.42377	4.03305	3.75817
6.42449	4.03396	3.75827
6.479	4.03872	3.7584
6.47941	4.05463	3.75851
6.48262	4.06031	3.75972
6.48703	4.07671	3.76077
6.48827	4.07847	3.76093
6.48937	4.07878	3.76105
6.48938	4.07902	3.76114
6.54352	4.07966	3.77154
6.54832	4.07979	3.81438
6.54867	4.08051	3.815
6.54944	4.08188	3.81509
6.55098	4.08259	3.82018
6.55461	4.08263	3.8205
6.55591	4.0836	3.82131
6.59948	4.08368	3.82194
6.60732	4.0841	3.82229
6.60938	4.08431	3.82306
6.61284	4.08477	3.82309
6.61424	4.08489	3.82325
6.61467	4.08554	3.82348
6.6153	4.08566	3.82363
6.61817	4.08574	3.82414
6.61871	4.08619	3.82486
6.61955	4.08645	3.87971
6.62012	4.0982	3.8799
6.63198	4.09918	3.88257
6.65466	4.11744	3.88307
6.65633	4.13844	3.88438
6.65784	4.13865	3.8848
6.67256	4.14295	3.88537
6.67282	4.1433	3.88538
6.67539	4.1435	3.8858
6.67588	4.14375	3.88612
6.67847	4.14377	3.88763
6.67952	4.14434	3.88836
6.68694	4.14472	3.88847
6.70246	4.1455	3.88864
6.72722	4.14552	3.88926
6.7424	4.14563	3.88961
6.74285	4.14582	3.88972
6.74449	4.14584	3.88985
6.74478	4.14724	3.89154
6.74525	4.14747	3.89176
6.7453	4.14764	3.89184
6.74729	4.14805	3.94133
6.74892	4.14811	3.94525
6.80296	4.14917	3.94569
6.80999	4.14952	3.94946
6.81174	4.15011	3.9505
6.81192	4.15027	3.95131
6.8126	4.15037	3.95172
6.81318	4.15104	3.95236
6.81346	4.15152	3.95251
6.82743	4.15159	3.95266
6.83938	4.15336	3.95309
6.84613	4.15571	3.9532
6.86869	4.17177	3.9535
6.87113	4.19186	3.95383
6.87139	4.20406	3.95472
6.87356	4.20516	3.95485
6.87405	4.207	3.9554
6.87425	4.20748	4.00623
6.87523	4.20847	4.01051
6.87811	4.20922	4.01453
6.87983	4.20947	4.01574
6.88008	4.21046	4.0168
6.93363	4.21102	4.01808
6.93687	4.21124	4.01836
6.94085	4.21127	4.01848
6.94104	4.21136	4.01887
6.94266	4.21147	4.01917
6.94346	4.21237	4.01963
6.95332	4.21268	4.02037
6.9835	4.21328	4.02051
7.00062	4.21347	4.02064
7.00408	4.21376	4.02279
7.00609	4.2142	4.04099
7.00663	4.21443	4.04902
7.00711	4.21445	4.04967
7.00862	4.21488	4.07701
7.00957	4.21598	4.0789
7.01095	4.21613	4.07964
7.01192	4.21673	4.07975
7.06591	4.21704	4.08066
7.0676	4.21739	4.08214
7.06824	4.23869	4.08229
7.07128	4.26888	4.08305
7.07242	4.27433	4.08356
7.07338	4.27438	4.08369
7.07424	4.27459	4.08388
7.07606	4.27482	4.08406
7.09668	4.2752	4.0851
7.10979	4.276	4.08543
7.11397	4.2764	4.0876
7.13133	4.27686	4.08765
7.13186	4.2771	4.11747
7.13194	4.2771	4.13387
7.1358	4.27777	4.1345
7.13709	4.27788	4.13788
7.13782	4.27796	4.14008
7.14113	4.27797	4.14045
7.1412	4.27829	4.14135
7.19144	4.27839	4.14308
7.19266	4.27873	4.14333
7.19569	4.27883	4.1449
7.19641	4.27946	4.1449
7.19656	4.27971	4.1457
7.19841	4.27995	4.14587
7.19989	4.28046	4.14608
7.20055	4.28069	4.14639
7.20071	4.28099	4.14769
7.20099	4.28126	4.1477
7.20366	4.28206	4.14841
7.20376	4.31114	4.15014
7.2041	4.31501	4.15029
7.21056	4.32152	4.15045
7.25796	4.33239	4.15066
7.25915	4.33533	4.15191
7.26189	4.3358	4.20207
7.26224	4.33601	4.20602
7.26494	4.33601	4.20812
7.266	4.33617	4.20936
7.26652	4.33773	4.21003
7.26791	4.33802	4.21195
7.31433	4.33855	4.21382
7.32588	4.34151	4.21417
7.32668	4.3419	4.2147
7.32902	4.34219	4.21495
7.3294	4.34239	4.21576
7.33082	4.34252	4.21582
7.33178	4.3428	4.21652
7.33221	4.34328	4.27312
7.33288	4.34331	4.27437
7.33373	4.34334	4.27513
7.33564	4.34336	4.27535
7.33579	4.34363	4.27546
7.33614	4.3441	4.27681
7.35427	4.3478	4.27772
7.38733	4.35893	4.27816
7.38911	4.39708	4.2782
7.3898	4.4006	4.27892
7.39024	4.40092	4.28002
7.39186	4.40181	4.28005
7.39268	4.40269	4.28006
7.39554	4.40319	4.28007
7.39577	4.40334	4.28007
7.39582	4.40363	4.2802
7.46221	4.40415	4.2809
7.46269	4.40615	4.30904
7.46356	4.40649	4.33599
7.46403	4.40728	4.33637
7.52124	4.40838	4.33798
7.52232	4.40843	4.33875
7.52453	4.40943	4.33905
7.52676	4.40988	4.33927
7.52886	4.41016	4.3401
7.52968	4.41108	4.3405
7.53071	4.41176	4.34173
7.53275	4.41187	4.34178
7.58512	4.41218	4.34238
7.59217	4.42803	4.34256
7.59252	4.44159	4.34276
7.60711	4.44977	4.34296
7.61057	4.45062	4.3436
7.64517	4.45786	4.34408
7.6463	4.46148	4.34513
7.64939	4.4655	4.3454
7.65101	4.46596	4.34551
7.6567	4.46635	4.37784
7.65714	4.46911	4.39582
7.6581	4.46938	4.39904
7.71446	4.46973	4.40165
7.7163	4.46984	4.40184
7.72589	4.4701	4.40216
7.726	4.47082	4.40428
7.74842	4.47103	4.40442
7.77619	4.47112	4.40506
7.77817	4.4719	4.40517
7.77912	4.47206	4.40567
7.7847	4.47208	4.40632
7.78817	4.47335	4.40687
7.78898	4.47408	4.40718
7.79071	4.47503	4.40791
7.80008	4.47598	4.40834
7.84224	4.47603	4.40845
7.84384	4.47611	4.40907
7.84814	4.47634	4.4095
7.84873	4.48016	4.41009
7.85256	4.48217	4.41117
7.87093	4.48742	4.41141
7.90736	4.52895	4.41181
7.97592	4.53065	4.413
7.97605	4.53248	4.45985
7.97619	4.53248	4.46442
7.97649	4.53347	4.46493
8.02979	4.53441	4.46567
8.0404	4.53484	4.46794
8.04144	4.5355	4.46826
8.04371	4.53577	4.46899
8.04836	4.53589	4.46922
8.10588	4.53611	4.46947
8.11704	4.53702	4.46949
8.17107	4.53777	4.46977
8.17486	4.53777	4.47046
8.1766	4.5383	4.47221
8.18056	4.53834	4.47237
8.2253	4.53857	4.47239
8.23489	4.53895	4.47247
8.24296	4.53899	4.47309
8.24319	4.53902	4.4732
8.297	4.53937	4.47339
8.3008	4.53969	4.47426
8.30105	4.54016	4.47466
8.30432	4.5402	4.4751
8.30474	4.54026	4.47532
8.30574	4.54045	4.47551
8.30577	4.54106	4.47641
8.31065	4.54115	4.47714
8.31618	4.54226	4.51661
8.33912	4.5428	4.52931
8.36073	4.55137	4.53054
8.36619	4.55245	4.53222
8.37015	4.55895	4.53589
8.37166	4.58516	4.53605
8.43032	4.58551	4.53626
8.43227	4.59225	4.53646
8.43575	4.59297	4.53713
8.43853	4.59535	4.53739
8.43907	4.59637	4.53753
8.45192	4.59708	4.53779
8.48202	4.5986	4.53807
8.49575	4.59898	4.53915
8.49615	4.59902	4.53942
8.49768	4.5991	4.53987
8.50212	4.59969	4.54018
8.55496	4.6	4.5402
8.55984	4.60088	4.54065
8.5619	4.60165	4.54101
8.56293	4.60191	4.54153
8.56492	4.60224	4.54315
8.58395	4.60225	4.54731
8.62037	4.60371	4.59689
8.6317	4.60435	4.59736
8.63234	4.60509	4.59838
8.69089	4.60512	4.59914
8.69579	4.6061	4.60062
8.74977	4.60693	4.60114
8.75447	4.61473	4.6013
8.7547	4.61577	4.60133
8.75513	4.64154	4.60193
8.7568	4.64216	4.60221
8.76653	4.64621	4.60259
8.81747	4.6578	4.60288
8.82306	4.65806	4.60344
8.82831	4.6584	4.60458
8.82879	4.65874	4.60468
8.88769	4.66068	4.6049
8.88781	4.66178	4.60657
8.89122	4.66296	4.6067
8.89297	4.66316	4.60686
8.89317	4.66324	4.60688
8.97374	4.66524	4.60784
9.01259	4.66598	4.61278
9.0156	4.66638	4.61376
9.02182	4.66695	4.61804
9.07877	4.66755	4.65944
9.07882	4.66765	4.66414
9.08251	4.66773	4.66465
9.08577	4.66784	4.66506
9.08709	4.66811	4.66607
9.08753	4.66843	4.6665
9.08755	4.66879	4.66679
9.1447	4.67013	4.66747
9.14533	4.67046	4.66747
9.15091	4.67056	4.66774
9.20868	4.67058	4.66872
9.22049	4.67095	4.67047
9.28487	4.67213	4.72276
9.28559	4.67221	4.72693
9.3366	4.68591	4.72698
9.33721	4.69566	4.72778
9.3404	4.70538	4.72972
9.34725	4.71412	4.73312
9.34772	4.72519	4.73314
9.39232	4.72544	4.73335
9.40727	4.72549	4.73351
9.41103	4.72577	4.73422
9.43849	4.72678	4.73424
9.53192	4.72687	4.73449
9.53577	4.72804	4.73581
9.54396	4.7284	4.78803
9.60168	4.72952	4.78831
9.60178	4.73024	4.78839
9.60262	4.73041	4.78882
9.60273	4.73168	4.79012
9.6053	4.73191	4.79052
9.65951	4.73236	4.79068
9.66855	4.73349	4.79309
9.67779	4.73475	4.7931
9.73706	4.73503	4.79537
9.73875	4.73529	4.79544
9.79099	4.73568	4.7972
9.79425	4.75907	4.79796
9.79498	4.78153	4.7981
9.79854	4.78725	4.79848
9.80453	4.79142	4.79882
9.80717	4.79154	4.79894
9.86454	4.79185	4.7999
9.869	4.792	4.80073
9.87851	4.79263	4.80143
9.93341	4.79335	4.80178
9.98888	4.79482	4.80262
9.99112	4.79557	4.82404
9.99286	4.79565	4.852
10.0007	4.79603	4.85605
10.0607	4.79655	4.85868
10.0638	4.7971	4.85958
10.0673	4.79823	4.86022
10.1182	4.79836	4.86036
10.1193	4.7984	4.86088
10.1362	4.7987	4.86094
10.1678	4.79963	4.86124
10.1848	4.80045	4.86141
10.253	4.80054	4.86152
10.256	4.80055	4.86174
10.2846	4.8007	4.8634
10.3161	4.80081	4.86537
10.3178	4.80082	4.86611
10.3206	4.80131	4.86678
10.3383	4.80643	4.86698
10.3789	4.81216	4.91926
10.3813	4.81651	4.92248
10.3823	4.81685	4.92322
10.4454	4.83693	4.92356
10.4472	4.84328	4.92458
10.4495	4.85323	4.925
10.4522	4.85414	4.92517
10.5712	4.85771	4.92544
10.5769	4.85985	4.92582
10.5797	4.86093	4.92628
10.5848	4.86111	4.9268
10.648	4.86177	4.92681
10.6825	4.86293	4.9271
10.711	4.86327	4.92823
10.7137	4.86377	4.92837
10.7804	4.86382	4.92904
10.7815	4.8641	4.93033
10.8319	4.89011	4.93115
10.8351	4.89787	4.93118
10.9674	4.90215	4.93155
10.9734	4.91608	4.93171
11.0276	4.92273	4.93247
11.0498	4.923	4.9809
11.0971	4.92476	4.98202
11.1005	4.925	4.98395
11.1019	4.92597	4.98416
11.2269	4.92628	4.98545
11.2968	4.92679	4.98591
11.355	4.9271	4.98696
11.3627	4.92743	4.98711
11.3811	4.9277	4.98852
11.4292	4.92812	4.9898
11.4836	4.9286	4.99007
11.4908	4.92887	4.99036
11.4952	4.92894	4.99135
11.5487	4.92928	4.99159
11.5528	4.92985	4.99282
11.5572	4.92994	4.9943
11.5587	4.92996	4.99483
11.5593	4.93053	4.99575
11.5594	4.93075	5.04771
11.562	4.93172	5.04786
11.6786	4.9318	5.04925
11.6831	4.93275	5.04957
11.7478	4.93327	5.0519
11.748	4.9337	5.05323
11.7503	4.93541	5.05431
11.7532	4.96675	5.0546
11.7548	4.9687	5.05575
11.8127	4.97478	5.05662
11.8128	4.98267	5.05677
11.814	4.99045	5.05765
11.9352	4.99088	5.0586
11.9401	4.99092	5.05931
11.9458	4.99102	5.05993
11.9994	4.99145	5.06125
12.0055	4.99274	5.11363
12.0056	4.99376	5.11469
12.0079	4.99384	5.11556
12.1425	4.99434	5.11636
12.1654	4.99493	5.11762
12.2094	4.99571	5.11767
12.2734	4.99601	5.11983
12.2737	4.99639	5.11983
12.3317	4.99667	5.1199
12.3326	4.99754	5.12075
12.3384	5.00597	5.12182
12.3969	5.00652	5.12291
12.4195	5.00801	5.12363
12.4594	5.01598	5.12364
12.4652	5.02754	5.12422
12.4675	5.0288	5.12439
12.5234	5.05062	5.1255
12.72	5.05348	5.181
12.7248	5.05484	5.18146
12.7281	5.05547	5.18351
12.7307	5.05555	5.18358
12.7873	5.05573	5.1841
12.7874	5.05598	5.18484
12.79	5.05598	5.18598
12.8493	5.05599	5.18726
12.9217	5.05685	5.18743
12.9248	5.05691	5.18816
12.9788	5.05732	5.19004
12.9822	5.05858	5.1914
12.9853	5.05862	5.20452
12.9904	5.05866	5.24359
13.0463	5.05887	5.2448
13.0479	5.05888	5.24554
13.0499	5.05925	5.24593
13.0544	5.05927	5.24845
13.1096	5.05994	5.24854
13.1111	5.06035	5.24875
13.1802	5.06222	5.24899
13.2349	5.08654	5.24971
13.3089	5.08871	5.24983
13.3111	5.10534	5.25104
13.4381	5.11107	5.25242
13.4994	5.11335	5.25274
13.5607	5.11478	5.25276
13.562	5.11508	5.25576
13.6271	5.11801	5.31165
13.6336	5.11885	5.31394
13.7678	5.11892	5.3145
13.8252	5.11963	5.31625
13.8263	5.1198	5.3173
13.8313	5.12061	5.31776
14.0285	5.12071	5.31984
14.1306	5.12094	5.32013
14.1475	5.1213	5.32071
14.1495	5.12135	5.36921
14.2235	5.12142	5.37042
14.224	5.12169	5.37099
14.2791	5.12197	5.37568
14.2874	5.12207	5.37931
14.413	5.12212	5.37938
14.4167	5.12268	5.38033
14.4703	5.12284	5.38046
14.4761	5.12426	5.38278
14.4809	5.12488	5.38347
14.5416	5.12536	5.38513
14.5822	5.12556	5.38561
14.6049	5.12675	5.44215
14.6125	5.12688	5.44474
14.8659	5.12859	5.44521
14.8694	5.13334	5.44565
14.9368	5.13433	5.44865
15.0593	5.14082	5.44908
15.132	5.14766	5.50411
15.1783	5.16131	5.50519
15.226	5.17255	5.50621
15.2509	5.18001	5.50685
15.2551	5.18031	5.50819
15.2555	5.18229	5.50863
15.3189	5.18296	5.50864
15.3867	5.18355	5.50913
15.387	5.18431	5.51054
15.4482	5.18433	5.51088
15.4514	5.18436	5.51266
15.5535	5.18497	5.51483
15.5815	5.18528	5.51606
15.5852	5.18555	5.56735
15.5902	5.18559	5.56848
15.64	5.18562	5.56965
15.6433	5.18569	5.57311
15.6547	5.18615	5.5761
15.7977	5.18616	5.57645
15.846	5.1862	5.57748
15.8463	5.18633	5.57819
15.9124	5.18715	5.57912
15.9126	5.18717	5.63899
15.914	5.18741	5.63912
15.9304	5.1879	5.63978
15.9788	5.18856	5.63993
16.0092	5.18888	5.63999
16.1609	5.18996	5.6412
16.2281	5.19013	5.64249
16.2313	5.1902	5.64364
16.329	5.19046	5.64383
16.3559	5.19091	5.64434
16.3608	5.19185	5.6475
16.4295	5.20022	5.65844
16.4306	5.20047	5.69851
16.5526	5.21262	5.70168
16.5588	5.21485	5.70402
16.6241	5.23637	5.70487
16.6858	5.237	5.70553
16.687	5.24148	5.70814
16.9514	5.24335	5.70851
17.0816	5.24546	5.70879
17.2082	5.24712	5.70879
17.2124	5.24877	5.71206
17.2777	5.24881	5.76465
17.2786	5.24951	5.7652
17.4457	5.24984	5.76774
17.5067	5.2506	5.76883
17.6047	5.25142	5.76933
17.7857	5.25144	5.77006
17.7906	5.25398	5.77121
17.8246	5.25417	5.77216
17.8547	5.25467	5.77408
17.9855	5.25551	5.77465
18.0461	5.2562	5.77467
18.1243	5.25624	5.7753
18.18	5.25632	5.77749
18.3076	5.2573	5.81361
18.3076	5.25758	5.82818
18.3136	5.30271	5.82873
18.4436	5.3065	5.83101
18.4462	5.30785	5.83374
18.7634	5.30849	5.83433
18.8943	5.30893	5.83521
18.97	5.3094	5.83577
19.3287	5.31037	5.83587
19.4167	5.31315	5.83591
19.6267	5.31338	5.83661
19.8164	5.31359	5.83773
20.3293	5.31465	5.85429
20.3909	5.31492	5.86158
20.5823	5.31564	5.89876
20.6935	5.31572	5.90069
20.7168	5.31575	5.90193
20.7721	5.31628	5.90363
20.8363	5.31672	5.90466
20.8448	5.3173	5.90989
20.8452	5.31742	5.91542
20.9047	5.31782	5.95646
21.1131	5.31791	5.95963
21.1747	5.31876	5.96425
21.2393	5.31897	5.96693
21.2997	5.31902	5.96803
21.4975	5.31918	5.96879
21.5018	5.31972	5.96969
21.7557	5.31981	6.02737
21.7563	5.32043	6.02803
21.824	5.32079	6.02864
21.8808	5.32082	6.02956
22.1708	5.32094	6.0299
22.2831	5.32108	6.03003
22.3271	5.32249	6.03084
23.0547	5.32636	6.03139
23.0591	5.33619	6.03327
23.0599	5.34738	6.0349
23.1463	5.3606	6.03542
23.2112	5.36205	6.03609
23.2517	5.372	6.09399
23.7687	5.37255	6.09499
23.7771	5.37403	6.09748
23.9104	5.37481	6.10113
23.9753	5.37486	6.10242
24.4166	5.37488	6.14735
24.5435	5.37632	6.16124
24.5489	5.37817	6.16308
24.5864	5.37944	6.21732
24.7427	5.37952	6.22482
25.0766	5.37963	6.28233
25.4891	5.38	6.28511
25.675	5.38004	6.28753
25.7866	5.3802	6.29022
25.8576	5.38049	6.29154
26.1083	5.38058	6.29297
26.3072	5.38118	6.29664
26.3734	5.38134	6.33047
26.3793	5.38176	6.3448
26.5635	5.38237	6.35152
26.6949	5.38246	6.35369
26.9588	5.38254	6.41451
27.417	5.38274	6.42155
28.0027	5.38348	6.42305
28.3151	5.38363	6.42317
28.7163	5.38368	6.4627
28.777	5.38369	6.47953
29.103	5.38422	6.48101
29.1032	5.38462	6.48106
29.1529	5.38498	6.48401
29.2326	5.38533	6.48596
29.2925	5.38613	6.48715
29.4814	5.38678	6.54415
29.6175	5.3939	6.55043
29.6842	5.40309	6.60971
29.8132	5.40468	6.61529
29.9458	5.40672	6.62123
30.0754	5.42132	6.68175
30.2769	5.42285	6.68223
31.6587	5.42479	6.68254
31.8269	5.42866	6.70409
31.9621	5.43025	6.74473
32.416	5.43449	6.74644
33.1295	5.43844	6.74941
33.4521	5.43883	6.76987
34.4977	5.43884	6.80208
35.8603	5.44031	6.80724
37.0929	5.44068	6.80826
39.7625	5.44104	6.80992
40.4728	5.44356	6.81318
41.3977	5.44385	6.81474
44.9969	5.44403	6.86774
46.4664	5.44466	6.87186
47.3126	5.44508	6.87216
49.1196	5.44597	6.8724
49.8347	5.44613	6.87377
51.3992	5.44764	6.88138
51.9774	5.44855	7.00055
56.5961	5.4489	7.00574
56.9067	5.44962	7.06352
57.4392	5.44986	7.06477
59.7128	5.4508	7.0676
63.8079	5.45101	7.06956
64.5685	5.45109	7.07141
64.9854	5.45125	7.1971
71.347	5.452	7.20125
77.0653	5.45263	7.20352
163.394	5.45395	7.21933
171.316	5.45676	7.25646
	5.45711	7.27575
	5.45811	7.32441
	5.46042	7.32743
	5.46295	7.32925
	5.48875	7.33003
	5.50097	7.33236
	5.50229	7.39298
	5.50457	7.39508
	5.50463	7.39849
	5.50723	7.39909
	5.50876	7.45611
	5.50882	7.46055
	5.50936	7.46231
	5.5107	7.5154
	5.51087	7.54583
	5.51092	7.58782
	5.51136	7.59455
	5.51164	7.63048
	5.51173	7.65088
	5.51301	7.65718
	5.51383	7.71805
	5.51445	7.72222
	5.51445	7.72532
	5.51486	7.72623
	5.51497	7.77727
	5.51556	7.78758
	5.51572	7.85148
	5.51618	7.8533
	5.52417	7.90812
	5.53972	7.91564
	5.54328	7.91674
	5.54509	7.91724
	5.5631	7.91805
	5.56326	7.98602
	5.56543	8.03718
	5.56728	8.04543
	5.56801	8.04873
	5.56998	8.10909
	5.5702	8.17107
	5.57039	8.17262
	5.57051	8.30339
	5.57082	8.30358
	5.57259	8.3066
	5.57307	8.30693
	5.5733	8.30737
	5.57447	8.30763
	5.57514	8.30903
	5.57541	8.3683
	5.57648	8.37102
	5.57692	8.37192
	5.57732	8.43139
	5.57734	8.44188
	5.57778	8.49797
	5.57872	8.49915
	5.57887	8.50237
	5.57951	8.5032
	5.57962	8.50344
	5.58084	8.50361
	5.5817	8.50531
	5.58173	8.51855
	5.59436	8.56023
	5.62564	8.56199
	5.63334	8.59737
	5.63382	8.62272
	5.63525	8.63035
	5.63532	8.69595
	5.63567	8.69637
	5.63637	8.76018
	5.63646	8.82404
	5.63677	8.82631
	5.63903	8.84117
	5.63972	8.88363
	5.63985	8.94952
	5.64067	8.95652
	5.64075	8.96222
	5.6417	9.01784
	5.64191	9.0848
	5.64226	9.14695
	5.64286	9.2078
	5.6429	9.20831
	5.64314	9.21166
	5.64318	9.21392
	5.644	9.21789
	5.64439	9.27696
	5.64516	9.2795
	5.64534	9.28146
	5.64636	9.33799
	5.64665	9.33873
	5.65219	9.34276
	5.65659	9.35043
	5.6623	9.47057
	5.66462	9.47736
	5.67511	9.48122
	5.68098	9.59872
	5.69694	9.60186
	5.69726	9.60318
	5.69759	9.66258
	5.69874	9.73407
	5.70225	9.74203
	5.70314	9.79472
	5.70392	9.79892
	5.70392	9.80332
	5.70408	9.80361
	5.70501	9.86064
	5.70546	9.86343
	5.70561	9.86884
	5.70574	9.93372
	5.70586	9.99393
	5.70608	10.0016
	5.70629	10.1276
	5.7066	10.1814
	5.70673	10.1889
	5.70739	10.1906
	5.70907	10.2501
	5.70958	10.3141
	5.70987	10.3179
	5.71019	10.3216
	5.73128	10.3924
	5.73447	10.4589
	5.76351	10.5179
	5.76357	10.6387
	5.76412	10.6506
	5.76523	10.7131
	5.76549	10.8316
	5.76626	10.9695
	5.76639	11.099
	5.76677	11.1606
	5.76718	11.1644
	5.76826	11.2374
	5.76872	11.6151
	5.76875	11.6904
	5.76915	11.7195
	5.77001	11.7456
	5.77019	11.8146
	5.77025	11.8774
	5.7708	12.0692
	5.77086	12.1407
	5.77146	12.1412
	5.77306	12.2086
	5.77356	12.2099
	5.77521	12.2757
	5.77528	12.3314
	5.77781	12.3356
	5.78468	12.592
	5.82641	12.598
	5.82721	12.6546
	5.82837	12.7872
	5.8301	12.9157
	5.83097	12.9206
	5.83213	13.2487
	5.83228	13.3067
	5.83341	13.3707
	5.83388	13.5649
	5.83417	13.5712
	5.83546	13.8935
	5.83576	14.2147
	5.83677	14.2192
	5.83776	14.2814
	5.83803	14.6738
	5.83859	14.7449
	5.83979	14.8645
	5.84011	14.8708
	5.84048	15.2609
	5.84298	15.3227
	5.84456	15.4543
	5.86676	15.5136
	5.8697	15.5833
	5.87962	15.7213
	5.89304	16.5633
	5.89465	17.5304
	5.8948	17.5315
	5.89546	17.6621
	5.89626	17.7923
	5.89628	18.6348
	5.8964	19.3579
	5.8978	19.673
	5.89804	19.8688
	5.89875	21.0672
	5.89923	21.7625
	5.89949	22.1408
	5.8995	22.6689
	5.89995	23.1856
	5.90021	23.3815
	5.90078	26.4887
	5.90184	26.8993
	5.90197	33.6475
	5.90261	35.3438
	5.90301	45.6199
	5.90315	46.6571
	5.90323	65.2413
	5.90385	69.8632
	5.9044
	5.9044
	5.90459
	5.90471
	5.90477
	5.90482
	5.90782
	5.93995
	5.94508
	5.95472
	5.95669
	5.95803
	5.95856
	5.95913
	5.96167
	5.96183
	5.96241
	5.96412
	5.96598
	5.96704
	5.96769
	5.9687
	5.96974
	5.96978
	5.96992
	5.97004
	5.98924
	5.9918
	5.99932
	6.00468
	6.00545
	6.02578
	6.02586
	6.02591
	6.0265
	6.02661
	6.02704
	6.02787
	6.03015
	6.03031
	6.03113
	6.03175
	6.03198
	6.03241
	6.0332
	6.03333
	6.03339
	6.03481
	6.03513
	6.03522
	6.03545
	6.0375
	6.04258
	6.05942
	6.06356
	6.0697
	6.07292
	6.08375
	6.0909
	6.09107
	6.09145
	6.09265
	6.09271
	6.09281
	6.09335
	6.09389
	6.09409
	6.09483
	6.09497
	6.0953
	6.096
	6.096
	6.09623
	6.09623
	6.09634
	6.0975
	6.09782
	6.09821
	6.09877
	6.09903
	6.09933
	6.11046
	6.14574
	6.1534
	6.15428
	6.1564
	6.15768
	6.15827
	6.15832
	6.15857
	6.15879
	6.15892
	6.15915
	6.15928
	6.15944
	6.15973
	6.16025
	6.16114
	6.16157
	6.16202
	6.1624
	6.16284
	6.16297
	6.16438
	6.16605
	6.21903
	6.21965
	6.22019
	6.22033
	6.22072
	6.22086
	6.22322
	6.22336
	6.22408
	6.22456
	6.22522
	6.22647
	6.22694
	6.22769
	6.22805
	6.22845
	6.22857
	6.23063
	6.26473
	6.27724
	6.28003
	6.28099
	6.28256
	6.28619
	6.28698
	6.28698
	6.28733
	6.28805
	6.28912
	6.2894
	6.28964
	6.29047
	6.29055
	6.2911
	6.29134
	6.29334
	6.29335
	6.29335
	6.29457
	6.29526
	6.29621
	6.31575
	6.33155
	6.34115
	6.34655
	6.34749
	6.34777
	6.34784
	6.34871
	6.34986
	6.34991
	6.35027
	6.35094
	6.35199
	6.35291
	6.35301
	6.35303
	6.35321
	6.35344
	6.3535
	6.35439
	6.35523
	6.35601
	6.35871
	6.3593
	6.35986
	6.36008
	6.36059
	6.3608
	6.36186
	6.41114
	6.41204
	6.41294
	6.4157
	6.41582
	6.41595
	6.41704
	6.4183
	6.41854
	6.41914
	6.41973
	6.42049
	6.42074
	6.42076
	6.42107
	6.42142
	6.42165
	6.42183
	6.42197
	6.42207
	6.42233
	6.42241
	6.42447
	6.42563
	6.42696
	6.47542
	6.47773
	6.47789
	6.47803
	6.48019
	6.48165
	6.48289
	6.4838
	6.48407
	6.48478
	6.48505
	6.48566
	6.48622
	6.48673
	6.48767
	6.48789
	6.48934
	6.48958
	6.49005
	6.49086
	6.52168
	6.54018
	6.54415
	6.54473
	6.54604
	6.5465
	6.54659
	6.54737
	6.54754
	6.54868
	6.54913
	6.5496
	6.55032
	6.55213
	6.55218
	6.55374
	6.55377
	6.55445
	6.55484
	6.55518
	6.55839
	6.56051
	6.57672
	6.60827
	6.60963
	6.61007
	6.6102
	6.61041
	6.61075
	6.61169
	6.61459
	6.61493
	6.61496
	6.61606
	6.61607
	6.6168
	6.61802
	6.6194
	6.61991
	6.62029
	6.62101
	6.62355
	6.65439
	6.67483
	6.67659
	6.67663
	6.67876
	6.6792
	6.67952
	6.68026
	6.68086
	6.68096
	6.68107
	6.68332
	6.6845
	6.68604
	6.6864
	6.72345
	6.73676
	6.73887
	6.7404
	6.74056
	6.74087
	6.74098
	6.74173
	6.74181
	6.74281
	6.74359
	6.74423
	6.74473
	6.7451
	6.74524
	6.74564
	6.74721
	6.74735
	6.74764
	6.74797
	6.74857
	6.74952
	6.75064
	6.7509
	6.79669
	6.80476
	6.80577
	6.80814
	6.80933
	6.80982
	6.81014
	6.81039
	6.81129
	6.81179
	6.81252
	6.81437
	6.81473
	6.81693
	6.83739
	6.8662
	6.86785
	6.86817
	6.86887
	6.86958
	6.87081
	6.87133
	6.87203
	6.87393
	6.87419
	6.87576
	6.87904
	6.93202
	6.93287
	6.93491
	6.93616
	6.93618
	6.93696
	6.93899
	6.93915
	6.93979
	6.94059
	6.94063
	6.9408
	6.94314
	6.94424
	6.9454
	6.95552
	6.9639
	6.99731
	6.99884
	7.00171
	7.0018
	7.00243
	7.00246
	7.00426
	7.00579
	7.00606
	7.00743
	7.00763
	7.00879
	7.01069
	7.01259
	7.01567
	7.06548
	7.06616
	7.06649
	7.06736
	7.06899
	7.0712
	7.07194
	7.07343
	7.07378
	7.07477
	7.08004
	7.13155
	7.13181
	7.13236
	7.13384
	7.13434
	7.1353
	7.13673
	7.14124
	7.14151
	7.14463
	7.1915
	7.19258
	7.19328
	7.19627
	7.19648
	7.19842
	7.1992
	7.20071
	7.20094
	7.201
	7.20266
	7.20314
	7.20337
	7.20364
	7.23503
	7.24636
	7.25806
	7.25923
	7.26145
	7.26146
	7.26271
	7.26534
	7.26545
	7.2719
	7.32073
	7.32536
	7.32676
	7.32801
	7.32992
	7.32996
	7.33036
	7.33051
	7.33124
	7.33146
	7.33261
	7.33266
	7.3347
	7.39055
	7.3912
	7.39218
	7.39247
	7.39309
	7.39455
	7.39488
	7.39524
	7.39893
	7.40935
	7.45216
	7.4522
	7.45293
	7.45505
	7.45583
	7.45689
	7.45735
	7.45782
	7.45836
	7.46025
	7.46059
	7.46085
	7.46098
	7.46322
	7.46515
	7.46636
	7.46942
	7.5189
	7.51997
	7.52287
	7.52465
	7.52671
	7.52692
	7.52864
	7.52919
	7.53087
	7.5312
	7.56101
	7.57872
	7.58042
	7.58629
	7.58658
	7.58708
	7.58941
	7.59131
	7.59165
	7.59174
	7.59176
	7.59201
	7.59385
	7.64565
	7.64709
	7.65041
	7.65141
	7.65154
	7.65622
	7.65877
	7.65913
	7.66055
	7.71011
	7.71169
	7.71515
	7.71569
	7.71627
	7.71632
	7.71665
	7.71681
	7.71804
	7.71854
	7.71857
	7.71901
	7.71948
	7.71976
	7.71985
	7.72016
	7.72021
	7.75363
	7.77511
	7.78059
	7.78205
	7.7823
	7.78586
	7.78623
	7.78625
	7.7872
	7.84356
	7.84575
	7.84684
	7.84875
	7.84938
	7.84954
	7.85006
	7.85164
	7.85367
	7.9057
	7.9088
	7.91063
	7.91155
	7.91499
	7.91777
	7.97394
	7.97805
	7.97813
	7.97827
	7.97886
	7.97939
	7.98095
	7.98224
	7.98239
	7.9832
	7.98525
	8.03972
	8.04039
	8.04253
	8.04284
	8.0519
	8.09997
	8.10845
	8.10902
	8.11123
	8.11163
	8.11492
	8.16718
	8.1716
	8.17178
	8.17253
	8.17376
	8.17521
	8.17558
	8.17583
	8.17588
	8.23105
	8.23388
	8.23452
	8.23459
	8.2355
	8.23579
	8.23979
	8.23981
	8.23983
	8.24085
	8.24135
	8.2428
	8.30026
	8.30097
	8.30307
	8.30804
	8.31029
	8.31084
	8.32748
	8.36411
	8.36454
	8.3648
	8.36668
	8.37296
	8.37302
	8.37335
	8.37352
	8.37415
	8.37581
	8.37874
	8.42963
	8.43317
	8.43323
	8.4333
	8.4343
	8.4346
	8.43463
	8.43679
	8.43746
	8.43754
	8.43854
	8.43943
	8.44221
	8.4935
	8.49465
	8.49466
	8.49703
	8.49725
	8.49936
	8.50173
	8.50361
	8.50704
	8.53816
	8.55846
	8.55979
	8.56117
	8.56145
	8.56313
	8.56359
	8.61992
	8.62064
	8.6228
	8.62525
	8.62584
	8.62619
	8.62713
	8.62876
	8.63319
	8.63479
	8.63573
	8.68719
	8.69289
	8.69323
	8.69741
	8.69813
	8.70024
	8.75003
	8.75397
	8.75866
	8.75891
	8.76089
	8.76182
	8.81864
	8.87948
	8.88159
	8.88669
	8.88871
	8.88965
	8.94464
	8.95063
	8.95371
	8.95502
	8.95743
	9.01279
	9.01302
	9.01342
	9.01536
	9.01666
	9.01774
	9.01912
	9.02017
	9.0783
	9.07873
	9.08404
	9.14229
	9.14359
	9.14375
	9.14649
	9.14816
	9.15033
	9.15348
	9.15349
	9.21457
	9.21888
	9.2725
	9.27921
	9.28058
	9.28347
	9.28413
	9.28471
	9.28586
	9.32756
	9.341
	9.34117
	9.34322
	9.34397
	9.34466
	9.40473
	9.40726
	9.40746
	9.40869
	9.40889
	9.41145
	9.41379
	9.47076
	9.47581
	9.4775
	9.47837
	9.48242
	9.53097
	9.53795
	9.53937
	9.54013
	9.54689
	9.60044
	9.60767
	9.60978
	9.61158
	9.63731
	9.66071
	9.66298
	9.66917
	9.66978
	9.67219
	9.67694
	9.72757
	9.72792
	9.72833
	9.7296
	9.73083
	9.73215
	9.73421
	9.73845
	9.73935
	9.74773
	9.79781
	9.79951
	9.80563
	9.85795
	9.86233
	9.86495
	9.86655
	9.86887
	9.87057
	9.92905
	9.92978
	9.93028
	9.93035
	9.93234
	9.93256
	9.95828
	9.98786
	9.99237
	9.99623
	9.99634
	10.059
	10.0595
	10.0599
	10.1201
	10.121
	10.125
	10.1256
	10.1263
	10.1286
	10.1425
	10.1451
	10.1867
	10.1904
	10.1916
	10.2174
	10.2513
	10.2625
	10.322
	10.3651
	10.3783
	10.3805
	10.3806
	10.3811
	10.3836
	10.3915
	10.4416
	10.4501
	10.4537
	10.5074
	10.5095
	10.5116
	10.5169
	10.5771
	10.5781
	10.584
	10.7032
	10.7073
	10.775
	10.7891
	10.8302
	10.8407
	10.8993
	10.8999
	10.9023
	10.9634
	10.9645
	10.965
	10.9708
	10.974
	11.0307
	11.0355
	11.0374
	11.0903
	11.1604
	11.1872
	11.2218
	11.2319
	11.2698
	11.2899
	11.2939
	11.3537
	11.3546
	11.3583
	11.3618
	11.3633
	11.3666
	11.4229
	11.4278
	11.4843
	11.4853
	11.5455
	11.6158
	11.6787
	11.6787
	11.6875
	11.7417
	11.7471
	11.7477
	11.7493
	11.8714
	11.9196
	11.9416
	12.0026
	12.0038
	12.007
	12.0084
	12.0114
	12.1055
	12.1966
	12.2075
	12.2649
	12.2662
	12.2753
	12.3356
	12.3931
	12.3953
	12.3982
	12.4004
	12.4606
	12.4661
	12.4705
	12.5259
	12.5356
	12.7155
	12.7227
	12.7272
	12.8524
	12.8599
	12.9971
	13.1045
	13.1221
	13.1745
	13.1818
	13.2351
	13.2452
	13.3089
	13.3123
	13.3137
	13.3415
	13.3754
	13.3768
	13.3771
	13.4405
	13.6922
	13.695
	13.7609
	13.7669
	13.8339
	13.8959
	14.0216
	14.0221
	14.0823
	14.0838
	14.3497
	14.4107
	14.463
	14.6666
	14.6772
	14.717
	14.7372
	14.7393
	14.7796
	14.8108
	14.9292
	14.9401
	14.9944
	15.0008
	15.0482
	15.0651
	15.1255
	15.3213
	15.3218
	15.3319
	15.4493
	15.4578
	15.5217
	15.5922
	15.7711
	15.774
	15.7811
	15.8382
	15.9137
	15.977
	16.099
	16.1722
	16.4259
	16.4262
	16.5519
	16.7557
	16.8773
	16.8851
	16.8913
	16.9766
	17.0459
	17.3392
	17.9267
	18.1792
	18.1797
	18.2422
	18.4408
	18.5825
	19.6158
	19.9399
	20.0733
	20.1974
	20.7194
	20.725
	20.9133
	22.0814
	22.471
	23.1838
	23.4596
	23.8376
	23.9663
	25.2658
	25.3985
	25.5927
[truncated: 60 more rows]

## Sheet: d
Ventral Midbrain
Control	Chronic	Withdrawal
0.153846	0.153846	0.307692
0.153846	0.153846	0.307692
0.153846	0.153846	0.461538
0.153846	0.153846	0.461538
0.307692	0.153846	0.461538
0.307692	0.153846	0.461538
0.307692	0.153846	0.461538
0.307692	0.153846	0.461538
0.461538	0.153846	0.461538
0.461538	0.153846	0.615385
0.461538	0.153846	0.615385
0.461538	0.153846	0.615385
0.615385	0.153846	0.615385
0.615385	0.153846	0.769231
0.615385	0.153846	0.769231
0.615385	0.153846	0.769231
0.769231	0.153846	0.769231
0.769231	0.307692	0.923077
0.923077	0.307692	0.923077
1.07692	0.307692	0.923077
1.23077	0.307692	0.923077
1.23077	0.307692	1.07692
1.23077	0.307692	1.07692
1.23077	0.307692	1.23077
1.38461	0.307692	1.23077
1.38461	0.307692	1.23077
1.53846	0.307692	1.38461
1.53846	0.307692	1.38461
1.53846	0.307692	1.38461
1.69231	0.307692	1.38461
1.84615	0.307692	1.53846
1.84615	0.307692	1.53846
2	0.307692	1.53846
2.15385	0.307692	1.69231
2.30769	0.307692	1.69231
2.46154	0.307692	1.69231
2.46154	0.307692	1.69231
2.61538	0.307692	1.84615
2.92308	0.307692	2
2.92308	0.307692	2
2.92308	0.307692	2
3.07692	0.307692	2
3.23077	0.307692	2.15385
3.38462	0.307692	2.15385
3.69231	0.307692	2.15385
3.84615	0.307692	2.15385
4	0.307692	2.15385
4.30769	0.461538	2.15385
5.07692	0.461538	2.15385
6.76923	0.461538	2.30769
	0.461538	2.30769
	0.461538	2.30769
	0.461538	2.46154
	0.461538	2.46154
	0.461538	2.61538
	0.461538	2.76923
	0.461538	2.76923
	0.461538	2.92308
	0.461538	2.92308
	0.461538	2.92308
	0.461538	3.07692
	0.461538	3.07692
	0.615385	3.23077
	0.615385	3.38462
	0.615385	3.38462
	0.615385	3.38462
	0.615385	3.53846
	0.615385	3.69231
	0.615385	3.84615
	0.615385	4.15385
	0.615385	4.15385
	0.615385	4.30769
	0.615385	4.30769
	0.615385	4.30769
	0.615385	4.30769
	0.615385	4.61538
	0.615385	4.76923
	0.615385	5.07692
	0.615385	5.07692
	0.615385	5.23077
	0.615385	5.38462
	0.615385	5.69231
	0.615385	5.84615
	0.615385	5.84615
	0.615385	6
	0.615385	6
	0.615385	6.15385
	0.615385	6.15385
	0.769231	6.46154
	0.769231	6.61538
	0.769231	7.84615
	0.769231	8.15385
	0.769231
	0.769231
	0.769231
	0.769231
	0.769231
	0.769231
	0.769231
	0.923077
	0.923077
	0.923077
	0.923077
	0.923077
	0.923077
	0.923077
	0.923077
	0.923077
	0.923077
	0.923077
	0.923077
	0.923077
	0.923077
	0.923077
	0.923077
	0.923077
	0.923077
	0.923077
	0.923077
	0.923077
	0.923077
	0.923077
	0.923077
	0.923077
	0.923077
	1.07692
	1.07692
	1.07692
	1.07692
	1.07692
	1.07692
	1.07692
	1.07692
	1.07692
	1.07692
	1.07692
	1.07692
	1.07692
	1.23077
	1.23077
	1.23077
	1.23077
	1.23077
	1.23077
	1.23077
	1.23077
	1.23077
	1.23077
	1.23077
	1.23077
	1.23077
	1.23077
	1.23077
	1.38461
	1.38461
	1.38461
	1.38461
	1.38461
	1.38461
	1.38461
	1.38461
	1.38461
	1.53846
	1.53846
	1.53846
	1.53846
	1.53846
	1.53846
	1.53846
	1.53846
	1.69231
	1.69231
	1.69231
	1.69231
	1.69231
	1.84615
	1.84615
	1.84615
	1.84615
	1.84615
	1.84615
	2
	2
	2
	2
	2
	2
	2.15385
	2.15385
	2.15385
	2.15385
	2.30769
	2.30769
	2.30769
	2.30769
	2.46154
	2.46154
	2.46154
	2.46154
	2.46154
	2.46154
	2.46154
	2.46154
	2.46154
	2.61538
	2.61538
	2.61538
	2.61538
	2.61538
	2.61538
	2.61538
	2.61538
	2.76923
	2.76923
	2.92308
	2.92308
	2.92308
	2.92308
	2.92308
	2.92308
	3.07692
	3.07692
	3.07692
	3.23077
	3.23077
	3.23077
	3.23077
	3.23077
	3.38462
	3.53846
	3.84615
	3.84615
	4
	5.07692

## Sheet: e
baseMean	log2FoldChange	lfcSE	stat	pvalue	padj	gene_id	log2FC.shrunk.ashr	log2FC.shrunk.normal	sign	gene_name
325.554	-0.806597	0.107011	-7.53753	4.79e-14	3.85e-10	ENSG00000168209	-0.780989	-0.70321	down	DDIT4
47.6793	-1.53682	0.206488	-7.44265	9.87e-14	3.97e-10	ENSG00000135245	-1.36982	-0.9765	down	HILPDA
31.4022	-1.56555	0.219947	-7.11784	1.1e-12	2.94e-09	ENSG00000186352	-1.37531	-0.965567	down	ANKRD37
25.7658	-1.40021	0.226676	-6.17715	6.53e-10	1.31e-06	ENSG00000152256	-1.22078	-0.857483	down	PDK1
28.3852	-1.54714	0.267858	-5.77597	7.65e-09	1.23e-05	ENSG00000159399	-1.2832	-0.821667	down	HK2
256.593	-0.574475	0.101323	-5.66974	1.43e-08	1.92e-05	ENSG00000176171	-0.557954	-0.507657	down	BNIP3
48.0015	0.889074	0.170266	5.22169	1.77e-07	0.000184	ENSG00000129696	0.819112	0.658446	up	TTI2
182.956	1.09164	0.20929	5.21595	1.83e-07	0.000184	ENSG00000213930	0.967113	0.692459	up	GALT
58.7183	0.728201	0.14481	5.02865	4.94e-07	0.000441	ENSG00000187608	0.683496	0.570956	up	ISG15
42.3519	-0.970241	0.19967	-4.85923	1.18e-06	0.000898	ENSG00000121440	-0.858757	-0.619795	down	PDZRN3
51.1853	-0.743609	0.153286	-4.85113	1.23e-06	0.000898	ENSG00000125629	-0.688627	-0.565422	down	INSIG2
38.1962	-0.932146	0.206403	-4.51614	6.3e-06	0.0042216	ENSG00000124785	-0.782528	-0.586859	down	NRN1
29.6313	-0.952294	0.21777	-4.37293	1.23e-05	0.00758542	ENSG00000059804	-0.751973	-0.597792	down	SLC2A3
327.193	-0.39203	0.090644	-4.32494	1.53e-05	0.00876646	ENSG00000044574	-0.33899	-0.354989	down	HSPA5
34.2352	-0.960933	0.224331	-4.28355	1.84e-05	0.00977776	ENSG00000129521	-0.719743	-0.585586	down	EGLN3
51.7513	-0.690746	0.161725	-4.27113	1.94e-05	0.00977776	ENSG00000140939	-0.563097	-0.510717	down	NOL3
47.855	-0.683943	0.162736	-4.20278	2.64e-05	0.0117825	ENSG00000052802	-0.536452	-0.507872	down	MSMO1
22.2641	-0.961187	0.228214	-4.21177	2.53e-05	0.0117825	ENSG00000072682	-0.684456	-0.568542	down	P4HA2
179.117	-0.578607	0.139088	-4.16001	3.18e-05	0.0134729	ENSG00000114023	-0.450435	-0.463718	down	FAM162A
58.1357	-1.25227	0.305947	-4.09308	4.26e-05	0.0161657	ENSG00000113739	-0.646259	-0.577797	down	STC2
67.3649	-0.573219	0.13964	-4.10498	4.04e-05	0.0161657	ENSG00000122884	-0.427785	-0.454106	down	P4HA1
116.877	-0.462217	0.113169	-4.08429	4.42e-05	0.0161657	ENSG00000185650	-0.340577	-0.40095	down	ZFP36L1
19.3744	-0.936646	0.229966	-4.07298	4.64e-05	0.0162336	ENSG00000161277	-0.5942	-0.567555	down	THAP8
222.845	-0.417399	0.108548	-3.84531	0.00012	0.0403543	ENSG00000112541	-0.226172	-0.359617	down	PDE10A
1024.76	0.245337	0.0642909	3.81605	0.000136	0.043632	ENSG00000099622	0.10671	0.23314	up	CIRBP
281.84	-0.421525	0.11685	-3.6074	0.000309	0.0956855	ENSG00000115461	-0.146269	-0.351912	-	IGFBP5
507.82	-0.353581	0.098355	-3.59495	0.000324	0.0964313	ENSG00000102144	-0.11301	-0.312641	-	PGK1
107.771	-0.403302	0.112463	-3.5861	0.000336	0.0964313	ENSG00000104765	-0.132071	-0.34495	-	BNIP3L
57.797	-0.653655	0.183094	-3.57006	0.000357	0.0989971	ENSG00000187017	-0.212022	-0.467752	-	ESPN
24.5436	-1.05966	0.299087	-3.54297	0.000396	0.106087	ENSG00000160472	-0.228766	-0.498519	-	TMEM190
32.3722	-0.638027	0.18118	-3.5215	0.000429	0.111347	ENSG00000162433	-0.186977	-0.43822	-	AK4
26.1301	-0.828794	0.238039	-3.48176	0.000498	0.117852	ENSG00000004399	-0.197454	-0.478795	-	PLXND1
61.9819	-0.467424	0.134163	-3.484	0.000494	0.117852	ENSG00000105771	-0.125919	-0.376887	-	SMG9
17.9811	-1.19082	0.341894	-3.48301	0.000496	0.117852	ENSG00000134107	-0.185654	-0.489679	-	BHLHE40
176.691	0.512655	0.149106	3.43819	0.000586	0.134592	ENSG00000131981	0.125645	0.419492	-	LGALS3
75.2671	-0.446898	0.131174	-3.40692	0.000657	0.146801	ENSG00000112972	-0.0994167	-0.365642	-	HMGCS1
62.6909	-0.476326	0.140919	-3.38015	0.000724	0.1575	ENSG00000138029	-0.10066	-0.38088	-	HADHB
24.6547	0.6885	0.207311	3.3211	0.000897	0.189806	ENSG00000167513	0.122755	0.441969	-	CDT1
56.2298	0.489848	0.147895	3.31214	0.000926	0.190965	ENSG00000102317	0.0880721	0.386114	-	RBM3
53.9399	-0.674278	0.205729	-3.2775	0.00104729	0.21061	ENSG00000112715	-0.108695	-0.432746	-	VEGFA
61.5125	-0.442068	0.135837	-3.2544	0.00113632	0.22294	ENSG00000128590	-0.0674178	-0.353862	-	DNAJB9
22.5056	-0.680436	0.210279	-3.23587	0.00121273	0.232267	ENSG00000050820	-0.0985425	-0.431296	-	BCAR1
741.505	0.927288	0.287835	3.22159	0.0012748	0.238476	ENSG00000157005	0.10447	0.421224	-	SST
62.0733	-0.514753	0.160623	-3.20473	0.00135187	0.247147	ENSG00000170525	-0.071313	-0.383371	-	PFKFB3
41.0769	0.695254	0.218302	3.18483	0.00144839	0.253279	ENSG00000108551	0.0878437	0.426074	-	RASD1
66.3122	-0.512037	0.160577	-3.18872	0.00142904	0.253279	ENSG00000162545	-0.0681214	-0.360197	-	CAMK2N1
82.3496	-0.431267	0.135792	-3.17594	0.00149352	0.253436	ENSG00000109107	-0.0536799	-0.344539	-	ALDOC
116.934	-0.760009	0.239576	-3.17231	0.0015123	0.253436	ENSG00000148926	-0.0889957	-0.443145	-	ADM
34.4194	0.751164	0.241578	3.10941	0.00187463	0.291197	ENSG00000103811	0.0755257	0.440242	-	CTSH
21.3702	-0.81208	0.260024	-3.1231	0.00178957	0.291197	ENSG00000104419	-0.0802584	-0.420621	-	NDRG1
100.811	-0.4746	0.153174	-3.09843	0.00194549	0.291197	ENSG00000128564	-0.0498354	-0.356475	-	VGF
273.252	-0.246248	0.0792863	-3.10581	0.00189757	0.291197	ENSG00000143870	-0.0193918	-0.228434	-	PDIA6
69.6357	1.14419	0.368086	3.10848	0.00188054	0.291197	ENSG00000145708	0.0721441	0.390058	-	CRHBP
195.925	-0.270431	0.08732	-3.09701	0.00195483	0.291197	ENSG00000167004	-0.0220829	-0.246903	-	PDIA3
17.8114	0.717063	0.232608	3.08271	0.00205127	0.294566	ENSG00000104738	0.0690789	0.423975	-	MCM4
70.5045	0.381423	0.123726	3.0828	0.00205064	0.294566	ENSG00000120697	0.0360026	0.318114	-	ALG5
15.1512	-0.865742	0.281312	-3.07752	0.0020873	0.294566	ENSG00000186480	-0.0722253	-0.425781	-	INSIG1
36.002	0.538799	0.176388	3.05463	0.00225341	0.312525	ENSG00000106460	0.051447	0.391568	-	TMEM106B
49.6573	-0.522344	0.172452	-3.02893	0.00245421	0.332131	ENSG00000121966	-0.0467286	-0.366896	-	CXCR4
93.0172	-0.414069	0.136833	-3.02609	0.00247736	0.332131	ENSG00000124762	-0.0350253	-0.336127	-	CDKN1A
103.724	-0.682498	0.226064	-3.01904	0.00253577	0.334389	ENSG00000175197	-0.0572609	-0.402314	-	DDIT3
78.525	-0.378695	0.126117	-3.00273	0.00267569	0.341639	ENSG00000082684	-0.0292361	-0.311243	-	SEMA5B
448.953	-0.287934	0.0957408	-3.00743	0.00263468	0.341639	ENSG00000149925	-0.0195689	-0.25676	-	ALDOA
74.6521	-0.367959	0.122999	-2.99155	0.00277561	0.348859	ENSG00000198363	-0.0273012	-0.30443	-	ASPH
591.75	-0.221255	0.074403	-2.97374	0.00294197	0.36201	ENSG00000109971	-0.0118254	-0.20603	-	HSPA8
18.158	0.80545	0.272122	2.95989	0.00307752	0.36201	ENSG00000129009	0.0530686	0.425398	-	ISLR
44.6313	-0.49604	0.167336	-2.96433	0.00303345	0.36201	ENSG00000163872	-0.0376502	-0.362179	-	YEATS2
131.836	-0.306935	0.103406	-2.96826	0.00299491	0.36201	ENSG00000164096	-0.0196602	-0.270028	-	C4orf3
44.4517	-0.484646	0.163891	-2.95712	0.00310525	0.36201	ENSG00000221890	-0.0360193	-0.356756	-	NPTXR
22.8764	-0.61632	0.209622	-2.94014	0.00328063	0.370403	ENSG00000103365	-0.0438256	-0.38901	-	GGA2
15.6224	0.868934	0.295813	2.93745	0.00330928	0.370403	ENSG00000131747	0.050761	0.409792	-	TOP2A
19.8042	0.716666	0.244023	2.93687	0.0033154	0.370403	ENSG00000134057	0.0479758	0.391562	-	CCNB1
78.5768	-0.932349	0.3199	-2.9145	0.00356256	0.392565	ENSG00000167772	-0.047839	-0.406485	-	ANGPTL4
188.17	0.291225	0.100597	2.89496	0.00379205	0.412206	ENSG00000171867	0.0152041	0.258423	-	PRNP
50.2334	-0.473817	0.164083	-2.88768	0.00388098	0.416248	ENSG00000128228	-0.0296401	-0.355603	-	SDF2L1
271.602	0.388982	0.136059	2.85891	0.00425098	0.449932	ENSG00000126709	0.0214499	0.310335	-	IFI6
52.3687	0.495404	0.174592	2.83749	0.00454694	0.46971	ENSG00000140067	0.0276767	0.35874	-	FAM181A
66.5442	-0.382382	0.134963	-2.83323	0.00460797	0.46971	ENSG00000149084	-0.0197144	-0.303531	-	HSD17B12
47.3532	-0.458946	0.162007	-2.83288	0.00461301	0.46971	ENSG00000163703	-0.0250303	-0.338031	-	CRELD1
41.5751	0.431982	0.152767	2.82771	0.00468821	0.471399	ENSG00000189376	0.022922	0.333203	-	C8orf76
23.6003	-0.803184	0.286495	-2.80348	0.00505536	0.502041	ENSG00000152093	-0.036145	-0.390356	-	CFC1B
36.9399	-0.500058	0.178942	-2.79453	0.00519757	0.503726	ENSG00000170632	-0.0252672	-0.343702	-	ARMC10
201.196	1.37128	0.49008	2.79807	0.00514086	0.503726	ENSG00000241563	0.0284878	0.217756	-	CORT
70.6481	-0.402134	0.144831	-2.77657	0.00549356	0.513172	ENSG00000078114	-0.0185125	-0.313929	-	NEBL
19.8466	0.769296	0.277592	2.77132	0.00558303	0.513172	ENSG00000100336	0.0330617	0.391463	-	APOL4
62.1132	0.367308	0.132008	2.78247	0.00539474	0.513172	ENSG00000126878	0.0165523	0.311904	-	AIF1L
21.1574	0.701709	0.253369	2.76951	0.00561401	0.513172	ENSG00000165949	0.0316418	0.423127	-	IFI27
29.636	0.532031	0.191724	2.77498	0.00552053	0.513172	ENSG00000250722	0.0257792	0.343542	-	SELENOP
100.866	-0.298079	0.108298	-2.7524	0.00591601	0.523753	ENSG00000084764	-0.0113462	-0.259647	-	MAPRE3
25.3448	0.593896	0.215383	2.75739	0.00582645	0.523753	ENSG00000133687	0.0274097	0.345906	-	TMTC1
81.3657	-0.679659	0.246978	-2.7519	0.0059251	0.523753	ENSG00000141526	-0.0298154	-0.373729	-	SLC16A3
17.639	0.974955	0.356826	2.7323	0.00628934	0.528525	ENSG00000106852	0.0305188	0.294309	-	LHX6
186.899	-0.23691	0.0867376	-2.73135	0.00630761	0.528525	ENSG00000160752	-0.00760354	-0.214363	-	FDPS
21.1926	-0.686335	0.250547	-2.73935	0.0061561	0.528525	ENSG00000162772	-0.029114	-0.38584	-	ATF3
20.2302	0.618938	0.225709	2.74219	0.00610309	0.528525	ENSG00000175063	0.0273463	0.368836	-	UBE2C
41.5508	0.442023	0.161737	2.73297	0.00627663	0.528525	ENSG00000180891	0.0189369	0.333863	-	CUEDC1
198.539	0.232112	0.0851092	2.72722	0.00638696	0.52953	ENSG00000100650	0.00730348	0.211897	-	SRSF5
83.0533	0.326308	0.119794	2.72392	0.00645126	0.52953	ENSG00000134597	0.0121982	0.276767	-	RBMX2
17.8139	-0.885653	0.326204	-2.71503	0.00662696	0.534025	ENSG00000154764	-0.0296327	-0.369076	-	WNT7A
70.7591	0.682729	0.251518	2.71444	0.0066388	0.534025	ENSG00000159200	0.0273856	0.389982	-	RCAN1
132.859	0.326299	0.12037	2.7108	0.00671214	0.534579	ENSG00000041982	0.0118459	0.276236	-	TNC
20.3683	-0.626819	0.231827	-2.70382	0.00685473	0.535335	ENSG00000060656	-0.0252549	-0.366187	-	PTPRU
28.3879	0.660891	0.244354	2.70464	0.00683784	0.535335	ENSG00000182326	0.0262448	0.386323	-	C1S
16.0048	0.749862	0.277844	2.69886	0.00695769	0.538151	ENSG00000159674	0.0276288	0.39521	-	SPON2
54.2548	-0.372037	0.138459	-2.68698	0.00721006	0.547148	ENSG00000134910	-0.0135749	-0.298753	-	STT3A
19.894	0.621089	0.231111	2.6874	0.00720099	0.547148	ENSG00000159231	0.0241522	0.370272	-	CBR3
107.706	-0.363845	0.135923	-2.67685	0.00743182	0.558706	ENSG00000188042	-0.0128639	-0.283443	-	ARL4C
80.1691	-0.338587	0.126704	-2.67228	0.00753382	0.56113	ENSG00000141580	-0.0114857	-0.278437	-	WDR45B
21.5195	0.561499	0.212699	2.63987	0.00829379	0.612066	ENSG00000103245	0.0199239	0.345037	-	CIAO3
57.2908	-0.357598	0.135674	-2.63572	0.00839589	0.612163	ENSG00000067992	-0.0114697	-0.283659	-	PDK3
241.877	-0.263571	0.100166	-2.63135	0.00850474	0.612163	ENSG00000105220	-0.00723038	-0.233132	-	GPI
94.117	-0.330846	0.125768	-2.6306	0.00852341	0.612163	ENSG00000145050	-0.0101423	-0.270175	-	MANF
18.6706	-0.644675	0.245924	-2.62144	0.00875594	0.617832	ENSG00000113369	-0.0213538	-0.341873	-	ARRDC3
23.3004	-0.533217	0.203299	-2.62282	0.00872065	0.617832	ENSG00000164758	-0.0182531	-0.338091	-	MED30
32.7527	-0.498421	0.190604	-2.61495	0.00892393	0.62421	ENSG00000151789	-0.016719	-0.331568	-	ZNF385D
515.787	0.230616	0.0884662	2.60682	0.00913867	0.628303	ENSG00000100097	0.00562528	0.213021	-	LGALS1
298.251	-0.254924	0.0977129	-2.60891	0.00908315	0.628303	ENSG00000115541	-0.00656175	-0.228003	-	HSPE1
31.3807	0.910983	0.350122	2.6019	0.00927092	0.631994	ENSG00000166863	0.0228141	0.309203	-	TAC3
62.1611	-0.352517	0.136142	-2.58933	0.0096162	0.644606	ENSG00000112304	-0.0101722	-0.285877	-	ACOT13
65.6832	-0.345217	0.133309	-2.58961	0.00960848	0.644606	ENSG00000143553	-0.00987949	-0.278709	-	SNAPIN
23.9911	0.57879	0.223778	2.58645	0.00969709	0.644656	ENSG00000075790	0.0181761	0.35219	-	BCAP29
154.744	-0.393666	0.153116	-2.57103	0.0101398	0.665701	ENSG00000132692	-0.0113915	-0.307199	-	BCAN
50.2114	-0.75623	0.294289	-2.56968	0.0101792	0.665701	ENSG00000136698	-0.0206577	-0.35179	-	CFC1
83.1062	-0.298689	0.116846	-2.55627	0.0105801	0.677485	ENSG00000054356	-0.00746035	-0.252939	-	PTPRN
112.853	-0.286486	0.112118	-2.55522	0.010612	0.677485	ENSG00000127824	-0.00699783	-0.243347	-	TUBA4A
39.993	-0.424172	0.165702	-2.55984	0.010472	0.677485	ENSG00000196284	-0.0122583	-0.308901	-	SUPT3H
482.733	1.21363	0.476823	2.54525	0.01092	0.691658	ENSG00000122585	0.0179622	0.240366	-	NPY
25.8676	-0.500403	0.196974	-2.54045	0.0110709	0.695193	ENSG00000013441	-0.0142791	-0.328638	-	CLK1
33.702	-0.460022	0.181338	-2.53682	0.0111863	0.695193	ENSG00000158716	-0.0128889	-0.327655	-	DUSP23
52.2357	-0.37388	0.14747	-2.5353	0.0112351	0.695193	ENSG00000189241	-0.0098528	-0.290497	-	TSPYL1
30.3601	-0.447534	0.177821	-2.51676	0.0118439	0.727268	ENSG00000172009	-0.0119556	-0.318958	-	THOP1
1064.53	-0.158821	0.0631744	-2.514	0.0119369	0.727429	ENSG00000111669	-0.00289373	-0.150846	-	TPI1
568.096	-0.231445	0.0927286	-2.49594	0.0125624	0.743838	ENSG00000111674	-0.00454605	-0.208073	-	ENO2
18.5072	-0.602808	0.241553	-2.49555	0.0125761	0.743838	ENSG00000114268	-0.0154312	-0.339998	-	PFKFB4
921.769	0.216413	0.0864744	2.50263	0.0123276	0.743838	ENSG00000158623	0.00418588	0.202537	-	COPG2
45.6077	-0.464672	0.18594	-2.49904	0.0124529	0.743838	ENSG00000172318	-0.012042	-0.325039	-	B3GALT1
444.64	0.489432	0.197065	2.4836	0.013006	0.763655	ENSG00000142089	0.012361	0.333824	-	IFITM3
60.2806	0.348009	0.140759	2.47237	0.013422	0.774957	ENSG00000025770	0.00784084	0.276629	-	NCAPH2
63.5312	-0.420634	0.170583	-2.46585	0.0136687	0.774957	ENSG00000108947	-0.00996701	-0.299954	-	EFNB3
15.5367	-0.72504	0.293476	-2.47052	0.0134916	0.774957	ENSG00000114480	-0.0163701	-0.337911	-	GBE1
119.304	0.404207	0.163942	2.46555	0.0136802	0.774957	ENSG00000119866	0.00946714	0.282724	-	BCL11A
184.868	-0.242083	0.0980411	-2.4692	0.0135417	0.774957	ENSG00000134248	-0.0046082	-0.216017	-	LAMTOR5
17.9483	-0.601369	0.246271	-2.4419	0.0146102	0.794449	ENSG00000025772	-0.0137547	-0.335893	-	TOMM34
67.1039	-0.316468	0.129378	-2.44607	0.0144421	0.794449	ENSG00000037241	-0.00650241	-0.258345	-	RPL26L1
37.1561	-0.408507	0.168129	-2.42971	0.0151107	0.794449	ENSG00000084090	-0.0089265	-0.307506	-	STARD7
663.2	-0.153347	0.0631105	-2.42981	0.0151066	0.794449	ENSG00000088986	-0.00243201	-0.146649	-	DYNLL1
42.3155	-0.384855	0.157751	-2.43964	0.0147019	0.794449	ENSG00000101079	-0.00842455	-0.286494	-	NDRG3
32.5398	0.51852	0.211552	2.45103	0.0142449	0.794449	ENSG00000137959	0.0122743	0.326442	-	IFI44L
48.9043	0.353632	0.144154	2.45316	0.0141609	0.794449	ENSG00000147853	0.00771498	0.282854	-	AK3
101.713	0.269157	0.110763	2.43003	0.0150974	0.794449	ENSG00000160789	0.00498645	0.230856	-	LMNA
23.4389	0.497946	0.204621	2.4335	0.0149535	0.794449	ENSG00000168434	0.011354	0.330111	-	COG7
22.1994	-0.542727	0.223293	-2.43056	0.0150754	0.794449	ENSG00000169641	-0.0123017	-0.335038	-	LUZP1
132.278	-0.26957	0.110909	-2.43056	0.0150754	0.794449	ENSG00000175550	-0.00500255	-0.231012	-	DRAP1
24.9031	-0.556348	0.229309	-2.4262	0.0152579	0.796978	ENSG00000135766	-0.0124728	-0.32895	-	EGLN1
18.6708	-0.607361	0.251183	-2.418	0.0156061	0.809906	ENSG00000196476	-0.0131889	-0.344809	-	C20orf96
19.3817	-0.587984	0.243792	-2.41183	0.0158728	0.818467	ENSG00000171223	-0.0126961	-0.327074	-	JUNB
26.5271	-0.545492	0.226605	-2.40724	0.0160738	0.82355	ENSG00000163516	-0.0117836	-0.329833	-	ANKZF1
53.4331	-0.366082	0.152727	-2.39697	0.0165311	0.840942	ENSG00000114054	-0.00724077	-0.281458	-	PCCB
53.0078	-0.354798	0.148305	-2.39236	0.0167403	0.840942	ENSG00000131016	-0.00687627	-0.275554	-	AKAP12
26.0066	-0.522889	0.218956	-2.3881	0.0169359	0.840942	ENSG00000132964	-0.010886	-0.333936	-	CDK8
56.1595	-0.37523	0.157068	-2.38897	0.0168958	0.840942	ENSG00000158042	-0.00736936	-0.281733	-	MRPL17
26.2149	-0.477369	0.199325	-2.39492	0.0166238	0.840942	ENSG00000170485	-0.0100318	-0.312865	-	NPAS2
51.2901	-1.16013	0.486705	-2.38365	0.0171418	0.845943	ENSG00000164530	-0.013159	-0.287383	-	PI16
61.6495	-0.315388	0.132629	-2.37797	0.0174082	0.853852	ENSG00000134440	-0.00567385	-0.258064	-	NARS
75.084	-0.392197	0.165198	-2.3741	0.0175919	0.857631	ENSG00000145824	-0.00758925	-0.262346	-	CXCL14
140.019	0.548473	0.232115	2.36294	0.0181308	0.878577	ENSG00000139155	0.0108302	0.329388	-	SLCO1C1
40.862	-0.410828	0.174505	-2.35424	0.0185604	0.883847	ENSG00000007516	-0.00774957	-0.297829	-	BAIAP3
64.8739	0.371681	0.15862	2.34321	0.0191185	0.883847	ENSG00000077942	0.00666337	0.279638	-	FBLN1
76.0711	-0.322782	0.137497	-2.34755	0.0188974	0.883847	ENSG00000087842	-0.00553603	-0.25587	-	PIR
17.2047	0.594385	0.252466	2.35432	0.0185567	0.883847	ENSG00000135363	0.011395	0.343548	-	LMO2
18.3832	0.550801	0.234912	2.34471	0.0190417	0.883847	ENSG00000138594	0.0104846	0.315188	-	TMOD3
285.924	-0.187089	0.0795711	-2.35122	0.018712	0.883847	ENSG00000156515	-0.00264831	-0.173377	-	HK1
54.2668	-0.329916	0.140546	-2.34739	0.0189055	0.883847	ENSG00000165006	-0.00570637	-0.264337	-	UBAP1
24.2506	0.456635	0.19452	2.3475	0.0188998	0.883847	ENSG00000186787	0.00868843	0.303461	-	SPIN2B
21.5466	-0.50649	0.216412	-2.3404	0.0192634	0.885454	ENSG00000104812	-0.00959004	-0.324354	-	GYS1
29.8274	0.423868	0.185423	2.28595	0.0222569	0.902569	ENSG00000060339	0.00707314	0.283375	-	CCAR1
185.207	-0.278615	0.120121	-2.31945	0.0203708	0.902569	ENSG00000067057	-0.00426947	-0.232835	-	PFKP
67.4138	-0.306248	0.13476	-2.27255	0.0230531	0.902569	ENSG00000079459	-0.00448461	-0.249248	-	FDFT1
39.2894	0.364847	0.160378	2.27492	0.0229109	0.902569	ENSG00000080503	0.00572364	0.278664	-	SMARCA2
69.314	0.307404	0.132868	2.3136	0.0206896	0.902569	ENSG00000081721	0.00485463	0.252878	-	DUSP12
56.1375	-0.322977	0.139138	-2.32126	0.0202727	0.902569	ENSG00000082898	-0.00527665	-0.256744	-	XPO1
68.5677	-0.314607	0.136243	-2.30916	0.0209345	0.902569	ENSG00000083807	-0.00497466	-0.253988	-	SLC27A5
81.7439	-0.278275	0.122267	-2.27597	0.0228479	0.902569	ENSG00000084710	-0.00394492	-0.233073	-	EFR3B
153.841	-0.255688	0.111432	-2.29457	0.021758	0.902569	ENSG00000087076	-0.00362033	-0.218765	-	HSD17B14
15.9735	0.652889	0.281686	2.31779	0.0204606	0.902569	ENSG00000100504	0.01131	0.299525	-	PYGL
231.388	0.186312	0.0812947	2.29182	0.0219163	0.902569	ENSG00000100823	0.00239249	0.171317	-	APEX1
298.255	-0.244918	0.107623	-2.27569	0.0228643	0.902569	ENSG00000105854	-0.00330175	-0.215958	-	PON2
87.5647	-0.325266	0.139769	-2.32716	0.0199566	0.902569	ENSG00000109046	-0.00538739	-0.257763	-	WSB1
34.3753	-0.398089	0.171802	-2.31714	0.0204964	0.902569	ENSG00000125676	-0.00693652	-0.284033	-	THOC2
90.4049	-0.254959	0.111747	-2.28158	0.0225144	0.902569	ENSG00000130741	-0.00352539	-0.216451	-	EIF2S3
26.4879	0.459819	0.201006	2.28759	0.0221614	0.902569	ENSG00000138688	0.00780586	0.29829	-	KIAA1109
20.3217	-0.5596	0.242911	-2.30373	0.021238	0.902569	ENSG00000138944	-0.00981007	-0.318283	-	SHISAL1
15.8878	0.558936	0.245191	2.27959	0.0226318	0.902569	ENSG00000156697	0.00935261	0.313552	-	UTP14A
53.8154	0.325138	0.141366	2.29997	0.0214497	0.902569	ENSG00000156959	0.00512187	0.25621	-	LHFPL4
41.7295	0.366231	0.158631	2.3087	0.0209602	0.902569	ENSG00000162669	0.00612265	0.27999	-	HFM1
287.972	0.266024	0.115302	2.3072	0.0210437	0.902569	ENSG00000164687	0.00391297	0.225424	-	FABP5
86.8764	0.288926	0.125788	2.29692	0.0216232	0.902569	ENSG00000168256	0.00431637	0.235905	-	NKIRAS2
175.47	-0.213022	0.0935165	-2.27791	0.0227319	0.902569	ENSG00000175768	-0.00275285	-0.192357	-	TOMM5
115.672	-0.238883	0.104316	-2.28999	0.0220221	0.902569	ENSG00000178057	-0.00327025	-0.209311	-	NDUFAF3
36.3295	0.487531	0.210737	2.31346	0.0206973	0.902569	ENSG00000181195	0.00874553	0.302917	-	PENK
103.962	0.299493	0.131214	2.28248	0.0224611	0.902569	ENSG00000183036	0.00442435	0.233433	-	PCP4
24.8419	-0.592293	0.258796	-2.28865	0.0220997	0.902569	ENSG00000196739	-0.00998182	-0.319085	-	COL27A1
23.3203	0.495068	0.214943	2.30325	0.0212645	0.902569	ENSG00000198838	0.00871509	0.295566	-	RYR3
94.7573	0.248584	0.109434	2.27154	0.023114	0.902569	ENSG00000204084	0.00334588	0.217437	-	INPP5B
47.1804	0.376429	0.163686	2.2997	0.0214653	0.902569	ENSG00000206579	0.00624394	0.276489	-	XKR4
61.6394	0.319022	0.139533	2.28636	0.0222332	0.902569	ENSG00000246705	0.00486663	0.256047	-	H2AFJ
19.0059	-0.523436	0.23092	-2.26674	0.0234061	0.905187	ENSG00000070495	-0.00859442	-0.309924	-	JMJD6
151.116	0.205514	0.0906462	2.26721	0.0233772	0.905187	ENSG00000182944	0.00258521	0.18556	-	EWSR1
73.0196	-0.284418	0.125878	-2.25946	0.0238547	0.90942	ENSG00000106628	-0.00395147	-0.236768	-	POLD2
101.521	0.268071	0.118619	2.25994	0.0238249	0.90942	ENSG00000162407	0.00364102	0.225807	-	PLPP3
29.1107	-0.423761	0.187368	-2.26165	0.0237188	0.90942	ENSG00000172893	-0.00675829	-0.294238	-	DHCR7
96.2761	-0.252869	0.112586	-2.246	0.0247042	0.932962	ENSG00000035862	-0.00327934	-0.215704	-	TIMP2
19.3348	0.488703	0.217508	2.24682	0.0246514	0.932962	ENSG00000182362	0.00772621	0.313105	-	YBEY
171.11	0.237523	0.105915	2.24259	0.0249236	0.936847	ENSG00000078328	0.00299484	0.205242	-	RBFOX1
26.8471	0.44927	0.200688	2.23865	0.025179	0.942045	ENSG00000042429	0.0069389	0.28434	-	MED17
242.085	-0.22411	0.10021	-2.23639	0.0253261	0.943162	ENSG00000113811	-0.00274489	-0.19689	-	SELENOK
109.902	-0.336341	0.150602	-2.23331	0.0255284	0.946247	ENSG00000168461	-0.00476047	-0.260059	-	RAB31
21.3455	0.505337	0.22645	2.23156	0.0256442	0.946247	ENSG00000174473	0.00777161	0.28415	-	GALNTL6
54.5357	-0.318402	0.142841	-2.22906	0.0258097	0.948006	ENSG00000132002	-0.00438356	-0.248653	-	DNAJB1
52.3789	0.308777	0.139052	2.22059	0.0263787	0.960136	ENSG00000113407	0.00414039	0.248617	-	TARS
68.0985	-0.299311	0.134766	-2.22096	0.0263538	0.960136	ENSG00000185608	-0.00396833	-0.240783	-	MRPL40
23.8464	-0.465011	0.209916	-2.21523	0.0267445	0.969067	ENSG00000110171	-0.00690944	-0.291732	-	TRIM3
20.9002	-0.524151	0.237146	-2.21025	0.0270879	0.977109	ENSG00000177685	-0.00774142	-0.315494	-	CRACR2B
1726.84	-0.147384	0.0667436	-2.20822	0.0272292	0.977821	ENSG00000198804	-0.00169334	-0.139695	-	MT-CO1
111.423	0.23868	0.108546	2.19888	0.0278865	0.979558	ENSG00000038382	0.00280479	0.211029	-	TRIO
88.2475	-0.261695	0.118974	-2.1996	0.0278356	0.979558	ENSG00000147416	-0.00317959	-0.224296	-	ATP6V1B2
27.4994	-0.42139	0.191556	-2.19983	0.027819	0.979558	ENSG00000148290	-0.00599881	-0.282504	-	SURF1
29.2179	0.462333	0.210081	2.20073	0.0277549	0.979558	ENSG00000196569	0.00668707	0.29197	-	LAMA2
16.521	0.527458	0.239469	2.20261	0.0276222	0.979558	ENSG00000197429	0.00767843	0.307995	-	IPP
26.3869	-0.433841	0.198259	-2.18825	0.0286514	0.980234	ENSG00000010219	-0.00608234	-0.289994	-	DYRK4
48.1182	0.326636	0.149087	2.19092	0.0284578	0.980234	ENSG00000054118	0.00424899	0.251876	-	THRAP3
73.76	-0.312466	0.142657	-2.19033	0.0285001	0.980234	ENSG00000101134	-0.00399535	-0.242428	-	DOK5
26.2239	0.447977	0.204842	2.18694	0.0287472	0.980234	ENSG00000139915	0.00629656	0.276481	-	MDGA2
38.9535	-0.458461	0.209652	-2.18678	0.0287587	0.980234	ENSG00000170075	-0.00646051	-0.278277	-	GPR37L1
15.7811	-0.573807	0.262158	-2.18878	0.0286127	0.980234	ENSG00000197265	-0.0080556	-0.302425	-	GTF2E2
20.1892	-0.532533	0.242531	-2.19573	0.0281116	0.980234	ENSG00000205002	-0.00764949	-0.303722	-	AARD
15.2176	0.563853	0.258912	2.17777	0.0294229	0.998639	ENSG00000012963	0.00778178	0.307479	-	UBR7
61.5765	0.0643503	0.130329	0.493754	0.62148	0.99964	ENSG00000000419	0.000163	0.0573357	-	DPM1
35.8727	-0.0857083	0.175618	-0.488039	0.625522	0.99964	ENSG00000001036	-0.000199	-0.0530033	-	FUCA2
15.0209	0.14986	0.268244	0.558671	0.576387	0.99964	ENSG00000001461	0.000369	0.0784924	-	NIPAL3
24.2077	-0.184381	0.206591	-0.892494	0.372128	0.99964	ENSG00000001497	-0.000522	-0.111922	-	LAS1L
39.2343	-0.194487	0.174486	-1.11463	0.26501	0.99964	ENSG00000001629	-0.000634	-0.137553	-	ANKIB1
35.4703	-0.109509	0.185851	-0.589227	0.555709	0.99964	ENSG00000001630	-0.000262	-0.06748	-	CYP51A1
19.6897	-0.347497	0.233044	-1.49112	0.135929	0.99964	ENSG00000002016	-0.00173603	-0.19831	-	RAD52
174.509	-0.0209534	0.0901047	-0.232545	0.816115	0.99964	ENSG00000002330	-7.26e-05	-0.0189831	-	BAD
30.0834	0.0712972	0.214623	0.332197	0.739741	0.99964	ENSG00000002549	0.000159	0.0443267	-	LAP3
376.714	-0.104177	0.106352	-0.979551	0.327308	0.99964	ENSG00000002586	-0.000354	-0.0923919	-	CD99
24.667	0.00981155	0.257202	0.0381473	0.96957	0.99964	ENSG00000002587	2.15e-05	0.00702764	-	HS3ST1
25.6544	0.0168597	0.199896	0.0843427	0.932784	0.99964	ENSG00000002746	3.61e-05	0.0101352	-	HECW1
43.3192	0.166656	0.150596	1.10664	0.268449	0.99964	ENSG00000002822	0.000538	0.129335	-	MAD1L1
107.473	0.0529594	0.112713	0.46986	0.638455	0.99964	ENSG00000002834	0.000148	0.0441225	-	LASP1
36.3355	-0.00696612	0.167762	-0.0415237	0.966878	0.99964	ENSG00000002919	-1.51e-05	-0.00779108	-	SNX11
39.0465	0.210089	0.161685	1.29937	0.193816	0.99964	ENSG00000003056	0.000799	0.159646	-	M6PR
21.5293	-0.20501	0.225294	-0.909965	0.362841	0.99964	ENSG00000003096	-0.000595	-0.132815	-	KLHL13
17.6527	0.109717	0.252289	0.434887	0.663645	0.99964	ENSG00000003147	0.000256	0.0558608	-	ICA1
16.2784	-0.0342124	0.244348	-0.140015	0.888648	0.99964	ENSG00000003249	-7.48e-05	-0.030016	-	DBNDD1
16.9506	-0.0141251	0.234503	-0.0602343	0.951969	0.99964	ENSG00000003402	-3.06e-05	-0.01059	-	CFLAR
29.3136	0.142205	0.234807	0.605627	0.544763	0.99964	ENSG00000003436	0.00035	0.0430878	-	TFPI
66.6929	-0.0874493	0.126516	-0.691212	0.489432	0.99964	ENSG00000003756	-0.000239	-0.0716715	-	RBM5
219.125	-0.0363142	0.0848256	-0.428105	0.668575	0.99964	ENSG00000004059	-0.000138	-0.0335635	-	ARF5
90.2834	-0.081996	0.10976	-0.747049	0.455034	0.99964	ENSG00000004142	-0.00025	-0.0681071	-	POLDIP2
37.3785	0.0202221	0.163583	0.123619	0.901617	0.99964	ENSG00000004455	4.42e-05	0.0194208	-	AK2
69.3033	-0.272079	0.135289	-2.01109	0.0443158	0.99964	ENSG00000004478	-0.0024889	-0.215592	-	FKBP4
20.7385	0.160577	0.228005	0.704267	0.481267	0.99964	ENSG00000004487	0.000413	0.0722878	-	KDM1A
98.0684	0.0684173	0.110727	0.61789	0.536648	0.99964	ENSG00000004534	0.0002	0.0611029	-	RBM6
207.879	-0.078781	0.086034	-0.915697	0.359826	0.99964	ENSG00000004779	-0.00032	-0.0713531	-	NDUFAB1
17.2795	-0.0513623	0.284494	-0.180539	0.856729	0.99964	ENSG00000004838	-0.000115	-0.0199519	-	ZMYND10
16.5774	-0.236701	0.27879	-0.849028	0.395866	0.99964	ENSG00000004848	-0.000681	-0.115206	-	ARX
25.6957	0.0521218	0.196358	0.265443	0.790668	0.99964	ENSG00000004866	0.000114	0.041528	-	ST7
32.2393	-0.0159471	0.188847	-0.0844446	0.932703	0.99964	ENSG00000004897	-3.41e-05	-0.0115447	-	CDC27
20.3606	0.0945427	0.228232	0.414239	0.678699	0.99964	ENSG00000004975	0.000216	0.0493424	-	DVL2
46.557	0.0128387	0.145917	0.0879861	0.929888	0.99964	ENSG00000005007	2.91e-05	0.0147971	-	UPF1
138.684	-0.125599	0.117667	-1.06742	0.285784	0.99964	ENSG00000005022	-0.00042	-0.108258	-	SLC25A5
36.3157	0.13178	0.182344	0.722699	0.469865	0.99964	ENSG00000005059	0.000335	0.0918624	-	MCUB
114.19	-0.0905819	0.105291	-0.860303	0.389622	0.99964	ENSG00000005075	-0.000297	-0.0795627	-	POLR2J
18.5372	0.081103	0.227766	0.35608	0.72178	0.99964	ENSG00000005175	0.000183	0.0440216	-	RPAP3
48.7689	-0.0443442	0.157103	-0.282263	0.777742	0.99964	ENSG00000005194	-9.98e-05	-0.0365385	-	CIAPIN1
37.0201	0.315308	0.162515	1.94018	0.0523581	0.99964	ENSG00000005206	0.00272136	0.231511	-	SPPL2B
19.2967	-0.0962172	0.233554	-0.41197	0.680361	0.99964	ENSG00000005238	-0.000221	-0.0597727	-	FAM214B
22.7312	-0.0553382	0.22762	-0.243116	0.807916	0.99964	ENSG00000005249	-0.000122	-0.0440384	-	PRKAR2B
34.4936	0.100092	0.173449	0.577067	0.563895	0.99964	ENSG00000005339	0.000239	0.0689463	-	CREBBP
17.0061	-0.146744	0.252922	-0.580196	0.561783	0.99964	ENSG00000005379	-0.000362	-0.0629647	-	TSPOAP1
107.675	0.074397	0.100825	0.737883	0.460586	0.99964	ENSG00000005448	0.000244	0.0653404	-	WDR54
17.5565	0.160244	0.230933	0.693899	0.487746	0.99964	ENSG00000005469	0.000411	0.0909391	-	CROT
140.608	-0.0152181	0.116745	-0.130354	0.896286	0.99964	ENSG00000005483	-3.97e-05	-0.0124569	-	KMT2E
216.906	0.00408921	0.0825009	0.0495656	0.960469	0.99964	ENSG00000005486	1.59e-05	0.00163191	-	RHBDD2
16.0144	-0.180411	0.249008	-0.724518	0.468748	0.99964	ENSG00000005801	-0.000475	-0.0984259	-	ZNF195
67.7682	-0.0744178	0.123257	-0.60376	0.546003	0.99964	ENSG00000005810	-0.000201	-0.0574146	-	MYCBP2
20.4788	0.100795	0.212316	0.474739	0.634973	0.99964	ENSG00000005882	0.000233	0.0544056	-	PDK2
16.8366	0.296336	0.257524	1.15071	0.249851	0.99964	ENSG00000005889	0.00105842	0.163636	-	ZFX
72.1571	-0.0681264	0.129441	-0.526313	0.598671	0.99964	ENSG00000005893	-0.000175	-0.0569694	-	LAMP2
36.7333	-0.0703516	0.179729	-0.391432	0.695478	0.99964	ENSG00000006007	-0.000158	-0.0435087	-	GDE1
155.028	-0.0497071	0.0971677	-0.51156	0.608959	0.99964	ENSG00000006015	-0.000162	-0.0409153	-	REX1BD
17.6504	-0.32239	0.266107	-1.2115	0.225702	0.99964	ENSG00000006016	-0.0012209	-0.167982	-	CRLF1
76.5857	0.145423	0.13586	1.07039	0.284445	0.99964	ENSG00000006042	0.000464	0.119485	-	TMEM98
80.4082	-0.066042	0.125374	-0.526761	0.59836	0.99964	ENSG00000006118	-0.000173	-0.0565681	-	TMEM132A
76.5692	0.113018	0.127386	0.887213	0.374964	0.99964	ENSG00000006125	0.000333	0.0908146	-	AP2B1
125.149	-0.189554	0.276041	-0.686687	0.49228	0.99964	ENSG00000006128	-0.000497	-0.0959299	-	TAC1
20.0442	0.337074	0.21843	1.54316	0.122791	0.99964	ENSG00000006210	0.00177394	0.197464	-	CX3CL1
68.9066	0.0958259	0.131176	0.730513	0.465077	0.99964	ENSG00000006282	0.000261	0.0779166	-	SPATA20
51.1572	0.176489	0.192527	0.916695	0.359303	0.99964	ENSG00000006327	0.000503	0.121144	-	TNFRSF12A
19.8069	-0.0330079	0.287398	-0.114851	0.908563	0.99964	ENSG00000006377	-7.38e-05	-0.0272428	-	DLX6
18.1439	0.296196	0.241539	1.22629	0.22009	0.99964	ENSG00000006432	0.00112298	0.158781	-	MAP3K9
52.3024	-0.128496	0.142192	-0.903678	0.366166	0.99964	ENSG00000006451	-0.000368	-0.0994114	-	RALA
22.5868	-0.260762	0.212973	-1.22439	0.220806	0.99964	ENSG00000006530	-0.000966	-0.168775	-	AGK
19.5959	0.168679	0.233168	0.723421	0.469422	0.99964	ENSG00000006576	0.00044	0.084903	-	PHTF2
412.422	0.0486554	0.101803	0.477937	0.632695	0.99964	ENSG00000006607	0.00015	0.044571	-	FARP2
42.512	0.029019	0.154613	0.187688	0.851121	0.99964	ENSG00000006625	6.48e-05	0.024031	-	GGCT
33.6093	-0.335143	0.179937	-1.86256	0.0625241	0.99964	ENSG00000006652	-0.00263326	-0.232555	-	IFRD1
67.2019	0.0129311	0.134114	0.0964188	0.923188	0.99964	ENSG00000006704	3.05e-05	0.00940413	-	GTF2IRD1
43.71	0.0633685	0.159443	0.397437	0.691045	0.99964	ENSG00000006712	0.000145	0.0540648	-	PAF1
41.5218	0.140149	0.159476	0.878811	0.379503	0.99964	ENSG00000006715	0.000389	0.101857	-	VPS41
23.5404	0.087845	0.222473	0.394858	0.692948	0.99964	ENSG00000006740	0.000199	0.0477292	-	ARHGAP44
37.0835	-0.168366	0.181343	-0.92844	0.35318	0.99964	ENSG00000006744	-0.000481	-0.117466	-	ELAC2
15.8536	0.138269	0.270303	0.511534	0.608977	0.99964	ENSG00000006757	0.000335	0.0715596	-	PNPLA4
17.9119	-0.073803	0.230345	-0.320402	0.748663	0.99964	ENSG00000006831	-0.000165	-0.0532341	-	ADIPOR2
52.2379	0.130447	0.13655	0.955301	0.339426	0.99964	ENSG00000007047	0.000388	0.104372	-	MARK4
203.052	0.0526941	0.0923457	0.570619	0.568258	0.99964	ENSG00000007080	0.000183	0.0456233	-	CCDC124
119.097	0.016257	0.0972324	0.167198	0.867215	0.99964	ENSG00000007168	5.11e-05	0.0142698	-	PAFAH1B1
24.6354	-0.265348	0.242429	-1.09454	0.273717	0.99964	ENSG00000007174	-0.000895	-0.159209	-	DNAH9
43.9043	0.0858775	0.161472	0.531841	0.594836	0.99964	ENSG00000007237	0.000204	0.0517799	-	GAS7
68.7358	-0.288977	0.134142	-2.15426	0.0312196	0.99964	ENSG00000007255	-0.00337889	-0.236854	-	TRAPPC6A
29.7474	0.0166079	0.191469	0.0867397	0.930878	0.99964	ENSG00000007341	3.55e-05	0.00110693	-	ST7L
35.2994	-0.0386738	0.369449	-0.10468	0.91663	0.99964	ENSG00000007372	-8.83e-05	-0.0233	-	PAX6
78.6531	-0.199315	0.139548	-1.42829	0.153208	0.99964	ENSG00000007392	-0.000851	-0.159266	-	LUC7L
20.1786	0.0210191	0.226112	0.0929588	0.925936	0.99964	ENSG00000007402	4.54e-05	0.0221893	-	CACNA2D2
53.9307	-0.129062	0.151393	-0.852495	0.393939	0.99964	ENSG00000007520	-0.000355	-0.0942163	-	TSR3
47.0565	-0.00855031	0.14516	-0.0589027	0.95303	0.99964	ENSG00000007541	-1.94e-05	-0.00974155	-	PIGQ
25.8993	0.00590319	0.208807	0.0282711	0.977446	0.99964	ENSG00000007923	1.26e-05	-0.00464971	-	DNAJC11
221.839	-0.0326526	0.0761869	-0.428585	0.668225	0.99964	ENSG00000008018	-0.000145	-0.0311382	-	PSMB1
29.8609	0.0977451	0.195434	0.500145	0.616973	0.99964	ENSG00000008056	0.000227	0.0539698	-	SYN1
43.6798	-0.254832	0.156704	-1.6262	0.103907	0.99964	ENSG00000008083	-0.0013838	-0.19369	-	JARID2
22.4929	-0.0805496	0.215655	-0.373512	0.708767	0.99964	ENSG00000008086	-0.000181	-0.0575383	-	CDKL5
21.5581	0.00315124	0.224297	0.0140494	0.988791	0.99964	ENSG00000008130	6.77e-06	0.000295	-	NADK
33.7492	0.219826	0.174458	1.26005	0.20765	0.99964	ENSG00000008256	0.000814	0.153662	-	CYTH3
22.1836	-0.0269735	0.218066	-0.123694	0.901557	0.99964	ENSG00000008282	-5.81e-05	0.00102232	-	SYPL1
39.0396	0.00252482	0.174245	0.0144901	0.988439	0.99964	ENSG00000008283	5.43e-06	0.00183972	-	CYB561
87.4339	0.00356387	0.11725	0.0303954	0.975752	0.99964	ENSG00000008294	9.24e-06	0.0022452	-	SPAG9
83.5962	0.113042	0.118658	0.952673	0.340756	0.99964	ENSG00000008324	0.000355	0.0936019	-	SS18L2
16.2733	0.351211	0.254955	1.37754	0.168346	0.99964	ENSG00000008382	0.00156207	0.177016	-	MPND
89.7491	0.156026	0.169522	0.920392	0.357368	0.99964	ENSG00000008394	0.000442581	0.104895	-	MGST1
24.9921	-0.317904	0.196155	-1.62068	0.105087	0.99964	ENSG00000008405	-0.00180627	-0.21024	-	CRY1
44.6185	0.112037	0.165561	0.676711	0.498589	0.99964	ENSG00000008441	0.00028	0.0855224	-	NFIX
51.0336	-0.156157	0.146792	-1.06379	0.287422	0.99964	ENSG00000008710	-0.00049	-0.119748	-	PKD1
51.0424	0.132582	0.145878	0.908858	0.363425	0.99964	ENSG00000008735	0.000379	0.108022	-	MAPK8IP2
36.7713	0.122529	0.172251	0.71134	0.476873	0.99964	ENSG00000008838	0.00031	0.088425	-	MED24
34.238	0.0289737	0.172694	0.167775	0.86676	0.99964	ENSG00000008853	6.29e-05	0.0188932	-	RHOBTB2
556.443	-0.0390236	0.0724027	-0.538979	0.589901	0.99964	ENSG00000008952	-0.000188	-0.0364961	-	SEC62
473.205	0.0416437	0.0686023	0.607031	0.54383	0.99964	ENSG00000008988	0.00022	0.0396096	-	RPS20
121.136	0.0511561	0.0966413	0.52934	0.59657	0.99964	ENSG00000009307	0.000168	0.0457624	-	CSDE1
58.0271	0.066674	0.139543	0.477803	0.632791	0.99964	ENSG00000009335	0.000163	0.0506631	-	UBE3C
32.1882	-0.0959014	0.190329	-0.503871	0.614352	0.99964	ENSG00000009413	-0.000223	-0.0617789	-	REV3L
49.0314	-0.0555258	0.155037	-0.358145	0.720235	0.99964	ENSG00000009844	-0.000127	-0.0470529	-	VTA1
31.0437	-0.111335	0.181428	-0.61366	0.53944	0.99964	ENSG00000009954	-0.000269	-0.0779451	-	BAZ1B
32.7531	0.134438	0.185443	0.724959	0.468477	0.99964	ENSG00000010017	0.000342	0.0909209	-	RANBP9
31.0496	0.147352	0.181419	0.812221	0.416665	0.99964	ENSG00000010165	0.000392	0.102125	-	METTL13
46.322	0.06444	0.147994	0.435423	0.663255	0.99964	ENSG00000010244	0.000152	0.0545076	-	ZNF207
142.907	-0.102678	0.102814	-0.998675	0.317952	0.99964	ENSG00000010256	-0.000361	-0.0934842	-	UQCRC1
124.586	-0.0933072	0.106557	-0.875654	0.381218	0.99964	ENSG00000010270	-0.000304	-0.08216	-	STARD3NL
228.403	0.133754	0.136451	0.980239	0.326968	0.99964	ENSG00000010278	0.000404	0.101446	-	CD9
20.7838	0.173679	0.24243	0.716411	0.473738	0.99964	ENSG00000010295	0.000454	0.10739	-	IFFO1
53.8489	-0.0832772	0.139916	-0.595196	0.551713	0.99964	ENSG00000010322	-0.00021	-0.0682232	-	NISCH
36.2368	-0.180048	0.169298	-1.0635	0.287556	0.99964	ENSG00000010361	-0.000563	-0.132295	-	FUZ
84.6673	0.0691812	0.111346	0.621317	0.534391	0.99964	ENSG00000010404	0.000202	0.062606	-	IDS
37.6866	-0.0326646	0.159013	-0.205421	0.837244	0.99964	ENSG00000010626	-7.25e-05	-0.0180492	-	LRRC23
35.1184	0.168623	0.174948	0.963844	0.335124	0.99964	ENSG00000010803	0.000492	0.12803	-	SCMH1
110.894	0.0184633	0.111151	0.16611	0.868071	0.99964	ENSG00000010810	5.04e-05	0.0214128	-	FYN
20.9822	-0.0828134	0.212838	-0.389092	0.697208	0.99964	ENSG00000010818	-0.000187	-0.0600059	-	HIVEP2
81.6008	-0.0364745	0.116898	-0.31202	0.755025	0.99964	ENSG00000011009	-9.66e-05	-0.037286	-	LYPLA2
16.279	0.10261	0.240897	0.425951	0.670144	0.99964	ENSG00000011021	0.000237	0.0633315	-	CLCN6
123.93	-0.0718891	0.112887	-0.636821	0.524241	0.99964	ENSG00000011028	-0.000208	-0.0584724	-	MRC2
15.6529	-0.021945	0.283705	-0.0773515	0.938344	0.99964	ENSG00000011083	-4.88e-05	-0.0202562	-	SLC6A7
21.1842	0.340779	0.212613	1.60282	0.108975	0.99964	ENSG00000011105	0.00192405	0.205234	-	TSPAN9
15.8544	0.302843	0.249697	1.21284	0.22519	0.99964	ENSG00000011114	0.00113935	0.150241	-	BTBD7
18.5704	-0.231034	0.239127	-0.966158	0.333965	0.99964	ENSG00000011198	-0.000704	-0.135434	-	ABHD5
24.2522	0.113714	0.259659	0.437933	0.661435	0.99964	ENSG00000011201	0.000267	0.058894	-	ANOS1
45.4137	-0.142298	0.16809	-0.846562	0.397239	0.99964	ENSG00000011243	-0.000386	-0.107182	-	AKAP8L
29.6639	0.235974	0.188013	1.2551	0.209444	0.99964	ENSG00000011260	0.00088	0.161485	-	UTP18
77.0212	0.104574	0.11699	0.893868	0.371392	0.99964	ENSG00000011275	0.000322	0.091852	-	RNF216
40.4662	0.0117664	0.153891	0.0764591	0.939054	0.99964	ENSG00000011295	2.61e-05	0.0100403	-	TTC19
27.0812	0.133213	0.198355	0.671589	0.501845	0.99964	ENSG00000011304	0.000332	0.0970114	-	PTBP1
39.1198	0.0503537	0.175326	0.2872	0.773959	0.99964	ENSG00000011332	0.000111	0.0388331	-	DPF1
17.4134	0.198256	0.248958	0.796344	0.425832	0.99964	ENSG00000011376	0.000544	0.106607	-	LARS2
25.5158	0.280982	0.200163	1.40377	0.160388	0.99964	ENSG00000011405	0.00123484	0.187207	-	PIK3C2A
31.8864	-0.0529928	0.184676	-0.28695	0.774151	0.99964	ENSG00000011454	-0.000116	-0.0388531	-	RABGAP1
36.1203	-0.281362	0.33799	-0.832456	0.405152	0.99964	ENSG00000011465	-0.000811	-0.122678	-	DCN
61.1736	0.163853	0.136092	1.20399	0.228593	0.99964	ENSG00000011485	0.000575	0.129642	-	PPP5C
27.593	0.136401	0.202907	0.672236	0.501433	0.99964	ENSG00000011523	0.00034	0.0914263	-	CEP68
35.7085	-0.00734624	0.181113	-0.0405616	0.967645	0.99964	ENSG00000011566	-1.57e-05	-0.010626	-	MAP4K3
30.4506	-0.0408065	0.194854	-0.209421	0.83412	0.99964	ENSG00000011638	-8.83e-05	-0.026974	-	TMEM159
106.449	0.0619248	0.109839	0.563779	0.572905	0.99964	ENSG00000012061	0.00018	0.0497384	-	ERCC1
16.8479	-0.182927	0.249344	-0.733632	0.463173	0.99964	ENSG00000012171	-0.000484	-0.0550878	-	SEMA3B
46.7	0.132671	0.149999	0.884476	0.376439	0.99964	ENSG00000012232	0.000372	0.0979911	-	EXTL3
38.6574	0.0880942	0.162677	0.541527	0.588145	0.99964	ENSG00000012660	0.00021	0.0691192	-	ELOVL5
18.7634	-0.103916	0.228442	-0.454891	0.649188	0.99964	ENSG00000012822	-0.000241	-0.0586774	-	CALCOCO1
24.8409	0.0632533	0.202162	0.312884	0.754369	0.99964	ENSG00000012983	0.00014	0.0470183	-	MAP4K5
260.545	0.0624373	0.0873827	0.714527	0.474901	0.99964	ENSG00000013275	0.000238	0.0558861	-	PSMC4
25.4911	0.0543534	0.209284	0.259712	0.795086	0.99964	ENSG00000013288	0.000119	0.032771	-	MAN2B2
83.0131	-0.0539503	0.114705	-0.47034	0.638112	0.99964	ENSG00000013306	-0.000149	-0.0492634	-	SLC25A39
27.4032	0.361934	0.189497	1.90997	0.0561372	0.99964	ENSG00000013364	0.00310466	0.249182	-	MVP
27.1189	0.00474527	0.184239	0.0257561	0.979452	0.99964	ENSG00000013374	1.01e-05	-0.00140661	-	NUB1
16.1086	0.00987234	0.249641	0.0395461	0.968455	0.99964	ENSG00000013375	2.15e-05	-0.0119162	-	PGM3
17.2857	0.356684	0.239372	1.49008	0.136202	0.99964	ENSG00000013503	0.00178657	0.184827	-	POLR3B
21.3127	-0.157701	0.217247	-0.725907	0.467896	0.99964	ENSG00000013561	-0.000407	-0.107764	-	RNF14
33.3167	0.109993	0.212333	0.51802	0.604444	0.99964	ENSG00000013583	0.000258	0.0747075	-	HEBP1
22.1412	-0.0206658	0.213631	-0.0967359	0.922936	0.99964	ENSG00000013619	-4.44e-05	-0.00783209	-	MAMLD1
68.3518	0.127285	0.139735	0.910901	0.362348	0.99964	ENSG00000014216	0.000367	0.102665	-	CAPN1
218.119	-0.0936419	0.0871118	-1.07496	0.282392	0.99964	ENSG00000014641	-0.000393	-0.0867942	-	MDH1
56.5668	0.0737995	0.140102	0.526755	0.598364	0.99964	ENSG00000014824	0.000182	0.0557742	-	SLC30A9
36.9526	0.11485	0.171976	0.667829	0.504243	0.99964	ENSG00000015153	0.000285	0.092445	-	YAF2
24.0525	0.0692364	0.236926	0.292228	0.770112	0.99964	ENSG00000015171	0.000154	0.0324627	-	ZMYND11
31.9828	-0.0488912	0.185275	-0.263884	0.791869	0.99964	ENSG00000015475	-0.000107	-0.041628	-	BID
43.7345	-0.214042	0.162681	-1.31571	0.188271	0.99964	ENSG00000015479	-0.000828	-0.159915	-	MATR3
15.2975	-0.215468	0.263863	-0.816591	0.414162	0.99964	ENSG00000015532	-0.000603	-0.11658	-	XYLT2
377.138	0.122053	0.0737881	1.6541	0.0981067	0.99964	ENSG00000015592	0.000793	0.113374	-	STMN4
57.2589	-0.13768	0.143896	-0.956799	0.338669	0.99964	ENSG00000015676	-0.000405	-0.110032	-	NUDCD3
28.4293	-0.0506343	0.203706	-0.248566	0.803697	0.99964	ENSG00000016864	-0.00011	-0.0283347	-	GLT8D1
41.3793	-0.144899	0.165148	-0.877387	0.380277	0.99964	ENSG00000017260	-0.000401	-0.109239	-	ATP2C1
34.0346	0.0768656	0.171373	0.448529	0.653772	0.99964	ENSG00000017797	0.000176	0.0622586	-	RALBP1
131.033	0.0522695	0.0915399	0.571002	0.567998	0.99964	ENSG00000018189	0.000184	0.0483628	-	RUFY3
45.8959	-0.280756	0.16966	-1.65482	0.0979614	0.99964	ENSG00000018236	-0.00161181	-0.206957	-	CNTN1
32.4527	0.0678903	0.203895	0.332966	0.73916	0.99964	ENSG00000018408	0.00015	0.0487234	-	WWTR1
16.8923	-0.498719	0.242022	-2.06063	0.0393383	0.99964	ENSG00000018510	-0.00566116	-0.288441	-	AGPS
21.1534	0.329692	0.217913	1.51295	0.130291	0.99964	ENSG00000018610	0.00167155	0.202857	-	CXorf56
103.237	0.0213351	0.132664	0.160821	0.872234	0.99964	ENSG00000018625	5.09e-05	0.0199738	-	ATP1A2
15.1672	-0.25485	0.301036	-0.846576	0.397232	0.99964	ENSG00000018699	-0.000738	-0.120918	-	TTC27
21.588	0.0893053	0.231823	0.38523	0.700067	0.99964	ENSG00000019144	0.000203	0.058891	-	PHLDB1
33.0495	-0.293572	0.182439	-1.60916	0.107582	0.99964	ENSG00000019505	-0.00161581	-0.197085	-	SYT13
90.4079	-0.0421244	0.111086	-0.379206	0.704535	0.99964	ENSG00000020129	-0.000118	-0.0353993	-	NCDN
19.7387	-0.021525	0.238	-0.0904413	0.927937	0.99964	ENSG00000020256	-4.67e-05	-0.0272553	-	ZFP64
41.0171	-0.0225675	0.165584	-0.13629	0.891592	0.99964	ENSG00000020426	-4.92e-05	-0.0195008	-	MNAT1
33.1878	-0.256081	0.175283	-1.46096	0.144028	0.99964	ENSG00000020577	-0.00116742	-0.177867	-	SAMD4A
94.2819	0.0751274	0.137059	0.548138	0.583597	0.99964	ENSG00000021300	0.000189	0.0602397	-	PLEKHB1
25.154	0.0292496	0.207032	0.141281	0.887648	0.99964	ENSG00000021574	6.29e-05	0.00445662	-	SPAST
145.99	0.1538	0.139827	1.09993	0.271361	0.99964	ENSG00000021645	0.000498	0.126194	-	NRXN3
31.1511	0.138961	0.181376	0.766149	0.443587	0.99964	ENSG00000021762	0.000361	0.0967428	-	OSBPL5
16.7365	0.098836	0.246532	0.400905	0.68849	0.99964	ENSG00000021776	0.000228	0.0250588	-	AQR
145.243	-0.0819439	0.0955093	-0.857967	0.39091	0.99964	ENSG00000022267	-0.000293	-0.0721202	-	FHL1
142.109	0.111912	0.106317	1.05262	0.292513	0.99964	ENSG00000022277	0.000393	0.096649	-	RTF2
69.0756	-0.0261243	0.126523	-0.206478	0.836417	0.99964	ENSG00000022840	-6.45e-05	-0.0230351	-	RNF10
33.5334	-0.152039	0.180778	-0.841028	0.400332	0.99964	ENSG00000023171	-0.000412	-0.111607	-	GRAMD1B
106.653	-0.0669414	0.116935	-0.572467	0.567006	0.99964	ENSG00000023191	-0.000186	-0.0561233	-	RNH1
51.8194	-0.106883	0.158681	-0.673575	0.500581	0.99964	ENSG00000023228	-0.000268	-0.0811573	-	NDUFS1
26.3165	-0.354546	0.198254	-1.78835	0.0737201	0.99964	ENSG00000023287	-0.00254989	-0.233589	-	RB1CC1
22.3921	-0.225468	0.207657	-1.08577	0.27758	0.99964	ENSG00000023318	-0.000736	-0.136055	-	ERP44
42.7757	0.0710761	0.161715	0.439514	0.660289	0.99964	ENSG00000023330	0.000164	0.0467387	-	ALAS1
15.35	-0.153989	0.243343	-0.632806	0.52686	0.99964	ENSG00000023516	-0.000386	-0.100523	-	AKAP11
29.4699	-0.33429	0.192372	-1.73773	0.0822591	0.99964	ENSG00000023572	-0.00221877	-0.215485	-	GLRX2
18.2614	-0.0635454	0.249068	-0.255133	0.79862	0.99964	ENSG00000023697	-0.000142	-0.0475706	-	DERA
99.7421	-0.0303303	0.11626	-0.260882	0.794183	0.99964	ENSG00000023734	-8.02e-05	-0.02273	-	STRAP
39.6778	0.321217	0.176715	1.81771	0.0691079	0.99964	ENSG00000023902	0.00234573	0.228878	-	PLEKHO1
21.4284	-0.332012	0.236045	-1.40656	0.159557	0.99964	ENSG00000024048	-0.00150875	-0.193444	-	UBR2
16.5124	-0.507714	0.254545	-1.9946	0.046087	0.99964	ENSG00000024422	-0.00515859	-0.279497	-	EHD2
32.9722	-0.254787	0.178618	-1.42644	0.153743	0.99964	ENSG00000025039	-0.00112178	-0.173999	-	RRAGD
22.2394	0.0139067	0.214472	0.0648416	0.9483	0.99964	ENSG00000025156	2.98e-05	0.00160635	-	HSF2
85.7935	0.0692156	0.119742	0.57804	0.563237	0.99964	ENSG00000025293	0.000189	0.0565014	-	PHF20
38.6331	-0.0487981	0.168099	-0.290294	0.771591	0.99964	ENSG00000025796	-0.000108	-0.0362622	-	SEC63
189.538	0.0840748	0.0838356	1.00285	0.315932	0.99964	ENSG00000025800	0.00036	0.0788376	-	KPNA6
1335.76	0.166589	0.0962124	1.73147	0.0833683	0.99964	ENSG00000026025	0.00100429	0.152705	-	VIM
105.017	0.0913578	0.137469	0.664568	0.506327	0.99964	ENSG00000026297	0.000238	0.0729672	-	RNASET2
58.8296	0.00514454	0.362631	0.0141867	0.988681	0.99964	ENSG00000026508	1.17e-05	0.00771725	-	CD44
16.1908	-0.0478267	0.260956	-0.183275	0.854582	0.99964	ENSG00000026559	-0.000106	-0.0323205	-	KCNG1
57.0725	-0.0445155	0.135684	-0.328083	0.742849	0.99964	ENSG00000026652	-0.000107	-0.0339575	-	AGPAT4
18.038	0.048086	0.233548	0.205894	0.836874	0.99964	ENSG00000027001	0.000105	0.0147763	-	MIPEP
15.3434	-0.0199982	0.252027	-0.0793494	0.936755	0.99964	ENSG00000027697	-4.37e-05	-0.0163977	-	IFNGR1
29.3872	-0.125819	0.197501	-0.637053	0.52409	0.99964	ENSG00000027847	-0.000308	-0.0853644	-	B4GALT7
41.9858	-0.00197443	0.159747	-0.0123597	0.990139	0.99964	ENSG00000028203	-4.32e-06	0.00183845	-	VEZT
39.7171	0.128668	0.167867	0.766487	0.443386	0.99964	ENSG00000028277	0.000335	0.0959782	-	POU2F2
19.0966	0.0181983	0.229973	0.0791323	0.936927	0.99964	ENSG00000028310	3.93e-05	0.0180889	-	BRD9
43.8995	-0.210708	0.147745	-1.42615	0.153824	0.99964	ENSG00000028528	-0.000901	-0.162122	-	SNX1
31.9586	-0.118574	0.18711	-0.633714	0.526268	0.99964	ENSG00000028839	-0.000289	-0.0843814	-	TBPL1
31.1749	0.0657107	0.181825	0.361395	0.717804	0.99964	ENSG00000029363	0.000147	0.0430268	-	BCLAF1
22.3174	0.310822	0.210512	1.47651	0.139807	0.99964	ENSG00000029364	0.00149901	0.190239	-	SLC39A9
23.7174	0.179235	0.296374	0.60476	0.545339	0.99964	ENSG00000029534	0.000456	0.0460345	-	ANK1
37.6967	-0.0677805	0.160356	-0.422688	0.672523	0.99964	ENSG00000029725	-0.000156	-0.0495148	-	RABEP1
45.8996	-0.010496	0.165764	-0.0633191	0.949512	0.99964	ENSG00000029993	-2.28e-05	-0.0133245	-	HMGB3
22.2156	0.219994	0.217104	1.01331	0.310912	0.99964	ENSG00000030066	0.000683	0.129834	-	NUP160
71.8644	0.0761448	0.135042	0.563861	0.572849	0.99964	ENSG00000030582	0.000193	0.0624036	-	GRN
32.4511	-0.110116	0.174962	-0.629372	0.529106	0.99964	ENSG00000031003	-0.000268	-0.0797091	-	FAM13B
15.2986	-0.0248424	0.28497	-0.0871754	0.930532	0.99964	ENSG00000031081	-5.53e-05	0.00185409	-	ARHGAP31
182.742	0.106559	0.0934748	1.13998	0.254295	0.99964	ENSG00000031698	0.00043	0.0963623	-	SARS
54.6554	0.0683983	0.140628	0.486376	0.6267	0.99964	ENSG00000031823	0.000167	0.0522601	-	RANBP3
38.1094	0.192068	0.168326	1.14105	0.25385	0.99964	ENSG00000032219	0.000638	0.145696	-	ARID4A
45.7533	0.0798846	0.150809	0.529706	0.596316	0.99964	ENSG00000032389	0.000193	0.0638858	-	EIPR1
27.6034	-0.232658	0.194504	-1.19616	0.231633	0.99964	ENSG00000032444	-0.000826	-0.145661	-	PNPLA6
27.7748	0.327731	0.188697	1.73681	0.0824206	0.99964	ENSG00000032742	0.0021624	0.218444	-	IFT88
15.6195	0.0575366	0.244452	0.23537	0.813922	0.99964	ENSG00000033011	0.000127	0.0193203	-	ALG1
15.1995	-0.248211	0.258885	-0.958771	0.337674	0.99964	ENSG00000033050	-0.000761	-0.143398	-	ABCF2
60.8369	-0.00826913	0.151264	-0.0546671	0.956404	0.99964	ENSG00000033122	-1.84e-05	-0.01122	-	LRRC7
29.4274	0.228066	0.192119	1.1871	0.235187	0.99964	ENSG00000033170	0.000801	0.144792	-	FUT8
15.9246	-0.17845	0.263827	-0.67639	0.498793	0.99964	ENSG00000033178	-0.000463	-0.0791454	-	UBA6
38.8669	0.125321	0.163406	0.766932	0.443122	0.99964	ENSG00000033327	0.000327	0.0996394	-	GAB2
71.0557	-0.0513059	0.126991	-0.404013	0.686203	0.99964	ENSG00000033627	-0.00013	-0.0452234	-	ATP6V0A1
30.5709	0.0193024	0.182377	0.105838	0.915711	0.99964	ENSG00000033800	4.14e-05	0.00412167	-	PIAS1
15.6446	0.0899949	0.247293	0.36392	0.715918	0.99964	ENSG00000033867	0.000205	0.0478884	-	SLC4A7
97.3244	-0.00489473	0.108463	-0.0451281	0.964005	0.99964	ENSG00000034053	-1.36e-05	-0.00581833	-	APBA2
2610.94	0.0697628	0.0649204	1.07459	0.282558	0.99964	ENSG00000034510	0.000425	0.066548	-	TMSB10
19.972	-0.417217	0.225482	-1.85033	0.0642653	0.99964	ENSG00000034677	-0.00336785	-0.244903	-	RNF19A
195.648	-0.0124778	0.105364	-0.118426	0.90573	0.99964	ENSG00000034713	-3.58e-05	-0.0112464	-	GABARAPL2
29.9521	-0.0147046	0.181085	-0.0812029	0.935281	0.99964	ENSG00000035141	-3.15e-05	-0.0209173	-	FAM136A
24.9152	0.0844051	0.204129	0.413488	0.679249	0.99964	ENSG00000035403	0.000191	0.0480194	-	VCL
15.2524	0.0143813	0.255732	0.0562357	0.955154	0.99964	ENSG00000035681	3.15e-05	0.0173899	-	NSMAF
42.778	-0.139533	0.153945	-0.906383	0.364733	0.99964	ENSG00000035687	-0.000395	-0.112243	-	ADSS
16.7014	0.184703	0.245812	0.7514	0.452412	0.99964	ENSG00000035928	0.000493	0.107117	-	RFC1
22.9463	-0.0759728	0.227475	-0.333984	0.738392	0.99964	ENSG00000036257	-0.00017	-0.0350166	-	CUL3
28.1609	0.00166487	0.200313	0.00831137	0.993369	0.99964	ENSG00000036530	3.55e-06	0.00076	-	CYP46A1
28.3147	0.277774	0.192737	1.44121	0.149525	0.99964	ENSG00000036549	0.00126296	0.203688	-	AC118549.1
46.9399	0.0185523	0.149739	0.123898	0.901396	0.99964	ENSG00000037042	4.16e-05	0.0169547	-	TUBG2
18.0772	0.0848255	0.24949	0.339995	0.73386	0.99964	ENSG00000037474	0.000193	0.0488312	-	NSUN2
71.7114	-0.108273	0.133145	-0.813199	0.416104	0.99964	ENSG00000037637	-0.000303	-0.0877209	-	FBXO42
19.3282	0.0881342	0.221554	0.3978	0.690778	0.99964	ENSG00000037749	0.0002	0.0489178	-	MFAP3
17.73	0.328819	0.229571	1.43232	0.152052	0.99964	ENSG00000038002	0.00153112	0.194122	-	AGA
33.7123	0.0348287	0.180153	0.193328	0.846702	0.99964	ENSG00000038274	7.55e-05	0.0266724	-	MAT2B
35.0455	0.0866426	0.229413	0.377671	0.705675	0.99964	ENSG00000038427	0.000196	0.0468827	-	VCAN
49.6162	-0.0829016	0.151173	-0.548391	0.583424	0.99964	ENSG00000038532	-0.000201	-0.0579852	-	CLEC16A
15.272	0.0971702	0.260444	0.373094	0.709078	0.99964	ENSG00000039123	0.000224	0.0640475	-	MTREX
15.3127	-0.257935	0.248744	-1.03695	0.29976	0.99964	ENSG00000039319	-0.000834	-0.136608	-	ZFYVE16
47.7517	0.0203936	0.157211	0.129721	0.896787	0.99964	ENSG00000039523	4.51e-05	0.0184245	-	RIPOR1
17.0988	0.270917	0.263244	1.02915	0.30341	0.99964	ENSG00000039560	0.000878	0.133369	-	RAI14
19.0925	0.200959	0.222726	0.902268	0.366914	0.99964	ENSG00000039650	0.000579	0.120585	-	PNKP
49.5317	0.0681839	0.158611	0.429881	0.667282	0.99964	ENSG00000040341	0.000158	0.0475759	-	STAU2
18.0298	-0.0960404	0.242987	-0.395249	0.692659	0.99964	ENSG00000040487	-0.00022	-0.0660144	-	PQLC2
23.182	0.199507	0.204938	0.9735	0.330305	0.99964	ENSG00000040633	0.000596	0.123755	-	PHF23
32.0197	0.192438	0.182532	1.05427	0.291759	0.99964	ENSG00000040933	0.000602	0.14642	-	INPP4A
17.1283	-0.0377793	0.240799	-0.156892	0.87533	0.99964	ENSG00000041353	-8.26e-05	-0.0304303	-	RAB27B
108.084	-0.094855	0.106991	-0.886567	0.375312	0.99964	ENSG00000041357	-0.00031	-0.0809387	-	PSMA4
27.3411	0.120744	0.18571	0.650175	0.515579	0.99964	ENSG00000041515	0.000297	0.0829613	-	MYO16
23.2911	0.0689195	0.195915	0.351783	0.725001	0.99964	ENSG00000041802	0.000153	0.048139	-	LSG1
32.2122	0.228752	0.180183	1.26956	0.204242	0.99964	ENSG00000041988	0.000858	0.16041	-	THAP3
17.0652	-0.00947913	0.237002	-0.039996	0.968096	0.99964	ENSG00000042286	-2.05e-05	-0.0090028	-	AIFM2
18.6056	0.0597736	0.236004	0.253273	0.800057	0.99964	ENSG00000042317	0.000132201	0.0401005	-	SPATA7
16.0932	-0.158093	0.256585	-0.61614	0.537802	0.99964	ENSG00000042445	-0.000397	-0.0843485	-	RETSAT
256.92	0.0509613	0.0827915	0.615538	0.538199	0.99964	ENSG00000042753	0.000205	0.0447171	-	AP2S1
15.3104	0.0515626	0.244843	0.210594	0.833204	0.99964	ENSG00000043093	0.000114	0.0353396	-	DCUN1D1
24.7369	-0.288286	0.208593	-1.38205	0.166957	0.99964	ENSG00000043514	-0.00124749	-0.183872	-	TRIT1
159.017	0.0734742	0.0954963	0.769393	0.44166	0.99964	ENSG00000044115	0.000256	0.0654677	-	CTNNA1
15.6469	0.236205	0.254943	0.926499	0.354187	0.99964	ENSG00000044459	0.000707	0.120109	-	CNTLN
15.8963	-0.337083	0.265096	-1.27155	0.203532	0.99964	ENSG00000044524	-0.00135081	-0.172477	-	EPHA3
18.9045	0.280503	0.223844	1.25312	0.210161	0.99964	ENSG00000046647	0.00107742	0.170039	-	GEMIN8
16.9537	-0.0890805	0.238861	-0.372939	0.709194	0.99964	ENSG00000046651	-0.000203	-0.0448032	-	OFD1
1370.71	-0.0251195	0.0733919	-0.342265	0.732151	0.99964	ENSG00000046653	-0.000117	-0.024059	-	GPM6B
23.3445	0.199623	0.21353	0.934868	0.349856	0.99964	ENSG00000047056	0.000584	0.132621	-	WDR37
24.0511	0.270438	0.204736	1.32091	0.186531	0.99964	ENSG00000047230	0.00109315	0.162785	-	CTPS2
65.0943	0.0533509	0.129953	0.410541	0.681409	0.99964	ENSG00000047249	0.000133	0.0422179	-	ATP6V1H
29.6092	0.210816	0.185031	1.13935	0.254556	0.99964	ENSG00000047315	0.000707	0.147364	-	POLR2B
15.3199	0.104168	0.252398	0.412714	0.679816	0.99964	ENSG00000047346	0.000242	0.0604357	-	FAM214A
22.6731	-0.11237	0.215768	-0.52079	0.602513	0.99964	ENSG00000047410	-0.000265	-0.07531	-	TPR
21.0359	0.104065	0.228213	0.455998	0.648391	0.99964	ENSG00000047578	0.000241	0.0547366	-	KIAA0556
42.4112	0.0523297	0.158564	0.330022	0.741383	0.99964	ENSG00000047579	0.000118	0.0383401	-	DTNBP1
187.268	0.0856913	0.0817183	1.04862	0.294354	0.99964	ENSG00000047849	0.000383	0.0796042	-	MAP4
21.504	-0.0638562	0.219732	-0.29061	0.77135	0.99964	ENSG00000047932	-0.000141	-0.039522	-	GOPC
26.6538	-0.0487128	0.214813	-0.226768	0.820604	0.99964	ENSG00000048052	-0.000106	-0.0418332	-	HDAC9
54.4542	-0.113659	0.147551	-0.770307	0.441118	0.99964	ENSG00000048140	-0.000302	-0.0881545	-	TSPAN17
25.9517	-0.198294	0.196454	-1.00937	0.312798	0.99964	ENSG00000048162	-0.000605	-0.129062	-	NOP16
28.288	0.103173	0.212075	0.486492	0.626619	0.99964	ENSG00000048342	0.00024	0.0708472	-	CC2D2A
46.2733	0.0254354	0.164955	0.154196	0.877455	0.99964	ENSG00000048471	5.56e-05	0.0160084	-	SNX29
25.7911	0.394119	0.278681	1.41423	0.157295	0.99964	ENSG00000048540	0.00183487	0.107725	-	LMO3
37.3293	0.0079091	0.175634	0.0450317	0.964082	0.99964	ENSG00000048544	1.7e-05	0.00636331	-	MRPS10
101.062	0.0595024	0.117177	0.507799	0.611594	0.99964	ENSG00000048649	0.000163	0.0531205	-	RSF1
37.0092	0.0620429	0.187836	0.330303	0.741171	0.99964	ENSG00000048707	0.000137	0.0376726	-	VPS13D
126.058	0.04055	0.129856	0.312269	0.754836	0.99964	ENSG00000048740	9.97e-05	0.0300874	-	CELF2
34.9278	0.22769	0.180762	1.25961	0.207809	0.99964	ENSG00000048991	0.000847	0.163879	-	R3HDM1
26.8205	0.0666643	0.206349	0.323066	0.746645	0.99964	ENSG00000049192	0.000148	0.041307	-	ADAMTS6
35.7024	0.134584	0.198952	0.676467	0.498744	0.99964	ENSG00000049245	0.000336	0.0944932	-	VAMP3
40.1552	-0.0159507	0.185868	-0.0858172	0.931612	0.99964	ENSG00000049323	-3.42e-05	-0.012079	-	LTBP1
78.3143	0.0658922	0.130879	0.503458	0.614643	0.99964	ENSG00000049449	0.000167	0.0555717	-	RCN1
19.4011	-0.15101	0.270994	-0.557245	0.57736	0.99964	ENSG00000049540	-0.000372	-0.0901474	-	ELN
18.2083	0.23709	0.235465	1.0069	0.313982	0.99964	ENSG00000049541	0.000743	0.12296	-	RFC2
64.0421	0.0116469	0.130977	0.0889231	0.929143	0.99964	ENSG00000049618	2.79e-05	0.0139956	-	ARID1B
15.7224	-0.144021	0.271867	-0.529748	0.596286	0.99964	ENSG00000049656	-0.000352	-0.0771655	-	CLPTM1L
81.2092	-0.173466	0.147844	-1.1733	0.240675	0.99964	ENSG00000049759	-0.00059	-0.131624	-	NEDD4L
27.6619	0.179086	0.191007	0.937589	0.348456	0.99964	ENSG00000049769	0.000517	0.128688	-	PPP1R3F
53.3123	-0.107425	0.137398	-0.781851	0.434302	0.99964	ENSG00000049860	-0.000293	-0.0823874	-	HEXB
47.3484	-0.183908	0.15751	-1.16759	0.24297	0.99964	ENSG00000050130	-0.000622	-0.140826	-	JKAMP
191.359	-0.121792	0.1127	-1.08067	0.279845	0.99964	ENSG00000050165	-0.000419	-0.103469	-	DKK3
48.5373	-0.0138858	0.143807	-0.0965584	0.923077	0.99964	ENSG00000050393	-3.16e-05	-0.010654	-	MCUR1
16.9345	0.145801	0.249958	0.583301	0.559691	0.99964	ENSG00000050405	0.000359	0.0746519	-	LIMA1
74.9848	0.00560802	0.132702	0.0422603	0.966291	0.99964	ENSG00000050426	1.33e-05	0.010448	-	LETMD1
22.2287	0.383178	0.223208	1.71668	0.0860375	0.99964	ENSG00000050438	0.00254264	0.213005	-	SLC4A8
20.3024	-0.0664746	0.226312	-0.29373	0.768964	0.99964	ENSG00000050748	-0.000147	-0.0469128	-	MAPK9
33.8284	-0.450829	0.221993	-2.03083	0.0422725	0.99964	ENSG00000050767	-0.00485127	-0.273445	-	COL23A1
100.387	-0.10176	0.127668	-0.797065	0.425413	0.99964	ENSG00000051108	-0.000288	-0.0837837	-	HERPUD1
61.6199	0.101589	0.138661	0.732645	0.463775	0.99964	ENSG00000051128	0.00027	0.085716	-	HOMER3
36.2755	-0.161954	0.192087	-0.843127	0.399158	0.99964	ENSG00000051382	-0.000441	-0.105761	-	PIK3CB
65.2616	0.0648568	0.123861	0.523624	0.60054	0.99964	ENSG00000051596	0.000171	0.0530178	-	THOC3
32.0218	0.0354337	0.182567	0.194086	0.846108	0.99964	ENSG00000051620	7.67e-05	0.0171854	-	HEBP2
15.7323	0.0434352	0.292837	0.148325	0.882086	0.99964	ENSG00000051825	9.76e-05	0.0150422	-	MPHOSPH9
87.7899	0.000967	0.120015	0.00806132	0.993568	0.99964	ENSG00000052126	2.46e-06	0.00618931	-	PLEKHA5
17.8106	-0.257732	0.243003	-1.06061	0.288867	0.99964	ENSG00000052723	-0.000846	-0.130828	-	SIKE1
18.1816	-0.141721	0.243239	-0.582641	0.560135	0.99964	ENSG00000052749	-0.000348	-0.0922229	-	RRP12
16.5395	-0.204168	0.237495	-0.859675	0.389968	0.99964	ENSG00000052795	-0.000578	-0.117635	-	FNIP2
96.4003	-0.0575556	0.11694	-0.492181	0.622591	0.99964	ENSG00000052841	-0.000157	-0.0452838	-	TTC17
45.4865	-0.136852	0.162359	-0.842899	0.399285	0.99964	ENSG00000053254	-0.000372	-0.103966	-	FOXN3
64.4509	-0.158565	0.149171	-1.06297	0.287795	0.99964	ENSG00000053371	-0.000497	-0.118723	-	AKR7A2
28.3173	0.19035	0.18705	1.01764	0.30885	0.99964	ENSG00000053372	0.00058	0.133082	-	MRTO4
723.402	0.103397	0.122832	0.841775	0.399914	0.99964	ENSG00000053438	0.000304	0.0818089	-	NNAT
62.5652	0.0136035	0.134374	0.101236	0.919363	0.99964	ENSG00000053501	3.21e-05	0.0112114	-	USE1
23.8769	0.202648	0.235323	0.861146	0.389158	0.99964	ENSG00000053524	0.000573	0.112781	-	MCF2L2
301.858	-0.0380833	0.0885061	-0.43029	0.666985	0.99964	ENSG00000054116	-0.000137	-0.0361336	-	TRAPPC3
410.604	-0.07559	0.0836919	-0.903193	0.366423	0.99964	ENSG00000054148	-0.000316	-0.070507	-	PHPT1
53.0444	0.0356147	0.145706	0.244429	0.806899	0.99964	ENSG00000054267	8.18e-05	0.0294442	-	ARID4B
40.9622	0.118274	0.156358	0.756429	0.449392	0.99964	ENSG00000054282	0.000309	0.090987	-	SDCCAG8
120.973	0.214237	0.104109	2.05782	0.0396074	0.99964	ENSG00000054523	0.00196817	0.188205	-	KIF1B
37.0933	0.0543045	0.161325	0.336614	0.736408	0.99964	ENSG00000054611	0.000123	0.0398811	-	TBC1D22A
22.2078	0.268768	0.23265	1.15525	0.247989	0.99964	ENSG00000054654	0.000949	0.15691	-	SYNE2
131.887	0.0209004	0.100849	0.207244	0.83582	0.99964	ENSG00000054793	6.32e-05	0.0188724	-	ATP9A
56.7927	0.116655	0.147349	0.791691	0.428541	0.99964	ENSG00000054965	0.000313	0.0948567	-	FAM168A
41.7557	0.126078	0.152463	0.826944	0.408269	0.99964	ENSG00000055044	0.000342	0.100366	-	NOP58
27.743	-0.158522	0.191729	-0.8268	0.40835	0.99964	ENSG00000055070	-0.000427	-0.105681	-	SZRD1
16.7351	-0.0251203	0.243324	-0.103238	0.917774	0.99964	ENSG00000055118	-5.47e-05	-0.0265511	-	KCNH2
29.9971	-0.038527	0.18127	-0.212539	0.831686	0.99964	ENSG00000055130	-8.37e-05	-0.0238589	-	CUL1
58.9584	0.0044593	0.142913	0.0312028	0.975108	0.99964	ENSG00000055163	1.02e-05	0.0101557	-	CYFIP2
35.1472	-0.141057	0.173685	-0.812143	0.41671	0.99964	ENSG00000055208	-0.000375	-0.0979369	-	TAB2
27.8958	-0.217416	0.188455	-1.15368	0.248633	0.99964	ENSG00000055211	-0.00074	-0.143682	-	GINM1
20.4185	0.0468708	0.222942	0.210238	0.833482	0.99964	ENSG00000055332	0.000102	0.0311936	-	EIF2AK2
19.2358	-0.158926	0.234509	-0.677697	0.497964	0.99964	ENSG00000055483	-0.000405	-0.0950049	-	USP36
81.5389	-0.156735	0.120429	-1.30147	0.193096	0.99964	ENSG00000055609	-0.000606	-0.131393	-	KMT2C
33.3143	-0.258334	0.167269	-1.54442	0.122486	0.99964	ENSG00000055917	-0.0012858	-0.18989	-	PUM2
50.5739	-0.0857184	0.148955	-0.575463	0.564978	0.99964	ENSG00000055950	-0.00021	-0.06216	-	MRPL43
59.9355	0.0129552	0.141179	0.0917639	0.926886	0.99964	ENSG00000056050	2.98e-05	0.00698167	-	HPF1
43.8545	0.112127	0.154796	0.724355	0.468848	0.99964	ENSG00000056097	0.000289	0.0870232	-	ZFR
29.8246	-0.0693942	0.179026	-0.38762	0.698297	0.99964	ENSG00000056487	-0.000156	-0.0535143	-	PHF21B
19.4365	0.175034	0.226638	0.772307	0.439933	0.99964	ENSG00000056586	0.000467	0.105428	-	RC3H2
78.2743	-0.17474	0.124844	-1.39966	0.161615	0.99964	ENSG00000056998	-0.000729	-0.144942	-	GYG2
17.9787	-0.481809	0.262876	-1.83284	0.0668266	0.99964	ENSG00000057252	-0.00381452	-0.252114	-	SOAT1
87.6403	-0.0577007	0.111955	-0.51539	0.606281	0.99964	ENSG00000057608	-0.000164	-0.0506628	-	GDI2
21.0156	-0.0323364	0.218865	-0.147746	0.882543	0.99964	ENSG00000057663	-6.99e-05	-0.0181266	-	ATG5
118.191	0.13525	0.0970745	1.39326	0.163541	0.99964	ENSG00000057757	0.00061	0.120156	-	PITHD1
57.3102	-0.010862	0.145291	-0.07476	0.940406	0.99964	ENSG00000057935	-2.46e-05	-0.0099121	-	MTA3
34.0606	0.0595548	0.177701	0.335141	0.737519	0.99964	ENSG00000058091	0.000132	0.0429728	-	CDK14
94.9098	0.102898	0.107091	0.96084	0.336633	0.99964	ENSG00000058262	0.000346	0.0910602	-	SEC61A1
26.4001	-0.00960589	0.20489	-0.0468832	0.962606	0.99964	ENSG00000058272	-2.05e-05	-0.00324413	-	PPP1R12A
16.0875	-0.378834	0.259318	-1.46089	0.144046	0.99964	ENSG00000058335	-0.00185033	-0.20534	-	RASGRF1
148.736	-0.0497415	0.108065	-0.460292	0.645307	0.99964	ENSG00000058404	-0.000144	-0.0441155	-	CAMK2B
36.9941	0.280354	0.175402	1.59835	0.109966	0.99964	ENSG00000058453	0.00150778	0.198116	-	CROCC
54.8088	-0.0636143	0.144409	-0.440516	0.659564	0.99964	ENSG00000058668	-0.000152	-0.0465641	-	ATP2B4
21.361	-0.0168583	0.220918	-0.0763099	0.939173	0.99964	ENSG00000058799	-3.63e-05	-0.0106558	-	YIPF1
21.5269	0.390659	0.241887	1.61505	0.106301	0.99964	ENSG00000058866	0.00228558	0.204293	-	DGKG
28.2305	0.0508011	0.185556	0.273778	0.784256	0.99964	ENSG00000059122	0.000111	0.0452018	-	FLYWCH1
16.8359	-0.27475	0.248696	-1.10476	0.269263	0.99964	ENSG00000059145	-0.000939	-0.159941	-	UNKL
26.1484	0.15218	0.186557	0.815727	0.414656	0.99964	ENSG00000059573	0.000407	0.103638	-	ALDH18A1
22.1401	0.0957857	0.225973	0.42388	0.671653	0.99964	ENSG00000059588	0.00022	0.0618518	-	TARBP1
24.7011	0.17018	0.198779	0.85613	0.391926	0.99964	ENSG00000059691	0.000468	0.11035	-	GATB
16.9748	0.196937	0.248782	0.791604	0.428592	0.99964	ENSG00000059728	0.000538	0.112979	-	MXD1
35.4009	-0.364815	0.181235	-2.01294	0.0441211	0.99964	ENSG00000059758	-0.00366696	-0.252911	-	CDK17
90.0105	-0.0862695	0.118573	-0.727566	0.466879	0.99964	ENSG00000059915	-0.000248	-0.0721118	-	PSD
59.5214	0.00298528	0.135156	0.0220877	0.982378	0.99964	ENSG00000060237	7.01e-06	0.00155941	-	WNK1
32.3786	-0.145744	0.22755	-0.640491	0.521853	0.99964	ENSG00000060491	-0.000363	-0.0800435	-	OGFR
31.9746	0.189266	0.179579	1.05394	0.291909	0.99964	ENSG00000060688	0.000591	0.131583	-	SNRNP40
17.6595	-0.412763	0.246207	-1.67649	0.0936428	0.99964	ENSG00000060709	-0.00262218	-0.227685	-	RIMBP2
18.2221	-0.181891	0.244903	-0.742708	0.457659	0.99964	ENSG00000060718	-0.000483	-0.0979446	-	COL11A1
175.648	-0.113364	0.130268	-0.870237	0.384171	0.99964	ENSG00000060762	-0.000328	-0.0948358	-	MPC1
54.0929	-0.0602953	0.13944	-0.432409	0.665444	0.99964	ENSG00000060971	-0.000146	-0.0480912	-	ACAA1
21.836	0.165588	0.223412	0.741181	0.458584	0.99964	ENSG00000061273	0.000433	0.105079	-	HDAC7
49.1603	-0.120491	0.141252	-0.853022	0.393647	0.99964	ENSG00000061676	-0.000337	-0.0947948	-	NCKAP1
37.5658	-0.0184391	0.161756	-0.113994	0.909243	0.99964	ENSG00000061794	-4.04e-05	-0.0102736	-	MRPS35
15.5044	-0.294344	0.271557	-1.08391	0.278403	0.99964	ENSG00000061918	-0.001	-0.163301	-	GUCY1B1
35.6467	-0.0548918	0.176482	-0.311034	0.755775	0.99964	ENSG00000061936	-0.000121	-0.0336696	-	SFSWAP
29.6631	-0.192227	0.196003	-0.980735	0.326724	0.99964	ENSG00000061938	-0.000574	-0.130438	-	TNK2
16.3229	0.384057	0.236461	1.62419	0.104335	0.99964	ENSG00000061987	0.0022678	0.225328	-	MON2
35.9239	0.0791677	0.170799	0.463513	0.642997	0.99964	ENSG00000062194	0.000183	0.0503981	-	GPBP1
42.0144	0.207629	0.156577	1.32606	0.184821	0.99964	ENSG00000062485	0.000808	0.157193	-	CS
140.224	-0.0418947	0.0995829	-0.420702	0.673973	0.99964	ENSG00000062582	-0.000131	-0.0362452	-	MRPS24
23.1989	0.211409	0.204885	1.03185	0.302145	0.99964	ENSG00000062598	0.00066	0.138342	-	ELMO2
18.1054	0.080568	0.247931	0.324961	0.74521	0.99964	ENSG00000062650	0.000182	0.04468	-	WAPL
95.2892	0.131693	0.107955	1.21988	0.222509	0.99964	ENSG00000062716	0.000502	0.11373	-	VMP1
27.3798	-0.146275	0.191648	-0.763246	0.445317	0.99964	ENSG00000062725	-0.00038	-0.0975072	-	APPBP2
89.2097	0.126119	0.112382	1.12223	0.261763	0.99964	ENSG00000063046	0.000445	0.112996	-	EIF4B
38.9064	0.0621177	0.165816	0.374618	0.707944	0.99964	ENSG00000063176	0.000141	0.0466323	-	SPHK2
439.373	0.0183435	0.0797599	0.229984	0.818104	0.99964	ENSG00000063177	7.51e-05	0.0178455	-	RPL18
61.551	0.0428451	0.125405	0.341655	0.732611	0.99964	ENSG00000063180	0.000108	0.0337247	-	CA11
104.619	0.0254337	0.105856	0.240266	0.810124	0.99964	ENSG00000063241	7.32e-05	0.0205948	-	ISOC2
39.8857	-0.0817435	0.159494	-0.512517	0.608289	0.99964	ENSG00000063244	-0.000193	-0.0659994	-	U2AF2
70.7826	-0.00999088	0.131863	-0.0757669	0.939605	0.99964	ENSG00000063245	-2.38e-05	-0.0110585	-	EPN1
74.6627	-0.030129	0.128721	-0.234064	0.814936	0.99964	ENSG00000063322	-7.37e-05	-0.0227499	-	MED29
66.0373	0.171116	0.1434	1.19328	0.232761	0.99964	ENSG00000063660	0.000592	0.135508	-	GPC1
18.747	0.0976297	0.230457	0.423636	0.671832	0.99964	ENSG00000063761	0.000224	0.0476543	-	ADCK1
146.71	-0.128108	0.0927822	-1.38074	0.16736	0.99964	ENSG00000063854	-0.000589	-0.115177	-	HAGH
46.4941	0.341955	0.164309	2.08117	0.0374187	0.99964	ENSG00000063978	0.00376134	0.246644	-	RNF4
32.0122	-0.12358	0.18216	-0.678415	0.497509	0.99964	ENSG00000064042	-0.000308	-0.0795551	-	LIMCH1
31.6305	0.0020958	0.192372	0.0108945	0.991308	0.99964	ENSG00000064115	4.47e-06	0.00608203	-	TM7SF3
19.2654	-0.0965802	0.22646	-0.426478	0.66976	0.99964	ENSG00000064199	-0.000222	-0.0567503	-	SPA17
131.451	0.00111721	0.105599	0.0105797	0.991559	0.99964	ENSG00000064393	3.19e-06	0.00298819	-	HIPK2
32.5457	0.129116	0.174148	0.741417	0.45844	0.99964	ENSG00000064419	0.000331	0.090566	-	TNPO3
43.0467	-0.0214633	0.163908	-0.130947	0.895817	0.99964	ENSG00000064490	-4.69e-05	-0.0194769	-	RFXANK
23.8916	-0.298848	0.212322	-1.40752	0.159272	0.99964	ENSG00000064545	-0.00133444	-0.193438	-	TMEM161A
102.357	0.199061	0.141154	1.41024	0.158469	0.99964	ENSG00000064601	0.000835	0.154549	-	CTSA
74.9254	0.1026	0.120463	0.851714	0.394373	0.99964	ENSG00000064607	0.000306	0.0888865	-	SUGP2
21.6728	0.316125	0.22372	1.41304	0.157643	0.99964	ENSG00000064652	0.00143417	0.184615	-	SNX24
16.7191	0.0761777	0.258088	0.295162	0.76787	0.99964	ENSG00000064655	0.000172	0.0231365	-	EYA2
29.9606	-0.416302	0.224336	-1.85571	0.0634952	0.99964	ENSG00000064666	-0.00338593	-0.257978	-	CNN2
36.4454	-0.327829	0.179932	-1.82196	0.0684613	0.99964	ENSG00000064687	-0.00242093	-0.236726	-	ABCA7
17.5227	0.0385616	0.250046	0.154218	0.877437	0.99964	ENSG00000064692	8.47e-05	0.0212534	-	SNCAIP
24.2095	-0.0793849	0.207152	-0.383221	0.701556	0.99964	ENSG00000064763	-0.000178	-0.0528651	-	FAR2
23.3007	-0.103173	0.210538	-0.490043	0.624104	0.99964	ENSG00000064933	-0.00024	-0.0608061	-	PMS1
34.2989	-0.180079	0.179234	-1.00471	0.315035	0.99964	ENSG00000064961	-0.000542	-0.128785	-	HMG20B
33.8776	0.0456614	0.171511	0.26623	0.790062	0.99964	ENSG00000064995	0.000101	0.0292226	-	TAF11
27.0335	0.0341194	0.189831	0.179736	0.85736	0.99964	ENSG00000064999	7.36e-05	0.0307534	-	ANKS1A
143.221	-0.0247618	0.101911	-0.242974	0.808025	0.99964	ENSG00000065000	-7.42e-05	-0.0204958	-	AP3D1
29.0147	0.214469	0.19641	1.09195	0.274857	0.99964	ENSG00000065029	0.000697	0.147311	-	ZNF76
23.5122	0.235547	0.249744	0.943155	0.345602	0.99964	ENSG00000065054	0.000711	0.140497	-	SLC9A3R2
58.7777	0.0275181	0.146441	0.187912	0.850945	0.99964	ENSG00000065057	6.27e-05	0.0175023	-	NTHL1
56.2988	-0.154943	0.13747	-1.12711	0.259698	0.99964	ENSG00000065135	-0.000513	-0.127044	-	GNAI3
34.1591	0.00109242	0.178082	0.00613435	0.995106	0.99964	ENSG00000065150	2.34e-06	0.00403924	-	IPO5
114.538	-0.050111	0.102442	-0.489163	0.624726	0.99964	ENSG00000065154	-0.000154	-0.042431	-	OAT
19.3576	0.0174455	0.232765	0.0749489	0.940255	0.99964	ENSG00000065243	3.77e-05	0.00884076	-	PKN2
61.2413	0.145311	0.132076	1.1002	0.271243	0.99964	ENSG00000065268	0.000476	0.111485	-	WDR18
117.476	-0.411444	0.239467	-1.71817	0.0857658	0.99964	ENSG00000065320	-0.0027598	-0.2392	-	NTN1
23.4678	0.295254	0.214407	1.37707	0.168491	0.99964	ENSG00000065413	0.00127757	0.178483	-	ANKRD44
85.5769	0.0761601	0.11389	0.668716	0.503677	0.99964	ENSG00000065427	0.000221	0.0651317	-	KARS
43.922	-0.00103134	0.164778	-0.006259	0.995006	0.99964	ENSG00000065485	-2.24e-06	-0.00130216	-	PDIA5
17.9684	-0.0754885	0.234799	-0.321503	0.747829	0.99964	ENSG00000065491	-0.000169	-0.0502041	-	TBC1D22B
211.423	-0.0443623	0.0892246	-0.497198	0.619049	0.99964	ENSG00000065518	-0.000159	-0.0402112	-	NDUFB4
19.525	-0.16033	0.228103	-0.702885	0.482127	0.99964	ENSG00000065526	-0.000412	-0.101597	-	SPEN
17.2216	-0.173011	0.252247	-0.685878	0.49279	0.99964	ENSG00000065534	-0.000448	-0.0871123	-	MYLK
66.4983	0.0250291	0.13419	0.186521	0.852037	0.99964	ENSG00000065548	5.95e-05	0.0242801	-	ZC3H15
27.5331	0.0574302	0.186239	0.308368	0.757802	0.99964	ENSG00000065559	0.000127	0.0416889	-	MAP2K4
37.8318	-0.00413279	0.163506	-0.0252761	0.979835	0.99964	ENSG00000065600	-9e-06	-0.00732241	-	TMEM206
30.5043	0.011028	0.187566	0.0587951	0.953115	0.99964	ENSG00000065609	2.36e-05	0.00514554	-	SNAP91
42.5771	-0.220571	0.156621	-1.40831	0.159041	0.99964	ENSG00000065665	-0.000932	-0.170239	-	SEC61A2
48.7529	-0.154196	0.207198	-0.744198	0.456757	0.99964	ENSG00000065717	-0.0004	-0.104732	-	TLE2
31.1552	-0.0842565	0.186056	-0.452857	0.650652	0.99964	ENSG00000065802	-0.000192	-0.0545975	-	ASB1
24.602	-0.142257	0.197983	-0.71853	0.47243	0.99964	ENSG00000065809	-0.000362	-0.100549	-	FAM107B
15.3172	-0.395256	0.286876	-1.3778	0.168267	0.99964	ENSG00000065833	-0.00177116	-0.19901	-	ME1
26.193	0.076522	0.203342	0.376321	0.706678	0.99964	ENSG00000065883	0.000171	0.0534372	-	CDK13
23.9914	0.101861	0.210182	0.484632	0.627938	0.99964	ENSG00000065911	0.000236	0.067142	-	MTHFD2
24.9956	0.0728779	0.202917	0.359152	0.719481	0.99964	ENSG00000065923	0.000163	0.0396042	-	SLC9A7
250.967	-0.0606711	0.114112	-0.531682	0.594946	0.99964	ENSG00000065978	-0.00017	-0.053281	-	YBX1
25.0642	-0.0857801	0.194744	-0.440477	0.659592	0.99964	ENSG00000065989	-0.000195	-0.0626689	-	PDE4A
115.531	-0.146089	0.128936	-1.13303	0.2572	0.99964	ENSG00000066032	-0.000492	-0.119068	-	CTNNA2
25.8012	0.0566229	0.20776	0.27254	0.785207	0.99964	ENSG00000066044	0.000124	0.0529245	-	ELAVL1
32.4385	-0.0458946	0.17071	-0.268845	0.788049	0.99964	ENSG00000066084	-0.000101	-0.0292559	-	DIP2B
15.4707	-0.5409	0.259674	-2.083	0.0372514	0.99964	ENSG00000066135	-0.00634222	-0.285619	-	KDM4A
23.573	0.0802111	0.209982	0.381991	0.702468	0.99964	ENSG00000066136	0.00018	0.0460584	-	NFYC
15.4092	0.0365797	0.262196	0.139513	0.889045	0.99964	ENSG00000066248	8.08e-05	0.0139669	-	NGEF
18.7993	-0.281347	0.256242	-1.09798	0.272215	0.99964	ENSG00000066322	-0.00096	-0.134358	-	ELOVL1
37.5753	0.251638	0.191285	1.31551	0.188337	0.99964	ENSG00000066382	0.000998	0.154222	-	MPPED2
15.6384	-0.00391897	0.242558	-0.0161568	0.987109	0.99964	ENSG00000066427	-8.5e-06	0.000311	-	ATXN3
17.3902	0.447241	0.268555	1.66536	0.0958407	0.99964	ENSG00000066468	0.00280848	0.223634	-	FGFR2
24.6895	-0.0892227	0.205036	-0.435155	0.66345	0.99964	ENSG00000066557	-0.000203	-0.0646259	-	LRRC40
41.4973	0.00349446	0.159277	0.0219395	0.982496	0.99964	ENSG00000066583	7.66e-06	0.00224535	-	ISOC1
27.3596	-0.129214	0.189129	-0.683207	0.494476	0.99964	ENSG00000066651	-0.000323	-0.0788361	-	TRMT11
15.4568	-0.00568763	0.250584	-0.0226975	0.981892	0.99964	ENSG00000066654	-1.24e-05	-0.00503412	-	THUMPD1
23.2703	-0.103219	0.224574	-0.45962	0.645789	0.99964	ENSG00000066697	-0.000239	-0.0602351	-	MSANTD3
24.5199	0.0720636	0.219825	0.327822	0.743046	0.99964	ENSG00000066777	0.00016	0.0490987	-	ARFGEF1
16.3142	0.138959	0.250862	0.553924	0.579631	0.99964	ENSG00000066923	0.000338	0.0903288	-	STAG3
16.2702	0.0170265	0.239323	0.0711445	0.943283	0.99964	ENSG00000066926	3.69e-05	0.0081906	-	FECH
39.6996	0.178453	0.164807	1.0828	0.278898	0.99964	ENSG00000066933	0.000566	0.131391	-	MYO9A
50.0321	-0.302652	0.155816	-1.94237	0.0520928	0.99964	ENSG00000067064	-0.00258779	-0.23019	-	IDI1
47.671	0.184329	0.154723	1.19134	0.233518	0.99964	ENSG00000067082	0.000636	0.144709	-	KLF6
33.4891	-0.277866	0.177149	-1.56854	0.116754	0.99964	ENSG00000067113	-0.00144273	-0.19259	-	PLPP1
65.9419	-0.0706056	0.136759	-0.516276	0.605662	0.99964	ENSG00000067141	-0.000176	-0.0615409	-	NEO1
30.3073	-0.028841	0.186675	-0.154499	0.877216	0.99964	ENSG00000067167	-6.21e-05	-0.0220997	-	TRAM1
28.2899	0.207669	0.186114	1.11581	0.264503	0.99964	ENSG00000067182	0.000683	0.149264	-	TNFRSF1A
19.4703	-0.0267321	0.227756	-0.117371	0.906566	0.99964	ENSG00000067191	-5.78e-05	-0.0290596	-	CACNB1
32.6643	0.231286	0.168769	1.37043	0.170554	0.99964	ENSG00000067208	0.000949	0.163234	-	EVI5
27.4426	0.128565	0.18463	0.696338	0.486217	0.99964	ENSG00000067221	0.000323	0.0855549	-	STOML1
608.097	-0.14121	0.0759063	-1.86033	0.0628393	0.99964	ENSG00000067225	-0.00105623	-0.131489	-	PKM
17.3034	0.180435	0.229108	0.787552	0.430959	0.99964	ENSG00000067334	0.000486	0.110525	-	DNTTIP2
43.0935	-0.0659995	0.156603	-0.421446	0.67343	0.99964	ENSG00000067369	-0.000153	-0.0455675	-	TP53BP1
87.431	-0.0870581	0.109359	-0.796077	0.425987	0.99964	ENSG00000067445	-0.000271	-0.0790352	-	TRO
218.171	0.120517	0.0930235	1.29555	0.19513	0.99964	ENSG00000067560	0.000527	0.111182	-	RHOA
18.543	0.282041	0.23941	1.17807	0.238769	0.99964	ENSG00000067596	0.00102128	0.155526	-	DHX8
56.9647	0.0278525	0.151391	0.183977	0.854031	0.99964	ENSG00000067606	6.26e-05	0.0194344	-	PRKCZ
28.0779	0.0252812	0.183217	0.137985	0.890252	0.99964	ENSG00000067704	5.44e-05	0.0143927	-	IARS2
143.197	-0.00962342	0.124197	-0.0774849	0.938238	0.99964	ENSG00000067715	-2.39e-05	-0.00496736	-	SYT1
25.3754	0.0689252	0.196401	0.350941	0.725633	0.99964	ENSG00000067798	0.000153	0.0449516	-	NAV3
92.2515	-0.0150034	0.125899	-0.119171	0.90514	0.99964	ENSG00000067829	-3.69e-05	-0.0118356	-	IDH3G
41.6093	0.019634	0.156671	0.12532	0.90027	0.99964	ENSG00000067836	4.34e-05	0.00537115	-	ROGDI
74.4252	0.0617834	0.117859	0.524215	0.600129	0.99964	ENSG00000067840	0.000169	0.0510347	-	PDZD4
32.0229	-0.193556	0.189736	-1.02013	0.307665	0.99964	ENSG00000067900	-0.000592	-0.137472	-	ROCK1
18.7932	0.0327755	0.233725	0.140231	0.888478	0.99964	ENSG00000067955	7.13e-05	0.0163122	-	CBFB
34.1948	-0.136705	0.184874	-0.739449	0.459634	0.99964	ENSG00000068001	-0.00035	-0.0939357	-	HYAL2
60.5829	0.0836834	0.155939	0.536642	0.591515	0.99964	ENSG00000068024	0.0002	0.0688573	-	HDAC4
44.0423	-0.274087	0.166285	-1.6483	0.0992904	0.99964	ENSG00000068028	-0.00155249	-0.199262	-	RASSF1
20.4479	0.171601	0.23633	0.726106	0.467774	0.99964	ENSG00000068079	0.000448746	0.100196	-	IFI35
38.1903	-0.261415	0.169371	-1.54345	0.122721	0.99964	ENSG00000068120	-0.00130309	-0.189217	-	COASY
18.3543	-0.119158	0.226395	-0.526329	0.59866	0.99964	ENSG00000068305	-0.000282811	-0.062759	-	MEF2A
39.4002	0.0444184	0.161363	0.275269	0.783109	0.99964	ENSG00000068308	9.91e-05	0.0329448	-	OTUD5
60.5118	-0.0778941	0.129667	-0.600724	0.548024	0.99964	ENSG00000068323	-0.000204	-0.0600446	-	TFE3
16.9844	0.144827	0.240207	0.602928	0.546557	0.99964	ENSG00000068354	0.000358	0.0722014	-	TBC1D25
23.7337	0.188401	0.217198	0.867413	0.385716	0.99964	ENSG00000068366	0.000528	0.112501	-	ACSL4
16.7259	-0.50363	0.266291	-1.89128	0.0585871	0.99964	ENSG00000068394	-0.00434385	-0.2493	-	GPKOW
75.1818	-0.0912437	0.130236	-0.700602	0.483551	0.99964	ENSG00000068400	-0.000246	-0.0730011	-	GRIPAP1
20.0457	0.193853	0.222258	0.872199	0.3831	0.99964	ENSG00000068438	0.000547	0.114146	-	FTSJ1
60.8968	-0.114332	0.128554	-0.889373	0.373803	0.99964	ENSG00000068615	-0.000336	-0.0966557	-	REEP1
17.9844	0.346551	0.229263	1.51159	0.130639	0.99964	ENSG00000068650	0.00176956	0.202127	-	ATP11A
210.777	-0.068552	0.0877645	-0.781091	0.434749	0.99964	ENSG00000068697	-0.000263306	-0.0625743	-	LAPTM4A
98.0679	0.0228111	0.109591	0.208146	0.835115	0.99964	ENSG00000068745	6.33e-05	0.0183019	-	IP6K2
24.3645	-0.235882	0.203331	-1.16009	0.246012	0.99964	ENSG00000068796	-0.000817	-0.139909	-	KIF2A
19.2218	0.235956	0.235989	0.999859	0.317379	0.99964	ENSG00000068878	0.000735	0.136212	-	PSME4
90.4989	-0.114597	0.1217	-0.941632	0.346381	0.99964	ENSG00000068903	-0.000354	-0.0967128	-	SIRT2
72.3359	0.0764418	0.119994	0.637047	0.524094	0.99964	ENSG00000068912	0.000212	0.0652987	-	ERLEC1
43.0747	0.0210312	0.161263	0.130416	0.896238	0.99964	ENSG00000068971	4.62e-05	0.0131796	-	PPP2R5B
29.5726	0.146779	0.204779	0.716772	0.473515	0.99964	ENSG00000069020	0.000375	0.0916798	-	MAST4
43.0949	0.10728	0.174445	0.614976	0.53857	0.99964	ENSG00000069188	0.00026	0.0786442	-	SDK2
18.4233	-0.315833	0.2391	-1.32092	0.186527	0.99964	ENSG00000069248	-0.00131255	-0.173349	-	NUP133
189.576	0.0842179	0.0939202	0.896697	0.369881	0.99964	ENSG00000069275	0.000309	0.0797928	-	NUCKS1
113.079	-0.00848918	0.107082	-0.0792777	0.936812	0.99964	ENSG00000069329	-2.4e-05	-0.00602014	-	VPS35
33.7105	0.108126	0.168051	0.643412	0.519957	0.99964	ENSG00000069345	0.000266	0.0794689	-	DNAJA2
17.5624	-0.214543	0.242786	-0.883671	0.376874	0.99964	ENSG00000069424	-0.000619	-0.121324	-	KCNAB2
45.5723	-0.0986062	0.16152	-0.61049	0.541537	0.99964	ENSG00000069509	-0.000241	-0.0722781	-	FUNDC1
32.3205	-0.0440777	0.233888	-0.188456	0.850519	0.99964	ENSG00000069535	-9.64e-05	-0.0185177	-	MAOB
40.5126	-0.24776	0.161315	-1.53587	0.124569	0.99964	ENSG00000069667	-0.00121162	-0.176323	-	RORA
15.5856	0.230419	0.300586	0.766567	0.443339	0.99964	ENSG00000069702	0.000637	0.0764388	-	TGFBR3
109.403	-0.0604885	0.11136	-0.543181	0.587005	0.99964	ENSG00000069849	-0.000173	-0.0519517	-	ATP1B3
32.0288	-0.0300961	0.198489	-0.151626	0.879482	0.99964	ENSG00000069956	-6.47e-05	-0.0233249	-	MAPK6
44.7463	-0.208611	0.149661	-1.39388	0.163352	0.99964	ENSG00000069966	-0.000864	-0.159421	-	GNB5
55.265	-0.0708242	0.1533	-0.461996	0.644084	0.99964	ENSG00000069998	-0.000167	-0.0590106	-	HDHD5
61.4414	-0.0508291	0.140495	-0.361785	0.717512	0.99964	ENSG00000070010	-0.000121	-0.0446428	-	UFD1
21.1061	-0.0801175	0.224696	-0.356559	0.721422	0.99964	ENSG00000070047	-0.00018	-0.0512833	-	PHRF1
20.7075	0.12318	0.242585	0.507779	0.611608	0.99964	ENSG00000070061	0.000293	0.0727299	-	ELP1
78.8791	-0.0170623	0.118765	-0.143664	0.885766	0.99964	ENSG00000070081	-4.4e-05	-0.0148799	-	NUCB2
296.437	-0.0786884	0.0794188	-0.990803	0.321782	0.99964	ENSG00000070087	-0.000358	-0.0719424	-	PFN2
56.0949	-0.0206106	0.147053	-0.140158	0.888535	0.99964	ENSG00000070214	-4.67e-05	-0.0157249	-	SLC44A1
54.3627	0.277499	0.150964	1.83818	0.0660356	0.99964	ENSG00000070366	0.00199953	0.213412	-	SMG6
22.5498	-0.129531	0.213906	-0.605549	0.544814	0.99964	ENSG00000070367	-0.000315	-0.0829639	-	EXOC5
18.4026	0.189376	0.227334	0.833033	0.404826	0.99964	ENSG00000070371	0.000523	0.108711	-	CLTCL1
19.2564	-0.361059	0.236778	-1.52488	0.127288	0.99964	ENSG00000070404	-0.00188243	-0.210499	-	FSTL3
66.6339	0.00919843	0.124369	0.0739608	0.941042	0.99964	ENSG00000070413	2.28e-05	0.00958219	-	DGCR2
20.7103	-0.029077	0.220661	-0.131772	0.895165	0.99964	ENSG00000070423	-6.28e-05	-0.011758	-	RNF126
21.7526	-0.287431	0.213682	-1.34514	0.178581	0.99964	ENSG00000070444	-0.00120131	-0.184562	-	MNT
19.9074	-0.116239	0.225368	-0.515774	0.606012	0.99964	ENSG00000070476	-0.000275	-0.0667539	-	ZXDC
22.869	-0.0571688	0.20823	-0.274546	0.783665	0.99964	ENSG00000070501	-0.000125	-0.0272303	-	POLB
30.9015	-0.194187	0.190708	-1.01824	0.308564	0.99964	ENSG00000070610	-0.000594	-0.127102	-	GBA2
40.1329	0.23231	0.152821	1.52014	0.128475	0.99964	ENSG00000070614	0.00110463	0.184142	-	NDST1
15.8911	0.453722	0.241723	1.87703	0.0605137	0.99964	ENSG00000070669	0.00383618	0.246554	-	ASNS
21.3737	-0.181387	0.210696	-0.860892	0.389297	0.99964	ENSG00000070718	-0.000504	-0.106364	-	AP3M2
139.211	-0.0166033	0.0995358	-0.166807	0.867522	0.99964	ENSG00000070756	-5.08e-05	-0.0142283	-	PABPC1
45.8558	-0.172562	0.155916	-1.10676	0.268396	0.99964	ENSG00000070761	-0.000557	-0.133436	-	CFAP20
19.3975	0.00249199	0.23056	0.0108084	0.991376	0.99964	ENSG00000070770	5.37e-06	0.00165705	-	CSNK2A2
56.049	0.0558477	0.140399	0.397778	0.690794	0.99964	ENSG00000070785	0.000134	0.0394889	-	EIF2B3
17.1119	0.0818082	0.244521	0.334564	0.737954	0.99964	ENSG00000070814	0.000185	0.0381286	-	TCOF1
134.096	0.149265	0.101176	1.4753	0.140131	0.99964	ENSG00000070831	0.000701	0.131351	-	CDC42
65.9405	-0.120307	0.1368	-0.879436	0.379165	0.99964	ENSG00000070961	-0.000344	-0.0963546	-	ATP2B1
25.4139	0.0994062	0.198352	0.501161	0.616258	0.99964	ENSG00000071051	0.000231	0.0578806	-	NCK2
135.728	-0.00361137	0.0981409	-0.0367978	0.970646	0.99964	ENSG00000071054	-1.12e-05	-0.00191724	-	MAP4K4
1135.55	-0.0647767	0.0801453	-0.808241	0.418952	0.99964	ENSG00000071082	-0.00028	-0.05877	-	RPL31
90.785	0.0639865	0.11758	0.544198	0.586305	0.99964	ENSG00000071127	0.000176	0.0610503	-	WDR1
51.8414	0.0594048	0.148191	0.400866	0.688518	0.99964	ENSG00000071242	0.000139	0.0435629	-	RPS6KA2
16.7177	-0.143655	0.235104	-0.611028	0.541181	0.99964	ENSG00000071246	-0.000355	-0.0847491	-	VASH1
94.253	-0.0861154	0.119446	-0.720954	0.470938	0.99964	ENSG00000071462	-0.000246	-0.0702542	-	BUD23
390.869	-0.0886459	0.072954	-1.21509	0.224331	0.99964	ENSG00000071553	-0.000477	-0.0834201	-	ATP6AP1
20.8538	-0.198851	0.225463	-0.881965	0.377796	0.99964	ENSG00000071564	-0.000566	-0.124594	-	TCF3
76.4706	-0.0600368	0.118548	-0.506436	0.612551	0.99964	ENSG00000071575	-0.000163	-0.0516296	-	TRIB2
23.7811	0.133881	0.230717	0.580281	0.561725	0.99964	ENSG00000071626	0.000325	0.0868719	-	DAZAP1
28.3992	0.112419	0.182757	0.615127	0.538471	0.99964	ENSG00000071655	0.000272	0.0754058	-	MBD3
24.4701	-0.0583108	0.206436	-0.282464	0.777588	0.99964	ENSG00000071794	-0.000128	-0.0407834	-	HLTF
69.3363	-0.197816	0.138437	-1.42893	0.153026	0.99964	ENSG00000071859	-0.000845	-0.154055	-	FAM50A
39.2632	-0.203587	0.160688	-1.26697	0.205165	0.99964	ENSG00000071889	-0.000751	-0.149625	-	FAM3A
48.6613	-0.10637	0.165749	-0.64175	0.521036	0.99964	ENSG00000071894	-0.000262	-0.0854196	-	CPSF1
20.3766	0.00155986	0.230288	0.00677352	0.994596	0.99964	ENSG00000071967	3.36e-06	0.00502074	-	CYBRD1
17.4422	-0.043653	0.23526	-0.185552	0.852796	0.99964	ENSG00000071994	-9.55e-05	-0.0283944	-	PDCD2
124.546	-0.221077	0.112929	-1.95767	0.0502685	0.99964	ENSG00000072042	-0.00177195	-0.189427	-	RDH11
32.1263	0.0687223	0.174007	0.39494	0.692887	0.99964	ENSG00000072062	0.000155	0.0482856	-	PRKACA
133.764	0.025128	0.0927762	0.270846	0.78651	0.99964	ENSG00000072071	8.41e-05	0.0222033	-	ADGRL1
54.1503	0.158813	0.142855	1.11171	0.266262	0.99964	ENSG00000072110	0.000517	0.133206	-	ACTN1
102.582	-0.164807	0.110657	-1.48936	0.136394	0.99964	ENSG00000072134	-0.000761	-0.142371	-	EPN2
21.6273	-0.0706143	0.212589	-0.332163	0.739766	0.99964	ENSG00000072135	-0.000157	-0.0463394	-	PTPN18
63.0335	0.0418355	0.132023	0.316881	0.751334	0.99964	ENSG00000072195	0.000102	0.0358356	-	SPEG
35.5083	-0.0754116	0.179294	-0.420604	0.674044	0.99964	ENSG00000072210	-0.000171	-0.0542752	-	ALDH3A2
27.6569	-0.225422	0.192853	-1.16888	0.242452	0.99964	ENSG00000072274	-0.00078	-0.166205	-	TFRC
28.9064	-0.140385	0.193804	-0.724368	0.46884	0.99964	ENSG00000072310	-0.000358	-0.077411	-	SREBF1
42.7876	0.127997	0.158197	0.8091	0.418458	0.99964	ENSG00000072364	0.000342	0.0941822	-	AFF4
45.2377	0.0889418	0.171433	0.518813	0.603891	0.99964	ENSG00000072401	0.000208	0.0638157	-	UBE2D1
164.276	0.0287863	0.103363	0.278497	0.780631	0.99964	ENSG00000072506	8.52e-05	0.0238622	-	HSD17B10
29.443	-0.0442511	0.194047	-0.228043	0.819613	0.99964	ENSG00000072518	-9.6e-05	-0.0332558	-	MARK2
28.7615	-0.241004	0.183581	-1.31279	0.189253	0.99964	ENSG00000072609	-0.000946	-0.16887	-	CHFR
18.608	0.0519984	0.233989	0.222226	0.824138	0.99964	ENSG00000072736	0.000114	0.0330137	-	NFATC3
22.5872	0.104003	0.210414	0.494276	0.621111	0.99964	ENSG00000072756	0.000242	0.0637425	-	TRNT1
340.143	-0.131099	0.0784138	-1.67189	0.0945456	0.99964	ENSG00000072778	-0.000823	-0.121271	-	ACADVL
52.2689	-0.130746	0.149762	-0.873024	0.38265	0.99964	ENSG00000072803	-0.000364	-0.103313	-	FBXW11
35.4037	-0.080856	0.177192	-0.456318	0.648161	0.99964	ENSG00000072818	-0.000185	-0.0623084	-	ACAP1
351.576	-0.0137484	0.0922736	-0.148996	0.881557	0.99964	ENSG00000072832	-4.6e-05	-0.0145213	-	CRMP1
17.3123	-0.186529	0.251961	-0.740309	0.459112	0.99964	ENSG00000072849	-0.000496	-0.110661	-	DERL2
17.0345	0.282523	0.258413	1.0933	0.27426	0.99964	ENSG00000072864	0.000961	0.152225	-	NDE1
30.3454	-0.202788	0.176672	-1.14782	0.251042	0.99964	ENSG00000072954	-0.000681	-0.142607	-	TMEM38A
62.6908	0.165142	0.128283	1.28732	0.197982	0.99964	ENSG00000072958	0.000624	0.132321	-	AP1M1
22.3546	0.150545	0.222185	0.677567	0.498046	0.99964	ENSG00000073050	0.000381	0.0917634	-	XRCC1
27.087	-0.108267	0.236712	-0.457381	0.647397	0.99964	ENSG00000073060	-0.000252	-0.0655876	-	SCARB1
28.1596	-0.0821835	0.210652	-0.390139	0.696433	0.99964	ENSG00000073417	-0.000185	-0.0493713	-	PDE8A
24.9078	0.218817	0.196358	1.11438	0.265115	0.99964	ENSG00000073464	0.000725	0.144771	-	CLCN4
109.953	-0.0409839	0.102905	-0.398268	0.690433	0.99964	ENSG00000073578	-0.000123	-0.0371291	-	SDHA
33.3995	0.154211	0.171507	0.899152	0.368571	0.99964	ENSG00000073614	0.000432	0.115874	-	KDM5A
17.6131	0.0502232	0.260726	0.192628	0.84725	0.99964	ENSG00000073670	0.000112	0.00510958	-	ADAM11
24.3678	0.0799468	0.20834	0.383732	0.701177	0.99964	ENSG00000073711	0.00018	0.0462313	-	PPP2R3A
15.5879	0.0456239	0.282524	0.161487	0.87171	0.99964	ENSG00000073712	0.000102	0.0321116	-	FERMT2
29.0323	0.0379819	0.187629	0.202431	0.83958	0.99964	ENSG00000073792	8.22e-05	0.0160082	-	IGF2BP2
209.868	0.0784	0.0974088	0.804855	0.420903	0.99964	ENSG00000073803	0.000271	0.0697266	-	MAP3K13
46.2052	0.204642	0.155917	1.3125	0.189351	0.99964	ENSG00000073910	0.000786	0.156299	-	FRY
194.295	0.0542481	0.100471	0.539936	0.589241	0.99964	ENSG00000073921	0.000171	0.0481335	-	PICALM
54.2103	-0.2295	0.162726	-1.41035	0.158436	0.99964	ENSG00000073969	-0.000977	-0.173718	-	NSF
15.5817	0.186906	0.257929	0.724642	0.468672	0.99964	ENSG00000074047	0.000495	0.109409	-	GLI2
63.2936	-0.0185977	0.129663	-0.143431	0.88595	0.99964	ENSG00000074054	-4.5e-05	-0.0139562	-	CLASP1
81.7839	-0.107733	0.133226	-0.808652	0.418715	0.99964	ENSG00000074071	-0.000301	-0.0873961	-	MRPS34
17.3706	0.0340757	0.246362	0.138315	0.889991	0.99964	ENSG00000074181	7.46e-05	0.00137827	-	NOTCH3
88.5786	0.0246908	0.119452	0.206701	0.836243	0.99964	ENSG00000074201	6.36e-05	0.0207424	-	CLNS1A
43.8445	0.0269471	0.163691	0.164621	0.869242	0.99964	ENSG00000074211	5.91e-05	0.0234105	-	PPP2R2C
28.2109	-0.0079735	0.1951	-0.0408689	0.9674	0.99964	ENSG00000074266	-1.7e-05	-0.00547642	-	EED
89.7392	-0.192152	0.120602	-1.59328	0.111097	0.99964	ENSG00000074317	-0.000973	-0.164904	-	SNCB
104.342	0.0586059	0.107752	0.543897	0.586512	0.99964	ENSG00000074319	0.000173	0.0507124	-	TSG101
21.2771	0.0987052	0.239512	0.41211	0.680259	0.99964	ENSG00000074356	0.000227	0.0545027	-	NCBP3
56.2865	0.176899	0.171431	1.03189	0.302122	0.99964	ENSG00000074410	0.000541	0.122016	-	CA12
46.4294	0.101448	0.184368	0.550244	0.582152	0.99964	ENSG00000074416	0.000239	0.0734773	-	MGLL
45.6104	-0.0610873	0.148133	-0.412381	0.68006	0.99964	ENSG00000074582	-0.000144	-0.0471157	-	BCS1L
31.1171	0.202814	0.183585	1.10474	0.269272	0.99964	ENSG00000074603	0.00066	0.140309	-	DPP8
33.0564	-0.090255	0.193434	-0.466594	0.64079	0.99964	ENSG00000074657	-0.000207	-0.0676777	-	ZNF532
249.11	0.0950464	0.1046	0.908664	0.363528	0.99964	ENSG00000074696	0.000318	0.0840435	-	HACD3
15.4738	0.00452636	0.257491	0.0175787	0.985975	0.99964	ENSG00000074755	9.91e-06	-0.00264406	-	ZZEF1
1042.55	-0.139049	0.0795304	-1.74837	0.0803993	0.99964	ENSG00000074800	-0.000919	-0.127956	-	ENO1
219.471	-0.0369472	0.0868489	-0.425419	0.670531	0.99964	ENSG00000074842	-0.000136	-0.0343136	-	MYDGF
46.0725	0.154224	0.169582	0.909436	0.36312	0.99964	ENSG00000074964	0.000435	0.110646	-	ARHGEF10L
181.628	-0.0998915	0.120357	-0.829961	0.406561	0.99964	ENSG00000075043	-0.000295	-0.0867631	-	KCNQ2
34.5136	0.0276602	0.178975	0.154548	0.877177	0.99964	ENSG00000075089	5.97e-05	0.000485	-	ACTR6
15.6622	0.020068	0.265952	0.0754571	0.939851	0.99964	ENSG00000075131	4.42e-05	-0.006154	-	TIPIN
233.798	-0.0664336	0.0911039	-0.729207	0.465875	0.99964	ENSG00000075142	-0.000242	-0.0594327	-	SRI
133.438	0.0724259	0.100566	0.720185	0.471411	0.99964	ENSG00000075151	0.000237	0.0650853	-	EIF4G3
17.6983	0.42584	0.279152	1.52548	0.12714	0.99964	ENSG00000075213	0.00224778	0.194232	-	SEMA3A
68.3582	-0.050381	0.129943	-0.387715	0.698227	0.99964	ENSG00000075239	-0.000125	-0.0423281	-	ACAT1
55.3532	0.150749	0.137913	1.09307	0.274364	0.99964	ENSG00000075240	0.000487	0.120405	-	GRAMD4
18.1982	0.0216506	0.284882	0.0759987	0.93942	0.99964	ENSG00000075275	4.82e-05	-0.0153735	-	CELSR1
54.5591	-0.0890951	0.144139	-0.61812	0.536496	0.99964	ENSG00000075292	-0.000224	-0.066373	-	ZNF638
43.0882	-0.0718396	0.162766	-0.441368	0.658947	0.99964	ENSG00000075336	-0.000166	-0.0555302	-	TIMM21
44.0616	0.134338	0.160896	0.834934	0.403755	0.99964	ENSG00000075340	0.000363	0.0942661	-	ADD2
46.8542	-0.10377	0.145436	-0.713508	0.475531	0.99964	ENSG00000075391	-0.00027	-0.0853322	-	RASAL2
20.8883	-0.0269013	0.224564	-0.119793	0.904647	0.99964	ENSG00000075399	-5.81e-05	-0.0125627	-	VPS9D1
15.756	-0.239144	0.260711	-0.917275	0.358998	0.99964	ENSG00000075407	-0.000713	-0.117089	-	ZNF37A
108.746	0.00236138	0.111866	0.021109	0.983159	0.99964	ENSG00000075413	6.38e-06	0.00104948	-	MARK3
204.146	0.0293062	0.085074	0.344479	0.730486	0.99964	ENSG00000075415	0.00011	0.0276935	-	SLC25A3
40.5851	-0.0501636	0.210488	-0.23832	0.811633	0.99964	ENSG00000075420	-0.000109	-0.0397877	-	FNDC3B
29.488	-0.0807286	0.192344	-0.419709	0.674698	0.99964	ENSG00000075461	-0.000183	-0.0593265	-	CACNG4
31.6802	-0.0111459	0.182857	-0.0609542	0.951396	0.99964	ENSG00000075539	-2.39e-05	-0.0103539	-	FRYL
28.9106	-0.307734	0.198826	-1.54776	0.121681	0.99964	ENSG00000075568	-0.00159818	-0.202787	-	TMEM131
194.022	0.187241	0.0950007	1.97094	0.0487306	0.99964	ENSG00000075618	0.00150218	0.165934	-	FSCN1
2614.69	0.0683268	0.0689661	0.99073	0.321817	0.99964	ENSG00000075624	0.000376	0.0643925	-	ACTB
28.6485	0.201238	0.188398	1.06815	0.285452	0.99964	ENSG00000075711	0.000638	0.139377	-	DLG1
335.597	-0.0661076	0.0750116	-0.881299	0.378156	0.99964	ENSG00000075785	-0.000317	-0.0617437	-	RAB7A
24.1087	0.214328	0.191348	1.12009	0.262674	0.99964	ENSG00000075856	0.00071	0.151474	-	SART3
86.896	0.00694998	0.112562	0.0617437	0.950767	0.99964	ENSG00000075914	1.87e-05	0.00592592	-	EXOSC7
58.8802	-0.101689	0.147888	-0.687612	0.491697	0.99964	ENSG00000075945	-0.000261	-0.08704	-	KIFAP3
23.4115	0.0264921	0.21154	0.125235	0.900338	0.99964	ENSG00000075975	5.7e-05	0.0161692	-	MKRN2
120.651	-0.0482317	0.110975	-0.434619	0.663839	0.99964	ENSG00000076043	-0.000136	-0.0401317	-	REXO2
18.1601	-0.111749	0.253496	-0.440831	0.659335	0.99964	ENSG00000076053	-0.000262	-0.0552074	-	RBM7
21.4069	0.0185989	0.208321	0.0892798	0.92886	0.99964	ENSG00000076067	3.98e-05	0.00965806	-	RBMS2
17.2271	-0.124404	0.244265	-0.509301	0.610542	0.99964	ENSG00000076108	-0.000297	-0.0652706	-	BAZ2A
17.9017	-0.0934893	0.233754	-0.399947	0.689196	0.99964	ENSG00000076201	-0.000214	-0.046139	-	PTPN23
17.1076	-0.398732	0.248625	-1.60375	0.10877	0.99964	ENSG00000076242	-0.00230537	-0.227526	-	MLH1
27.943	0.107388	0.196788	0.545704	0.58527	0.99964	ENSG00000076248	0.000253	0.074242	-	UNG
18.9723	0.141955	0.253609	0.559738	0.575658	0.99964	ENSG00000076321	0.000347	0.0823508	-	KLHL20
28.006	0.165756	0.237695	0.697346	0.485586	0.99964	ENSG00000076356	0.000427	0.0838591	-	PLXNA2
36.0913	-0.131164	0.186008	-0.705156	0.480713	0.99964	ENSG00000076554	-0.000331	-0.0911551	-	TPD52
22.1792	0.305567	0.23616	1.2939	0.195701	0.99964	ENSG00000076555	0.00123309	0.178075	-	ACACB
30.1798	-0.109407	0.192466	-0.568448	0.569731	0.99964	ENSG00000076604	-0.00026	-0.0696957	-	TRAF4
30.6219	-0.325101	0.194629	-1.67036	0.0948481	0.99964	ENSG00000076641	-0.00197015	-0.221579	-	PAG1
19.8485	0.0361591	0.22985	0.157316	0.874996	0.99964	ENSG00000076685	7.86e-05	0.0208089	-	NT5C2
22.5964	0.00714362	0.235609	0.0303198	0.975812	0.99964	ENSG00000076716	1.54e-05	-0.00025	-	GPC4
18.9682	0.168647	0.241134	0.699389	0.484309	0.99964	ENSG00000076826	0.000436	0.0970027	-	CAMSAP3
47.4984	-0.03401	0.149264	-0.227851	0.819762	0.99964	ENSG00000076864	-7.72e-05	-0.0269149	-	RAP1GAP
26.0643	-0.371539	0.19335	-1.92159	0.054658	0.99964	ENSG00000076924	-0.00326235	-0.252854	-	XAB2
34.1906	-0.098371	0.170601	-0.576614	0.5642	0.99964	ENSG00000076984	-0.000235	-0.0586185	-	MAP2K7
30.053	-0.0440328	0.183376	-0.240123	0.810235	0.99964	ENSG00000077044	-9.59e-05	-0.019378	-	DGKD
74.6454	-0.00902482	0.127923	-0.0705491	0.943757	0.99964	ENSG00000077080	-2.19e-05	-0.00974607	-	ACTL6B
43.5621	-0.0401911	0.168572	-0.23842	0.811555	0.99964	ENSG00000077097	-8.84e-05	-0.0405765	-	TOP2B
39.966	0.302904	0.184117	1.64518	0.0999336	0.99964	ENSG00000077147	0.00175148	0.210082	-	TM9SF3
37.317	0.0941123	0.177461	0.530328	0.595885	0.99964	ENSG00000077152	0.000221	0.0651411	-	UBE2T
27.2765	-0.0110426	0.200155	-0.0551705	0.956003	0.99964	ENSG00000077157	-2.36e-05	-0.00983209	-	PPP1R12B
22.9125	0.0112927	0.21419	0.0527228	0.957953	0.99964	ENSG00000077232	2.42e-05	0.00584344	-	DNAJC10
27.5656	0.103288	0.191303	0.539917	0.589254	0.99964	ENSG00000077235	0.000243	0.0711901	-	GTF3C1
23.7683	-0.038501	0.205544	-0.187312	0.851416	0.99964	ENSG00000077254	-8.32e-05	-0.0328828	-	USP33
230.41	0.0504445	0.106519	0.473572	0.635805	0.99964	ENSG00000077264	0.000148	0.0447363	-	PAK3
170.94	0.140425	0.225825	0.621828	0.534055	0.99964	ENSG00000077279	0.000347	0.0613298	-	DCX
37.8288	0.0525223	0.179398	0.29277	0.769698	0.99964	ENSG00000077312	0.000116	0.0381104	-	SNRPA
274.678	0.00878294	0.0861051	0.102002	0.918755	0.99964	ENSG00000077380	3.22e-05	0.00846183	-	DYNC1I2
30.0116	-0.0402316	0.192218	-0.209302	0.834213	0.99964	ENSG00000077463	-8.71e-05	-0.029867	-	SIRT6
22.4453	0.123787	0.207915	0.59537	0.551596	0.99964	ENSG00000077514	0.000299	0.0841844	-	POLD3
179.295	-0.0427066	0.0917363	-0.465537	0.641547	0.99964	ENSG00000077549	-0.000148	-0.0390638	-	CAPZB
18.9993	-0.261475	0.265009	-0.986664	0.323808	0.99964	ENSG00000077585	-0.000821	-0.128558	-	GPR137B
16.9147	0.0897102	0.25055	0.358054	0.720303	0.99964	ENSG00000077713	0.000205	0.0489135	-	SLC25A43
43.2509	-0.0106701	0.156318	-0.0682586	0.94558	0.99964	ENSG00000077721	-2.35e-05	-0.00987732	-	UBE2A
88.8994	-0.181692	0.148135	-1.22653	0.22	0.99964	ENSG00000077782	-0.000645	-0.138872	-	FGFR1
194.016	0.00907965	0.0948744	0.0957018	0.923757	0.99964	ENSG00000078018	2.93e-05	0.00792735	-	MAP2
34.5443	-0.00740475	0.173345	-0.0427169	0.965927	0.99964	ENSG00000078043	-1.59e-05	-0.000186	-	PIAS2
24.5597	0.154866	0.211773	0.73128	0.464608	0.99964	ENSG00000078053	0.0004	0.0917259	-	AMPH
32.7918	0.17355	0.16945	1.0242	0.305741	0.99964	ENSG00000078061	0.000528	0.123797	-	ARAF
32.5349	-0.0138572	0.191059	-0.0725283	0.942181	0.99964	ENSG00000078070	-2.96e-05	-0.00610986	-	MCCC1
22.8621	-0.202145	0.215827	-0.936605	0.348962	0.99964	ENSG00000078124	-0.000593	-0.126987	-	ACER3
121.967	0.169559	0.102111	1.66054	0.0968051	0.99964	ENSG00000078140	0.000938	0.148057	-	UBE2K
20.2083	-0.0766389	0.215652	-0.355382	0.722303	0.99964	ENSG00000078142	-0.000171	-0.0543117	-	PIK3C3
19.3817	-0.181488	0.228448	-0.794439	0.42694	0.99964	ENSG00000078177	-0.000491	-0.113371	-	N4BP2
42.4793	0.23054	0.163407	1.41084	0.158293	0.99964	ENSG00000078295	0.000982	0.167216	-	ADCY2
55.5944	0.0885262	0.13603	0.650783	0.515186	0.99964	ENSG00000078304	0.00023	0.0678893	-	PPP2R5C
166.877	0.0977264	0.0886894	1.1019	0.270507	0.99964	ENSG00000078369	0.000407	0.0901865	-	GNB1
46.3189	-0.0882703	0.147758	-0.597397	0.550242	0.99964	ENSG00000078403	-0.000219	-0.0627412	-	MLLT10
30.491	0.1559	0.199177	0.782721	0.433791	0.99964	ENSG00000078549	0.000411	0.0974749	-	ADCYAP1R1
74.1173	-0.0558918	0.121108	-0.461502	0.644438	0.99964	ENSG00000078618	-0.000148	-0.0469978	-	NRDC
202.193	-0.110536	0.0843292	-1.31077	0.189936	0.99964	ENSG00000078668	-0.000528	-0.101647	-	VDAC3
36.6015	0.0696188	0.16213	0.4294	0.667632	0.99964	ENSG00000078674	0.00016	0.0506084	-	PCM1
37.4258	0.0526009	0.17751	0.296326	0.766981	0.99964	ENSG00000078687	0.000116	0.0333333	-	TNRC6C
49.0193	0.156008	0.150251	1.03832	0.299123	0.99964	ENSG00000078699	0.00048	0.12337	-	CBFA2T2
55.5205	-0.137623	0.149879	-0.918228	0.3585	0.99964	ENSG00000078725	-0.000393	-0.0987516	-	BRINP1
32.8159	0.327671	0.191712	1.70919	0.0874163	0.99964	ENSG00000078747	0.00208739	0.212549	-	ITCH
67.9213	-0.129446	0.130909	-0.988828	0.322747	0.99964	ENSG00000078808	-0.000397	-0.099155	-	SDF4
94.3852	-0.138608	0.114459	-1.21098	0.225901	0.99964	ENSG00000078902	-0.000511	-0.116489	-	TOLLIP
38.1601	0.0650227	0.176332	0.368751	0.712314	0.99964	ENSG00000078967	0.000146	0.0492704	-	UBE2D4
36.4093	0.252308	0.199775	1.26296	0.206605	0.99964	ENSG00000079102	0.000958	0.133905	-	RUNX1T1
15.8847	-0.10534	0.250064	-0.42125	0.673573	0.99964	ENSG00000079150	-0.000245	-0.0437106	-	FKBP7
36.3606	0.0244809	0.168196	0.14555	0.884276	0.99964	ENSG00000079156	5.33e-05	0.0226853	-	OSBPL6
93.147	0.0644695	0.140341	0.459379	0.645962	0.99964	ENSG00000079215	0.000157	0.058558	-	SLC1A3
118.561	0.101525	0.100971	1.00548	0.314665	0.99964	ENSG00000079246	0.000363	0.0899866	-	XRCC5
28.5788	0.0753607	0.193561	0.389339	0.697026	0.99964	ENSG00000079308	0.000169	0.0501446	-	TNS1
48.9908	-0.00529806	0.149989	-0.0353229	0.971822	0.99964	ENSG00000079332	-1.18e-05	-0.00656426	-	SAR1A
20.3086	-0.0136444	0.23	-0.0593235	0.952694	0.99964	ENSG00000079432	-2.94e-05	-0.0101104	-	CIC
194.889	-0.0121853	0.100342	-0.121437	0.903345	0.99964	ENSG00000079462	-3.69e-05	-0.0142399	-	PAFAH1B3
34.8308	0.320174	0.182724	1.75223	0.0797342	0.99964	ENSG00000079482	0.00214243	0.218634	-	OPHN1
18.2725	0.14166	0.228989	0.618633	0.536158	0.99964	ENSG00000079616	0.00035	0.0924328	-	KIF22
30.9173	-0.551949	0.255398	-2.16114	0.0306847	0.99964	ENSG00000079689	-0.00741431	-0.284631	-	SCGN
49.5726	-0.0369757	0.141682	-0.260977	0.79411	0.99964	ENSG00000079739	-8.61e-05	-0.026011	-	PGM1
79.4551	0.114329	0.114916	0.994898	0.319786	0.99964	ENSG00000079785	0.000373	0.0949286	-	DDX1
64.3995	0.0142089	0.145095	0.0979283	0.921989	0.99964	ENSG00000079805	3.23e-05	0.0131595	-	DNM2
16.0151	-0.0466502	0.256558	-0.181831	0.855715	0.99964	ENSG00000079819	-0.000103	-0.0262597	-	EPB41L2
27.2395	0.215366	0.204832	1.05142	0.293064	0.99964	ENSG00000079841	0.000682	0.148483	-	RIMS1
60.2955	-0.169903	0.134167	-1.26636	0.205386	0.99964	ENSG00000079950	-0.000627	-0.139175	-	STX7
20.1667	-0.254971	0.217629	-1.17159	0.241363	0.99964	ENSG00000079974	-0.000903	-0.173046	-	RABL2B
64.7914	0.220562	0.137598	1.60294	0.108947	0.99964	ENSG00000079999	0.00113743	0.175079	-	KEAP1
34.6504	0.131325	0.170186	0.771653	0.44032	0.99964	ENSG00000080189	0.000342	0.100352	-	SLC35C2
43.1326	0.269217	0.166562	1.61631	0.106027	0.99964	ENSG00000080298	0.00146362	0.197538	-	RFX3
19.6495	0.185056	0.223382	0.828427	0.407429	0.99964	ENSG00000080345	0.000509	0.111921	-	RIF1
22.6785	-0.250741	0.245205	-1.02258	0.306507	0.99964	ENSG00000080371	-0.0008	-0.122424	-	RAB21
28.3604	0.0333643	0.189644	0.175931	0.860348	0.99964	ENSG00000080493	7.19e-05	0.0247991	-	SLC4A4
37.7713	0.178149	0.164377	1.08379	0.27846	0.99964	ENSG00000080608	0.000565	0.135465	-	PUM3
27.9875	-0.223302	0.203526	-1.09716	0.27257	0.99964	ENSG00000080802	-0.000733	-0.155129	-	CNOT4
31.0103	0.0832156	0.195536	0.425576	0.670417	0.99964	ENSG00000080815	0.000189	0.0553382	-	PSEN1
67.0316	-0.120361	0.128725	-0.935025	0.349776	0.99964	ENSG00000080822	-0.000361	-0.101431	-	CLDND1
27.2587	0.181313	0.19381	0.935518	0.349522	0.99964	ENSG00000080823	0.000524	0.125851	-	MOK
941.299	-0.0812363	0.0764814	-1.06217	0.288158	0.99964	ENSG00000080824	-0.000395	-0.0740938	-	HSP90AA1
74.8087	-0.0833951	0.117749	-0.708246	0.478793	0.99964	ENSG00000080845	-0.000239	-0.0751108	-	DLGAP4
22.544	-0.379628	0.209241	-1.8143	0.0696311	0.99964	ENSG00000081019	-0.00286911	-0.245382	-	RSBN1
29.0139	-0.161106	0.194741	-0.827282	0.408077	0.99964	ENSG00000081026	-0.000435	-0.108804	-	MAGI3
30.1028	0.238756	0.1762	1.35503	0.175408	0.99964	ENSG00000081087	0.000972	0.173983	-	OSTM1
75.265	-0.119536	0.11858	-1.00806	0.313424	0.99964	ENSG00000081154	-0.000386	-0.103085	-	PCNP
19.6226	-0.000588	0.22224	-0.00264471	0.99789	0.99964	ENSG00000081177	-1.26e-06	-0.00214274	-	EXD2
53.1086	-0.0206483	0.145356	-0.142053	0.887038	0.99964	ENSG00000081181	-4.7e-05	-0.0189701	-	ARG2
16.3134	0.329732	0.247169	1.33403	0.182193	0.99964	ENSG00000081189	0.0013956	0.169675	-	MEF2C
31.1299	-0.108384	0.19945	-0.543414	0.586845	0.99964	ENSG00000081377	-0.000256	-0.07505	-	CDC14B
28.6266	0.46808	0.551555	0.848656	0.396073	0.99964	ENSG00000081479	0.00118045	-0.020215	-	LRP2
18.7743	-0.0672043	0.236188	-0.284537	0.775999	0.99964	ENSG00000081760	-0.00015	-0.0424216	-	AACS
19.5381	0.0589421	0.222833	0.264512	0.791385	0.99964	ENSG00000081791	0.00013	0.0404707	-	DELE1
18.934	-0.0444788	0.246051	-0.180771	0.856548	0.99964	ENSG00000081803	-9.78e-05	-0.0344041	-	CADPS2
44.5385	0.0459296	0.152336	0.301502	0.763032	0.99964	ENSG00000081870	0.000105	0.0345483	-	HSPB11
41.4039	0.0981791	0.163928	0.598915	0.549229	0.99964	ENSG00000081913	0.000238	0.0755305	-	PHLPP1
114.107	0.0363526	0.107407	0.338456	0.73502	0.99964	ENSG00000082014	0.000104	0.0275208	-	SMARCD3
34.2357	0.195075	0.172649	1.1299	0.25852	0.99964	ENSG00000082068	0.000644	0.138501	-	WDR70
28.4745	-0.0416313	0.186267	-0.223503	0.823144	0.99964	ENSG00000082146	-9.04e-05	-0.0214597	-	STRADB
137.425	-0.0284701	0.0983128	-0.289587	0.772132	0.99964	ENSG00000082153	-8.91e-05	-0.0269542	-	BZW1
24.4728	0.110749	0.202364	0.547276	0.584189	0.99964	ENSG00000082212	0.000262	0.0635	-	ME2
19.6634	0.275292	0.241728	1.13885	0.254764	0.99964	ENSG00000082269	0.000964	0.157597	-	FAM135A
88.0672	0.00512615	0.139608	0.0367183	0.97071	0.99964	ENSG00000082397	1.18e-05	0.00647609	-	EPB41L3
48.2246	-0.148637	0.148859	-0.998508	0.318033	0.99964	ENSG00000082515	-0.000446	-0.116582	-	MRPL22
77.286	-0.0918272	0.126979	-0.72317	0.469575	0.99964	ENSG00000082641	-0.000253	-0.076566	-	NFE2L1
36.9962	-0.0418505	0.174365	-0.240017	0.810317	0.99964	ENSG00000082701	-9.16e-05	-0.0280553	-	GSK3B
42.0746	-0.0407024	0.181199	-0.224629	0.822268	0.99964	ENSG00000082781	-8.85e-05	-0.0249298	-	ITGB5
91.9544	0.141981	0.120775	1.17558	0.239761	0.99964	ENSG00000082805	0.000502	0.110676	-	ERC1
56.3243	0.00823762	0.134829	0.0610967	0.951282	0.99964	ENSG00000082996	1.94e-05	0.00585024	-	RNF13
22.5025	0.209813	0.212554	0.987101	0.323593	0.99964	ENSG00000083067	0.000637	0.137163	-	TRPM3
39.7426	0.357996	0.176719	2.02579	0.042786	0.99964	ENSG00000083099	0.00365327	0.271749	-	LYRM2
73.4129	0.0804357	0.135318	0.594418	0.552233	0.99964	ENSG00000083123	0.000206	0.0624557	-	BCKDHB
40.36	-0.0835524	0.160923	-0.519208	0.603616	0.99964	ENSG00000083168	-0.000198	-0.0637859	-	KAT6A
40.7857	-0.00609968	0.18492	-0.0329854	0.973686	0.99964	ENSG00000083290	-1.3e-05	-0.00743189	-	ULK2
47.2815	0.0570202	0.148937	0.382849	0.701832	0.99964	ENSG00000083312	0.000133	0.0417942	-	TNPO1
60.0856	-0.0504525	0.133802	-0.377069	0.706122	0.99964	ENSG00000083444	-0.000123	-0.039063	-	PLOD1
54.0043	0.238285	0.142903	1.66745	0.0954242	0.99964	ENSG00000083457	0.0013382	0.1888	-	ITGAE
29.8135	0.266683	0.194234	1.373	0.169751	0.99964	ENSG00000083535	0.00112667	0.16962	-	PIBF1
18.6623	-0.215973	0.226888	-0.951893	0.341151	0.99964	ENSG00000083544	-0.000646	-0.126576	-	TDRD3
31.6115	0.0500743	0.188474	0.265683	0.790484	0.99964	ENSG00000083642	0.000109	0.0360049	-	PDS5B
32.3813	-0.0601789	0.178891	-0.3364	0.73657	0.99964	ENSG00000083720	-0.000134	-0.0453416	-	OXCT1
29.0103	0.0910226	0.185873	0.489702	0.624345	0.99964	ENSG00000083750	0.00021	0.0618305	-	RRAGB
25.2805	0.138659	0.215946	0.642101	0.520808	0.99964	ENSG00000083828	0.000343	0.0770819	-	ZNF586
662.288	0.0420339	0.0697133	0.602954	0.54654	0.99964	ENSG00000083845	0.000216	0.0403477	-	RPS5
16.8102	0.0929329	0.243959	0.380936	0.703251	0.99964	ENSG00000083857	0.000213	0.0509299	-	FAT1
51.7027	0.00792666	0.14822	0.0534791	0.95735	0.99964	ENSG00000083896	1.78e-05	0.0168989	-	YTHDC1
36.046	-0.0350586	0.172754	-0.20294	0.839182	0.99964	ENSG00000083937	-7.64e-05	-0.0190161	-	CHMP2B
28.4478	-0.189251	0.195853	-0.966292	0.333898	0.99964	ENSG00000084070	-0.000559	-0.127826	-	SMAP2
45.605	-0.120956	0.154216	-0.78433	0.432846	0.99964	ENSG00000084072	-0.000321	-0.0918147	-	PPIE
26.0626	0.137563	0.212918	0.646084	0.518225	0.99964	ENSG00000084073	0.000341	0.0932504	-	ZMPSTE24
24.9248	-0.16626	0.200239	-0.830307	0.406365	0.99964	ENSG00000084092	-0.000451	-0.104067	-	NOA1
1006.87	0.0508825	0.079186	0.642569	0.520504	0.99964	ENSG00000084207	0.000218	0.046603	-	GSTP1
685.702	0.0304606	0.0757118	0.402323	0.687446	0.99964	ENSG00000084234	0.000136	0.0281268	-	APLP2
21.4563	-0.170137	0.214643	-0.792654	0.42798	0.99964	ENSG00000084463	-0.000455	-0.104858	-	WBP11
149.187	0.00357261	0.109779	0.0325436	0.974039	0.99964	ENSG00000084623	9.83e-06	0.00278581	-	EIF3I
16.1407	-0.130107	0.279371	-0.465715	0.64142	0.99964	ENSG00000084628	-0.000312	-0.0848173	-	NKAIN1
38.5887	-0.240854	0.17856	-1.34887	0.17738	0.99964	ENSG00000084636	-0.000976	-0.155336	-	COL16A1
42.3179	-0.0658119	0.159974	-0.411392	0.680785	0.99964	ENSG00000084652	-0.000151	-0.0476681	-	TXLNA
80.6851	0.107248	0.129438	0.828565	0.407351	0.99964	ENSG00000084676	0.000305	0.0875097	-	NCOA1
38.0325	-0.0424948	0.169675	-0.250448	0.802241	0.99964	ENSG00000084693	-9.35e-05	-0.0313364	-	AGBL5
127.803	-0.0359261	0.124716	-0.288063	0.773299	0.99964	ENSG00000084731	-9.04e-05	-0.0274014	-	KIF3C
136.791	0.0242097	0.0992949	0.243816	0.807373	0.99964	ENSG00000084733	7.47e-05	0.0191797	-	RAB10
71.8564	-0.0197176	0.123314	-0.159897	0.872962	0.99964	ENSG00000084754	-4.94e-05	-0.0207867	-	HADHA
190.209	0.0694762	0.10445	0.665159	0.505948	0.99964	ENSG00000085063	0.000217	0.0607516	-	CD59
111.616	0.236947	0.136418	1.73692	0.0824013	0.99964	ENSG00000085117	0.00144375	0.194057	-	CD82
21.7622	-0.134113	0.210608	-0.636793	0.52426	0.99964	ENSG00000085185	-0.00033	-0.0826884	-	BCORL1
78.5256	0.0311513	0.128467	0.242484	0.808405	0.99964	ENSG00000085224	7.64e-05	0.0278261	-	ATRX
33.9848	-0.235948	0.171204	-1.37817	0.168152	0.99964	ENSG00000085231	-0.000979	-0.170295	-	AK6
30.3055	0.0416406	0.19364	0.215041	0.829735	0.99964	ENSG00000085365	9.02e-05	0.0290472	-	SCAMP1
16.1835	0.109443	0.247361	0.442442	0.658169	0.99964	ENSG00000085377	0.000255	0.0559505	-	PREP
18.737	0.035541	0.23159	0.153465	0.878032	0.99964	ENSG00000085415	7.73e-05	0.00811002	-	SEH1L
44.1148	0.177823	0.157879	1.12633	0.260027	0.99964	ENSG00000085433	0.000582	0.130878	-	WDR47
26.9661	-0.0313334	0.207401	-0.151077	0.879915	0.99964	ENSG00000085449	-6.75e-05	-0.01379	-	WDFY1
120.997	0.130755	0.107167	1.2201	0.222425	0.99964	ENSG00000085662	0.0005	0.108786	-	AKR1B1
19.4247	0.226683	0.241112	0.940158	0.347137	0.99964	ENSG00000085719	0.000679	0.141204	-	CPNE3
56.2843	0.0386823	0.135927	0.284581	0.775965	0.99964	ENSG00000085733	9.23e-05	0.037802	-	CTTN
29.927	0.0467095	0.196615	0.237568	0.812216	0.99964	ENSG00000085788	0.000102	0.0302735	-	DDHD2
29.6707	0.00277986	0.189569	0.0146641	0.9883	0.99964	ENSG00000085832	5.93e-06	-0.00553404	-	EPS15
19.5579	0.0321264	0.232989	0.137888	0.890329	0.99964	ENSG00000085871	6.98e-05	0.0182434	-	MGST2
18.7098	-0.0952558	0.227863	-0.41804	0.675918	0.99964	ENSG00000085978	-0.000218	-0.0532804	-	ATG16L1
33.0932	-0.155334	0.177988	-0.872718	0.382817	0.99964	ENSG00000085998	-0.000428	-0.114406	-	POMGNT1
46.741	-0.0161969	0.152863	-0.105957	0.915616	0.99964	ENSG00000086015	-3.61e-05	-0.0103634	-	MAST2
211.71	-0.169469	0.0863373	-1.96287	0.0496609	0.99964	ENSG00000086061	-0.00135513	-0.156346	-	DNAJA1
130.539	-0.0313927	0.109183	-0.287523	0.773712	0.99964	ENSG00000086065	-8.81e-05	-0.0285282	-	CHMP5
20.2762	0.241292	0.216482	1.1146	0.26502	0.99964	ENSG00000086102	0.000812	0.153764	-	NFX1
19.5079	0.137657	0.229055	0.600978	0.547855	0.99964	ENSG00000086189	0.000337	0.0748454	-	DIMT1
24.1411	-0.105332	0.244808	-0.430264	0.667004	0.99964	ENSG00000086232	-0.000245	-0.0514407	-	EIF2AK1
22.6872	-0.216827	0.232981	-0.930662	0.352028	0.99964	ENSG00000086289	-0.000641	-0.12802	-	EPDR1
56.3602	-0.0632746	0.150608	-0.420127	0.674393	0.99964	ENSG00000086300	-0.000148	-0.0431056	-	SNX10
24.3995	0.192826	0.199405	0.967005	0.333542	0.99964	ENSG00000086475	0.000571	0.135727	-	SEPHS1
175.802	-0.0181607	0.0825977	-0.21987	0.825973	0.99964	ENSG00000086504	-7.07e-05	-0.0175071	-	MRPL28
19.5247	0.188488	0.232346	0.811239	0.417229	0.99964	ENSG00000086589	0.000516	0.111774	-	RBM22
31.2749	0.0835641	0.181119	0.461378	0.644528	0.99964	ENSG00000086598	0.000192	0.0577463	-	TMED2
120.758	-0.05926	0.109007	-0.543634	0.586693	0.99964	ENSG00000086666	-0.000173	-0.0544402	-	ZFAND6
20.033	-0.259528	0.22547	-1.15105	0.24971	0.99964	ENSG00000086712	-0.000908	-0.157728	-	TXLNG
40.0881	-0.0130936	0.158714	-0.082498	0.934251	0.99964	ENSG00000086758	-2.88e-05	-0.013435	-	HUWE1
16.209	0.272995	0.246973	1.10536	0.269002	0.99964	ENSG00000087008	0.000932	0.163599	-	ACOX3
42.2083	-0.400088	0.194056	-2.06172	0.0392345	0.99964	ENSG00000087074	-0.00444655	-0.272636	-	PPP1R15A
62.9944	-0.0716275	0.147727	-0.484863	0.627773	0.99964	ENSG00000087077	-0.000172	-0.0559411	-	TRIP6
66.4265	-0.169941	0.139965	-1.21417	0.224684	0.99964	ENSG00000087085	-0.000599	-0.133434	-	ACHE
2018.99	-0.042127	0.0850681	-0.495215	0.620448	0.99964	ENSG00000087086	-0.000161	-0.0392926	-	FTL
35.4581	-0.0919836	0.167042	-0.55066	0.581867	0.99964	ENSG00000087087	-0.000219	-0.0681847	-	SRRT
156.608	-0.0742162	0.103747	-0.715355	0.474389	0.99964	ENSG00000087088	-0.000236	-0.0657917	-	BAX
18.7112	0.186217	0.23083	0.80673	0.419822	0.99964	ENSG00000087095	0.000508	0.0987695	-	NLK
36.1839	-0.0224497	0.163024	-0.137708	0.890471	0.99964	ENSG00000087111	-4.92e-05	-0.0222683	-	PIGS
22.4742	0.122741	0.219937	0.558072	0.576795	0.99964	ENSG00000087152	0.000294	0.0830571	-	ATXN7L3
30.1643	-0.0257752	0.189719	-0.13586	0.891932	0.99964	ENSG00000087157	-5.53e-05	-0.0191199	-	PGS1
227.663	0.171431	0.0790913	2.16751	0.0301963	0.99964	ENSG00000087191	0.00181384	0.159339	-	PSMC5
31.254	0.324662	0.194948	1.66538	0.0958377	0.99964	ENSG00000087206	0.00195498	0.214964	-	UIMC1
258.859	-0.148397	0.13652	-1.087	0.277038	0.99964	ENSG00000087250	-0.000478	-0.115262	-	MT3
93.3735	0.0456102	0.118681	0.384311	0.700748	0.99964	ENSG00000087258	0.000121	0.0369443	-	GNAO1
16.1428	-0.242154	0.238635	-1.01475	0.310227	0.99964	ENSG00000087263	-0.000765	-0.136154	-	OGFOD1
25.6857	0.108472	0.20342	0.53324	0.593868	0.99964	ENSG00000087266	0.000255	0.0766819	-	SH3BP2
79.6929	0.0889823	0.123398	0.721099	0.470849	0.99964	ENSG00000087274	0.000249	0.0753694	-	ADD1
16.2398	0.193663	0.241847	0.800768	0.423266	0.99964	ENSG00000087299	0.00053	0.0934848	-	L2HGDH
77.3481	-0.143647	0.127249	-1.12886	0.258955	0.99964	ENSG00000087302	-0.000484	-0.112086	-	RTRAF
95.5053	0.0221561	0.110649	0.200237	0.841295	0.99964	ENSG00000087365	6.09e-05	0.0186556	-	SF3B2
24.1799	0.266172	0.204943	1.29876	0.194026	0.99964	ENSG00000087448	0.00105218	0.180727	-	KLHL42
351.928	0.00963095	0.0961106	0.100207	0.92018	0.99964	ENSG00000087460	3.06e-05	0.00977062	-	GNAS
29.7199	0.156035	0.199878	0.780649	0.435009	0.99964	ENSG00000087470	0.000411	0.100512	-	DNM1L
30.0193	-0.301038	0.206309	-1.45916	0.144521	0.99964	ENSG00000087495	-0.00141705	-0.184591	-	PHACTR3
32.7841	-0.311935	0.182055	-1.71341	0.0866376	0.99964	ENSG00000087502	-0.00197384	-0.211162	-	ERGIC2
58.926	0.033057	0.142701	0.231652	0.816809	0.99964	ENSG00000087884	7.65e-05	0.0259631	-	AAMDC
29.9173	-0.165842	0.193192	-0.858427	0.390657	0.99964	ENSG00000087903	-0.000456	-0.114407	-	RFX2
15.5106	-0.0986288	0.245801	-0.401255	0.688232	0.99964	ENSG00000087995	-0.000227	-0.0437752	-	METTL2A
28.6247	0.10747	0.184935	0.581125	0.561156	0.99964	ENSG00000088179	0.000257	0.0751172	-	PTPN4
95.1464	-0.0340527	0.123689	-0.275308	0.78308	0.99964	ENSG00000088205	-8.6e-05	-0.0306835	-	DDX18
20.1268	-0.0503415	0.235926	-0.213378	0.831032	0.99964	ENSG00000088247	-0.000111	-0.0320089	-	KHSRP
35.3201	0.201	0.162887	1.23399	0.217207	0.99964	ENSG00000088256	0.000721	0.145506	-	GNA11
19.4516	0.00373026	0.22967	0.0162419	0.987041	0.99964	ENSG00000088280	8.04e-06	-0.0079991	-	ASAP3
23.2107	0.095705	0.203381	0.470569	0.637948	0.99964	ENSG00000088298	0.00022	0.0609544	-	EDEM2
122.147	0.222553	0.107104	2.07791	0.0377179	0.99964	ENSG00000088356	0.00212334	0.192148	-	PDRG1
59.8072	0.126131	0.135702	0.929467	0.352647	0.99964	ENSG00000088367	0.000371	0.105289	-	EPB41L1
27.9422	-0.00959322	0.189051	-0.0507441	0.959529	0.99964	ENSG00000088387	-2.05e-05	-0.00885953	-	DOCK9
45.7368	-0.0120319	0.150637	-0.0798739	0.936338	0.99964	ENSG00000088448	-2.69e-05	-0.00412866	-	ANKRD10
64.1443	-0.0221348	0.128244	-0.172599	0.862967	0.99964	ENSG00000088538	-5.4e-05	-0.0186523	-	DOCK3
31.7947	-0.105615	0.182734	-0.577969	0.563285	0.99964	ENSG00000088543	-0.000252	-0.0743062	-	C3orf18
48.1872	-0.315196	0.146123	-2.15705	0.0310016	0.99964	ENSG00000088682	-0.003822	-0.245278	-	COQ9
35.9384	-0.27094	0.190377	-1.42317	0.154686	0.99964	ENSG00000088727	-0.0012041	-0.186005	-	KIF9
20.1232	0.0227915	0.223224	0.102102	0.918676	0.99964	ENSG00000088766	4.91e-05	0.0255232	-	CRLS1
22.6823	0.17396	0.259974	0.669143	0.503404	0.99964	ENSG00000088808	0.000448	0.079359	-	PPP1R13B
29.4597	-0.0666642	0.187524	-0.355498	0.722217	0.99964	ENSG00000088812	-0.000148	-0.0502029	-	ATRN
35.5719	-0.0602959	0.17405	-0.346429	0.729021	0.99964	ENSG00000088826	-0.000135	-0.0454385	-	SMOX
93.1475	0.13299	0.121888	1.09109	0.275234	0.99964	ENSG00000088832	0.000444	0.110282	-	FKBP1A
119.628	-0.153926	0.102805	-1.49726	0.134325	0.99964	ENSG00000088833	-0.000731	-0.136253	-	NSFL1C
59.4841	0.146243	0.157965	0.925797	0.354551	0.99964	ENSG00000088854	0.000417	0.115774	-	C20orf194
29.4539	0.0407274	0.182985	0.222573	0.823868	0.99964	ENSG00000088881	8.85e-05	0.0259294	-	EBF4
16.0716	0.0978889	0.260409	0.375904	0.706988	0.99964	ENSG00000088882	0.000226	0.0602211	-	CPXM1
46.5443	-0.038156	0.156115	-0.24441	0.806913	0.99964	ENSG00000088888	-8.55e-05	-0.0229275	-	MAVS
77.5481	0.0669845	0.140023	0.478381	0.632379	0.99964	ENSG00000088899	0.000164	0.0546319	-	LZTS3
24.8688	0.0245455	0.209125	0.117372	0.906565	0.99964	ENSG00000088930	5.27e-05	0.0160534	-	XRN2
61.7572	0.136752	0.387926	0.352521	0.724448	0.99964	ENSG00000088992	0.000324	0.00607065	-	TESC
35.8212	-0.0608981	0.175598	-0.346804	0.728739	0.99964	ENSG00000089006	-0.000136	-0.0384203	-	SNX5
602.927	-0.00752706	0.0726322	-0.103632	0.917461	0.99964	ENSG00000089009	-3.54e-05	-0.0054661	-	RPL6
23.3501	-0.140279	0.207408	-0.676345	0.498822	0.99964	ENSG00000089022	-0.000351	-0.0890613	-	MAPKAPK5
37.81	-0.160072	0.171422	-0.933789	0.350413	0.99964	ENSG00000089048	-0.000458	-0.112354	-	ESF1
41.8667	-0.0418175	0.163388	-0.25594	0.797997	0.99964	ENSG00000089053	-9.28e-05	-0.0395579	-	ANAPC5
42.6418	0.174773	0.163099	1.07157	0.283912	0.99964	ENSG00000089057	0.000549	0.12171	-	SLC23A2
85.8356	0.0677089	0.112641	0.601103	0.547771	0.99964	ENSG00000089063	0.000195	0.0579754	-	TMEM230
38.6176	0.0435186	0.166195	0.261852	0.793435	0.99964	ENSG00000089094	9.63e-05	0.0307745	-	KDM2B
37.0321	0.322819	0.165613	1.94924	0.0512666	0.99964	ENSG00000089123	0.00284369	0.238326	-	TASP1
23.1953	-0.207796	0.204711	-1.01507	0.310073	0.99964	ENSG00000089154	-0.00064	-0.136336	-	GCN1
1074.38	0.00198094	0.0712076	0.0278191	0.977806	0.99964	ENSG00000089157	9.61e-06	0.00205173	-	RPLP0
17.7562	-0.0509943	0.236266	-0.215835	0.829117	0.99964	ENSG00000089159	-0.000112	-0.0357286	-	PXN
15.2212	0.117772	0.263225	0.447418	0.654573	0.99964	ENSG00000089177	0.000278	0.0436547	-	KIF16B
23.9847	-0.0994473	0.216117	-0.460154	0.645406	0.99964	ENSG00000089195	-0.000229	-0.0550483	-	TRMT6
66.0765	-0.0551452	0.144136	-0.382591	0.702023	0.99964	ENSG00000089199	-0.00013	-0.0536939	-	CHGB
1032.49	-0.000564	0.0581567	-0.00969302	0.992266	0.99964	ENSG00000089220	-3.84e-06	-0.000424	-	PEBP1
238.367	-0.0408863	0.0869088	-0.47045	0.638033	0.99964	ENSG00000089248	-0.000151	-0.0374276	-	ERP29
17.3754	0.0655002	0.344807	0.189962	0.849339	0.99964	ENSG00000089250	0.00015	-0.0132444	-	NOS1
375.296	0.109853	0.0974802	1.12693	0.259774	0.99964	ENSG00000089280	0.000426	0.101062	-	FUS
62.0048	0.0572017	0.130331	0.438895	0.660737	0.99964	ENSG00000089289	0.000143	0.044447	-	IGBP1
73.1602	-0.127691	0.142519	-0.895961	0.370273	0.99964	ENSG00000089335	-0.000364	-0.102672	-	ZNF302
41.4073	-0.105935	0.171471	-0.617804	0.536705	0.99964	ENSG00000089351	-0.000257	-0.0780775	-	GRAMD1A
19.5406	-0.206965	0.244975	-0.84484	0.3982	0.99964	ENSG00000089472	-0.000583	-0.114432	-	HEPH
70.0785	-0.0457292	0.125042	-0.365711	0.714581	0.99964	ENSG00000089486	-0.000116	-0.0392953	-	CDIP1
50.6452	-0.0415211	0.14549	-0.285388	0.775347	0.99964	ENSG00000089597	-9.6e-05	-0.0345728	-	GANAB
16.1922	0.564161	0.29289	1.92619	0.0540808	0.99964	ENSG00000089685	0.0050523	0.263598	-	BIRC5
228.886	-0.0601773	0.0934968	-0.643629	0.519816	0.99964	ENSG00000089693	-0.000209	-0.0549087	-	MLF2
131.392	0.0971033	0.10662	0.91074	0.362432	0.99964	ENSG00000089737	0.000321	0.0871728	-	DDX24
17.4911	-0.0522852	0.243686	-0.21456	0.83011	0.99964	ENSG00000089775	-0.000115	-0.0339729	-	ZBTB25
27.5229	0.221761	0.198423	1.11762	0.263729	0.99964	ENSG00000089818	0.000738	0.145836	-	NECAP1
15.6194	0.0929759	0.254406	0.365462	0.714766	0.99964	ENSG00000089876	0.000213	0.059302	-	DHX32
26.563	0.219568	0.214386	1.02417	0.305754	0.99964	ENSG00000089902	0.000686	0.131751	-	RCOR1
20.1954	0.131367	0.231731	0.566896	0.570785	0.99964	ENSG00000089916	0.000318	0.0781784	-	GPATCH2L
20.3405	-0.126456	0.237292	-0.532913	0.594094	0.99964	ENSG00000090006	-0.000303	-0.0749093	-	LTBP4
118.723	-0.0549545	0.128887	-0.426378	0.669833	0.99964	ENSG00000090013	-0.000138	-0.0468194	-	BLVRB
28.5417	0.0115951	0.187457	0.0618548	0.950678	0.99964	ENSG00000090054	2.48e-05	-7.23e-05	-	SPTLC1
77.5736	-0.258893	0.131149	-1.97403	0.0483783	0.99964	ENSG00000090060	-0.00220881	-0.212494	-	PAPOLA
31.9952	0.338597	0.178562	1.89624	0.0579283	0.99964	ENSG00000090097	0.00279864	0.243243	-	PCBP4
37.139	0.0603167	0.173302	0.348045	0.727806	0.99964	ENSG00000090238	0.000135	0.0416561	-	YPEL3
87.2509	-0.0679452	0.121977	-0.557031	0.577506	0.99964	ENSG00000090263	-0.000182	-0.0558924	-	MRPS33
422.367	-0.0706806	0.0720117	-0.981516	0.326338	0.99964	ENSG00000090266	-0.000365	-0.0664482	-	NDUFB2
324.344	-0.0940784	0.0739453	-1.27227	0.203277	0.99964	ENSG00000090273	-0.000507	-0.0882489	-	NUDC
57.3269	-0.0266572	0.133776	-0.199268	0.842053	0.99964	ENSG00000090316	-6.35e-05	-0.0220735	-	MAEA
29.6535	0.0987527	0.198608	0.497223	0.619032	0.99964	ENSG00000090372	0.000229	0.0603188	-	STRN4
21.7226	0.203328	0.213288	0.953301	0.340438	0.99964	ENSG00000090432	0.000603	0.136781	-	MUL1
56.3399	-0.0768394	0.150683	-0.509941	0.610092	0.99964	ENSG00000090487	-0.000184	-0.0560283	-	SPG21
48.2757	-0.18931	0.154541	-1.22499	0.22058	0.99964	ENSG00000090520	-0.000671	-0.146488	-	DNAJB11
58.404	-0.180343	0.134488	-1.34096	0.179933	0.99964	ENSG00000090565	-0.000709	-0.141634	-	RAB11FIP3
137.568	-0.0844428	0.106725	-0.791219	0.428816	0.99964	ENSG00000090581	-0.000267	-0.0729134	-	GNPTG
22.6882	0.0772732	0.211985	0.364522	0.715469	0.99964	ENSG00000090615	0.000173	0.0451597	-	GOLGA3
53.215	0.0989935	0.136885	0.723189	0.469564	0.99964	ENSG00000090661	0.000264	0.0824584	-	CERS4
29.3781	0.156242	0.18368	0.850623	0.394979	0.99964	ENSG00000090674	0.000426	0.10505	-	MCOLN1
67.939	-0.00057	0.125975	-0.00452393	0.99639	0.99964	ENSG00000090686	-1.4e-06	0.00455679	-	USP48
25.1833	-0.141488	0.218663	-0.64706	0.517593	0.99964	ENSG00000090776	-0.000352	-0.0856553	-	EFNB1
91.8396	-0.169005	0.110489	-1.52961	0.126114	0.99964	ENSG00000090861	-0.00081	-0.144474	-	AARS
161.032	0.0688137	0.0865861	0.794743	0.426763	0.99964	ENSG00000090863	0.000269	0.0633786	-	GLG1
149.858	-0.019939	0.107226	-0.185953	0.852482	0.99964	ENSG00000090905	-5.65e-05	-0.0144591	-	TNRC6A
101.695	0.133233	0.109568	1.21599	0.223989	0.99964	ENSG00000090932	0.000503	0.115515	-	DLL3
72.8128	0.242486	0.128274	1.89037	0.0587083	0.99964	ENSG00000090971	0.00180843	0.203097	-	NAT14
16.9677	0.42418	0.252379	1.68073	0.0928159	0.99964	ENSG00000090975	0.00271442	0.217814	-	PITPNM2
21.4599	-0.350962	0.225064	-1.55939	0.118905	0.99964	ENSG00000090989	-0.00189446	-0.203197	-	EXOC1
31.8481	0.0980074	0.194667	0.50346	0.614641	0.99964	ENSG00000091039	0.000228	0.0613693	-	OSBPL8
49.3803	0.122784	0.143787	0.853927	0.393145	0.99964	ENSG00000091129	0.000342	0.100481	-	NRCAM
87.3796	-0.131136	0.115695	-1.13346	0.257021	0.99964	ENSG00000091140	-0.000459	-0.112948	-	DLD
24.4091	-0.0514706	0.200589	-0.256597	0.79749	0.99964	ENSG00000091157	-0.000112	-0.0308332	-	WDR7
69.5147	-0.0388332	0.128038	-0.303295	0.761665	0.99964	ENSG00000091164	-9.62e-05	-0.0295497	-	TXNL1
24.1657	0.183834	0.207345	0.886608	0.37529	0.99964	ENSG00000091317	0.000519	0.123496	-	CMTM6
16.1427	-0.0653566	0.242003	-0.270066	0.78711	0.99964	ENSG00000091409	-0.000145	-0.0339924	-	ITGA6
21.7197	0.162902	0.225783	0.721499	0.470602	0.99964	ENSG00000091428	0.000422	0.0866051	-	RAPGEF4
16.4918	-0.056157	0.247256	-0.227121	0.820329	0.99964	ENSG00000091436	-0.000124	-0.0123138	-	MAP3K20
43.3448	-0.0868212	0.151405	-0.573439	0.566348	0.99964	ENSG00000091483	-0.000212	-0.0725539	-	FH
18.5674	-0.550562	0.657323	-0.837582	0.402265	0.99964	ENSG00000091513	-0.0012143	-0.0742492	-	TF
20.3423	0.268886	0.250784	1.07218	0.283639	0.99964	ENSG00000091527	0.000895	0.135614	-	CDV3
22.2266	-0.0888108	0.22484	-0.394996	0.692846	0.99964	ENSG00000091542	-0.000202	-0.0402035	-	ALKBH5
400.98	-0.122349	0.101043	-1.21086	0.225949	0.99964	ENSG00000091592	-0.000482	-0.10844	-	NLRP1
108.266	-0.0326436	0.106252	-0.307228	0.75867	0.99964	ENSG00000091640	-9.42e-05	-0.0271516	-	SPAG7
32.0786	0.0286515	0.204075	0.140397	0.888347	0.99964	ENSG00000091656	6.16e-05	0.0124067	-	ZFHX4
16.3394	0.175666	0.25566	0.68711	0.492013	0.99964	ENSG00000091732	0.000456	0.0901854	-	ZC3HC1
27.2121	0.164506	0.205694	0.799763	0.423848	0.99964	ENSG00000091844	0.00044	0.109869	-	RGS17
25.7642	0.0736172	0.198315	0.371214	0.710478	0.99964	ENSG00000091947	0.000165	0.0436398	-	TMEM101
47.1725	0.163436	0.160927	1.01559	0.309826	0.99964	ENSG00000091972	0.000494	0.118159	-	CD200
41.3263	0.110139	0.174941	0.629579	0.52897	0.99964	ENSG00000091986	0.000269	0.0797775	-	CCDC80
176.554	0.0109582	0.0972502	0.11268	0.910284	0.99964	ENSG00000092010	3.44e-05	0.00946271	-	PSME1
25.291	-0.072502	0.217118	-0.33393	0.738433	0.99964	ENSG00000092020	-0.000161	-0.0452513	-	PPP2R3C
25.6453	-0.0204473	0.215509	-0.094879	0.924411	0.99964	ENSG00000092051	-4.39e-05	-0.0070611	-	JPH4
29.9362	0.178065	0.202626	0.878786	0.379517	0.99964	ENSG00000092068	0.000498	0.130639	-	SLC7A8
47.1212	0.0803449	0.154297	0.520717	0.602564	0.99964	ENSG00000092094	0.000192	0.0654898	-	OSGEP
251.044	-0.321602	0.219861	-1.46275	0.143535	0.99964	ENSG00000092096	-0.00153902	-0.20074	-	SLC22A17
45.998	0.140835	0.148919	0.945716	0.344294	0.99964	ENSG00000092108	0.000409	0.10761	-	SCFD1
22.6553	0.182883	0.207483	0.881439	0.37808	0.99964	ENSG00000092148	0.000514	0.116461	-	HECTD1
274.168	0.0692927	0.0675428	1.02591	0.304935	0.99964	ENSG00000092199	0.000395	0.0655784	-	HNRNPC
31.3374	0.215798	0.173139	1.24638	0.212623	0.99964	ENSG00000092201	0.000788	0.149921	-	SUPT16H
49.9088	0.00744022	0.142698	0.0521396	0.958417	0.99964	ENSG00000092203	1.7e-05	0.0084293	-	TOX4
28.2101	0.00500983	0.189644	0.0264171	0.978925	0.99964	ENSG00000092208	1.07e-05	0.00171088	-	GEMIN2
41.2086	0.0416024	0.153072	0.271783	0.785789	0.99964	ENSG00000092330	9.42e-05	0.0407828	-	TINF2
62.7067	0.0224131	0.142201	0.157616	0.87476	0.99964	ENSG00000092421	5.15e-05	0.0177749	-	SEMA6A
28.011	-0.233105	0.220239	-1.05842	0.289864	0.99964	ENSG00000092439	-0.000752	-0.142241	-	TRPM7
22.0549	-0.054751	0.22906	-0.239024	0.811087	0.99964	ENSG00000092445	-0.00012	-0.033406	-	TYRO3
106.626	0.113911	0.115639	0.985062	0.324593	0.99964	ENSG00000092621	0.000368	0.0956614	-	PHGDH
83.1018	-0.247995	0.123298	-2.01135	0.0442883	0.99964	ENSG00000092820	-0.00220616	-0.205184	-	EZR
1596.46	0.0783753	0.0572809	1.36826	0.17123	0.99964	ENSG00000092841	0.000611	0.0754547	-	MYL6
27.3286	-0.0226408	0.187518	-0.120739	0.903898	0.99964	ENSG00000092847	-4.86e-05	-0.0161186	-	AGO1
30.0575	0.122419	0.198796	0.6158	0.538026	0.99964	ENSG00000092931	0.000297	0.0731097	-	MFSD11
284.984	0.0205867	0.0717616	0.286876	0.774207	0.99964	ENSG00000092964	9.92e-05	0.0194042	-	DPYSL2
22.2377	0.270579	0.210902	1.28296	0.199507	0.99964	ENSG00000092969	0.00105857	0.161513	-	TGFB2
18.8854	-0.329073	0.224702	-1.46449	0.143061	0.99964	ENSG00000092978	-0.00158407	-0.201592	-	GPATCH2
28.3121	-0.257375	0.206211	-1.24811	0.21199	0.99964	ENSG00000093010	-0.000969	-0.165834	-	COMT
44.2423	0.0806561	0.149793	0.538451	0.590265	0.99964	ENSG00000093144	0.000195	0.0657831	-	ECHDC1
50.3441	0.114193	0.143296	0.796902	0.425508	0.99964	ENSG00000093167	0.000309	0.0949474	-	LRRFIP2
28.4375	0.0779712	0.191309	0.407567	0.683592	0.99964	ENSG00000093183	0.000176	0.063385	-	SEC22C
41.0562	-0.123599	0.168163	-0.734998	0.462341	0.99964	ENSG00000094631	-0.000317	-0.0906123	-	HDAC6
21.874	0.209667	0.211394	0.991831	0.32128	0.99964	ENSG00000094841	0.000638	0.12709	-	UPRT
18.5713	0.177475	0.220113	0.806287	0.420077	0.99964	ENSG00000094880	0.00048	0.117282	-	CDC23
35.158	0.0754465	0.165174	0.45677	0.647837	0.99964	ENSG00000094914	0.000174	0.0572727	-	AAAS
144.899	-0.0531957	0.0986469	-0.539254	0.589712	0.99964	ENSG00000094916	-0.000171	-0.0494565	-	CBX5
15.9057	0.00879355	0.245407	0.0358325	0.971416	0.99964	ENSG00000094975	1.91e-05	0.0172776	-	SUCO
33.2866	0.135129	0.179964	0.750868	0.452732	0.99964	ENSG00000095002	0.000348	0.0872385	-	MSH2
65.3576	-0.212821	0.136962	-1.55386	0.120217	0.99964	ENSG00000095059	-0.0010366	-0.170387	-	DHPS
58.1321	-0.0439194	0.130674	-0.3361	0.736795	0.99964	ENSG00000095066	-0.000108	-0.0367304	-	HOOK2
22.4007	0.0547241	0.22021	0.248509	0.803741	0.99964	ENSG00000095139	0.00012	0.0375663	-	ARCN1
15.3916	0.216324	0.264205	0.818776	0.412914	0.99964	ENSG00000095203	0.000607	0.0922041	-	EPB41L4B
22.2489	-0.286291	0.230356	-1.24282	0.213933	0.99964	ENSG00000095209	-0.00109422	-0.167869	-	TMEM38B
15.4018	0.385491	0.280682	1.37341	0.169626	0.99964	ENSG00000095319	0.00171875	0.183663	-	NUP188
33.9608	0.0830768	0.172635	0.481229	0.630353	0.99964	ENSG00000095321	0.000192	0.0573133	-	CRAT
62.2905	0.00522921	0.134973	0.0387427	0.969095	0.99964	ENSG00000095380	1.23e-05	-0.000283	-	NANS
20.4389	-0.231021	0.225808	-1.02309	0.306267	0.99964	ENSG00000095383	-0.000728	-0.147462	-	TBC1D2
15.0678	0.198547	0.265543	0.747703	0.454639	0.99964	ENSG00000095587	0.000535	0.0990386	-	TLL2
77.9922	0.202734	0.12027	1.68567	0.0918603	0.99964	ENSG00000095637	0.00113953	0.17471	-	SORBS1
65.0103	0.014393	0.133161	0.108087	0.913927	0.99964	ENSG00000095787	3.42e-05	0.0139223	-	WAC
62.9013	0.0707899	0.134365	0.526848	0.598299	0.99964	ENSG00000095794	0.000178	0.0588603	-	CREM
102.221	0.0796022	0.113714	0.700019	0.483915	0.99964	ENSG00000095906	0.000233	0.0676018	-	NUBP2
32.485	0.117162	0.175648	0.667024	0.504757	0.99964	ENSG00000096063	0.00029	0.0819386	-	SRPK1
51.5967	0.082181	0.143125	0.574191	0.565839	0.99964	ENSG00000096080	0.000204	0.062381	-	MRPS18A
213.508	0.092001	0.0815065	1.12876	0.259	0.99964	ENSG00000096092	0.000423	0.0852259	-	TMEM14A
24.3213	-0.0307156	0.206323	-0.148872	0.881655	0.99964	ENSG00000096093	-6.61e-05	-0.0233435	-	EFHC1
748.886	-0.0339156	0.0595734	-0.569307	0.569148	0.99964	ENSG00000096384	-0.000225	-0.0321816	-	HSP90AB1
27.53	0.0401355	0.190823	0.210329	0.833411	0.99964	ENSG00000096401	8.69e-05	0.0346825	-	CDC5L
114.729	-0.0519656	0.102789	-0.505557	0.613168	0.99964	ENSG00000096746	-0.000159	-0.0443879	-	HNRNPH3
19.9665	0.405536	0.245755	1.65016	0.0989092	0.99964	ENSG00000096872	0.00248742	0.212716	-	IFT74
30.1454	-0.122377	0.202474	-0.604408	0.545572	0.99964	ENSG00000097007	-0.000296	-0.077954	-	ABL1
173.34	-0.15177	0.0869548	-1.74539	0.0809163	0.99964	ENSG00000097021	-0.000958	-0.141212	-	ACOT7
42.7667	0.0620853	0.161299	0.384908	0.700306	0.99964	ENSG00000097033	0.000142	0.0496641	-	SH3GLB1
18.2267	0.26114	0.274442	0.951533	0.341334	0.99964	ENSG00000099139	0.000803	0.119372	-	PCSK5
175.52	-0.260636	0.135904	-1.9178	0.0551364	0.99964	ENSG00000099194	-0.00205709	-0.211238	-	SCD
42.7182	-0.0874014	0.167412	-0.522073	0.601619	0.99964	ENSG00000099203	-0.000206	-0.0659741	-	TMED1
26.9904	-0.0236699	0.217611	-0.108772	0.913384	0.99964	ENSG00000099204	-5.09e-05	-0.0214981	-	ABLIM1
153.774	0.143939	0.0872226	1.65025	0.0988922	0.99964	ENSG00000099246	0.000834	0.129468	-	RAB18
38.3737	0.0715022	0.166472	0.429516	0.667548	0.99964	ENSG00000099250	0.000164	0.0520594	-	NRP1
34.3712	0.214065	0.175359	1.22073	0.22219	0.99964	ENSG00000099256	0.000765	0.153643	-	PRTFDC1
58.072	0.11364	0.136786	0.830793	0.406091	0.99964	ENSG00000099284	0.000317	0.0886498	-	H2AFY2
19.0809	0.147339	0.229957	0.640724	0.521702	0.99964	ENSG00000099290	0.000368	0.093114	-	WASHC2A
16.1801	-0.130869	0.265716	-0.492514	0.622356	0.99964	ENSG00000099308	-0.000314	-0.0752562	-	MAST3
16.3523	-0.23857	0.251103	-0.950087	0.342068	0.99964	ENSG00000099330	-0.000724	-0.125806	-	OCEL1
50.5296	-0.119785	0.144339	-0.829885	0.406604	0.99964	ENSG00000099331	-0.000329	-0.0985811	-	MYO9B
21.2151	0.0454884	0.225045	0.20213	0.839815	0.99964	ENSG00000099338	9.92e-05	0.0361351	-	CATSPERG
245.332	-0.112762	0.0860362	-1.31063	0.189982	0.99964	ENSG00000099341	-0.000529	-0.102965	-	PSMD8
48.9541	-0.220358	0.175736	-1.25391	0.209874	0.99964	ENSG00000099364	-0.000812	-0.152863	-	FBXL19
33.6863	-0.152322	0.178064	-0.855433	0.392311	0.99964	ENSG00000099365	-0.000416	-0.108716	-	STX1B
54.8465	0.120076	0.145134	0.827348	0.40804	0.99964	ENSG00000099385	0.000329	0.0929033	-	BCL7C
226.946	-0.0472354	0.0925259	-0.510511	0.609694	0.99964	ENSG00000099624	-0.000163	-0.0421168	-	ATP5F1D
127.763	0.102177	0.0989832	1.03226	0.301948	0.99964	ENSG00000099783	0.000375	0.0901324	-	HNRNPM
27.0679	0.0851607	0.199825	0.426175	0.66998	0.99964	ENSG00000099785	0.000193	0.0468839	-	2023-03-02
183.968	-0.00521592	0.100975	-0.0516557	0.958803	0.99964	ENSG00000099795	-1.57e-05	-0.00426754	-	NDUFB7
288.741	-0.126237	0.0969932	-1.3015	0.193086	0.99964	ENSG00000099797	-0.000538	-0.113303	-	TECR
226.076	-0.0833094	0.0761879	-1.09347	0.274186	0.99964	ENSG00000099800	-0.00041	-0.0781966	-	TIMM13
54.2803	-0.100804	0.141775	-0.71101	0.477078	0.99964	ENSG00000099804	-0.000264	-0.0803591	-	CDC34
25.9906	0.126705	0.194985	0.649818	0.51581	0.99964	ENSG00000099814	0.000312	0.0850665	-	CEP170B
147.073	-0.112021	0.0886522	-1.2636	0.206374	0.99964	ENSG00000099817	-0.0005	-0.103257	-	POLR2E
16.1769	0.0344608	0.261314	0.131875	0.895083	0.99964	ENSG00000099821	7.61e-05	-0.00590229	-	POLRMT
23.7928	-0.314715	0.208172	-1.5118	0.130584	0.99964	ENSG00000099849	-0.00157931	-0.201896	-	RASSF7
85.6207	0.081035	0.116711	0.694321	0.487481	0.99964	ENSG00000099864	0.000233	0.0667844	-	PALM
16.104	-0.14873	0.245398	-0.606076	0.544464	0.99964	ENSG00000099875	-0.000369	-0.0751827	-	MKNK2
69.7633	-0.0902788	0.127985	-0.705386	0.48057	0.99964	ENSG00000099889	-0.000246	-0.0759046	-	ARVCF
19.5849	-0.095424	0.232671	-0.410124	0.681715	0.99964	ENSG00000099899	-0.000219	-0.067352	-	TRMT2A
71.7869	0.0316918	0.135717	0.233513	0.815363	0.99964	ENSG00000099901	7.52e-05	0.0276598	-	RANBP1
53.7524	0.135582	0.141208	0.960152	0.336979	0.99964	ENSG00000099910	0.000401	0.111955	-	KLHL22
61.6479	0.107019	0.145534	0.735357	0.462122	0.99964	ENSG00000099917	0.000281	0.0839873	-	MED15
46.012	-0.145854	0.15468	-0.942945	0.345709	0.99964	ENSG00000099940	-0.000421	-0.108246	-	SNAP29
23.0364	-0.0987852	0.214715	-0.460077	0.645461	0.99964	ENSG00000099942	-0.000228	-0.058713	-	CRKL
36.1599	-0.078654	0.168732	-0.466149	0.641109	0.99964	ENSG00000099949	-0.000182	-0.0548084	-	LZTR1
50.9001	0.127324	0.17267	0.737388	0.460887	0.99964	ENSG00000099954	0.000326	0.0860034	-	CECR2
84.5251	-0.207198	0.118791	-1.74423	0.0811196	0.99964	ENSG00000099956	-0.00124973	-0.175393	-	SMARCB1
36.9786	0.173598	0.171579	1.01177	0.31165	0.99964	ENSG00000099968	0.000523	0.118657	-	BCL2L13
68.7774	-0.0251763	0.140894	-0.178689	0.858182	0.99964	ENSG00000099974	-5.83e-05	-0.013071	-	DDTL
34.8845	-0.0176064	0.172141	-0.102279	0.918535	0.99964	ENSG00000099977	-3.81e-05	-0.0141569	-	DDT
35.0649	-0.0864245	0.175964	-0.491149	0.623321	0.99964	ENSG00000099991	-0.0002	-0.0628771	-	CABIN1
17.6394	0.0489276	0.237862	0.205698	0.837027	0.99964	ENSG00000099995	0.000107	0.0441312	-	SF3A1
16.7894	-0.177743	0.261162	-0.680586	0.496134	0.99964	ENSG00000100003	-0.000461	-0.105669	-	SEC14L2
29.8893	0.177735	0.191356	0.92882	0.352982	0.99964	ENSG00000100014	0.00051	0.124864	-	SPECC1L
24.1911	0.239664	0.213948	1.1202	0.262629	0.99964	ENSG00000100023	0.000809	0.146899	-	PPIL2
20.6823	0.00616124	0.245023	0.0251455	0.979939	0.99964	ENSG00000100027	1.34e-05	0.00937861	-	YPEL1
69.4491	-0.0543967	0.131456	-0.413802	0.679019	0.99964	ENSG00000100028	-0.000135	-0.0455172	-	SNRPD3
26.6349	-0.133315	0.205536	-0.648619	0.516585	0.99964	ENSG00000100029	-0.000329	-0.0940226	-	PES1
56.7345	0.165674	0.145958	1.13508	0.256343	0.99964	ENSG00000100030	0.000548	0.127556	-	MAPK1
18.3204	-0.142512	0.228181	-0.624556	0.532262	0.99964	ENSG00000100034	-0.000353	-0.0955733	-	PPM1F
19.2649	-0.124072	0.248943	-0.498395	0.618206	0.99964	ENSG00000100038	-0.000295	-0.0593782	-	TOP3B
24.9046	0.0795281	0.199537	0.398564	0.690215	0.99964	ENSG00000100056	0.000179	0.0486599	-	ESS2
166.139	-0.0491949	0.104146	-0.472365	0.636666	0.99964	ENSG00000100075	-0.000148	-0.0453193	-	SLC25A1
20.8019	0.10781	0.219002	0.492281	0.622521	0.99964	ENSG00000100077	0.000252	0.0612554	-	GRK3
30.8953	-0.195159	0.223427	-0.873482	0.3824	0.99964	ENSG00000100083	-0.000552	-0.118358	-	GGA1
61.0687	0.0403254	0.140207	0.287614	0.773642	0.99964	ENSG00000100095	9.47e-05	0.0356459	-	SEZ6L
20.3223	-0.180603	0.210875	-0.856445	0.391752	0.99964	ENSG00000100099	-0.000501	-0.108335	-	HPS4
22.8011	0.0407427	0.20747	0.196379	0.844314	0.99964	ENSG00000100106	8.82e-05	0.0254288	-	TRIOBP
17.5616	0.25811	0.242462	1.06454	0.287086	0.99964	ENSG00000100109	0.00085	0.142326	-	TFIP11
38.996	-0.0794308	0.189524	-0.419108	0.675137	0.99964	ENSG00000100116	-0.00018	-0.0614863	-	GCAT
41.9538	-0.159316	0.155165	-1.02675	0.304539	0.99964	ENSG00000100124	-0.000486	-0.119331	-	ANKRD54
149.296	0.00555773	0.0982606	0.0565611	0.954895	0.99964	ENSG00000100129	1.72e-05	0.0048561	-	EIF3L
167.254	-0.119454	0.0903752	-1.32176	0.186247	0.99964	ENSG00000100138	-0.000541	-0.10736	-	SNU13
141.108	-0.0924628	0.0983023	-0.940596	0.346912	0.99964	ENSG00000100142	-0.00033	-0.0826157	-	POLR2F
22.5299	-0.0407645	0.217215	-0.187669	0.851136	0.99964	ENSG00000100151	-8.84e-05	-0.0223899	-	PICK1
45.8953	-0.118953	0.150122	-0.792374	0.428143	0.99964	ENSG00000100154	-0.000318	-0.0906819	-	TTC28
69.7483	0.0952894	0.135226	0.70467	0.481016	0.99964	ENSG00000100167	0.000253	0.0719898	-	2023-09-03
67.1037	0.0051896	0.126256	0.0411038	0.967213	0.99964	ENSG00000100201	1.27e-05	0.00982163	-	DDX17
60.9409	0.0121756	0.153012	0.0795728	0.936577	0.99964	ENSG00000100207	2.71e-05	0.00749941	-	TCF20
73.6219	-0.0884165	0.136863	-0.646023	0.518264	0.99964	ENSG00000100211	-0.000229	-0.0752844	-	CBY1
73.557	0.247302	0.14067	1.75803	0.078743	0.99964	ENSG00000100216	0.00156043	0.196732	-	TOMM22
21.5999	-0.0343723	0.240766	-0.142762	0.886478	0.99964	ENSG00000100219	-7.5e-05	-0.00682932	-	XBP1
54.8926	0.0668898	0.142759	0.46855	0.639391	0.99964	ENSG00000100220	0.000162	0.0523325	-	RTCB
16.7912	-0.0740123	0.237026	-0.312254	0.754847	0.99964	ENSG00000100221	-0.000166	-0.030756	-	JOSD1
42.8281	0.023029	0.159274	0.144587	0.885037	0.99964	ENSG00000100225	5.08e-05	0.0187884	-	FBXO7
27.6507	-0.0895731	0.190336	-0.470606	0.637922	0.99964	ENSG00000100226	-0.000206	-0.0613125	-	GTPBP1
192.034	0.207855	0.0967115	2.14922	0.0316166	0.99964	ENSG00000100227	0.00217592	0.191006	-	POLDIP3
27.7571	-0.150842	0.24183	-0.623753	0.53279	0.99964	ENSG00000100234	-0.000376	-0.0951548	-	TIMP3
87.4579	-0.044464	0.136569	-0.325579	0.744743	0.99964	ENSG00000100239	-0.000106	-0.0342922	-	PPP6R2
40.6971	-0.183527	0.163852	-1.12008	0.262681	0.99964	ENSG00000100241	-0.000599	-0.139539	-	SBF1
50.9434	0.0739848	0.163563	0.452331	0.651031	0.99964	ENSG00000100242	0.000171	0.0555873	-	SUN2
118.877	-0.0581448	0.110598	-0.525731	0.599075	0.99964	ENSG00000100243	-0.000167	-0.0518862	-	CYB5R3
25.3858	0.0245963	0.201324	0.122172	0.902762	0.99964	ENSG00000100246	5.27e-05	0.0107376	-	DNAL4
24.6006	0.078751	0.201962	0.38993	0.696588	0.99964	ENSG00000100258	0.000177	0.0526735	-	LMF2
37.7484	-0.0656017	0.168215	-0.389986	0.696547	0.99964	ENSG00000100263	-0.000149	-0.0481492	-	RHBDD3
55.7634	0.0117285	0.147497	0.0795166	0.936622	0.99964	ENSG00000100266	2.64e-05	0.0091635	-	PACSIN2
31.8753	0.139587	0.177206	0.787709	0.430867	0.99964	ENSG00000100271	0.000367	0.0880119	-	TTLL1
36.6344	0.136791	0.178708	0.765445	0.444007	0.99964	ENSG00000100280	0.000355	0.0876066	-	AP1B1
20.5198	0.171068	0.216523	0.79007	0.429487	0.99964	ENSG00000100281	0.000458	0.10988	-	HMGXB4
37.1652	0.0390114	0.173587	0.224737	0.822184	0.99964	ENSG00000100284	8.53e-05	0.0298818	-	TOM1
42.0098	-0.183297	0.164311	-1.11555	0.264614	0.99964	ENSG00000100294	-0.000596	-0.128663	-	MCAT
125.472	-0.0648707	0.11083	-0.585317	0.558334	0.99964	ENSG00000100300	-0.000188	-0.0582323	-	TSPO
19.5823	-0.231796	0.231203	-1.00256	0.316071	0.99964	ENSG00000100304	-0.000721	-0.141518	-	TTLL12
1211.84	-0.0330979	0.0556838	-0.59439	0.552251	0.99964	ENSG00000100316	-0.000247	-0.0322387	-	RPL3
57.6118	-0.0409169	0.138961	-0.294449	0.768415	0.99964	ENSG00000100319	-9.66e-05	-0.0356999	-	ZMAT5
136.43	-0.111918	0.100481	-1.11383	0.265354	0.99964	ENSG00000100320	-0.000421	-0.0984468	-	RBFOX2
65.3871	0.106759	0.136737	0.780761	0.434943	0.99964	ENSG00000100321	0.000291	0.0829044	-	SYNGR1
27.6939	-0.264978	0.191261	-1.38542	0.165923	0.99964	ENSG00000100324	-0.00113097	-0.174721	-	TAB1
23.7643	0.00247796	0.202964	0.0122088	0.990259	0.99964	ENSG00000100325	5.29e-06	0.00422105	-	ASCC2
25.004	0.106296	0.227704	0.466818	0.64063	0.99964	ENSG00000100330	0.000247	0.0616168	-	MTMR3
17.4502	0.0510416	0.25231	0.202297	0.839684	0.99964	ENSG00000100335	0.000113	0.0513616	-	MIEF1
26.6126	0.0512017	0.195225	0.262271	0.793113	0.99964	ENSG00000100345	0.000112	0.0361199	-	MYH9
52.3822	-0.00515385	0.154936	-0.0332645	0.973464	0.99964	ENSG00000100347	-1.14e-05	0.00243686	-	SAMM50
110.436	-0.118639	0.106881	-1.11001	0.266993	0.99964	ENSG00000100348	-0.000428	-0.104125	-	TXN2
20.3157	0.138196	0.219474	0.629668	0.528912	0.99964	ENSG00000100350	0.000341	0.0893588	-	FOXRED2
48.6874	0.0565041	0.145299	0.388881	0.697364	0.99964	ENSG00000100353	0.000133	0.0440109	-	EIF3D
107.418	0.0956721	0.116463	0.82148	0.411373	0.99964	ENSG00000100354	0.000287	0.0786106	-	TNRC6B
44.0976	-0.154392	0.181344	-0.851377	0.39456	0.99964	ENSG00000100359	-0.000421	-0.112811	-	SGSM3
32.2205	-0.268594	0.183136	-1.46664	0.142474	0.99964	ENSG00000100360	-0.00124368	-0.193385	-	IFT27
78.0436	-0.0657624	0.132194	-0.497468	0.618859	0.99964	ENSG00000100364	-0.000165822	-0.0462714	-	KIAA0930
35.6084	-0.280712	0.188116	-1.49223	0.13564	0.99964	ENSG00000100372	-0.00134679	-0.196156	-	SLC25A17
44.8505	0.104997	0.172994	0.606941	0.54389	0.99964	ENSG00000100376	0.000254	0.0810231	-	FAM118A
24.5768	0.0364954	0.211389	0.172646	0.86293	0.99964	ENSG00000100379	7.88e-05	0.0288645	-	KCTD17
131.897	-0.107112	0.100609	-1.06463	0.287042	0.99964	ENSG00000100380	-0.000394	-0.0927437	-	ST13
223.422	-0.0145772	0.0991384	-0.147039	0.883101	0.99964	ENSG00000100387	-4.48e-05	-0.0113814	-	RBX1
24.9363	-0.00668398	0.208147	-0.0321118	0.974383	0.99964	ENSG00000100393	-1.43e-05	-0.000531	-	EP300
17.9731	-0.0213321	0.234551	-0.0909488	0.927533	0.99964	ENSG00000100395	-4.62e-05	-0.00723389	-	L3MBTL2
89.7587	-0.0335156	0.118171	-0.283619	0.776702	0.99964	ENSG00000100401	-8.77e-05	-0.0322267	-	RANGAP1
40.8552	0.00500085	0.160532	0.0311517	0.975149	0.99964	ENSG00000100403	1.09e-05	0.00241824	-	ZC3H7B
37.1058	-0.134171	0.162361	-0.826373	0.408592	0.99964	ENSG00000100410	-0.000361	-0.097151	-	PHF5A
105.604	-0.143475	0.104832	-1.36862	0.171119	0.99964	ENSG00000100412	-0.000612	-0.123898	-	ACO2
62.1184	-0.0310762	0.140362	-0.2214	0.824781	0.99964	ENSG00000100413	-7.24e-05	-0.0221672	-	POLR3H
34.5184	-0.0443356	0.173087	-0.256146	0.797838	0.99964	ENSG00000100416	-9.74e-05	-0.0274106	-	TRMU
100.955	-0.041302	0.118883	-0.347417	0.728278	0.99964	ENSG00000100417	-0.000108	-0.0330417	-	PMM1
22.5649	0.0238016	0.21635	0.110014	0.912398	0.99964	ENSG00000100418	5.12e-05	0.0236877	-	DESI1
45.2208	-0.232513	0.160929	-1.44481	0.14851	0.99964	ENSG00000100422	-0.00102491	-0.17587	-	CERK
117.642	-0.0953745	0.127847	-0.746002	0.455666	0.99964	ENSG00000100427	-0.000264	-0.0826286	-	MLC1
18.3052	-0.0360412	0.259013	-0.139148	0.889333	0.99964	ENSG00000100429	-7.95e-05	-0.0192748	-	HDAC10
36.2797	-0.206441	0.177168	-1.16522	0.243928	0.99964	ENSG00000100439	-0.000703	-0.1493	-	ABHD4
128.183	0.0731041	0.095169	0.76815	0.442398	0.99964	ENSG00000100442	0.000256	0.0656051	-	FKBP3
65.6878	0.0905345	0.141553	0.63958	0.522446	0.99964	ENSG00000100445	0.000231	0.070573	-	SDR39U1
30.3862	-0.117112	0.178048	-0.657757	0.510695	0.99964	ENSG00000100461	-0.000289	-0.0851217	-	RBM23
34.6546	-0.0981399	0.174192	-0.563402	0.573161	0.99964	ENSG00000100462	-0.000233	-0.0695465	-	PRMT5
15.1119	0.0403391	0.260952	0.154584	0.877149	0.99964	ENSG00000100473	8.92e-05	0.0210393	-	COCH
23.227	0.151515	0.23012	0.65842	0.510268	0.99964	ENSG00000100478	0.000381	0.0936429	-	AP4S1
21.728	-0.110061	0.234093	-0.470159	0.638241	0.99964	ENSG00000100485	-0.000257	-0.0732409	-	SOS2
53.4188	-0.0135854	0.134836	-0.100756	0.919744	0.99964	ENSG00000100505	-3.2e-05	-0.00788587	-	TRIM9
116.975	-0.121417	0.110195	-1.10184	0.270532	0.99964	ENSG00000100519	-0.000428	-0.105251	-	PSMC6
36.5419	0.35109	0.165312	2.1238	0.0336868	0.99964	ENSG00000100526	0.00417677	0.261166	-	CDKN3
132.752	0.0144524	0.0997304	0.144915	0.884778	0.99964	ENSG00000100528	4.41e-05	0.0144508	-	CNIH1
30.6436	0.203463	0.178199	1.14178	0.253547	0.99964	ENSG00000100532	0.00068	0.152107	-	CGRRF1
77.1924	-0.0931027	0.125481	-0.741965	0.458108	0.99964	ENSG00000100554	-0.00026	-0.0730217	-	ATP6V1D
17.2176	-0.0841808	0.263623	-0.319323	0.749482	0.99964	ENSG00000100564	-0.000192	-0.0512603	-	PIGH
74.7239	-0.0320754	0.119073	-0.269377	0.78764	0.99964	ENSG00000100567	-8.33e-05	-0.0270431	-	PSMA3
110.628	-0.0778192	0.101808	-0.764373	0.444645	0.99964	ENSG00000100568	-0.000255	-0.069193	-	VTI1B
18.051	0.0248879	0.233921	0.106394	0.915269	0.99964	ENSG00000100575	5.4e-05	0.0144877	-	TIMM9
15.3954	0.336088	0.268042	1.25386	0.209892	0.99964	ENSG00000100577	0.00132541	0.179234	-	GSTZ1
18.041	0.0728364	0.224307	0.324718	0.745395	0.99964	ENSG00000100580	0.000162	0.0427787	-	TMED8
55.1405	-0.0933097	0.136037	-0.685916	0.492766	0.99964	ENSG00000100591	-0.000246	-0.0758699	-	AHSA1
51.5717	0.0354816	0.155568	0.228078	0.819586	0.99964	ENSG00000100592	7.94e-05	0.031459	-	DAAM1
15.9495	-0.0117912	0.269686	-0.043722	0.965126	0.99964	ENSG00000100596	-2.6e-05	-0.0197232	-	SPTLC2
44.4223	0.0966761	0.166232	0.581572	0.560855	0.99964	ENSG00000100600	0.000232	0.0648753	-	LGMN
19.6685	-0.0775067	0.219146	-0.353677	0.723581	0.99964	ENSG00000100603	-0.000174	-0.0388588	-	SNW1
96.5791	-0.0255741	0.130354	-0.19619	0.844462	0.99964	ENSG00000100604	-6.19e-05	-0.0250368	-	CHGA
35.6113	-0.158729	0.166271	-0.954637	0.339761	0.99964	ENSG00000100605	-0.00046	-0.11826	-	ITPK1
101.431	0.101222	0.106767	0.948068	0.343095	0.99964	ENSG00000100612	0.000339	0.0904542	-	DHRS7
16.7726	0.232331	0.248967	0.933178	0.350728	0.99964	ENSG00000100614	0.000696	0.129993	-	PPM1A
26.2794	-0.090169	0.206463	-0.436732	0.662305	0.99964	ENSG00000100626	-0.000206	-0.056518	-	GALNT16
360.972	0.00197328	0.0724194	0.027248	0.978262	0.99964	ENSG00000100632	9.32e-06	0.00134633	-	ERH
15.4466	-0.20302	0.249652	-0.813211	0.416097	0.99964	ENSG00000100644	-0.000563	-0.113684	-	HIF1A
21.5799	0.187606	0.227777	0.823636	0.410146	0.99964	ENSG00000100647	0.000516	0.111662	-	SUSD6
171.294	0.107433	0.0968759	1.10898	0.267439	0.99964	ENSG00000100664	0.000415	0.0961577	-	EIF5
38.6947	-0.156317	0.173421	-0.901375	0.367389	0.99964	ENSG00000100711	-0.000438	-0.115522	-	ZFYVE21
33.449	0.0330797	0.170838	0.193632	0.846464	0.99964	ENSG00000100714	7.22e-05	0.019419	-	MTHFD1
22.2762	0.234584	0.205044	1.14407	0.252595	0.99964	ENSG00000100722	0.000802	0.152549	-	ZC3H14
35.1627	0.0268182	0.180678	0.148431	0.882003	0.99964	ENSG00000100726	5.78e-05	0.0167012	-	TELO2
50.9622	-0.0425375	0.147849	-0.287709	0.773569	0.99964	ENSG00000100731	-9.77e-05	-0.0345415	-	PCNX1
24.0924	0.229896	0.204574	1.12378	0.261106	0.99964	ENSG00000100744	0.000773	0.142621	-	GSKIP
16.4037	0.119962	0.265244	0.452271	0.651074	0.99964	ENSG00000100749	0.000284	0.0607782	-	VRK1
190.032	0.00290443	0.0827917	0.0350812	0.972015	0.99964	ENSG00000100764	1.12e-05	0.00214077	-	PSMC1
15.8612	-0.0344861	0.249577	-0.138178	0.8901	0.99964	ENSG00000100796	-7.56e-05	-0.0213495	-	PPP4R3A
461.601	0.0233592	0.0764691	0.305472	0.760007	0.99964	ENSG00000100804	0.000102	0.0213462	-	PSMB5
39.4699	0.212848	0.160939	1.32254	0.185989	0.99964	ENSG00000100811	0.000828	0.161247	-	YY1
104.78	0.0514461	0.111739	0.460413	0.64522	0.99964	ENSG00000100813	0.000145	0.0472835	-	ACIN1
28.1725	-0.0921628	0.199357	-0.462299	0.643867	0.99964	ENSG00000100814	-0.000211	-0.0583283	-	CCNB1IP1
22.2697	-0.0599754	0.212739	-0.28192	0.778005	0.99964	ENSG00000100815	-0.000132	-0.0384098	-	TRIP11
105.402	-0.0564215	0.11798	-0.478231	0.632486	0.99964	ENSG00000100836	-0.000152	-0.049383	-	PABPN1
24.5023	0.175368	0.209904	0.835468	0.403455	0.99964	ENSG00000100852	0.00048	0.110582	-	ARHGAP5
22.5185	-0.0121985	0.20728	-0.0588502	0.953071	0.99964	ENSG00000100865	-2.61e-05	-0.0175582	-	CINP
53.5006	-0.0385593	0.151958	-0.253749	0.799689	0.99964	ENSG00000100883	-8.73e-05	-0.0295888	-	SRP54
37.9121	0.0655281	0.162908	0.402241	0.687507	0.99964	ENSG00000100888	0.00015	0.0507844	-	CHD8
15.7499	0.307606	0.290021	1.06063	0.288856	0.99964	ENSG00000100889	0.00103176	0.143236	-	PCK2
31.5377	0.10127	0.182505	0.554891	0.578969	0.99964	ENSG00000100897	0.000239	0.06763	-	DCAF11
307.319	0.0492728	0.0766562	0.642777	0.520369	0.99964	ENSG00000100902	0.000221	0.0455458	-	PSMA6
20.0848	0.0300619	0.240999	0.124739	0.90073	0.99964	ENSG00000100906	6.55e-05	0.0158131	-	NFKBIA
45.0393	-0.210017	0.156643	-1.34073	0.180007	0.99964	ENSG00000100908	-0.000829	-0.161246	-	EMC9
90.6461	0.0290811	0.120565	0.241207	0.809395	0.99964	ENSG00000100911	7.46e-05	0.0203599	-	PSME2
15.5409	0.201301	0.251527	0.800318	0.423527	0.99964	ENSG00000100916	0.000554	0.104009	-	BRMS1L
28.1848	0.0338351	0.185896	0.182011	0.855574	0.99964	ENSG00000100926	7.31e-05	0.0259249	-	TM9SF1
25.6847	0.0410779	0.223429	0.183852	0.854129	0.99964	ENSG00000100934	8.93e-05	0.0191088	-	SEC23A
47.6893	0.0569471	0.148731	0.382885	0.701805	0.99964	ENSG00000100938	0.000133	0.0470494	-	GMPR2
63.7355	-0.145593	0.134546	-1.08211	0.279205	0.99964	ENSG00000100941	-0.000469	-0.114667	-	PNN
21.9053	-0.179127	0.211608	-0.846503	0.397272	0.99964	ENSG00000100949	-0.000494	-0.112932	-	RABGGTA
34.9624	-0.269421	0.174117	-1.54736	0.121776	0.99964	ENSG00000100968	-0.00135757	-0.19569	-	NFATC4
263.921	-0.185314	0.125702	-1.47423	0.140419	0.99964	ENSG00000100979	-0.000828	-0.156031	-	PLTP
24.0918	-0.163555	0.208553	-0.784239	0.4329	0.99964	ENSG00000100982	-0.000434	-0.102647	-	PCIF1
48.4394	-0.0612564	0.156268	-0.391995	0.695062	0.99964	ENSG00000100983	-0.000141	-0.0483166	-	GSS
43.2655	0.0118241	0.152395	0.0775882	0.938156	0.99964	ENSG00000100991	2.63e-05	0.00607966	-	TRPC4AP
90.6688	0.100368	0.118394	0.847749	0.396578	0.99964	ENSG00000100994	0.000302	0.0824186	-	PYGB
156.629	-0.082588	0.0961919	-0.858575	0.390575	0.99964	ENSG00000100997	-0.000293	-0.072874	-	ABHD12
49.7853	0.0592146	0.161377	0.366933	0.713669	0.99964	ENSG00000101004	0.000134	0.0436864	-	NINL
40.1786	-0.182366	0.172213	-1.05896	0.289619	0.99964	ENSG00000101019	-0.000569	-0.12917	-	UQCC1
111.77	0.00472636	0.10912	0.0433134	0.965452	0.99964	ENSG00000101040	1.31e-05	0.00155643	-	ZMYND8
33.5576	0.0038831	0.17711	0.0219248	0.982508	0.99964	ENSG00000101052	8.33e-06	-0.0124328	-	IFT52
56.734	0.026648	0.173939	0.153203	0.878238	0.99964	ENSG00000101084	5.77e-05	0.0250382	-	RAB5IF
21.1421	0.0116959	0.210843	0.0554722	0.955762	0.99964	ENSG00000101098	2.5e-05	0.0136017	-	RIMS4
62.3681	-0.0544213	0.140461	-0.387447	0.698425	0.99964	ENSG00000101126	-0.00013	-0.0352973	-	ADNP
58.2249	-0.14092	0.150904	-0.933835	0.350389	0.99964	ENSG00000101132	-0.000406	-0.113586	-	PFDN4
16.8391	0.0578669	0.235995	0.245204	0.806299	0.99964	ENSG00000101138	0.000128	0.0292647	-	CSTF1
43.6022	-0.117776	0.17015	-0.692188	0.488819	0.99964	ENSG00000101144	-0.000296	-0.0845525	-	BMP7
38.0199	-0.205042	0.164955	-1.24302	0.213861	0.99964	ENSG00000101146	-0.000742	-0.152014	-	RAE1
46.6073	-0.0314098	0.148038	-0.212174	0.831971	0.99964	ENSG00000101150	-7.14e-05	-0.0236245	-	TPD52L2
80.8725	0.0826765	0.11896	0.694992	0.487061	0.99964	ENSG00000101152	0.000235	0.0713078	-	DNAJC5
59.2304	0.0223162	0.136167	0.163888	0.869819	0.99964	ENSG00000101158	5.25e-05	0.0230032	-	NELFCD
88.5906	-0.071205	0.111238	-0.640112	0.5221	0.99964	ENSG00000101161	-0.000209	-0.0611647	-	PRPF6
29.7088	-0.0618221	0.184952	-0.334259	0.738184	0.99964	ENSG00000101166	-0.000137	-0.0454037	-	PRELID3B
18.8011	0.0965504	0.223243	0.432491	0.665385	0.99964	ENSG00000101181	0.000222	0.0719152	-	MTG2
303.386	0.00848603	0.0799221	0.106179	0.91544	0.99964	ENSG00000101182	3.45e-05	0.00782367	-	PSMA7
16.9174	0.0179369	0.231417	0.077509	0.938219	0.99964	ENSG00000101191	3.88e-05	0.00804127	-	DIDO1
25.3839	0.105579	0.212132	0.497704	0.618693	0.99964	ENSG00000101193	0.000246	0.0714251	-	GID8
40.4573	-0.0301667	0.164476	-0.18341	0.854476	0.99964	ENSG00000101198	-6.62e-05	-0.0259267	-	NKAIN4
43.4614	0.101402	0.148857	0.6812	0.495745	0.99964	ENSG00000101199	0.000259	0.0776421	-	ARFGAP1
81.5075	-0.0209584	0.116642	-0.179682	0.857402	0.99964	ENSG00000101220	-5.49e-05	-0.0179654	-	C20orf27
21.0283	0.270538	0.22185	1.21946	0.222669	0.99964	ENSG00000101224	0.00100467	0.167741	-	CDC25B
51.9429	0.027721	0.144678	0.191605	0.848052	0.99964	ENSG00000101236	6.35e-05	0.0196191	-	RNF24
71.7184	0.0321844	0.12687	0.253681	0.799742	0.99964	ENSG00000101246	7.97e-05	0.0288945	-	ARFRP1
18.667	-0.150347	0.231785	-0.648647	0.516566	0.99964	ENSG00000101247	-0.000377	-0.0795849	-	NDUFAF5
24.4781	-0.33131	0.253675	-1.30604	0.191537	0.99964	ENSG00000101255	-0.00136724	-0.182307	-	TRIB3
45.9428	0.0167771	0.148412	0.113043	0.909996	0.99964	ENSG00000101266	3.78e-05	0.011878	-	CSNK2A1
54.5985	0.0819012	0.14281	0.573497	0.566308	0.99964	ENSG00000101290	0.000204	0.0611422	-	CDS2
143.435	-0.00243283	0.0926453	-0.0262596	0.97905	0.99964	ENSG00000101294	-8.08e-06	-0.00152183	-	HM13
26.6809	-0.121564	0.217047	-0.560082	0.575423	0.99964	ENSG00000101298	-0.000291	-0.072329	-	SNPH
39.2468	-0.0402132	0.160711	-0.250221	0.802417	0.99964	ENSG00000101310	-8.95e-05	-0.0292713	-	SEC23B
35.9554	0.659997	0.403485	1.63574	0.101894	0.99964	ENSG00000101327	0.00358061	0.121488	-	PDYN
30.5909	-0.130927	0.189091	-0.692405	0.488683	0.99964	ENSG00000101333	-0.000328	-0.0805398	-	PLCB4
45.4377	-0.0184264	0.152156	-0.121102	0.903611	0.99964	ENSG00000101337	-4.11e-05	-0.0126876	-	TM9SF4
20.1323	-0.11501	0.218389	-0.52663	0.59845	0.99964	ENSG00000101346	-0.000272	-0.058602	-	POFUT1
21.4936	-0.101467	0.229382	-0.442352	0.658235	0.99964	ENSG00000101349	-0.000234	-0.0700373	-	PAK5
100.342	0.232155	0.114616	2.0255	0.0428159	0.99964	ENSG00000101350	0.00207131	0.199852	-	KIF3B
32.0138	0.276971	0.184225	1.50344	0.132726	0.99964	ENSG00000101353	0.00134044	0.205207	-	MROH8
70.3638	-0.00275581	0.132494	-0.0207995	0.983406	0.99964	ENSG00000101361	-6.54e-06	-0.00483221	-	NOP56
88.9721	0.0518954	0.130738	0.396944	0.691409	0.99964	ENSG00000101363	0.000129	0.0416621	-	MANBAL
104.595	0.0250959	0.107056	0.234417	0.814661	0.99964	ENSG00000101365	7.14e-05	0.0213862	-	IDH3B
107.038	-0.0499004	0.106417	-0.468913	0.639132	0.99964	ENSG00000101367	-0.000147	-0.0460921	-	MAPRE1
21.0434	-0.198014	0.232886	-0.850262	0.395179	0.99964	ENSG00000101391	-0.000555	-0.100962	-	CDK5RAP1
26.3464	0.00874664	0.207616	0.0421289	0.966396	0.99964	ENSG00000101400	1.87e-05	0.00448528	-	SNTA1
19.7219	-0.200806	0.227102	-0.884213	0.376581	0.99964	ENSG00000101413	-0.000573	-0.118529	-	RPRD1B
32.858	0.057846	0.189322	0.305543	0.759952	0.99964	ENSG00000101421	0.000127	0.0405007	-	CHMP4B
120.333	0.0879473	0.130242	0.675262	0.499509	0.99964	ENSG00000101438	0.000235	0.0771902	-	SLC32A1
674.509	-0.233181	0.180306	-1.29325	0.195924	0.99964	ENSG00000101439	-0.000895	-0.153602	-	CST3
42.9181	0.00273761	0.156927	0.0174451	0.986082	0.99964	ENSG00000101444	6.02e-06	0.00311003	-	AHCY
35.5379	0.102381	0.183952	0.556561	0.577828	0.99964	ENSG00000101457	0.000242	0.0712658	-	DNTTIP1
198.155	0.0489148	0.100128	0.488525	0.625178	0.99964	ENSG00000101460	0.000154	0.0454791	-	MAP1LC3A
21.04	-0.205728	0.268289	-0.766814	0.443192	0.99964	ENSG00000101463	-0.000561	-0.0945507	-	SYNDIG1
49.1064	0.164832	0.155423	1.06054	0.288899	0.99964	ENSG00000101464	0.000514	0.116847	-	PIGU
51.3692	-0.0617924	0.150122	-0.411615	0.680621	0.99964	ENSG00000101473	-0.000145	-0.0450729	-	ACOT8
93.821	-0.0523569	0.107489	-0.487092	0.626193	0.99964	ENSG00000101474	-0.000153	-0.046369	-	APMAP
181.899	0.131443	0.106713	1.23175	0.218044	0.99964	ENSG00000101489	0.000508	0.114204	-	CELF4
22.8821	-0.175426	0.208351	-0.841972	0.399803	0.99964	ENSG00000101493	-0.000481	-0.10141	-	ZNF516
29.9496	0.328791	0.21149	1.55464	0.120031	0.99964	ENSG00000101542	0.00174446	0.208154	-	CDH20
26.222	-0.207419	0.188501	-1.10036	0.271174	0.99964	ENSG00000101557	-0.000675	-0.14401	-	USP14
152.588	-0.0951051	0.0908958	-1.04631	0.295418	0.99964	ENSG00000101558	-0.000379	-0.0869379	-	VAPA
37.6851	0.108276	0.158089	0.684904	0.493405	0.99964	ENSG00000101577	0.000273	0.0903536	-	LPIN2
124.806	0.164705	0.104077	1.58254	0.113527	0.99964	ENSG00000101608	0.000841	0.145094	-	MYL12A
18.5694	-0.424585	0.306607	-1.38478	0.166119	0.99964	ENSG00000101638	-0.00191319	-0.181336	-	ST8SIA5
20.3535	-0.0832315	0.239019	-0.348221	0.727674	0.99964	ENSG00000101654	-0.000188	-0.0361129	-	RNMT
15.7815	0.0447144	0.277036	0.161403	0.871776	0.99964	ENSG00000101680	9.99e-05	0.0231954	-	LAMA1
63.7333	-0.152402	0.143308	-1.06346	0.287572	0.99964	ENSG00000101745	-0.00048	-0.119341	-	ANKRD12
31.1673	-0.101855	0.189329	-0.537979	0.590591	0.99964	ENSG00000101746	-0.000239	-0.0698544	-	NOL4
27.1737	0.0328825	0.200106	0.164325	0.869475	0.99964	ENSG00000101752	7.08e-05	0.00898053	-	MIB1
20.1313	-0.168149	0.240669	-0.698671	0.484757	0.99964	ENSG00000101782	-0.000435	-0.0943392	-	RIOK3
251.755	-0.0378572	0.0776014	-0.487842	0.625662	0.99964	ENSG00000101843	-0.000164	-0.0353709	-	PSMD10
87.7226	-0.104758	0.119669	-0.875399	0.381357	0.99964	ENSG00000101849	-0.000316	-0.0867179	-	TBL1X
124.978	-0.00212184	0.109248	-0.0194223	0.984504	0.99964	ENSG00000101856	-5.87e-06	0.000139	-	PGRMC1
19.8849	-0.0012867	0.224455	-0.00573253	0.995426	0.99964	ENSG00000101868	-2.77e-06	-0.00640139	-	POLA1
54.1695	-0.0399011	0.170435	-0.234114	0.814896	0.99964	ENSG00000101871	-8.76e-05	-0.0225085	-	MID1
34.0459	0.137454	0.174498	0.787708	0.430867	0.99964	ENSG00000101901	0.000361	0.0965107	-	ALG13
17.1044	-0.0614095	0.272912	-0.225016	0.821967	0.99964	ENSG00000101935	-0.000138	-0.0293048	-	AMMECR1
85.1609	0.204908	0.111366	1.83995	0.0657757	0.99964	ENSG00000101940	0.0013902	0.175795	-	WDR13
35.6781	0.0539308	0.18573	0.290371	0.771532	0.99964	ENSG00000101966	0.000118	0.044487	-	XIAP
30.464	0.0980278	0.200884	0.487983	0.625562	0.99964	ENSG00000101972	0.000227	0.05461	-	STAG2
25.9421	-0.00723247	0.196032	-0.0368943	0.970569	0.99964	ENSG00000101974	-1.54e-05	-0.0145572	-	ATP11C
229.594	-0.0950815	0.078738	-1.20757	0.227214	0.99964	ENSG00000102003	-0.000466	-0.0881896	-	SYP
53.1069	0.0745473	0.198098	0.376315	0.706683	0.99964	ENSG00000102024	0.000167	0.0497908	-	PLS3
80.023	-0.200044	0.130685	-1.53073	0.125837	0.99964	ENSG00000102030	-0.000947	-0.159725	-	NAA10
70.0556	-0.000823	0.153113	-0.00537495	0.995711	0.99964	ENSG00000102032	-1.83e-06	-0.00829381	-	RENBP
50.3514	-0.0487339	0.151954	-0.320714	0.748427	0.99964	ENSG00000102038	-0.000111	-0.0361245	-	SMARCA1
117.003	0.155138	0.101218	1.53271	0.125347	0.99964	ENSG00000102054	0.000764	0.138529	-	RBBP7
47.3056	0.316167	0.148946	2.1227	0.0337788	0.99964	ENSG00000102078	0.00362551	0.245739	-	SLC25A14
20.7543	0.0679744	0.219426	0.309783	0.756726	0.99964	ENSG00000102096	0.000151	0.0346046	-	PIM2
25.6608	-0.149763	0.196593	-0.761796	0.446182	0.99964	ENSG00000102100	-0.00039	-0.104509	-	SLC35A2
182.254	0.216264	0.109363	1.97749	0.0479867	0.99964	ENSG00000102103	0.00177463	0.189834	-	PQBP1
481.292	-0.0301626	0.0701679	-0.429863	0.667295	0.99964	ENSG00000102109	-0.000152	-0.0281547	-	PCSK1N
59.9088	-0.0412004	0.141653	-0.290854	0.771163	0.99964	ENSG00000102119	-9.64e-05	-0.0302384	-	EMD
27.5212	-0.3889	0.192979	-2.01525	0.0438787	0.99964	ENSG00000102125	-0.003985	-0.255786	-	TAZ
22.0872	0.0605416	0.234223	0.258479	0.796038	0.99964	ENSG00000102158	0.000134	0.0318574	-	MAGT1
155.334	-0.00881347	0.0854019	-0.1032	0.917804	0.99964	ENSG00000102172	-3.26e-05	-0.00710666	-	SMS
24.7403	0.237107	0.203502	1.16513	0.243965	0.99964	ENSG00000102178	0.000825	0.162112	-	UBL4A
123.227	-0.0729733	0.107277	-0.680232	0.496358	0.99964	ENSG00000102181	-0.000223	-0.0630189	-	CD99L2
29.1203	0.230048	0.181818	1.26526	0.205777	0.99964	ENSG00000102189	0.000861	0.162747	-	EEA1
139.729	-0.0575272	0.0955778	-0.601888	0.547249	0.99964	ENSG00000102225	-0.000194	-0.0517648	-	CDK16
445.581	0.0291898	0.0730615	0.399524	0.689507	0.99964	ENSG00000102226	0.000138	0.0270706	-	USP11
26.0507	0.18106	0.206035	0.878782	0.37952	0.99964	ENSG00000102230	0.000508	0.113154	-	PCYT1B
36.4965	-0.0307748	0.168777	-0.18234	0.855316	0.99964	ENSG00000102241	-6.72e-05	-0.0205306	-	HTATSF1
147.42	0.0402759	0.127356	0.316247	0.751815	0.99964	ENSG00000102265	0.0001	0.036765	-	TIMP1
26.6051	-0.0631377	0.209916	-0.300777	0.763585	0.99964	ENSG00000102290	-0.000139	-0.0630026	-	PCDH11X
24.9355	0.158041	0.204431	0.77308	0.439475	0.99964	ENSG00000102302	0.000416	0.101385	-	FGD1
97.7648	0.0399265	0.112425	0.355139	0.722485	0.99964	ENSG00000102309	0.00011	0.0329376	-	PIN4
18.5008	-0.00798203	0.249933	-0.0319367	0.974523	0.99964	ENSG00000102312	-1.74e-05	-0.00316299	-	PORCN
421.664	0.0892575	0.0722514	1.23537	0.216692	0.99964	ENSG00000102316	0.000489	0.0830132	-	MAGED2
19.5003	0.008874	0.227117	0.0390724	0.968833	0.99964	ENSG00000102383	1.91e-05	0.00885796	-	ZDHHC15
29.8639	0.0829249	0.194169	0.427077	0.669323	0.99964	ENSG00000102390	0.000188	0.0494604	-	PBDC1
18.2657	-0.209723	0.243309	-0.861959	0.38871	0.99964	ENSG00000102393	-0.000597	-0.135321	-	GLA
62.8431	-0.194569	0.134563	-1.44593	0.148196	0.99964	ENSG00000102401	-0.000844	-0.152649	-	ARMCX3
508.169	0.0306444	0.0800426	0.382851	0.70183	0.99964	ENSG00000102409	0.000126	0.0282447	-	BEX4
18.2084	0.298598	0.228391	1.3074	0.191077	0.99964	ENSG00000102452	0.00121478	0.177676	-	NALCN
34.2551	0.0262347	0.193149	0.135826	0.891958	0.99964	ENSG00000102466	5.63e-05	0.0204343	-	FGF14
33.8873	-0.145204	0.177445	-0.818301	0.413185	0.99964	ENSG00000102471	-0.000388	-0.0987447	-	NDFIP2
33.9638	-0.204417	0.175803	-1.16276	0.244926	0.99964	ENSG00000102531	-0.000694	-0.14842	-	FNDC3A
20.8253	0.185821	0.222054	0.836827	0.40269	0.99964	ENSG00000102543	0.000513	0.12364	-	CDADC1
15.9219	0.366634	0.246214	1.48909	0.136465	0.99964	ENSG00000102547	0.00184072	0.203539	-	CAB39L
25.2973	-0.110306	0.219447	-0.502656	0.615206	0.99964	ENSG00000102572	-0.000259	-0.0670446	-	STK24
22.3617	-0.203715	0.216751	-0.939853	0.347293	0.99964	ENSG00000102580	-0.0006	-0.125028	-	DNAJC3
25.6858	-0.127483	0.207414	-0.61463	0.538799	0.99964	ENSG00000102595	-0.00031	-0.0774098	-	UGGT2
44.9144	-0.0507337	0.159582	-0.317917	0.750548	0.99964	ENSG00000102606	-0.000114	-0.0392865	-	ARHGEF7
37.2597	-0.15352	0.163608	-0.938344	0.348068	0.99964	ENSG00000102738	-0.000441	-0.114754	-	MRPS31
33.1051	0.256718	0.17826	1.44013	0.14983	0.99964	ENSG00000102753	0.00114713	0.175483	-	KPNA3
16.7132	0.146136	0.25566	0.571603	0.567591	0.99964	ENSG00000102763	0.000359	0.0704556	-	VWA8
24.3536	0.0561176	0.199376	0.281467	0.778352	0.99964	ENSG00000102781	0.000123	0.0367784	-	KATNAL1
154.908	0.0521555	0.089868	0.580356	0.561674	0.99964	ENSG00000102804	0.000188	0.0457493	-	TSC22D1
55.7914	0.000829	0.150843	0.00549747	0.995614	0.99964	ENSG00000102858	1.85e-06	-0.00169476	-	MGRN1
25.4379	0.260167	0.189946	1.36969	0.170785	0.99964	ENSG00000102870	0.00109041	0.179379	-	ZNF629
26.6789	0.0686823	0.198713	0.345636	0.729616	0.99964	ENSG00000102879	0.000153	0.042368	-	CORO1A
30.1125	0.117779	0.181816	0.647793	0.517119	0.99964	ENSG00000102882	0.000289	0.0791381	-	MAPK3
31.3259	-0.0336891	0.188863	-0.178379	0.858426	0.99964	ENSG00000102893	-7.27e-05	-0.0144795	-	PHKB
36.614	-0.0457865	0.16814	-0.272312	0.785382	0.99964	ENSG00000102897	-0.000101	-0.0432645	-	LYRM1
84.7016	-0.0204069	0.110766	-0.184234	0.85383	0.99964	ENSG00000102898	-5.6e-05	-0.0179403	-	NUTF2
72.9871	0.122599	0.135097	0.907486	0.36415	0.99964	ENSG00000102900	0.000357	0.0930356	-	NUP93
41.7003	-0.235986	0.159016	-1.48404	0.137799	0.99964	ENSG00000102901	-0.00108419	-0.183198	-	CENPT
995.036	0.0188191	0.0882996	0.213127	0.831228	0.99964	ENSG00000102904	6.69e-05	0.0179591	-	TSNAXIP1
29.9403	0.0114737	0.184443	0.0622074	0.950398	0.99964	ENSG00000102908	2.46e-05	0.0119451	-	NFAT5
38.3534	-0.0901516	0.162453	-0.554938	0.578937	0.99964	ENSG00000102910	-0.000215	-0.0622087	-	LONP2
20.329	0.09073	0.243491	0.372622	0.70943	0.99964	ENSG00000102921	0.000207	0.053132	-	N4BP1
66.068	0.112869	0.127634	0.884317	0.376525	0.99964	ENSG00000102931	0.000332	0.0954572	-	ARL2BP
70.6621	0.175164	0.163363	1.07223	0.283615	0.99964	ENSG00000102935	0.000551	0.12125	-	ZNF423
28.7921	0.040741	0.195319	0.208587	0.834771	0.99964	ENSG00000102974	8.82e-05	0.0335616	-	CTCF
33.263	0.141984	0.181297	0.783161	0.433533	0.99964	ENSG00000102977	0.000372	0.0922355	-	ACD
39.6901	0.0336888	0.181871	0.185235	0.853044	0.99964	ENSG00000102978	7.29e-05	0.0264334	-	POLR2C
16.0239	-0.0198208	0.25672	-0.0772077	0.938458	0.99964	ENSG00000102981	-4.35e-05	-0.0118091	-	PARD6A
15.4374	0.27646	0.246553	1.1213	0.26216	0.99964	ENSG00000102984	0.000957	0.168558	-	ZNF821
26.2157	0.146934	0.190316	0.77205	0.440085	0.99964	ENSG00000103005	0.000384	0.0843106	-	USB1
50.1707	-0.0303072	0.140658	-0.215468	0.829403	0.99964	ENSG00000103018	-7.04e-05	-0.0208754	-	CYB5B
51.5969	-0.0193245	0.163887	-0.117914	0.906136	0.99964	ENSG00000103024	-4.22e-05	-0.00749616	-	NME3
202.323	-0.0503428	0.083358	-0.603935	0.545887	0.99964	ENSG00000103034	-0.0002	-0.0454184	-	NDRG4
124.35	-0.0053838	0.104924	-0.0513113	0.959077	0.99964	ENSG00000103035	-1.55e-05	-0.00443988	-	PSMD7
16.6605	0.464226	0.235507	1.97118	0.0487037	0.99964	ENSG00000103042	0.00454482	0.260282	-	SLC38A7
23.2984	-0.108109	0.21866	-0.494417	0.621012	0.99964	ENSG00000103043	-0.000253	-0.0588054	-	VAC14
27.816	0.147437	0.219625	0.671314	0.50202	0.99964	ENSG00000103047	0.000371	0.0869949	-	TANGO6
37.2234	-0.141303	0.168114	-0.840517	0.400618	0.99964	ENSG00000103051	-0.000382	-0.107603	-	COG4
17.0972	-0.157534	0.248222	-0.634651	0.525656	0.99964	ENSG00000103056	-0.000397	-0.093898	-	SMPD3
21.8117	-0.113133	0.218847	-0.516949	0.605192	0.99964	ENSG00000103066	-0.000266	-0.0686855	-	PLA2G15
46.7663	-0.0711444	0.162349	-0.43822	0.661227	0.99964	ENSG00000103091	-0.000164	-0.050569	-	WDR59
15.2171	0.0229277	0.241771	0.0948322	0.924448	0.99964	ENSG00000103111	4.99e-05	0.0228706	-	MON1B
40.845	-0.190013	0.164984	-1.1517	0.249444	0.99964	ENSG00000103121	-0.000636	-0.143545	-	CMC2
22.9102	0.140782	0.21124	0.666455	0.50512	0.99964	ENSG00000103126	0.000352	0.0766643	-	AXIN1
165.891	-0.0528829	0.0875945	-0.603723	0.546028	0.99964	ENSG00000103145	-0.000197	-0.0477716	-	HCFC1R1
47.2507	-0.0846021	0.147198	-0.574749	0.565461	0.99964	ENSG00000103148	-0.000208	-0.0640684	-	NPRL3
57.5694	-0.0250068	0.136048	-0.183809	0.854164	0.99964	ENSG00000103152	-5.89e-05	-0.0190466	-	MPG
35.6897	-0.0139683	0.221336	-0.0631089	0.94968	0.99964	ENSG00000103154	-3e-05	-0.0272343	-	NECAB2
49.0446	-0.169965	0.145443	-1.16861	0.242563	0.99964	ENSG00000103160	-0.000576	-0.135147	-	HSDL1
154.067	0.163165	0.117193	1.39227	0.16384	0.99964	ENSG00000103187	0.000684	0.138966	-	COTL1
35.542	-0.304218	0.171149	-1.77751	0.0754843	0.99964	ENSG00000103194	-0.00207553	-0.218588	-	USP10
34.2039	-0.123571	0.186877	-0.661241	0.508458	0.99964	ENSG00000103197	-0.000305	-0.0902896	-	TSC2
222.092	-0.061774	0.101549	-0.608319	0.542976	0.99964	ENSG00000103202	-0.000195	-0.053847	-	NME4
45.2764	-0.0330207	0.165304	-0.199757	0.84167	0.99964	ENSG00000103222	-7.25e-05	-0.0318326	-	ABCC1
20.9961	-0.192923	0.225915	-0.853963	0.393126	0.99964	ENSG00000103226	-0.00054	-0.111648	-	NOMO3
26.4354	0.0377362	0.193525	0.194994	0.845398	0.99964	ENSG00000103227	8.15e-05	0.0242021	-	LMF1
18.3585	0.117353	0.230429	0.509281	0.610556	0.99964	ENSG00000103249	0.000277	0.0890829	-	CLCN7
64.2482	0.0331472	0.133071	0.249093	0.803288	0.99964	ENSG00000103253	7.96e-05	0.0316478	-	HAGHL
51.2749	-0.174021	0.195203	-0.891491	0.372666	0.99964	ENSG00000103254	-0.000489	-0.111697	-	FAM173A
40.5741	-0.0966925	0.182034	-0.53118	0.595294	0.99964	ENSG00000103257	-0.000227	-0.0673907	-	SLC7A5
178.611	0.279679	0.258515	1.08187	0.279312	0.99964	ENSG00000103260	0.000943	0.155903	-	METRN
18.471	0.0484157	0.249381	0.194144	0.846063	0.99964	ENSG00000103264	0.000107	0.0253717	-	FBXO31
83.8413	-0.0447944	0.120768	-0.370913	0.710702	0.99964	ENSG00000103266	-0.000117	-0.0367929	-	STUB1
27.648	0.0530755	0.195082	0.272068	0.78557	0.99964	ENSG00000103269	0.000116	0.0335885	-	RHBDL1
17.8662	0.0748261	0.233297	0.320734	0.748412	0.99964	ENSG00000103274	0.000168	0.0295438	-	NUBP1
76.81	-0.0857132	0.122274	-0.700993	0.483308	0.99964	ENSG00000103275	-0.000239	-0.0740224	-	UBE2I
21.2968	0.0369422	0.223669	0.165164	0.868815	0.99964	ENSG00000103319	8.01e-05	0.0246022	-	EEF2K
27.6687	0.246601	0.195583	1.26085	0.207364	0.99964	ENSG00000103342	0.000931	0.170016	-	GSPT1
41.6908	0.0265959	0.151958	0.175021	0.861063	0.99964	ENSG00000103351	5.96e-05	0.0240316	-	CLUAP1
19.467	-0.245106	0.229581	-1.06763	0.285689	0.99964	ENSG00000103353	-0.000802	-0.131127	-	UBFD1
745.502	0.0515227	0.0634445	0.812091	0.416739	0.99964	ENSG00000103363	0.000314	0.0485754	-	ELOB
19.6996	0.223175	0.232349	0.960516	0.336795	0.99964	ENSG00000103381	0.000674	0.124928	-	CPPED1
107.411	0.0321875	0.112053	0.287253	0.773918	0.99964	ENSG00000103415	8.82e-05	0.02535	-	HMOX2
31.3108	-0.0417628	0.19017	-0.219608	0.826177	0.99964	ENSG00000103423	-9.06e-05	-0.0261966	-	DNAJA3
21.0081	-0.021711	0.215297	-0.100842	0.919676	0.99964	ENSG00000103429	-4.67e-05	-0.00217469	-	BFAR
15.447	-0.300947	0.269056	-1.11853	0.263341	0.99964	ENSG00000103449	-0.00105106	-0.138139	-	SALL1
16.2071	-0.167086	0.271949	-0.614402	0.53895	0.99964	ENSG00000103460	-0.000423	-0.0947686	-	TOX3
27.7417	-0.224693	0.225028	-0.998514	0.31803	0.99964	ENSG00000103485	-0.000694	-0.142976	-	QPRT
36.8119	0.213174	0.183539	1.16146	0.245455	0.99964	ENSG00000103489	0.000727	0.139043	-	XYLT1
77.6928	0.0221197	0.123167	0.179592	0.857473	0.99964	ENSG00000103495	5.55e-05	0.0128281	-	MAZ
77.159	-0.278346	0.135684	-2.05143	0.0402254	0.99964	ENSG00000103496	-0.0027269	-0.222155	-	STX4
28.0773	-0.303381	0.199187	-1.5231	0.127735	0.99964	ENSG00000103502	-0.00152923	-0.193275	-	CDIPT
73.5572	-0.195333	0.124721	-1.56617	0.117309	0.99964	ENSG00000103507	-0.00096	-0.163872	-	BCKDK
25.343	-0.196134	0.20313	-0.965562	0.334263	0.99964	ENSG00000103510	-0.000582	-0.126736	-	KAT8
50.2713	-0.254709	0.146429	-1.73948	0.0819506	0.99964	ENSG00000103512	-0.00158139	-0.199164	-	NOMO1
29.1985	0.0314943	0.192927	0.163245	0.870326	0.99964	ENSG00000103528	6.78e-05	0.0296509	-	SYT17
22.1519	0.349232	0.207997	1.67902	0.0931474	0.99964	ENSG00000103540	0.00217249	0.226017	-	CCP110
46.3988	0.33073	0.164835	2.00643	0.0448105	0.99964	ENSG00000103544	0.00319932	0.243223	-	VPS35L
24.0132	-0.086094	0.196933	-0.437173	0.661986	0.99964	ENSG00000103549	-0.000196	-0.0614886	-	RNF40
45.7919	-0.214276	0.172965	-1.23884	0.215404	0.99964	ENSG00000103550	-0.000777	-0.153864	-	KNOP1
29.0921	0.103556	0.190523	0.543538	0.58676	0.99964	ENSG00000103591	0.000244	0.0606082	-	AAGAB
45.7378	0.11612	0.159045	0.730108	0.465324	0.99964	ENSG00000103647	0.000299	0.0846689	-	CORO2B
32.1718	0.0464012	0.174189	0.266384	0.789944	0.99964	ENSG00000103653	0.000102	0.0361795	-	CSK
48.9245	-0.0754947	0.147776	-0.510872	0.60944	0.99964	ENSG00000103657	-0.000182	-0.0638689	-	HERC1
18.304	-0.0520412	0.226205	-0.230062	0.818044	0.99964	ENSG00000103671	-0.000114	-0.0338043	-	TRIP4
18.2141	-0.255675	0.247306	-1.03384	0.30121	0.99964	ENSG00000103707	-0.000824	-0.138896	-	MTFMT
22.2024	-0.0431779	0.216931	-0.19904	0.842231	0.99964	ENSG00000103723	-9.38e-05	-0.0294292	-	AP3B2
213.055	-0.01539	0.0926886	-0.16604	0.868125	0.99964	ENSG00000103769	-5.13e-05	-0.0126222	-	RAB11A
79.3723	-0.0358058	0.121963	-0.29358	0.769079	0.99964	ENSG00000103855	-9.16e-05	-0.0301018	-	CD276
27.2712	0.188602	0.211608	0.891278	0.37278	0.99964	ENSG00000103876	0.000535	0.112877	-	FAH
24.7654	-0.164161	0.201544	-0.814513	0.415351	0.99964	ENSG00000103932	-0.000441	-0.114491	-	RPAP1
18.456	0.202452	0.248678	0.814112	0.415581	0.99964	ENSG00000103978	0.000561	0.118005	-	TMEM87A
44.3718	-0.0307501	0.150325	-0.204557	0.837919	0.99964	ENSG00000103994	-6.94e-05	-0.0190604	-	ZNF106
22.7821	-0.280915	0.212326	-1.32304	0.185822	0.99964	ENSG00000104047	-0.00114598	-0.180752	-	DTWD1
17.3081	0.083468	0.261822	0.318796	0.749881	0.99964	ENSG00000104059	0.00019	0.03347	-	FAM189A1
33.0763	0.195373	0.169557	1.15226	0.249216	0.99964	ENSG00000104067	0.000656	0.143783	-	TJP1
22.447	-0.106855	0.229306	-0.465992	0.641221	0.99964	ENSG00000104093	-0.000249	-0.0722014	-	DMXL2
81.9673	0.0838556	0.146815	0.571164	0.567888	0.99964	ENSG00000104112	0.000206	0.0612074	-	SCG3
19.3991	0.442093	0.229547	1.92594	0.0541122	0.99964	ENSG00000104129	0.00401956	0.26487	-	DNAJC17
95.8027	-0.12724	0.107545	-1.18313	0.236756	0.99964	ENSG00000104131	-0.000476	-0.106248	-	EIF3J
30.639	0.0383801	0.172946	0.221919	0.824377	0.99964	ENSG00000104133	8.39e-05	0.0260972	-	SPG11
23.3137	-0.159018	0.2272	-0.699904	0.483987	0.99964	ENSG00000104142	-0.000408	-0.0970213	-	VPS18
35.8109	-0.0103907	0.164372	-0.0632143	0.949596	0.99964	ENSG00000104177	-2.26e-05	-0.00234358	-	MYEF2
21.8498	0.0301157	0.238034	0.126519	0.899321	0.99964	ENSG00000104205	6.56e-05	-0.00348875	-	SGK3
16.9728	-0.0683873	0.250109	-0.27343	0.784523	0.99964	ENSG00000104231	-0.000153	-0.0501812	-	ZFAND1
60.0279	-0.00291075	0.188478	-0.0154434	0.987678	0.99964	ENSG00000104267	-6.21e-06	0.0119341	-	CA2
62.5478	0.286302	0.140562	2.03684	0.0416663	0.99964	ENSG00000104290	0.0027688	0.230875	-	FZD3
20.5035	0.145657	0.260907	0.558272	0.576659	0.99964	ENSG00000104324	0.000357	0.0739057	-	CPQ
56.7426	0.230219	0.155154	1.48381	0.137859	0.99964	ENSG00000104325	0.0010532	0.176074	-	DECR1
34.9891	-0.0240432	0.221447	-0.108573	0.913541	0.99964	ENSG00000104327	-5.18e-05	-0.0304518	-	CALB1
18.5988	-0.00492752	0.256512	-0.0192097	0.984674	0.99964	ENSG00000104331	-1.08e-05	-0.0107257	-	IMPAD1
20.7562	-0.23774	0.255421	-0.930775	0.35197	0.99964	ENSG00000104332	-0.000714	-0.109273	-	SFRP1
75.6355	-0.056195	0.1299	-0.432603	0.665304	0.99964	ENSG00000104341	-0.000141	-0.045979	-	LAPTM4B
17.3098	0.329597	0.23401	1.40847	0.158992	0.99964	ENSG00000104365	0.00149894	0.190716	-	IKBKB
21.972	0.192253	0.245635	0.782674	0.433818	0.99964	ENSG00000104375	0.000522	0.0972563	-	STK3
45.5588	0.189269	0.14646	1.29229	0.196257	0.99964	ENSG00000104381	0.000711	0.150153	-	GDAP1
244.566	0.00532559	0.0757567	0.0702986	0.943956	0.99964	ENSG00000104388	2.35e-05	0.00475376	-	RAB2A
99.9055	0.0421152	0.10725	0.392682	0.694554	0.99964	ENSG00000104408	0.000122	0.0381915	-	EIF3E
43.5582	-0.251622	0.176477	-1.4258	0.153925	0.99964	ENSG00000104412	-0.00110446	-0.172261	-	EMC2
61.8009	0.00975455	0.130524	0.0747335	0.940427	0.99964	ENSG00000104427	2.34e-05	0.00458106	-	ZC2HC1A
1081.16	0.0263325	0.0917274	0.287073	0.774056	0.99964	ENSG00000104435	8.95e-05	0.0247155	-	STMN2
25.7393	0.143284	0.198155	0.723093	0.469623	0.99964	ENSG00000104442	0.000366	0.104955	-	ARMC1
29.3482	0.0577028	0.202082	0.285541	0.77523	0.99964	ENSG00000104447	0.000127	0.0395338	-	TRPS1
82.7706	0.0289813	0.116167	0.249478	0.802991	0.99964	ENSG00000104490	7.66e-05	0.0221383	-	NCALD
32.3237	-0.106584	0.177804	-0.59945	0.548873	0.99964	ENSG00000104517	-0.000257	-0.0700703	-	UBR5
77.7941	0.0858005	0.131613	0.651914	0.514457	0.99964	ENSG00000104522	0.000227	0.0663564	-	TSTA3
16.1989	0.257646	0.235573	1.0937	0.274086	0.99964	ENSG00000104524	0.000865	0.155695	-	PYCR3
487.923	0.0419177	0.0704124	0.595317	0.551631	0.99964	ENSG00000104529	0.000212	0.0388788	-	EEF1D
28.0241	-0.329023	0.186056	-1.76841	0.0769928	0.99964	ENSG00000104549	-0.00226397	-0.226554	-	SQLE
27.3867	-0.281509	0.194003	-1.45105	0.146765	0.99964	ENSG00000104613	-0.00129613	-0.190313	-	INTS10
18.8565	-0.0524936	0.244191	-0.21497	0.829791	0.99964	ENSG00000104643	-0.000116	-0.0369643	-	MTMR9
31.7506	0.115173	0.186287	0.618259	0.536405	0.99964	ENSG00000104660	0.000279	0.083497	-	LEPROTL1
69.0245	0.0454337	0.133439	0.340484	0.733492	0.99964	ENSG00000104671	0.00011	0.0377025	-	DCTN6
50.7912	0.0927708	0.142218	0.652314	0.514199	0.99964	ENSG00000104679	0.000237	0.0699657	-	R3HCC1
17.1363	-0.0174535	0.242533	-0.0719635	0.942631	0.99964	ENSG00000104687	-3.79e-05	-0.0163394	-	GSR
144.732	-0.171561	0.0967138	-1.77391	0.0760784	0.99964	ENSG00000104695	-0.00108097	-0.150596	-	PPP2CB
29.9897	-0.195568	0.196002	-0.997788	0.318382	0.99964	ENSG00000104714	-0.000591	-0.134247	-	ERICH1
34.051	-0.249537	0.2017	-1.23717	0.216025	0.99964	ENSG00000104722	-0.000926	-0.163837	-	NEFM
187.282	0.0508811	0.0926296	0.549296	0.582802	0.99964	ENSG00000104723	0.000176	0.0456344	-	TUSC3
35.7471	0.0800431	0.176195	0.454286	0.649623	0.99964	ENSG00000104731	0.000183	0.0609579	-	KLHDC4
194.226	-0.1195	0.104663	-1.14176	0.253552	0.99964	ENSG00000104763	-0.000444	-0.106714	-	ASAH1
37.5648	-0.0089769	0.164779	-0.0544786	0.956554	0.99964	ENSG00000104774	-1.95e-05	-0.00514737	-	MAN2B1
115.88	-0.0289762	0.106773	-0.271381	0.786098	0.99964	ENSG00000104805	-8.29e-05	-0.0233619	-	NUCB1
18.999	-0.104427	0.27996	-0.373007	0.709143	0.99964	ENSG00000104814	-0.000243	-0.0581776	-	MAP4K1
180.609	-0.00829318	0.0791135	-0.104826	0.916514	0.99964	ENSG00000104823	-3.42e-05	-0.0080451	-	ECH1
21.7921	0.0599823	0.202744	0.295853	0.767342	0.99964	ENSG00000104824	0.000132	0.0408699	-	HNRNPL
51.6625	-0.216826	0.144788	-1.49754	0.134253	0.99964	ENSG00000104825	-0.000998	-0.162933	-	NFKBIB
145.181	-0.0284533	0.121056	-0.235044	0.814175	0.99964	ENSG00000104833	-7.27e-05	-0.0262227	-	TUBB4A
198.442	-0.0927089	0.119587	-0.775242	0.438197	0.99964	ENSG00000104852	-0.000269	-0.0760048	-	SNRNP70
77.397	-0.108855	0.12132	-0.897253	0.369584	0.99964	ENSG00000104853	-0.000329	-0.0934056	-	CLPTM1
30.0311	-0.0811198	0.187392	-0.432887	0.665097	0.99964	ENSG00000104859	-0.000184	-0.0493264	-	CLASRP
118.471	0.150438	0.110569	1.36058	0.173648	0.99964	ENSG00000104863	0.000625	0.12855	-	LIN7B
74.555	-0.143536	0.160474	-0.894451	0.371081	0.99964	ENSG00000104866	-0.000402	-0.106219	-	PPP1R37
57.4867	-0.177701	0.145593	-1.22053	0.222264	0.99964	ENSG00000104870	-0.000628	-0.134278	-	FCGRT
88.1456	0.0505145	0.113816	0.443825	0.657169	0.99964	ENSG00000104872	0.000139	0.0440765	-	PIH1D1
25.2133	0.219479	0.218211	1.00581	0.314507	0.99964	ENSG00000104884	0.000678	0.140376	-	ERCC2
18.7233	-0.116842	0.24717	-0.472722	0.636412	0.99964	ENSG00000104885	-0.000275	-0.0759159	-	DOT1L
84.7305	0.045959	0.122828	0.374172	0.708276	0.99964	ENSG00000104886	0.000118	0.0343918	-	PLEKHJ1
25.4974	-0.223625	0.211245	-1.05861	0.289779	0.99964	ENSG00000104897	-0.000716	-0.14417	-	SF3A2
355.511	-0.154813	0.0753393	-2.05487	0.0398916	0.99964	ENSG00000104904	-0.00142465	-0.144097	-	OAZ1
37.7035	-0.0137001	0.16509	-0.0829855	0.933863	0.99964	ENSG00000104907	-2.98e-05	-0.0166416	-	TRMT1
64.6612	-0.0943122	0.164801	-0.57228	0.567132	0.99964	ENSG00000104915	-0.000226	-0.0671593	-	STX10
44.9462	-0.0309426	0.161054	-0.192126	0.847644	0.99964	ENSG00000104936	-6.83e-05	-0.020312	-	DMPK
39.8157	0.361589	0.171226	2.11176	0.0347067	0.99964	ENSG00000104946	0.00425408	0.256738	-	TBC1D17
35.4487	-0.27082	0.174106	-1.55549	0.119829	0.99964	ENSG00000104957	-0.00137824	-0.18858	-	CCDC130
120.207	0.0354066	0.118431	0.298965	0.764967	0.99964	ENSG00000104960	9.27e-05	0.0295038	-	PTOV1
155.688	0.0206775	0.105048	0.19684	0.843953	0.99964	ENSG00000104964	5.98e-05	0.0185569	-	AES
40.886	0.125527	0.167741	0.748338	0.454257	0.99964	ENSG00000104967	0.000324	0.0952087	-	NOVA2
85.9557	0.00831878	0.121053	0.0687204	0.945212	0.99964	ENSG00000104969	2.1e-05	0.00680523	-	SGTA
25.0706	0.327721	0.197295	1.66108	0.0966982	0.99964	ENSG00000104973	0.0019673	0.212249	-	MED25
26.2231	-0.160098	0.207798	-0.770451	0.441032	0.99964	ENSG00000104976	-0.000421	-0.110472	-	SNAPC2
186.994	-0.096477	0.103301	-0.933937	0.350337	0.99964	ENSG00000104979	-0.000329	-0.0841728	-	C19orf53
35.8642	-0.211218	0.183987	-1.148	0.250967	0.99964	ENSG00000104980	-0.000713	-0.146695	-	TIMM44
69.1055	0.0573174	0.136467	0.420009	0.674479	0.99964	ENSG00000105048	0.00014	0.043093	-	TNNT1
27.2091	0.281645	0.195818	1.4383	0.15035	0.99964	ENSG00000105053	0.00128058	0.188371	-	VRK3
76.269	-0.0229472	0.127076	-0.180579	0.856698	0.99964	ENSG00000105058	-5.64e-05	-0.0207282	-	FAM32A
68.3957	0.0556157	0.123693	0.449627	0.652979	0.99964	ENSG00000105088	0.000144	0.0434274	-	OLFM2
58.9069	0.168429	0.131942	1.27653	0.201767	0.99964	ENSG00000105135	0.000628	0.135817	-	ILVBL
15.6647	0.197431	0.273727	0.721269	0.470744	0.99964	ENSG00000105143	0.000526	0.0621887	-	SLC1A6
34.198	0.222606	0.170774	1.30351	0.192399	0.99964	ENSG00000105171	0.000856	0.167079	-	POP4
31.1552	0.193183	0.185499	1.04142	0.297679	0.99964	ENSG00000105176	0.000599	0.1354	-	URI1
142.679	-0.105558	0.0983843	-1.07291	0.283311	0.99964	ENSG00000105185	-0.000396	-0.0925234	-	PDCD5
699.945	0.0275788	0.0900606	0.306225	0.759433	0.99964	ENSG00000105193	9.61e-05	0.0275308	-	RPS16
57.2127	-0.0786744	0.14815	-0.531045	0.595388	0.99964	ENSG00000105197	-0.000191	-0.0631785	-	TIMM50
197.173	0.00649996	0.0822917	0.0789869	0.937043	0.99964	ENSG00000105202	2.53e-05	0.00600957	-	FBL
30.1579	0.00350064	0.185972	0.0188235	0.984982	0.99964	ENSG00000105221	7.48e-06	0.00212863	-	AKT2
623.704	-0.01499	0.0653392	-0.229418	0.818544	0.99964	ENSG00000105223	-8.39e-05	-0.0152885	-	PLD3
25.6271	0.21268	0.195244	1.08931	0.276019	0.99964	ENSG00000105229	0.000689	0.14029	-	PIAS4
285.044	-0.0272049	0.0785678	-0.34626	0.729147	0.99964	ENSG00000105254	-0.000115	-0.0258583	-	TBCB
86.0572	0.109138	0.14477	0.753875	0.450924	0.99964	ENSG00000105255	0.000289	0.0802463	-	FSD1
100.313	0.126719	0.113646	1.11503	0.264837	0.99964	ENSG00000105258	0.000443	0.107359	-	POLR2I
66.5549	-0.135055	0.129825	-1.04029	0.298205	0.99964	ENSG00000105270	-0.000428	-0.112887	-	CLIP3
46.88	-0.164287	0.155611	-1.05575	0.291082	0.99964	ENSG00000105278	-0.000511	-0.129922	-	ZFR2
194.766	0.0133612	0.0949603	0.140703	0.888104	0.99964	ENSG00000105290	4.32e-05	0.0108751	-	APLP1
36.0443	-0.0984271	0.167321	-0.588255	0.556361	0.99964	ENSG00000105323	-0.000237	-0.0733694	-	HNRNPUL1
64.7588	-0.0155445	0.150845	-0.103049	0.917924	0.99964	ENSG00000105325	-3.48e-05	-0.00818436	-	FZR1
16.7338	-0.12002	0.246749	-0.486408	0.626678	0.99964	ENSG00000105327	-0.000284	-0.0733325	-	BBC3
41.3529	-0.0458945	0.160369	-0.28618	0.77474	0.99964	ENSG00000105341	-0.000103	-0.0314575	-	DMAC2
111.591	0.066443	0.123436	0.538277	0.590386	0.99964	ENSG00000105355	0.000176	0.0500823	-	PLIN3
22.097	-0.115856	0.23731	-0.488204	0.625405	0.99964	ENSG00000105357	-0.000273	-0.0853374	-	MYH14
63.6796	0.0738371	0.132501	0.557257	0.577352	0.99964	ENSG00000105364	0.000189	0.0596439	-	MRPL4
1628.56	-0.0087664	0.0674158	-0.130035	0.896539	0.99964	ENSG00000105372	-4.65e-05	-0.00883704	-	RPS19
102.117	-0.0865498	0.223783	-0.386758	0.698935	0.99964	ENSG00000105373	-0.000196	-0.0404852	-	NOP53
261.438	0.0458892	0.0832371	0.551307	0.581423	0.99964	ENSG00000105379	0.000181	0.0406688	-	ETFB
26.4795	0.0660601	0.199522	0.331092	0.740575	0.99964	ENSG00000105393	0.000146	0.0436946	-	BABAM1
18.3309	-0.0622998	0.235645	-0.26438	0.791487	0.99964	ENSG00000105397	-0.000138	-0.0416185	-	TYK2
139.984	0.0623989	0.0985805	0.632974	0.526751	0.99964	ENSG00000105401	0.000204	0.0549127	-	CDC37
59.4734	0.0348707	0.151969	0.22946	0.818512	0.99964	ENSG00000105402	7.87e-05	0.0228663	-	NAPA
284.297	0.0185024	0.0803458	0.230285	0.81787	0.99964	ENSG00000105404	7.5e-05	0.0167254	-	RABAC1
27.6487	-0.0385851	0.201197	-0.191778	0.847916	0.99964	ENSG00000105409	-8.34e-05	-0.0398163	-	ATP1A3
37.8215	-0.150784	0.166992	-0.902942	0.366556	0.99964	ENSG00000105419	-0.000423	-0.109177	-	MEIS3
140.969	0.17747	0.107408	1.6523	0.0984737	0.99964	ENSG00000105426	0.000965	0.153792	-	PTPRS
139.564	0.0265396	0.0929846	0.285419	0.775323	0.99964	ENSG00000105429	8.87e-05	0.0257398	-	MEGF8
65.6919	0.141035	0.131386	1.07344	0.283074	0.99964	ENSG00000105438	0.000455	0.119177	-	KDELR1
20.4646	-0.265212	0.22026	-1.20408	0.228557	0.99964	ENSG00000105443	-0.00097	-0.166545	-	CYTH2
16.5139	-0.224267	0.262979	-0.852792	0.393775	0.99964	ENSG00000105464	-0.000642	-0.13098	-	GRIN2D
31.6213	-0.258751	0.189108	-1.36827	0.171228	0.99964	ENSG00000105472	-0.00108191	-0.179345	-	CLEC11A
24.032	0.429021	0.227189	1.88839	0.0589742	0.99964	ENSG00000105486	0.00367434	0.257268	-	LIG1
144.574	0.00541673	0.110379	0.0490739	0.96086	0.99964	ENSG00000105518	1.48e-05	0.00482665	-	TMEM205
95.3684	0.0883993	0.110179	0.802325	0.422365	0.99964	ENSG00000105520	0.000274	0.0745401	-	PLPPR2
37.2488	-0.159605	0.184024	-0.867308	0.385774	0.99964	ENSG00000105552	-0.000439	-0.107766	-	BCAT2
17.5978	-0.275531	0.249304	-1.1052	0.269072	0.99964	ENSG00000105556	-0.000942	-0.149557	-	MIER2
39.7976	0.190485	0.186668	1.02045	0.307515	0.99964	ENSG00000105559	0.000582	0.14382	-	PLEKHA4
304.939	0.0121467	0.0713817	0.170165	0.86488	0.99964	ENSG00000105568	5.88e-05	0.0103623	-	PPP2R1A
64.1825	-0.0644922	0.133327	-0.483713	0.62859	0.99964	ENSG00000105576	-0.000161	-0.0542464	-	TNPO2
23.7919	-0.165452	0.216953	-0.762618	0.445691	0.99964	ENSG00000105605	-0.000436	-0.104836	-	CACNG7
27.0883	-0.167392	0.187695	-0.891833	0.372483	0.99964	ENSG00000105607	-0.000468	-0.115009	-	GCDH
54.4878	-0.103062	0.159186	-0.647431	0.517353	0.99964	ENSG00000105612	-0.000256	-0.0780444	-	DNASE2
29.6852	-0.105095	0.18802	-0.558954	0.576193	0.99964	ENSG00000105613	-0.000249	-0.0790789	-	MAST1
15.1993	-0.0701082	0.267255	-0.262327	0.793069	0.99964	ENSG00000105617	-0.000158	-0.0359234	-	LENG1
84.3769	0.111912	0.129974	0.861028	0.389222	0.99964	ENSG00000105618	0.000323	0.089683	-	PRPF31
29.5749	0.0790944	0.183863	0.430182	0.667063	0.99964	ENSG00000105619	0.00018	0.0584044	-	TFPT
896.23	-0.0392637	0.0694809	-0.565101	0.572005	0.99964	ENSG00000105640	-0.000202	-0.037298	-	RPL18A
17.1052	-0.160934	0.265365	-0.606462	0.544208	0.99964	ENSG00000105642	-0.000404	-0.0925198	-	KCNN1
172.321	-0.0589754	0.117329	-0.502648	0.615212	0.99964	ENSG00000105649	-0.000161	-0.0574986	-	RAB3A
58.7615	-0.0851569	0.142268	-0.598566	0.549462	0.99964	ENSG00000105655	-0.000214	-0.0670659	-	ISYNA1
34.7565	0.0101329	0.173116	0.0585323	0.953325	0.99964	ENSG00000105662	2.18e-05	0.00900853	-	CRTC1
256.903	-0.0685109	0.0767215	-0.892981	0.371867	0.99964	ENSG00000105669	-0.000319	-0.06372	-	COPE
58.7836	0.159276	0.151599	1.05064	0.293423	0.99964	ENSG00000105671	0.000494	0.122733	-	DDX49
29.918	-0.0258828	0.185706	-0.139376	0.889153	0.99964	ENSG00000105676	-5.57e-05	-0.0160338	-	ARMC6
151.476	-0.121528	0.10687	-1.13716	0.255473	0.99964	ENSG00000105677	-0.000444	-0.105459	-	TMEM147
253.17	-0.135155	0.0777146	-1.73911	0.0820146	0.99964	ENSG00000105696	-0.000899	-0.12465	-	TMEM59L
80.3286	-0.0978051	0.118512	-0.825274	0.409216	0.99964	ENSG00000105698	-0.000291	-0.079091	-	USF2
97.2272	-0.016711	0.121504	-0.137535	0.890608	0.99964	ENSG00000105700	-4.23e-05	-0.0129514	-	KXD1
167.985	-0.0751006	0.0942756	-0.796607	0.425679	0.99964	ENSG00000105701	-0.000267	-0.0689761	-	FKBP8
43.1613	0.0205946	0.155727	0.132248	0.894788	0.99964	ENSG00000105705	4.56e-05	0.0103737	-	SUGP1
19.9185	-0.16144	0.218079	-0.740281	0.45913	0.99964	ENSG00000105717	-0.00042	-0.0947586	-	PBX4
26.9776	-0.0368393	0.201818	-0.182537	0.855161	0.99964	ENSG00000105723	-7.95e-05	-0.00845235	-	GSK3A
42.9966	0.286447	0.176081	1.62679	0.103782	0.99964	ENSG00000105737	0.00159944	0.209879	-	GRIK5
64.8516	0.171905	0.137422	1.25093	0.21096	0.99964	ENSG00000105738	0.000624929	0.134251	-	SIPA1L3
36.9624	-0.0431482	0.167798	-0.257144	0.797068	0.99964	ENSG00000105755	-9.53e-05	-0.0324406	-	ETHE1
124.924	0.0787177	0.100826	0.780727	0.434963	0.99964	ENSG00000105767	0.000261	0.0700627	-	CADM4
28.1299	0.0854033	0.185334	0.460808	0.644937	0.99964	ENSG00000105778	0.000196	0.0567605	-	AVL9
60.1653	0.10422	0.133693	0.779546	0.435658	0.99964	ENSG00000105784	0.000287	0.0817832	-	RUNDC3B
21.8872	0.0454519	0.2312	0.196591	0.844148	0.99964	ENSG00000105808	9.94e-05	0.0325188	-	RASA4
64.5364	0.0941912	0.137043	0.687314	0.491885	0.99964	ENSG00000105819	0.000247	0.0778196	-	PMPCB
20.8874	0.188967	0.220331	0.857647	0.391087	0.99964	ENSG00000105821	0.00052784	0.119865	-	DNAJC2
151.801	0.168371	0.331214	0.508344	0.611212	0.99964	ENSG00000105825	0.000417	0.094043	-	TFPI2
38.0698	-0.208488	0.178057	-1.1709	0.241638	0.99964	ENSG00000105829	-0.000714	-0.143596	-	BET1
21.7252	-0.129068	0.22697	-0.568657	0.569589	0.99964	ENSG00000105835	-0.000312	-0.0741118	-	NAMPT
30.8562	-0.0638161	0.188598	-0.338371	0.735084	0.99964	ENSG00000105855	-0.000141	-0.0340791	-	ITGB8
17.7906	-0.0889665	0.261911	-0.339682	0.734096	0.99964	ENSG00000105880	-0.000203	-0.0556196	-	DLX5
57.4125	0.032706	0.15492	0.211115	0.832797	0.99964	ENSG00000105887	7.32e-05	0.0246413	-	MTPN
40.3309	0.117139	0.160568	0.729527	0.465679	0.99964	ENSG00000105889	0.000301	0.0850175	-	STEAP1B
1005.17	0.031132	0.177729	0.175165	0.86095	0.99964	ENSG00000105894	6.74e-05	0.014478	-	PTN
49.0761	0.0768558	0.146671	0.524002	0.600277	0.99964	ENSG00000105926	0.000187	0.0684212	-	MPP6
52.2065	0.195076	0.155004	1.25852	0.208203	0.99964	ENSG00000105928	0.000713	0.144904	-	GSDME
54.3067	0.0309173	0.140853	0.2195	0.82626	0.99964	ENSG00000105953	7.19e-05	0.0222356	-	OGDH
21.5636	0.0922181	0.235296	0.391924	0.695115	0.99964	ENSG00000105963	0.00021	0.0418387	-	ADAP1
74.7863	-0.0749427	0.125505	-0.597127	0.550423	0.99964	ENSG00000105968	-0.0002	-0.0602573	-	H2AFV
22.6047	0.239055	0.308975	0.773704	0.439106	0.99964	ENSG00000105974	0.000665	0.0779736	-	CAV1
34.2226	-0.13293	0.18088	-0.734909	0.462395	0.99964	ENSG00000105983	-0.00034	-0.0906112	-	LMBR1
160.733	-0.0871272	0.0938593	-0.928274	0.353266	0.99964	ENSG00000105993	-0.000323	-0.078902	-	DNAJB6
32.944	-0.0286933	0.200829	-0.142874	0.88639	0.99964	ENSG00000106003	-6.16e-05	-0.0256208	-	LFNG
37.9289	-0.045722	0.169901	-0.269109	0.787846	0.99964	ENSG00000106009	-0.000101	-0.0340614	-	BRAT1
46.2806	-0.0377755	0.150241	-0.251432	0.80148	0.99964	ENSG00000106012	-8.58e-05	-0.0328445	-	IQCE
18.2734	0.172616	0.314433	0.548976	0.583022	0.99964	ENSG00000106018	0.000432	0.0698647	-	VIPR2
292.623	0.0867908	0.0812986	1.06756	0.28572	0.99964	ENSG00000106028	0.000392174	0.0790071	-	SSBP1
25.9349	-0.170585	0.233552	-0.730394	0.465149	0.99964	ENSG00000106049	-0.000446	-0.120608	-	HIBADH
60.3189	-0.0177878	0.144671	-0.122953	0.902144	0.99964	ENSG00000106052	-4.05e-05	-0.0124018	-	TAX1BP1
26.493	0.137976	0.199398	0.691961	0.488962	0.99964	ENSG00000106066	0.000347	0.0793664	-	CPVL
34.4154	0.00377516	0.166472	0.0226775	0.981908	0.99964	ENSG00000106070	8.18e-06	0.0161664	-	GRB10
48.5005	-0.133654	0.160984	-0.830232	0.406407	0.99964	ENSG00000106089	-0.000361	-0.101638	-	STX1A
72.9109	0.0334409	0.128799	0.259635	0.795145	0.99964	ENSG00000106105	8.21e-05	0.0259856	-	GARS
16.7967	0.192381	0.244068	0.788226	0.430564	0.99964	ENSG00000106123	0.000523	0.103479	-	EPHB6
310.941	-0.0356083	0.178527	-0.199457	0.841905	0.99964	ENSG00000106153	-7.73e-05	-0.0266086	-	CHCHD2
142.178	-0.156793	0.121156	-1.29414	0.195617	0.99964	ENSG00000106211	-0.000602	-0.130226	-	HSPB1
124.721	0.101332	0.0933487	1.08552	0.277689	0.99964	ENSG00000106244	0.0004	0.0920256	-	PDAP1
134.448	0.0978646	0.0974471	1.00428	0.315242	0.99964	ENSG00000106245	0.00036	0.0884272	-	BUD31
59.4157	0.0253597	0.130895	0.19374	0.846379	0.99964	ENSG00000106261	6.12e-05	0.0238317	-	ZKSCAN1
37.3979	0.0637786	0.159747	0.399247	0.689711	0.99964	ENSG00000106263	0.000146	0.0521335	-	EIF3B
49.6656	-0.175297	0.146333	-1.19793	0.230944	0.99964	ENSG00000106266	-0.000608	-0.140729	-	SNX8
63.4916	0.204339	0.163476	1.24996	0.211313	0.99964	ENSG00000106268	0.000744	0.149001	-	NUDT1
176.82	-0.0457757	0.125295	-0.365343	0.714855	0.99964	ENSG00000106278	-0.000116	-0.0404567	-	PTPRZ1
23.9582	-0.050622	0.202797	-0.249619	0.802882	0.99964	ENSG00000106290	-0.00011	-0.0330337	-	TAF6
51.0861	0.00202085	0.146686	0.0137767	0.989008	0.99964	ENSG00000106305	4.56e-06	0.00201739	-	AIMP2
21.2905	-0.308857	0.217544	-1.41975	0.155682	0.99964	ENSG00000106327	-0.00140455	-0.178962	-	TFR2
43.3508	0.0337187	0.15571	0.216549	0.82856	0.99964	ENSG00000106330	7.54e-05	0.0216566	-	MOSPD3
15.5096	-0.363528	0.264101	-1.37647	0.168676	0.99964	ENSG00000106341	-0.00162043	-0.190505	-	PPP1R17
23.7429	0.104956	0.21074	0.498036	0.618459	0.99964	ENSG00000106344	0.000245	0.074252	-	RBM28
18.2055	-0.0333001	0.228765	-0.145564	0.884265	0.99964	ENSG00000106346	-7.23e-05	-0.0177634	-	USP42
34.4931	-0.0958792	0.172016	-0.557386	0.577264	0.99964	ENSG00000106348	-0.000228	-0.0753727	-	IMPDH1
68.1147	0.107474	0.123091	0.87313	0.382592	0.99964	ENSG00000106355	0.000319	0.0915968	-	LSM5
253.433	-0.0332598	0.0873422	-0.380799	0.703352	0.99964	ENSG00000106367	-0.000121	-0.031341	-	AP1S1
26.3503	-0.0257496	0.202829	-0.126952	0.898978	0.99964	ENSG00000106399	-5.53e-05	-0.0175983	-	RPA3
199.205	-0.0640022	0.0809384	-0.790753	0.429088	0.99964	ENSG00000106400	-0.000272	-0.0587567	-	ZNHIT1
21.09	-0.182525	0.238831	-0.764243	0.444722	0.99964	ENSG00000106415	-0.000488	-0.113089	-	GLCCI1
42.9459	0.00128046	0.158398	0.00808379	0.99355	0.99964	ENSG00000106443	2.81e-06	0.00163007	-	PHF14
25.3114	-0.131148	0.205853	-0.637098	0.524061	0.99964	ENSG00000106459	-0.000322	-0.0844625	-	NRF1
18.1948	0.314831	0.233019	1.3511	0.176664	0.99964	ENSG00000106462	0.00134472	0.163376	-	EZH2
21.6815	-0.158635	0.235032	-0.674953	0.499706	0.99964	ENSG00000106477	-0.000404	-0.0963111	-	CEP41
176.337	0.0495352	0.112165	0.441629	0.658757	0.99964	ENSG00000106484	0.000138	0.0399938	-	MEST
15.173	0.256623	0.264849	0.968944	0.332573	0.99964	ENSG00000106524	0.000795	0.133656	-	ANKMY2
81.3045	-0.13268	0.127802	-1.03817	0.299191	0.99964	ENSG00000106537	-0.000422	-0.109902	-	TSPAN13
37.9089	0.337182	0.214517	1.57182	0.115992	0.99964	ENSG00000106538	0.00183297	0.235056	-	RARRES2
241.123	-0.0275039	0.0802008	-0.342937	0.731646	0.99964	ENSG00000106554	-0.000112	-0.0254518	-	CHCHD3
23.9263	-0.136351	0.222555	-0.612663	0.540099	0.99964	ENSG00000106565	-0.000335	-0.0902059	-	TMEM176B
82.8543	0.019076	0.11928	0.159925	0.87294	0.99964	ENSG00000106588	4.9e-05	0.0178408	-	PSMA2
60.7566	0.060266	0.14163	0.425517	0.67046	0.99964	ENSG00000106591	0.000145	0.0403629	-	MRPL32
62.9081	0.0436933	0.12769	0.342181	0.732215	0.99964	ENSG00000106603	0.000109	0.0367164	-	COA1
115.591	0.0787954	0.104167	0.75643	0.449391	0.99964	ENSG00000106605	0.000252	0.0678395	-	BLVRA
27.3673	-0.059359	0.190258	-0.311992	0.755047	0.99964	ENSG00000106608	-0.000131	-0.0337898	-	URGCP
50.5457	0.0103831	0.145522	0.0713506	0.943119	0.99964	ENSG00000106609	2.35e-05	0.01474	-	TMEM248
174.16	-0.170286	0.0929616	-1.83179	0.0669831	0.99964	ENSG00000106615	-0.00115253	-0.15318	-	RHEB
23.0529	-0.375165	0.225882	-1.66089	0.0967364	0.99964	ENSG00000106617	-0.00231073	-0.249314	-	PRKAG2
31.4717	-0.0888619	0.233051	-0.381298	0.702982	0.99964	ENSG00000106624	-0.000202	-0.0540151	-	AEBP1
91.8666	-0.000304	0.115365	-0.00263178	0.9979	0.99964	ENSG00000106636	-7.98e-07	0.0021732	-	YKT6
15.8169	-0.299095	0.252802	-1.18312	0.236762	0.99964	ENSG00000106638	-0.00109683	-0.17794	-	TBL2
91.5799	0.00914183	0.108898	0.0839489	0.933097	0.99964	ENSG00000106665	2.54e-05	0.00832645	-	CLIP2
198.219	-0.0783717	0.0807469	-0.970584	0.331755	0.99964	ENSG00000106682	-0.000348	-0.0715597	-	EIF4H
33.1297	-0.000476	0.177342	-0.00268408	0.997858	0.99964	ENSG00000106683	-1.02e-06	-9.73e-05	-	LIMK1
18.7127	0.524194	0.303336	1.7281	0.0839707	0.99964	ENSG00000106689	0.0035333	0.2306	-	LHX2
15.2805	0.0298421	0.25984	0.114848	0.908566	0.99964	ENSG00000106692	6.57e-05	0.0147188	-	FKTN
21.9015	-0.145482	0.208441	-0.697955	0.485206	0.99964	ENSG00000106701	-0.000369	-0.0882396	-	FSD1L
56.8294	0.0845357	0.133185	0.634726	0.525607	0.99964	ENSG00000106723	0.000221	0.0693387	-	SPIN1
39.4775	-0.111551	0.158811	-0.702413	0.482422	0.99964	ENSG00000106771	-0.000283	-0.0802949	-	TMEM245
20.8531	0.0771248	0.21216	0.363523	0.716215	0.99964	ENSG00000106780	0.000173	0.0479649	-	MEGF9
[truncated: 17,014 more rows]

## Sheet: f
baseMean	log2FoldChange	lfcSE	stat	pvalue	padj	gene_id	log2FC.shrunk.ashr	log2FC.shrunk.normal	sign	gene_name
325.554	-0.806597	0.107011	-7.53753	4.79e-14	3.85e-10	ENSG00000168209	-0.780989	-0.70321	down	DDIT4
47.6793	-1.53682	0.206488	-7.44265	9.87e-14	3.97e-10	ENSG00000135245	-1.36982	-0.9765	down	HILPDA
31.4022	-1.56555	0.219947	-7.11784	1.1e-12	2.94e-09	ENSG00000186352	-1.37531	-0.965567	down	ANKRD37
25.7658	-1.40021	0.226676	-6.17715	6.53e-10	1.31e-06	ENSG00000152256	-1.22078	-0.857483	down	PDK1
28.3852	-1.54714	0.267858	-5.77597	7.65e-09	1.23e-05	ENSG00000159399	-1.2832	-0.821667	down	HK2
256.593	-0.574475	0.101323	-5.66974	1.43e-08	1.92e-05	ENSG00000176171	-0.557954	-0.507657	down	BNIP3
48.0015	0.889074	0.170266	5.22169	1.77e-07	0.000184	ENSG00000129696	0.819112	0.658446	up	TTI2
182.956	1.09164	0.20929	5.21595	1.83e-07	0.000184	ENSG00000213930	0.967113	0.692459	up	GALT
58.7183	0.728201	0.14481	5.02865	4.94e-07	0.000441	ENSG00000187608	0.683496	0.570956	up	ISG15
42.3519	-0.970241	0.19967	-4.85923	1.18e-06	0.000898	ENSG00000121440	-0.858757	-0.619795	down	PDZRN3
51.1853	-0.743609	0.153286	-4.85113	1.23e-06	0.000898	ENSG00000125629	-0.688627	-0.565422	down	INSIG2
38.1962	-0.932146	0.206403	-4.51614	6.3e-06	0.0042216	ENSG00000124785	-0.782528	-0.586859	down	NRN1
29.6313	-0.952294	0.21777	-4.37293	1.23e-05	0.00758542	ENSG00000059804	-0.751973	-0.597792	down	SLC2A3
327.193	-0.39203	0.090644	-4.32494	1.53e-05	0.00876646	ENSG00000044574	-0.33899	-0.354989	down	HSPA5
34.2352	-0.960933	0.224331	-4.28355	1.84e-05	0.00977776	ENSG00000129521	-0.719743	-0.585586	down	EGLN3
51.7513	-0.690746	0.161725	-4.27113	1.94e-05	0.00977776	ENSG00000140939	-0.563097	-0.510717	down	NOL3
47.855	-0.683943	0.162736	-4.20278	2.64e-05	0.0117825	ENSG00000052802	-0.536452	-0.507872	down	MSMO1
22.2641	-0.961187	0.228214	-4.21177	2.53e-05	0.0117825	ENSG00000072682	-0.684456	-0.568542	down	P4HA2
179.117	-0.578607	0.139088	-4.16001	3.18e-05	0.0134729	ENSG00000114023	-0.450435	-0.463718	down	FAM162A
58.1357	-1.25227	0.305947	-4.09308	4.26e-05	0.0161657	ENSG00000113739	-0.646259	-0.577797	down	STC2
67.3649	-0.573219	0.13964	-4.10498	4.04e-05	0.0161657	ENSG00000122884	-0.427785	-0.454106	down	P4HA1
116.877	-0.462217	0.113169	-4.08429	4.42e-05	0.0161657	ENSG00000185650	-0.340577	-0.40095	down	ZFP36L1
19.3744	-0.936646	0.229966	-4.07298	4.64e-05	0.0162336	ENSG00000161277	-0.5942	-0.567555	down	THAP8
222.845	-0.417399	0.108548	-3.84531	0.00012	0.0403543	ENSG00000112541	-0.226172	-0.359617	down	PDE10A
1024.76	0.245337	0.0642909	3.81605	0.000136	0.043632	ENSG00000099622	0.10671	0.23314	up	CIRBP
281.84	-0.421525	0.11685	-3.6074	0.000309	0.0956855	ENSG00000115461	-0.146269	-0.351912	-	IGFBP5
507.82	-0.353581	0.098355	-3.59495	0.000324	0.0964313	ENSG00000102144	-0.11301	-0.312641	-	PGK1
107.771	-0.403302	0.112463	-3.5861	0.000336	0.0964313	ENSG00000104765	-0.132071	-0.34495	-	BNIP3L
57.797	-0.653655	0.183094	-3.57006	0.000357	0.0989971	ENSG00000187017	-0.212022	-0.467752	-	ESPN
24.5436	-1.05966	0.299087	-3.54297	0.000396	0.106087	ENSG00000160472	-0.228766	-0.498519	-	TMEM190
32.3722	-0.638027	0.18118	-3.5215	0.000429	0.111347	ENSG00000162433	-0.186977	-0.43822	-	AK4
26.1301	-0.828794	0.238039	-3.48176	0.000498	0.117852	ENSG00000004399	-0.197454	-0.478795	-	PLXND1
61.9819	-0.467424	0.134163	-3.484	0.000494	0.117852	ENSG00000105771	-0.125919	-0.376887	-	SMG9
17.9811	-1.19082	0.341894	-3.48301	0.000496	0.117852	ENSG00000134107	-0.185654	-0.489679	-	BHLHE40
176.691	0.512655	0.149106	3.43819	0.000586	0.134592	ENSG00000131981	0.125645	0.419492	-	LGALS3
75.2671	-0.446898	0.131174	-3.40692	0.000657	0.146801	ENSG00000112972	-0.0994167	-0.365642	-	HMGCS1
62.6909	-0.476326	0.140919	-3.38015	0.000724	0.1575	ENSG00000138029	-0.10066	-0.38088	-	HADHB
24.6547	0.6885	0.207311	3.3211	0.000897	0.189806	ENSG00000167513	0.122755	0.441969	-	CDT1
56.2298	0.489848	0.147895	3.31214	0.000926	0.190965	ENSG00000102317	0.0880721	0.386114	-	RBM3
53.9399	-0.674278	0.205729	-3.2775	0.00104729	0.21061	ENSG00000112715	-0.108695	-0.432746	-	VEGFA
61.5125	-0.442068	0.135837	-3.2544	0.00113632	0.22294	ENSG00000128590	-0.0674178	-0.353862	-	DNAJB9
22.5056	-0.680436	0.210279	-3.23587	0.00121273	0.232267	ENSG00000050820	-0.0985425	-0.431296	-	BCAR1
741.505	0.927288	0.287835	3.22159	0.0012748	0.238476	ENSG00000157005	0.10447	0.421224	-	SST
62.0733	-0.514753	0.160623	-3.20473	0.00135187	0.247147	ENSG00000170525	-0.071313	-0.383371	-	PFKFB3
41.0769	0.695254	0.218302	3.18483	0.00144839	0.253279	ENSG00000108551	0.0878437	0.426074	-	RASD1
66.3122	-0.512037	0.160577	-3.18872	0.00142904	0.253279	ENSG00000162545	-0.0681214	-0.360197	-	CAMK2N1
82.3496	-0.431267	0.135792	-3.17594	0.00149352	0.253436	ENSG00000109107	-0.0536799	-0.344539	-	ALDOC
116.934	-0.760009	0.239576	-3.17231	0.0015123	0.253436	ENSG00000148926	-0.0889957	-0.443145	-	ADM
34.4194	0.751164	0.241578	3.10941	0.00187463	0.291197	ENSG00000103811	0.0755257	0.440242	-	CTSH
21.3702	-0.81208	0.260024	-3.1231	0.00178957	0.291197	ENSG00000104419	-0.0802584	-0.420621	-	NDRG1
100.811	-0.4746	0.153174	-3.09843	0.00194549	0.291197	ENSG00000128564	-0.0498354	-0.356475	-	VGF
273.252	-0.246248	0.0792863	-3.10581	0.00189757	0.291197	ENSG00000143870	-0.0193918	-0.228434	-	PDIA6
69.6357	1.14419	0.368086	3.10848	0.00188054	0.291197	ENSG00000145708	0.0721441	0.390058	-	CRHBP
195.925	-0.270431	0.08732	-3.09701	0.00195483	0.291197	ENSG00000167004	-0.0220829	-0.246903	-	PDIA3
17.8114	0.717063	0.232608	3.08271	0.00205127	0.294566	ENSG00000104738	0.0690789	0.423975	-	MCM4
70.5045	0.381423	0.123726	3.0828	0.00205064	0.294566	ENSG00000120697	0.0360026	0.318114	-	ALG5
15.1512	-0.865742	0.281312	-3.07752	0.0020873	0.294566	ENSG00000186480	-0.0722253	-0.425781	-	INSIG1
36.002	0.538799	0.176388	3.05463	0.00225341	0.312525	ENSG00000106460	0.051447	0.391568	-	TMEM106B
49.6573	-0.522344	0.172452	-3.02893	0.00245421	0.332131	ENSG00000121966	-0.0467286	-0.366896	-	CXCR4
93.0172	-0.414069	0.136833	-3.02609	0.00247736	0.332131	ENSG00000124762	-0.0350253	-0.336127	-	CDKN1A
103.724	-0.682498	0.226064	-3.01904	0.00253577	0.334389	ENSG00000175197	-0.0572609	-0.402314	-	DDIT3
78.525	-0.378695	0.126117	-3.00273	0.00267569	0.341639	ENSG00000082684	-0.0292361	-0.311243	-	SEMA5B
448.953	-0.287934	0.0957408	-3.00743	0.00263468	0.341639	ENSG00000149925	-0.0195689	-0.25676	-	ALDOA
74.6521	-0.367959	0.122999	-2.99155	0.00277561	0.348859	ENSG00000198363	-0.0273012	-0.30443	-	ASPH
591.75	-0.221255	0.074403	-2.97374	0.00294197	0.36201	ENSG00000109971	-0.0118254	-0.20603	-	HSPA8
18.158	0.80545	0.272122	2.95989	0.00307752	0.36201	ENSG00000129009	0.0530686	0.425398	-	ISLR
44.6313	-0.49604	0.167336	-2.96433	0.00303345	0.36201	ENSG00000163872	-0.0376502	-0.362179	-	YEATS2
131.836	-0.306935	0.103406	-2.96826	0.00299491	0.36201	ENSG00000164096	-0.0196602	-0.270028	-	C4orf3
44.4517	-0.484646	0.163891	-2.95712	0.00310525	0.36201	ENSG00000221890	-0.0360193	-0.356756	-	NPTXR
22.8764	-0.61632	0.209622	-2.94014	0.00328063	0.370403	ENSG00000103365	-0.0438256	-0.38901	-	GGA2
15.6224	0.868934	0.295813	2.93745	0.00330928	0.370403	ENSG00000131747	0.050761	0.409792	-	TOP2A
19.8042	0.716666	0.244023	2.93687	0.0033154	0.370403	ENSG00000134057	0.0479758	0.391562	-	CCNB1
78.5768	-0.932349	0.3199	-2.9145	0.00356256	0.392565	ENSG00000167772	-0.047839	-0.406485	-	ANGPTL4
188.17	0.291225	0.100597	2.89496	0.00379205	0.412206	ENSG00000171867	0.0152041	0.258423	-	PRNP
50.2334	-0.473817	0.164083	-2.88768	0.00388098	0.416248	ENSG00000128228	-0.0296401	-0.355603	-	SDF2L1
271.602	0.388982	0.136059	2.85891	0.00425098	0.449932	ENSG00000126709	0.0214499	0.310335	-	IFI6
52.3687	0.495404	0.174592	2.83749	0.00454694	0.46971	ENSG00000140067	0.0276767	0.35874	-	FAM181A
66.5442	-0.382382	0.134963	-2.83323	0.00460797	0.46971	ENSG00000149084	-0.0197144	-0.303531	-	HSD17B12
47.3532	-0.458946	0.162007	-2.83288	0.00461301	0.46971	ENSG00000163703	-0.0250303	-0.338031	-	CRELD1
41.5751	0.431982	0.152767	2.82771	0.00468821	0.471399	ENSG00000189376	0.022922	0.333203	-	C8orf76
23.6003	-0.803184	0.286495	-2.80348	0.00505536	0.502041	ENSG00000152093	-0.036145	-0.390356	-	CFC1B
36.9399	-0.500058	0.178942	-2.79453	0.00519757	0.503726	ENSG00000170632	-0.0252672	-0.343702	-	ARMC10
201.196	1.37128	0.49008	2.79807	0.00514086	0.503726	ENSG00000241563	0.0284878	0.217756	-	CORT
70.6481	-0.402134	0.144831	-2.77657	0.00549356	0.513172	ENSG00000078114	-0.0185125	-0.313929	-	NEBL
19.8466	0.769296	0.277592	2.77132	0.00558303	0.513172	ENSG00000100336	0.0330617	0.391463	-	APOL4
62.1132	0.367308	0.132008	2.78247	0.00539474	0.513172	ENSG00000126878	0.0165523	0.311904	-	AIF1L
21.1574	0.701709	0.253369	2.76951	0.00561401	0.513172	ENSG00000165949	0.0316418	0.423127	-	IFI27
29.636	0.532031	0.191724	2.77498	0.00552053	0.513172	ENSG00000250722	0.0257792	0.343542	-	SELENOP
100.866	-0.298079	0.108298	-2.7524	0.00591601	0.523753	ENSG00000084764	-0.0113462	-0.259647	-	MAPRE3
25.3448	0.593896	0.215383	2.75739	0.00582645	0.523753	ENSG00000133687	0.0274097	0.345906	-	TMTC1
81.3657	-0.679659	0.246978	-2.7519	0.0059251	0.523753	ENSG00000141526	-0.0298154	-0.373729	-	SLC16A3
17.639	0.974955	0.356826	2.7323	0.00628934	0.528525	ENSG00000106852	0.0305188	0.294309	-	LHX6
186.899	-0.23691	0.0867376	-2.73135	0.00630761	0.528525	ENSG00000160752	-0.00760354	-0.214363	-	FDPS
21.1926	-0.686335	0.250547	-2.73935	0.0061561	0.528525	ENSG00000162772	-0.029114	-0.38584	-	ATF3
20.2302	0.618938	0.225709	2.74219	0.00610309	0.528525	ENSG00000175063	0.0273463	0.368836	-	UBE2C
41.5508	0.442023	0.161737	2.73297	0.00627663	0.528525	ENSG00000180891	0.0189369	0.333863	-	CUEDC1
198.539	0.232112	0.0851092	2.72722	0.00638696	0.52953	ENSG00000100650	0.00730348	0.211897	-	SRSF5
83.0533	0.326308	0.119794	2.72392	0.00645126	0.52953	ENSG00000134597	0.0121982	0.276767	-	RBMX2
17.8139	-0.885653	0.326204	-2.71503	0.00662696	0.534025	ENSG00000154764	-0.0296327	-0.369076	-	WNT7A
70.7591	0.682729	0.251518	2.71444	0.0066388	0.534025	ENSG00000159200	0.0273856	0.389982	-	RCAN1
132.859	0.326299	0.12037	2.7108	0.00671214	0.534579	ENSG00000041982	0.0118459	0.276236	-	TNC
20.3683	-0.626819	0.231827	-2.70382	0.00685473	0.535335	ENSG00000060656	-0.0252549	-0.366187	-	PTPRU
28.3879	0.660891	0.244354	2.70464	0.00683784	0.535335	ENSG00000182326	0.0262448	0.386323	-	C1S
16.0048	0.749862	0.277844	2.69886	0.00695769	0.538151	ENSG00000159674	0.0276288	0.39521	-	SPON2
54.2548	-0.372037	0.138459	-2.68698	0.00721006	0.547148	ENSG00000134910	-0.0135749	-0.298753	-	STT3A
19.894	0.621089	0.231111	2.6874	0.00720099	0.547148	ENSG00000159231	0.0241522	0.370272	-	CBR3
107.706	-0.363845	0.135923	-2.67685	0.00743182	0.558706	ENSG00000188042	-0.0128639	-0.283443	-	ARL4C
80.1691	-0.338587	0.126704	-2.67228	0.00753382	0.56113	ENSG00000141580	-0.0114857	-0.278437	-	WDR45B
21.5195	0.561499	0.212699	2.63987	0.00829379	0.612066	ENSG00000103245	0.0199239	0.345037	-	CIAO3
57.2908	-0.357598	0.135674	-2.63572	0.00839589	0.612163	ENSG00000067992	-0.0114697	-0.283659	-	PDK3
241.877	-0.263571	0.100166	-2.63135	0.00850474	0.612163	ENSG00000105220	-0.00723038	-0.233132	-	GPI
94.117	-0.330846	0.125768	-2.6306	0.00852341	0.612163	ENSG00000145050	-0.0101423	-0.270175	-	MANF
18.6706	-0.644675	0.245924	-2.62144	0.00875594	0.617832	ENSG00000113369	-0.0213538	-0.341873	-	ARRDC3
23.3004	-0.533217	0.203299	-2.62282	0.00872065	0.617832	ENSG00000164758	-0.0182531	-0.338091	-	MED30
32.7527	-0.498421	0.190604	-2.61495	0.00892393	0.62421	ENSG00000151789	-0.016719	-0.331568	-	ZNF385D
515.787	0.230616	0.0884662	2.60682	0.00913867	0.628303	ENSG00000100097	0.00562528	0.213021	-	LGALS1
298.251	-0.254924	0.0977129	-2.60891	0.00908315	0.628303	ENSG00000115541	-0.00656175	-0.228003	-	HSPE1
31.3807	0.910983	0.350122	2.6019	0.00927092	0.631994	ENSG00000166863	0.0228141	0.309203	-	TAC3
62.1611	-0.352517	0.136142	-2.58933	0.0096162	0.644606	ENSG00000112304	-0.0101722	-0.285877	-	ACOT13
65.6832	-0.345217	0.133309	-2.58961	0.00960848	0.644606	ENSG00000143553	-0.00987949	-0.278709	-	SNAPIN
23.9911	0.57879	0.223778	2.58645	0.00969709	0.644656	ENSG00000075790	0.0181761	0.35219	-	BCAP29
154.744	-0.393666	0.153116	-2.57103	0.0101398	0.665701	ENSG00000132692	-0.0113915	-0.307199	-	BCAN
50.2114	-0.75623	0.294289	-2.56968	0.0101792	0.665701	ENSG00000136698	-0.0206577	-0.35179	-	CFC1
83.1062	-0.298689	0.116846	-2.55627	0.0105801	0.677485	ENSG00000054356	-0.00746035	-0.252939	-	PTPRN
112.853	-0.286486	0.112118	-2.55522	0.010612	0.677485	ENSG00000127824	-0.00699783	-0.243347	-	TUBA4A
39.993	-0.424172	0.165702	-2.55984	0.010472	0.677485	ENSG00000196284	-0.0122583	-0.308901	-	SUPT3H
482.733	1.21363	0.476823	2.54525	0.01092	0.691658	ENSG00000122585	0.0179622	0.240366	-	NPY
25.8676	-0.500403	0.196974	-2.54045	0.0110709	0.695193	ENSG00000013441	-0.0142791	-0.328638	-	CLK1
33.702	-0.460022	0.181338	-2.53682	0.0111863	0.695193	ENSG00000158716	-0.0128889	-0.327655	-	DUSP23
52.2357	-0.37388	0.14747	-2.5353	0.0112351	0.695193	ENSG00000189241	-0.0098528	-0.290497	-	TSPYL1
30.3601	-0.447534	0.177821	-2.51676	0.0118439	0.727268	ENSG00000172009	-0.0119556	-0.318958	-	THOP1
1064.53	-0.158821	0.0631744	-2.514	0.0119369	0.727429	ENSG00000111669	-0.00289373	-0.150846	-	TPI1
568.096	-0.231445	0.0927286	-2.49594	0.0125624	0.743838	ENSG00000111674	-0.00454605	-0.208073	-	ENO2
18.5072	-0.602808	0.241553	-2.49555	0.0125761	0.743838	ENSG00000114268	-0.0154312	-0.339998	-	PFKFB4
921.769	0.216413	0.0864744	2.50263	0.0123276	0.743838	ENSG00000158623	0.00418588	0.202537	-	COPG2
45.6077	-0.464672	0.18594	-2.49904	0.0124529	0.743838	ENSG00000172318	-0.012042	-0.325039	-	B3GALT1
444.64	0.489432	0.197065	2.4836	0.013006	0.763655	ENSG00000142089	0.012361	0.333824	-	IFITM3
60.2806	0.348009	0.140759	2.47237	0.013422	0.774957	ENSG00000025770	0.00784084	0.276629	-	NCAPH2
63.5312	-0.420634	0.170583	-2.46585	0.0136687	0.774957	ENSG00000108947	-0.00996701	-0.299954	-	EFNB3
15.5367	-0.72504	0.293476	-2.47052	0.0134916	0.774957	ENSG00000114480	-0.0163701	-0.337911	-	GBE1
119.304	0.404207	0.163942	2.46555	0.0136802	0.774957	ENSG00000119866	0.00946714	0.282724	-	BCL11A
184.868	-0.242083	0.0980411	-2.4692	0.0135417	0.774957	ENSG00000134248	-0.0046082	-0.216017	-	LAMTOR5
17.9483	-0.601369	0.246271	-2.4419	0.0146102	0.794449	ENSG00000025772	-0.0137547	-0.335893	-	TOMM34
67.1039	-0.316468	0.129378	-2.44607	0.0144421	0.794449	ENSG00000037241	-0.00650241	-0.258345	-	RPL26L1
37.1561	-0.408507	0.168129	-2.42971	0.0151107	0.794449	ENSG00000084090	-0.0089265	-0.307506	-	STARD7
663.2	-0.153347	0.0631105	-2.42981	0.0151066	0.794449	ENSG00000088986	-0.00243201	-0.146649	-	DYNLL1
42.3155	-0.384855	0.157751	-2.43964	0.0147019	0.794449	ENSG00000101079	-0.00842455	-0.286494	-	NDRG3
32.5398	0.51852	0.211552	2.45103	0.0142449	0.794449	ENSG00000137959	0.0122743	0.326442	-	IFI44L
48.9043	0.353632	0.144154	2.45316	0.0141609	0.794449	ENSG00000147853	0.00771498	0.282854	-	AK3
101.713	0.269157	0.110763	2.43003	0.0150974	0.794449	ENSG00000160789	0.00498645	0.230856	-	LMNA
23.4389	0.497946	0.204621	2.4335	0.0149535	0.794449	ENSG00000168434	0.011354	0.330111	-	COG7
22.1994	-0.542727	0.223293	-2.43056	0.0150754	0.794449	ENSG00000169641	-0.0123017	-0.335038	-	LUZP1
132.278	-0.26957	0.110909	-2.43056	0.0150754	0.794449	ENSG00000175550	-0.00500255	-0.231012	-	DRAP1
24.9031	-0.556348	0.229309	-2.4262	0.0152579	0.796978	ENSG00000135766	-0.0124728	-0.32895	-	EGLN1
18.6708	-0.607361	0.251183	-2.418	0.0156061	0.809906	ENSG00000196476	-0.0131889	-0.344809	-	C20orf96
19.3817	-0.587984	0.243792	-2.41183	0.0158728	0.818467	ENSG00000171223	-0.0126961	-0.327074	-	JUNB
26.5271	-0.545492	0.226605	-2.40724	0.0160738	0.82355	ENSG00000163516	-0.0117836	-0.329833	-	ANKZF1
53.4331	-0.366082	0.152727	-2.39697	0.0165311	0.840942	ENSG00000114054	-0.00724077	-0.281458	-	PCCB
53.0078	-0.354798	0.148305	-2.39236	0.0167403	0.840942	ENSG00000131016	-0.00687627	-0.275554	-	AKAP12
26.0066	-0.522889	0.218956	-2.3881	0.0169359	0.840942	ENSG00000132964	-0.010886	-0.333936	-	CDK8
56.1595	-0.37523	0.157068	-2.38897	0.0168958	0.840942	ENSG00000158042	-0.00736936	-0.281733	-	MRPL17
26.2149	-0.477369	0.199325	-2.39492	0.0166238	0.840942	ENSG00000170485	-0.0100318	-0.312865	-	NPAS2
51.2901	-1.16013	0.486705	-2.38365	0.0171418	0.845943	ENSG00000164530	-0.013159	-0.287383	-	PI16
61.6495	-0.315388	0.132629	-2.37797	0.0174082	0.853852	ENSG00000134440	-0.00567385	-0.258064	-	NARS
75.084	-0.392197	0.165198	-2.3741	0.0175919	0.857631	ENSG00000145824	-0.00758925	-0.262346	-	CXCL14
140.019	0.548473	0.232115	2.36294	0.0181308	0.878577	ENSG00000139155	0.0108302	0.329388	-	SLCO1C1
40.862	-0.410828	0.174505	-2.35424	0.0185604	0.883847	ENSG00000007516	-0.00774957	-0.297829	-	BAIAP3
64.8739	0.371681	0.15862	2.34321	0.0191185	0.883847	ENSG00000077942	0.00666337	0.279638	-	FBLN1
76.0711	-0.322782	0.137497	-2.34755	0.0188974	0.883847	ENSG00000087842	-0.00553603	-0.25587	-	PIR
17.2047	0.594385	0.252466	2.35432	0.0185567	0.883847	ENSG00000135363	0.011395	0.343548	-	LMO2
18.3832	0.550801	0.234912	2.34471	0.0190417	0.883847	ENSG00000138594	0.0104846	0.315188	-	TMOD3
285.924	-0.187089	0.0795711	-2.35122	0.018712	0.883847	ENSG00000156515	-0.00264831	-0.173377	-	HK1
54.2668	-0.329916	0.140546	-2.34739	0.0189055	0.883847	ENSG00000165006	-0.00570637	-0.264337	-	UBAP1
24.2506	0.456635	0.19452	2.3475	0.0188998	0.883847	ENSG00000186787	0.00868843	0.303461	-	SPIN2B
21.5466	-0.50649	0.216412	-2.3404	0.0192634	0.885454	ENSG00000104812	-0.00959004	-0.324354	-	GYS1
29.8274	0.423868	0.185423	2.28595	0.0222569	0.902569	ENSG00000060339	0.00707314	0.283375	-	CCAR1
185.207	-0.278615	0.120121	-2.31945	0.0203708	0.902569	ENSG00000067057	-0.00426947	-0.232835	-	PFKP
67.4138	-0.306248	0.13476	-2.27255	0.0230531	0.902569	ENSG00000079459	-0.00448461	-0.249248	-	FDFT1
39.2894	0.364847	0.160378	2.27492	0.0229109	0.902569	ENSG00000080503	0.00572364	0.278664	-	SMARCA2
69.314	0.307404	0.132868	2.3136	0.0206896	0.902569	ENSG00000081721	0.00485463	0.252878	-	DUSP12
56.1375	-0.322977	0.139138	-2.32126	0.0202727	0.902569	ENSG00000082898	-0.00527665	-0.256744	-	XPO1
68.5677	-0.314607	0.136243	-2.30916	0.0209345	0.902569	ENSG00000083807	-0.00497466	-0.253988	-	SLC27A5
81.7439	-0.278275	0.122267	-2.27597	0.0228479	0.902569	ENSG00000084710	-0.00394492	-0.233073	-	EFR3B
153.841	-0.255688	0.111432	-2.29457	0.021758	0.902569	ENSG00000087076	-0.00362033	-0.218765	-	HSD17B14
15.9735	0.652889	0.281686	2.31779	0.0204606	0.902569	ENSG00000100504	0.01131	0.299525	-	PYGL
231.388	0.186312	0.0812947	2.29182	0.0219163	0.902569	ENSG00000100823	0.00239249	0.171317	-	APEX1
298.255	-0.244918	0.107623	-2.27569	0.0228643	0.902569	ENSG00000105854	-0.00330175	-0.215958	-	PON2
87.5647	-0.325266	0.139769	-2.32716	0.0199566	0.902569	ENSG00000109046	-0.00538739	-0.257763	-	WSB1
34.3753	-0.398089	0.171802	-2.31714	0.0204964	0.902569	ENSG00000125676	-0.00693652	-0.284033	-	THOC2
90.4049	-0.254959	0.111747	-2.28158	0.0225144	0.902569	ENSG00000130741	-0.00352539	-0.216451	-	EIF2S3
26.4879	0.459819	0.201006	2.28759	0.0221614	0.902569	ENSG00000138688	0.00780586	0.29829	-	KIAA1109
20.3217	-0.5596	0.242911	-2.30373	0.021238	0.902569	ENSG00000138944	-0.00981007	-0.318283	-	SHISAL1
15.8878	0.558936	0.245191	2.27959	0.0226318	0.902569	ENSG00000156697	0.00935261	0.313552	-	UTP14A
53.8154	0.325138	0.141366	2.29997	0.0214497	0.902569	ENSG00000156959	0.00512187	0.25621	-	LHFPL4
41.7295	0.366231	0.158631	2.3087	0.0209602	0.902569	ENSG00000162669	0.00612265	0.27999	-	HFM1
287.972	0.266024	0.115302	2.3072	0.0210437	0.902569	ENSG00000164687	0.00391297	0.225424	-	FABP5
86.8764	0.288926	0.125788	2.29692	0.0216232	0.902569	ENSG00000168256	0.00431637	0.235905	-	NKIRAS2
175.47	-0.213022	0.0935165	-2.27791	0.0227319	0.902569	ENSG00000175768	-0.00275285	-0.192357	-	TOMM5
115.672	-0.238883	0.104316	-2.28999	0.0220221	0.902569	ENSG00000178057	-0.00327025	-0.209311	-	NDUFAF3
36.3295	0.487531	0.210737	2.31346	0.0206973	0.902569	ENSG00000181195	0.00874553	0.302917	-	PENK
103.962	0.299493	0.131214	2.28248	0.0224611	0.902569	ENSG00000183036	0.00442435	0.233433	-	PCP4
24.8419	-0.592293	0.258796	-2.28865	0.0220997	0.902569	ENSG00000196739	-0.00998182	-0.319085	-	COL27A1
23.3203	0.495068	0.214943	2.30325	0.0212645	0.902569	ENSG00000198838	0.00871509	0.295566	-	RYR3
94.7573	0.248584	0.109434	2.27154	0.023114	0.902569	ENSG00000204084	0.00334588	0.217437	-	INPP5B
47.1804	0.376429	0.163686	2.2997	0.0214653	0.902569	ENSG00000206579	0.00624394	0.276489	-	XKR4
61.6394	0.319022	0.139533	2.28636	0.0222332	0.902569	ENSG00000246705	0.00486663	0.256047	-	H2AFJ
19.0059	-0.523436	0.23092	-2.26674	0.0234061	0.905187	ENSG00000070495	-0.00859442	-0.309924	-	JMJD6
151.116	0.205514	0.0906462	2.26721	0.0233772	0.905187	ENSG00000182944	0.00258521	0.18556	-	EWSR1
73.0196	-0.284418	0.125878	-2.25946	0.0238547	0.90942	ENSG00000106628	-0.00395147	-0.236768	-	POLD2
101.521	0.268071	0.118619	2.25994	0.0238249	0.90942	ENSG00000162407	0.00364102	0.225807	-	PLPP3
29.1107	-0.423761	0.187368	-2.26165	0.0237188	0.90942	ENSG00000172893	-0.00675829	-0.294238	-	DHCR7
96.2761	-0.252869	0.112586	-2.246	0.0247042	0.932962	ENSG00000035862	-0.00327934	-0.215704	-	TIMP2
19.3348	0.488703	0.217508	2.24682	0.0246514	0.932962	ENSG00000182362	0.00772621	0.313105	-	YBEY
171.11	0.237523	0.105915	2.24259	0.0249236	0.936847	ENSG00000078328	0.00299484	0.205242	-	RBFOX1
26.8471	0.44927	0.200688	2.23865	0.025179	0.942045	ENSG00000042429	0.0069389	0.28434	-	MED17
242.085	-0.22411	0.10021	-2.23639	0.0253261	0.943162	ENSG00000113811	-0.00274489	-0.19689	-	SELENOK
109.902	-0.336341	0.150602	-2.23331	0.0255284	0.946247	ENSG00000168461	-0.00476047	-0.260059	-	RAB31
21.3455	0.505337	0.22645	2.23156	0.0256442	0.946247	ENSG00000174473	0.00777161	0.28415	-	GALNTL6
54.5357	-0.318402	0.142841	-2.22906	0.0258097	0.948006	ENSG00000132002	-0.00438356	-0.248653	-	DNAJB1
52.3789	0.308777	0.139052	2.22059	0.0263787	0.960136	ENSG00000113407	0.00414039	0.248617	-	TARS
68.0985	-0.299311	0.134766	-2.22096	0.0263538	0.960136	ENSG00000185608	-0.00396833	-0.240783	-	MRPL40
23.8464	-0.465011	0.209916	-2.21523	0.0267445	0.969067	ENSG00000110171	-0.00690944	-0.291732	-	TRIM3
20.9002	-0.524151	0.237146	-2.21025	0.0270879	0.977109	ENSG00000177685	-0.00774142	-0.315494	-	CRACR2B
1726.84	-0.147384	0.0667436	-2.20822	0.0272292	0.977821	ENSG00000198804	-0.00169334	-0.139695	-	MT-CO1
111.423	0.23868	0.108546	2.19888	0.0278865	0.979558	ENSG00000038382	0.00280479	0.211029	-	TRIO
88.2475	-0.261695	0.118974	-2.1996	0.0278356	0.979558	ENSG00000147416	-0.00317959	-0.224296	-	ATP6V1B2
27.4994	-0.42139	0.191556	-2.19983	0.027819	0.979558	ENSG00000148290	-0.00599881	-0.282504	-	SURF1
29.2179	0.462333	0.210081	2.20073	0.0277549	0.979558	ENSG00000196569	0.00668707	0.29197	-	LAMA2
16.521	0.527458	0.239469	2.20261	0.0276222	0.979558	ENSG00000197429	0.00767843	0.307995	-	IPP
26.3869	-0.433841	0.198259	-2.18825	0.0286514	0.980234	ENSG00000010219	-0.00608234	-0.289994	-	DYRK4
48.1182	0.326636	0.149087	2.19092	0.0284578	0.980234	ENSG00000054118	0.00424899	0.251876	-	THRAP3
73.76	-0.312466	0.142657	-2.19033	0.0285001	0.980234	ENSG00000101134	-0.00399535	-0.242428	-	DOK5
26.2239	0.447977	0.204842	2.18694	0.0287472	0.980234	ENSG00000139915	0.00629656	0.276481	-	MDGA2
38.9535	-0.458461	0.209652	-2.18678	0.0287587	0.980234	ENSG00000170075	-0.00646051	-0.278277	-	GPR37L1
15.7811	-0.573807	0.262158	-2.18878	0.0286127	0.980234	ENSG00000197265	-0.0080556	-0.302425	-	GTF2E2
20.1892	-0.532533	0.242531	-2.19573	0.0281116	0.980234	ENSG00000205002	-0.00764949	-0.303722	-	AARD
15.2176	0.563853	0.258912	2.17777	0.0294229	0.998639	ENSG00000012963	0.00778178	0.307479	-	UBR7
61.5765	0.0643503	0.130329	0.493754	0.62148	0.99964	ENSG00000000419	0.000163	0.0573357	-	DPM1
35.8727	-0.0857083	0.175618	-0.488039	0.625522	0.99964	ENSG00000001036	-0.000199	-0.0530033	-	FUCA2
15.0209	0.14986	0.268244	0.558671	0.576387	0.99964	ENSG00000001461	0.000369	0.0784924	-	NIPAL3
24.2077	-0.184381	0.206591	-0.892494	0.372128	0.99964	ENSG00000001497	-0.000522	-0.111922	-	LAS1L
39.2343	-0.194487	0.174486	-1.11463	0.26501	0.99964	ENSG00000001629	-0.000634	-0.137553	-	ANKIB1
35.4703	-0.109509	0.185851	-0.589227	0.555709	0.99964	ENSG00000001630	-0.000262	-0.06748	-	CYP51A1
19.6897	-0.347497	0.233044	-1.49112	0.135929	0.99964	ENSG00000002016	-0.00173603	-0.19831	-	RAD52
174.509	-0.0209534	0.0901047	-0.232545	0.816115	0.99964	ENSG00000002330	-7.26e-05	-0.0189831	-	BAD
30.0834	0.0712972	0.214623	0.332197	0.739741	0.99964	ENSG00000002549	0.000159	0.0443267	-	LAP3
376.714	-0.104177	0.106352	-0.979551	0.327308	0.99964	ENSG00000002586	-0.000354	-0.0923919	-	CD99
24.667	0.00981155	0.257202	0.0381473	0.96957	0.99964	ENSG00000002587	2.15e-05	0.00702764	-	HS3ST1
25.6544	0.0168597	0.199896	0.0843427	0.932784	0.99964	ENSG00000002746	3.61e-05	0.0101352	-	HECW1
43.3192	0.166656	0.150596	1.10664	0.268449	0.99964	ENSG00000002822	0.000538	0.129335	-	MAD1L1
107.473	0.0529594	0.112713	0.46986	0.638455	0.99964	ENSG00000002834	0.000148	0.0441225	-	LASP1
36.3355	-0.00696612	0.167762	-0.0415237	0.966878	0.99964	ENSG00000002919	-1.51e-05	-0.00779108	-	SNX11
39.0465	0.210089	0.161685	1.29937	0.193816	0.99964	ENSG00000003056	0.000799	0.159646	-	M6PR
21.5293	-0.20501	0.225294	-0.909965	0.362841	0.99964	ENSG00000003096	-0.000595	-0.132815	-	KLHL13
17.6527	0.109717	0.252289	0.434887	0.663645	0.99964	ENSG00000003147	0.000256	0.0558608	-	ICA1
16.2784	-0.0342124	0.244348	-0.140015	0.888648	0.99964	ENSG00000003249	-7.48e-05	-0.030016	-	DBNDD1
16.9506	-0.0141251	0.234503	-0.0602343	0.951969	0.99964	ENSG00000003402	-3.06e-05	-0.01059	-	CFLAR
29.3136	0.142205	0.234807	0.605627	0.544763	0.99964	ENSG00000003436	0.00035	0.0430878	-	TFPI
66.6929	-0.0874493	0.126516	-0.691212	0.489432	0.99964	ENSG00000003756	-0.000239	-0.0716715	-	RBM5
219.125	-0.0363142	0.0848256	-0.428105	0.668575	0.99964	ENSG00000004059	-0.000138	-0.0335635	-	ARF5
90.2834	-0.081996	0.10976	-0.747049	0.455034	0.99964	ENSG00000004142	-0.00025	-0.0681071	-	POLDIP2
37.3785	0.0202221	0.163583	0.123619	0.901617	0.99964	ENSG00000004455	4.42e-05	0.0194208	-	AK2
69.3033	-0.272079	0.135289	-2.01109	0.0443158	0.99964	ENSG00000004478	-0.0024889	-0.215592	-	FKBP4
20.7385	0.160577	0.228005	0.704267	0.481267	0.99964	ENSG00000004487	0.000413	0.0722878	-	KDM1A
98.0684	0.0684173	0.110727	0.61789	0.536648	0.99964	ENSG00000004534	0.0002	0.0611029	-	RBM6
207.879	-0.078781	0.086034	-0.915697	0.359826	0.99964	ENSG00000004779	-0.00032	-0.0713531	-	NDUFAB1
17.2795	-0.0513623	0.284494	-0.180539	0.856729	0.99964	ENSG00000004838	-0.000115	-0.0199519	-	ZMYND10
16.5774	-0.236701	0.27879	-0.849028	0.395866	0.99964	ENSG00000004848	-0.000681	-0.115206	-	ARX
25.6957	0.0521218	0.196358	0.265443	0.790668	0.99964	ENSG00000004866	0.000114	0.041528	-	ST7
32.2393	-0.0159471	0.188847	-0.0844446	0.932703	0.99964	ENSG00000004897	-3.41e-05	-0.0115447	-	CDC27
20.3606	0.0945427	0.228232	0.414239	0.678699	0.99964	ENSG00000004975	0.000216	0.0493424	-	DVL2
46.557	0.0128387	0.145917	0.0879861	0.929888	0.99964	ENSG00000005007	2.91e-05	0.0147971	-	UPF1
138.684	-0.125599	0.117667	-1.06742	0.285784	0.99964	ENSG00000005022	-0.00042	-0.108258	-	SLC25A5
36.3157	0.13178	0.182344	0.722699	0.469865	0.99964	ENSG00000005059	0.000335	0.0918624	-	MCUB
114.19	-0.0905819	0.105291	-0.860303	0.389622	0.99964	ENSG00000005075	-0.000297	-0.0795627	-	POLR2J
18.5372	0.081103	0.227766	0.35608	0.72178	0.99964	ENSG00000005175	0.000183	0.0440216	-	RPAP3
48.7689	-0.0443442	0.157103	-0.282263	0.777742	0.99964	ENSG00000005194	-9.98e-05	-0.0365385	-	CIAPIN1
37.0201	0.315308	0.162515	1.94018	0.0523581	0.99964	ENSG00000005206	0.00272136	0.231511	-	SPPL2B
19.2967	-0.0962172	0.233554	-0.41197	0.680361	0.99964	ENSG00000005238	-0.000221	-0.0597727	-	FAM214B
22.7312	-0.0553382	0.22762	-0.243116	0.807916	0.99964	ENSG00000005249	-0.000122	-0.0440384	-	PRKAR2B
34.4936	0.100092	0.173449	0.577067	0.563895	0.99964	ENSG00000005339	0.000239	0.0689463	-	CREBBP
17.0061	-0.146744	0.252922	-0.580196	0.561783	0.99964	ENSG00000005379	-0.000362	-0.0629647	-	TSPOAP1
107.675	0.074397	0.100825	0.737883	0.460586	0.99964	ENSG00000005448	0.000244	0.0653404	-	WDR54
17.5565	0.160244	0.230933	0.693899	0.487746	0.99964	ENSG00000005469	0.000411	0.0909391	-	CROT
140.608	-0.0152181	0.116745	-0.130354	0.896286	0.99964	ENSG00000005483	-3.97e-05	-0.0124569	-	KMT2E
216.906	0.00408921	0.0825009	0.0495656	0.960469	0.99964	ENSG00000005486	1.59e-05	0.00163191	-	RHBDD2
16.0144	-0.180411	0.249008	-0.724518	0.468748	0.99964	ENSG00000005801	-0.000475	-0.0984259	-	ZNF195
67.7682	-0.0744178	0.123257	-0.60376	0.546003	0.99964	ENSG00000005810	-0.000201	-0.0574146	-	MYCBP2
20.4788	0.100795	0.212316	0.474739	0.634973	0.99964	ENSG00000005882	0.000233	0.0544056	-	PDK2
16.8366	0.296336	0.257524	1.15071	0.249851	0.99964	ENSG00000005889	0.00105842	0.163636	-	ZFX
72.1571	-0.0681264	0.129441	-0.526313	0.598671	0.99964	ENSG00000005893	-0.000175	-0.0569694	-	LAMP2
36.7333	-0.0703516	0.179729	-0.391432	0.695478	0.99964	ENSG00000006007	-0.000158	-0.0435087	-	GDE1
155.028	-0.0497071	0.0971677	-0.51156	0.608959	0.99964	ENSG00000006015	-0.000162	-0.0409153	-	REX1BD
17.6504	-0.32239	0.266107	-1.2115	0.225702	0.99964	ENSG00000006016	-0.0012209	-0.167982	-	CRLF1
76.5857	0.145423	0.13586	1.07039	0.284445	0.99964	ENSG00000006042	0.000464	0.119485	-	TMEM98
80.4082	-0.066042	0.125374	-0.526761	0.59836	0.99964	ENSG00000006118	-0.000173	-0.0565681	-	TMEM132A
76.5692	0.113018	0.127386	0.887213	0.374964	0.99964	ENSG00000006125	0.000333	0.0908146	-	AP2B1
125.149	-0.189554	0.276041	-0.686687	0.49228	0.99964	ENSG00000006128	-0.000497	-0.0959299	-	TAC1
20.0442	0.337074	0.21843	1.54316	0.122791	0.99964	ENSG00000006210	0.00177394	0.197464	-	CX3CL1
68.9066	0.0958259	0.131176	0.730513	0.465077	0.99964	ENSG00000006282	0.000261	0.0779166	-	SPATA20
51.1572	0.176489	0.192527	0.916695	0.359303	0.99964	ENSG00000006327	0.000503	0.121144	-	TNFRSF12A
19.8069	-0.0330079	0.287398	-0.114851	0.908563	0.99964	ENSG00000006377	-7.38e-05	-0.0272428	-	DLX6
18.1439	0.296196	0.241539	1.22629	0.22009	0.99964	ENSG00000006432	0.00112298	0.158781	-	MAP3K9
52.3024	-0.128496	0.142192	-0.903678	0.366166	0.99964	ENSG00000006451	-0.000368	-0.0994114	-	RALA
22.5868	-0.260762	0.212973	-1.22439	0.220806	0.99964	ENSG00000006530	-0.000966	-0.168775	-	AGK
19.5959	0.168679	0.233168	0.723421	0.469422	0.99964	ENSG00000006576	0.00044	0.084903	-	PHTF2
412.422	0.0486554	0.101803	0.477937	0.632695	0.99964	ENSG00000006607	0.00015	0.044571	-	FARP2
42.512	0.029019	0.154613	0.187688	0.851121	0.99964	ENSG00000006625	6.48e-05	0.024031	-	GGCT
33.6093	-0.335143	0.179937	-1.86256	0.0625241	0.99964	ENSG00000006652	-0.00263326	-0.232555	-	IFRD1
67.2019	0.0129311	0.134114	0.0964188	0.923188	0.99964	ENSG00000006704	3.05e-05	0.00940413	-	GTF2IRD1
43.71	0.0633685	0.159443	0.397437	0.691045	0.99964	ENSG00000006712	0.000145	0.0540648	-	PAF1
41.5218	0.140149	0.159476	0.878811	0.379503	0.99964	ENSG00000006715	0.000389	0.101857	-	VPS41
23.5404	0.087845	0.222473	0.394858	0.692948	0.99964	ENSG00000006740	0.000199	0.0477292	-	ARHGAP44
37.0835	-0.168366	0.181343	-0.92844	0.35318	0.99964	ENSG00000006744	-0.000481	-0.117466	-	ELAC2
15.8536	0.138269	0.270303	0.511534	0.608977	0.99964	ENSG00000006757	0.000335	0.0715596	-	PNPLA4
17.9119	-0.073803	0.230345	-0.320402	0.748663	0.99964	ENSG00000006831	-0.000165	-0.0532341	-	ADIPOR2
52.2379	0.130447	0.13655	0.955301	0.339426	0.99964	ENSG00000007047	0.000388	0.104372	-	MARK4
203.052	0.0526941	0.0923457	0.570619	0.568258	0.99964	ENSG00000007080	0.000183	0.0456233	-	CCDC124
119.097	0.016257	0.0972324	0.167198	0.867215	0.99964	ENSG00000007168	5.11e-05	0.0142698	-	PAFAH1B1
24.6354	-0.265348	0.242429	-1.09454	0.273717	0.99964	ENSG00000007174	-0.000895	-0.159209	-	DNAH9
43.9043	0.0858775	0.161472	0.531841	0.594836	0.99964	ENSG00000007237	0.000204	0.0517799	-	GAS7
68.7358	-0.288977	0.134142	-2.15426	0.0312196	0.99964	ENSG00000007255	-0.00337889	-0.236854	-	TRAPPC6A
29.7474	0.0166079	0.191469	0.0867397	0.930878	0.99964	ENSG00000007341	3.55e-05	0.00110693	-	ST7L
35.2994	-0.0386738	0.369449	-0.10468	0.91663	0.99964	ENSG00000007372	-8.83e-05	-0.0233	-	PAX6
78.6531	-0.199315	0.139548	-1.42829	0.153208	0.99964	ENSG00000007392	-0.000851	-0.159266	-	LUC7L
20.1786	0.0210191	0.226112	0.0929588	0.925936	0.99964	ENSG00000007402	4.54e-05	0.0221893	-	CACNA2D2
53.9307	-0.129062	0.151393	-0.852495	0.393939	0.99964	ENSG00000007520	-0.000355	-0.0942163	-	TSR3
47.0565	-0.00855031	0.14516	-0.0589027	0.95303	0.99964	ENSG00000007541	-1.94e-05	-0.00974155	-	PIGQ
25.8993	0.00590319	0.208807	0.0282711	0.977446	0.99964	ENSG00000007923	1.26e-05	-0.00464971	-	DNAJC11
221.839	-0.0326526	0.0761869	-0.428585	0.668225	0.99964	ENSG00000008018	-0.000145	-0.0311382	-	PSMB1
29.8609	0.0977451	0.195434	0.500145	0.616973	0.99964	ENSG00000008056	0.000227	0.0539698	-	SYN1
43.6798	-0.254832	0.156704	-1.6262	0.103907	0.99964	ENSG00000008083	-0.0013838	-0.19369	-	JARID2
22.4929	-0.0805496	0.215655	-0.373512	0.708767	0.99964	ENSG00000008086	-0.000181	-0.0575383	-	CDKL5
21.5581	0.00315124	0.224297	0.0140494	0.988791	0.99964	ENSG00000008130	6.77e-06	0.000295	-	NADK
33.7492	0.219826	0.174458	1.26005	0.20765	0.99964	ENSG00000008256	0.000814	0.153662	-	CYTH3
22.1836	-0.0269735	0.218066	-0.123694	0.901557	0.99964	ENSG00000008282	-5.81e-05	0.00102232	-	SYPL1
39.0396	0.00252482	0.174245	0.0144901	0.988439	0.99964	ENSG00000008283	5.43e-06	0.00183972	-	CYB561
87.4339	0.00356387	0.11725	0.0303954	0.975752	0.99964	ENSG00000008294	9.24e-06	0.0022452	-	SPAG9
83.5962	0.113042	0.118658	0.952673	0.340756	0.99964	ENSG00000008324	0.000355	0.0936019	-	SS18L2
16.2733	0.351211	0.254955	1.37754	0.168346	0.99964	ENSG00000008382	0.00156207	0.177016	-	MPND
89.7491	0.156026	0.169522	0.920392	0.357368	0.99964	ENSG00000008394	0.000442581	0.104895	-	MGST1
24.9921	-0.317904	0.196155	-1.62068	0.105087	0.99964	ENSG00000008405	-0.00180627	-0.21024	-	CRY1
44.6185	0.112037	0.165561	0.676711	0.498589	0.99964	ENSG00000008441	0.00028	0.0855224	-	NFIX
51.0336	-0.156157	0.146792	-1.06379	0.287422	0.99964	ENSG00000008710	-0.00049	-0.119748	-	PKD1
51.0424	0.132582	0.145878	0.908858	0.363425	0.99964	ENSG00000008735	0.000379	0.108022	-	MAPK8IP2
36.7713	0.122529	0.172251	0.71134	0.476873	0.99964	ENSG00000008838	0.00031	0.088425	-	MED24
34.238	0.0289737	0.172694	0.167775	0.86676	0.99964	ENSG00000008853	6.29e-05	0.0188932	-	RHOBTB2
556.443	-0.0390236	0.0724027	-0.538979	0.589901	0.99964	ENSG00000008952	-0.000188	-0.0364961	-	SEC62
473.205	0.0416437	0.0686023	0.607031	0.54383	0.99964	ENSG00000008988	0.00022	0.0396096	-	RPS20
121.136	0.0511561	0.0966413	0.52934	0.59657	0.99964	ENSG00000009307	0.000168	0.0457624	-	CSDE1
58.0271	0.066674	0.139543	0.477803	0.632791	0.99964	ENSG00000009335	0.000163	0.0506631	-	UBE3C
32.1882	-0.0959014	0.190329	-0.503871	0.614352	0.99964	ENSG00000009413	-0.000223	-0.0617789	-	REV3L
49.0314	-0.0555258	0.155037	-0.358145	0.720235	0.99964	ENSG00000009844	-0.000127	-0.0470529	-	VTA1
31.0437	-0.111335	0.181428	-0.61366	0.53944	0.99964	ENSG00000009954	-0.000269	-0.0779451	-	BAZ1B
32.7531	0.134438	0.185443	0.724959	0.468477	0.99964	ENSG00000010017	0.000342	0.0909209	-	RANBP9
31.0496	0.147352	0.181419	0.812221	0.416665	0.99964	ENSG00000010165	0.000392	0.102125	-	METTL13
46.322	0.06444	0.147994	0.435423	0.663255	0.99964	ENSG00000010244	0.000152	0.0545076	-	ZNF207
142.907	-0.102678	0.102814	-0.998675	0.317952	0.99964	ENSG00000010256	-0.000361	-0.0934842	-	UQCRC1
124.586	-0.0933072	0.106557	-0.875654	0.381218	0.99964	ENSG00000010270	-0.000304	-0.08216	-	STARD3NL
228.403	0.133754	0.136451	0.980239	0.326968	0.99964	ENSG00000010278	0.000404	0.101446	-	CD9
20.7838	0.173679	0.24243	0.716411	0.473738	0.99964	ENSG00000010295	0.000454	0.10739	-	IFFO1
53.8489	-0.0832772	0.139916	-0.595196	0.551713	0.99964	ENSG00000010322	-0.00021	-0.0682232	-	NISCH
36.2368	-0.180048	0.169298	-1.0635	0.287556	0.99964	ENSG00000010361	-0.000563	-0.132295	-	FUZ
84.6673	0.0691812	0.111346	0.621317	0.534391	0.99964	ENSG00000010404	0.000202	0.062606	-	IDS
37.6866	-0.0326646	0.159013	-0.205421	0.837244	0.99964	ENSG00000010626	-7.25e-05	-0.0180492	-	LRRC23
35.1184	0.168623	0.174948	0.963844	0.335124	0.99964	ENSG00000010803	0.000492	0.12803	-	SCMH1
110.894	0.0184633	0.111151	0.16611	0.868071	0.99964	ENSG00000010810	5.04e-05	0.0214128	-	FYN
20.9822	-0.0828134	0.212838	-0.389092	0.697208	0.99964	ENSG00000010818	-0.000187	-0.0600059	-	HIVEP2
81.6008	-0.0364745	0.116898	-0.31202	0.755025	0.99964	ENSG00000011009	-9.66e-05	-0.037286	-	LYPLA2
16.279	0.10261	0.240897	0.425951	0.670144	0.99964	ENSG00000011021	0.000237	0.0633315	-	CLCN6
123.93	-0.0718891	0.112887	-0.636821	0.524241	0.99964	ENSG00000011028	-0.000208	-0.0584724	-	MRC2
15.6529	-0.021945	0.283705	-0.0773515	0.938344	0.99964	ENSG00000011083	-4.88e-05	-0.0202562	-	SLC6A7
21.1842	0.340779	0.212613	1.60282	0.108975	0.99964	ENSG00000011105	0.00192405	0.205234	-	TSPAN9
15.8544	0.302843	0.249697	1.21284	0.22519	0.99964	ENSG00000011114	0.00113935	0.150241	-	BTBD7
18.5704	-0.231034	0.239127	-0.966158	0.333965	0.99964	ENSG00000011198	-0.000704	-0.135434	-	ABHD5
24.2522	0.113714	0.259659	0.437933	0.661435	0.99964	ENSG00000011201	0.000267	0.058894	-	ANOS1
45.4137	-0.142298	0.16809	-0.846562	0.397239	0.99964	ENSG00000011243	-0.000386	-0.107182	-	AKAP8L
29.6639	0.235974	0.188013	1.2551	0.209444	0.99964	ENSG00000011260	0.00088	0.161485	-	UTP18
77.0212	0.104574	0.11699	0.893868	0.371392	0.99964	ENSG00000011275	0.000322	0.091852	-	RNF216
40.4662	0.0117664	0.153891	0.0764591	0.939054	0.99964	ENSG00000011295	2.61e-05	0.0100403	-	TTC19
27.0812	0.133213	0.198355	0.671589	0.501845	0.99964	ENSG00000011304	0.000332	0.0970114	-	PTBP1
39.1198	0.0503537	0.175326	0.2872	0.773959	0.99964	ENSG00000011332	0.000111	0.0388331	-	DPF1
17.4134	0.198256	0.248958	0.796344	0.425832	0.99964	ENSG00000011376	0.000544	0.106607	-	LARS2
25.5158	0.280982	0.200163	1.40377	0.160388	0.99964	ENSG00000011405	0.00123484	0.187207	-	PIK3C2A
31.8864	-0.0529928	0.184676	-0.28695	0.774151	0.99964	ENSG00000011454	-0.000116	-0.0388531	-	RABGAP1
36.1203	-0.281362	0.33799	-0.832456	0.405152	0.99964	ENSG00000011465	-0.000811	-0.122678	-	DCN
61.1736	0.163853	0.136092	1.20399	0.228593	0.99964	ENSG00000011485	0.000575	0.129642	-	PPP5C
27.593	0.136401	0.202907	0.672236	0.501433	0.99964	ENSG00000011523	0.00034	0.0914263	-	CEP68
35.7085	-0.00734624	0.181113	-0.0405616	0.967645	0.99964	ENSG00000011566	-1.57e-05	-0.010626	-	MAP4K3
30.4506	-0.0408065	0.194854	-0.209421	0.83412	0.99964	ENSG00000011638	-8.83e-05	-0.026974	-	TMEM159
106.449	0.0619248	0.109839	0.563779	0.572905	0.99964	ENSG00000012061	0.00018	0.0497384	-	ERCC1
16.8479	-0.182927	0.249344	-0.733632	0.463173	0.99964	ENSG00000012171	-0.000484	-0.0550878	-	SEMA3B
46.7	0.132671	0.149999	0.884476	0.376439	0.99964	ENSG00000012232	0.000372	0.0979911	-	EXTL3
38.6574	0.0880942	0.162677	0.541527	0.588145	0.99964	ENSG00000012660	0.00021	0.0691192	-	ELOVL5
18.7634	-0.103916	0.228442	-0.454891	0.649188	0.99964	ENSG00000012822	-0.000241	-0.0586774	-	CALCOCO1
24.8409	0.0632533	0.202162	0.312884	0.754369	0.99964	ENSG00000012983	0.00014	0.0470183	-	MAP4K5
260.545	0.0624373	0.0873827	0.714527	0.474901	0.99964	ENSG00000013275	0.000238	0.0558861	-	PSMC4
25.4911	0.0543534	0.209284	0.259712	0.795086	0.99964	ENSG00000013288	0.000119	0.032771	-	MAN2B2
83.0131	-0.0539503	0.114705	-0.47034	0.638112	0.99964	ENSG00000013306	-0.000149	-0.0492634	-	SLC25A39
27.4032	0.361934	0.189497	1.90997	0.0561372	0.99964	ENSG00000013364	0.00310466	0.249182	-	MVP
27.1189	0.00474527	0.184239	0.0257561	0.979452	0.99964	ENSG00000013374	1.01e-05	-0.00140661	-	NUB1
16.1086	0.00987234	0.249641	0.0395461	0.968455	0.99964	ENSG00000013375	2.15e-05	-0.0119162	-	PGM3
17.2857	0.356684	0.239372	1.49008	0.136202	0.99964	ENSG00000013503	0.00178657	0.184827	-	POLR3B
21.3127	-0.157701	0.217247	-0.725907	0.467896	0.99964	ENSG00000013561	-0.000407	-0.107764	-	RNF14
33.3167	0.109993	0.212333	0.51802	0.604444	0.99964	ENSG00000013583	0.000258	0.0747075	-	HEBP1
22.1412	-0.0206658	0.213631	-0.0967359	0.922936	0.99964	ENSG00000013619	-4.44e-05	-0.00783209	-	MAMLD1
68.3518	0.127285	0.139735	0.910901	0.362348	0.99964	ENSG00000014216	0.000367	0.102665	-	CAPN1
218.119	-0.0936419	0.0871118	-1.07496	0.282392	0.99964	ENSG00000014641	-0.000393	-0.0867942	-	MDH1
56.5668	0.0737995	0.140102	0.526755	0.598364	0.99964	ENSG00000014824	0.000182	0.0557742	-	SLC30A9
36.9526	0.11485	0.171976	0.667829	0.504243	0.99964	ENSG00000015153	0.000285	0.092445	-	YAF2
24.0525	0.0692364	0.236926	0.292228	0.770112	0.99964	ENSG00000015171	0.000154	0.0324627	-	ZMYND11
31.9828	-0.0488912	0.185275	-0.263884	0.791869	0.99964	ENSG00000015475	-0.000107	-0.041628	-	BID
43.7345	-0.214042	0.162681	-1.31571	0.188271	0.99964	ENSG00000015479	-0.000828	-0.159915	-	MATR3
15.2975	-0.215468	0.263863	-0.816591	0.414162	0.99964	ENSG00000015532	-0.000603	-0.11658	-	XYLT2
377.138	0.122053	0.0737881	1.6541	0.0981067	0.99964	ENSG00000015592	0.000793	0.113374	-	STMN4
57.2589	-0.13768	0.143896	-0.956799	0.338669	0.99964	ENSG00000015676	-0.000405	-0.110032	-	NUDCD3
28.4293	-0.0506343	0.203706	-0.248566	0.803697	0.99964	ENSG00000016864	-0.00011	-0.0283347	-	GLT8D1
41.3793	-0.144899	0.165148	-0.877387	0.380277	0.99964	ENSG00000017260	-0.000401	-0.109239	-	ATP2C1
34.0346	0.0768656	0.171373	0.448529	0.653772	0.99964	ENSG00000017797	0.000176	0.0622586	-	RALBP1
131.033	0.0522695	0.0915399	0.571002	0.567998	0.99964	ENSG00000018189	0.000184	0.0483628	-	RUFY3
45.8959	-0.280756	0.16966	-1.65482	0.0979614	0.99964	ENSG00000018236	-0.00161181	-0.206957	-	CNTN1
32.4527	0.0678903	0.203895	0.332966	0.73916	0.99964	ENSG00000018408	0.00015	0.0487234	-	WWTR1
16.8923	-0.498719	0.242022	-2.06063	0.0393383	0.99964	ENSG00000018510	-0.00566116	-0.288441	-	AGPS
21.1534	0.329692	0.217913	1.51295	0.130291	0.99964	ENSG00000018610	0.00167155	0.202857	-	CXorf56
103.237	0.0213351	0.132664	0.160821	0.872234	0.99964	ENSG00000018625	5.09e-05	0.0199738	-	ATP1A2
15.1672	-0.25485	0.301036	-0.846576	0.397232	0.99964	ENSG00000018699	-0.000738	-0.120918	-	TTC27
21.588	0.0893053	0.231823	0.38523	0.700067	0.99964	ENSG00000019144	0.000203	0.058891	-	PHLDB1
33.0495	-0.293572	0.182439	-1.60916	0.107582	0.99964	ENSG00000019505	-0.00161581	-0.197085	-	SYT13
90.4079	-0.0421244	0.111086	-0.379206	0.704535	0.99964	ENSG00000020129	-0.000118	-0.0353993	-	NCDN
19.7387	-0.021525	0.238	-0.0904413	0.927937	0.99964	ENSG00000020256	-4.67e-05	-0.0272553	-	ZFP64
41.0171	-0.0225675	0.165584	-0.13629	0.891592	0.99964	ENSG00000020426	-4.92e-05	-0.0195008	-	MNAT1
33.1878	-0.256081	0.175283	-1.46096	0.144028	0.99964	ENSG00000020577	-0.00116742	-0.177867	-	SAMD4A
94.2819	0.0751274	0.137059	0.548138	0.583597	0.99964	ENSG00000021300	0.000189	0.0602397	-	PLEKHB1
25.154	0.0292496	0.207032	0.141281	0.887648	0.99964	ENSG00000021574	6.29e-05	0.00445662	-	SPAST
145.99	0.1538	0.139827	1.09993	0.271361	0.99964	ENSG00000021645	0.000498	0.126194	-	NRXN3
31.1511	0.138961	0.181376	0.766149	0.443587	0.99964	ENSG00000021762	0.000361	0.0967428	-	OSBPL5
16.7365	0.098836	0.246532	0.400905	0.68849	0.99964	ENSG00000021776	0.000228	0.0250588	-	AQR
145.243	-0.0819439	0.0955093	-0.857967	0.39091	0.99964	ENSG00000022267	-0.000293	-0.0721202	-	FHL1
142.109	0.111912	0.106317	1.05262	0.292513	0.99964	ENSG00000022277	0.000393	0.096649	-	RTF2
69.0756	-0.0261243	0.126523	-0.206478	0.836417	0.99964	ENSG00000022840	-6.45e-05	-0.0230351	-	RNF10
33.5334	-0.152039	0.180778	-0.841028	0.400332	0.99964	ENSG00000023171	-0.000412	-0.111607	-	GRAMD1B
106.653	-0.0669414	0.116935	-0.572467	0.567006	0.99964	ENSG00000023191	-0.000186	-0.0561233	-	RNH1
51.8194	-0.106883	0.158681	-0.673575	0.500581	0.99964	ENSG00000023228	-0.000268	-0.0811573	-	NDUFS1
26.3165	-0.354546	0.198254	-1.78835	0.0737201	0.99964	ENSG00000023287	-0.00254989	-0.233589	-	RB1CC1
22.3921	-0.225468	0.207657	-1.08577	0.27758	0.99964	ENSG00000023318	-0.000736	-0.136055	-	ERP44
42.7757	0.0710761	0.161715	0.439514	0.660289	0.99964	ENSG00000023330	0.000164	0.0467387	-	ALAS1
15.35	-0.153989	0.243343	-0.632806	0.52686	0.99964	ENSG00000023516	-0.000386	-0.100523	-	AKAP11
29.4699	-0.33429	0.192372	-1.73773	0.0822591	0.99964	ENSG00000023572	-0.00221877	-0.215485	-	GLRX2
18.2614	-0.0635454	0.249068	-0.255133	0.79862	0.99964	ENSG00000023697	-0.000142	-0.0475706	-	DERA
99.7421	-0.0303303	0.11626	-0.260882	0.794183	0.99964	ENSG00000023734	-8.02e-05	-0.02273	-	STRAP
39.6778	0.321217	0.176715	1.81771	0.0691079	0.99964	ENSG00000023902	0.00234573	0.228878	-	PLEKHO1
21.4284	-0.332012	0.236045	-1.40656	0.159557	0.99964	ENSG00000024048	-0.00150875	-0.193444	-	UBR2
16.5124	-0.507714	0.254545	-1.9946	0.046087	0.99964	ENSG00000024422	-0.00515859	-0.279497	-	EHD2
32.9722	-0.254787	0.178618	-1.42644	0.153743	0.99964	ENSG00000025039	-0.00112178	-0.173999	-	RRAGD
22.2394	0.0139067	0.214472	0.0648416	0.9483	0.99964	ENSG00000025156	2.98e-05	0.00160635	-	HSF2
85.7935	0.0692156	0.119742	0.57804	0.563237	0.99964	ENSG00000025293	0.000189	0.0565014	-	PHF20
38.6331	-0.0487981	0.168099	-0.290294	0.771591	0.99964	ENSG00000025796	-0.000108	-0.0362622	-	SEC63
189.538	0.0840748	0.0838356	1.00285	0.315932	0.99964	ENSG00000025800	0.00036	0.0788376	-	KPNA6
1335.76	0.166589	0.0962124	1.73147	0.0833683	0.99964	ENSG00000026025	0.00100429	0.152705	-	VIM
105.017	0.0913578	0.137469	0.664568	0.506327	0.99964	ENSG00000026297	0.000238	0.0729672	-	RNASET2
58.8296	0.00514454	0.362631	0.0141867	0.988681	0.99964	ENSG00000026508	1.17e-05	0.00771725	-	CD44
16.1908	-0.0478267	0.260956	-0.183275	0.854582	0.99964	ENSG00000026559	-0.000106	-0.0323205	-	KCNG1
57.0725	-0.0445155	0.135684	-0.328083	0.742849	0.99964	ENSG00000026652	-0.000107	-0.0339575	-	AGPAT4
18.038	0.048086	0.233548	0.205894	0.836874	0.99964	ENSG00000027001	0.000105	0.0147763	-	MIPEP
15.3434	-0.0199982	0.252027	-0.0793494	0.936755	0.99964	ENSG00000027697	-4.37e-05	-0.0163977	-	IFNGR1
29.3872	-0.125819	0.197501	-0.637053	0.52409	0.99964	ENSG00000027847	-0.000308	-0.0853644	-	B4GALT7
41.9858	-0.00197443	0.159747	-0.0123597	0.990139	0.99964	ENSG00000028203	-4.32e-06	0.00183845	-	VEZT
39.7171	0.128668	0.167867	0.766487	0.443386	0.99964	ENSG00000028277	0.000335	0.0959782	-	POU2F2
19.0966	0.0181983	0.229973	0.0791323	0.936927	0.99964	ENSG00000028310	3.93e-05	0.0180889	-	BRD9
43.8995	-0.210708	0.147745	-1.42615	0.153824	0.99964	ENSG00000028528	-0.000901	-0.162122	-	SNX1
31.9586	-0.118574	0.18711	-0.633714	0.526268	0.99964	ENSG00000028839	-0.000289	-0.0843814	-	TBPL1
31.1749	0.0657107	0.181825	0.361395	0.717804	0.99964	ENSG00000029363	0.000147	0.0430268	-	BCLAF1
22.3174	0.310822	0.210512	1.47651	0.139807	0.99964	ENSG00000029364	0.00149901	0.190239	-	SLC39A9
23.7174	0.179235	0.296374	0.60476	0.545339	0.99964	ENSG00000029534	0.000456	0.0460345	-	ANK1
37.6967	-0.0677805	0.160356	-0.422688	0.672523	0.99964	ENSG00000029725	-0.000156	-0.0495148	-	RABEP1
45.8996	-0.010496	0.165764	-0.0633191	0.949512	0.99964	ENSG00000029993	-2.28e-05	-0.0133245	-	HMGB3
22.2156	0.219994	0.217104	1.01331	0.310912	0.99964	ENSG00000030066	0.000683	0.129834	-	NUP160
71.8644	0.0761448	0.135042	0.563861	0.572849	0.99964	ENSG00000030582	0.000193	0.0624036	-	GRN
32.4511	-0.110116	0.174962	-0.629372	0.529106	0.99964	ENSG00000031003	-0.000268	-0.0797091	-	FAM13B
15.2986	-0.0248424	0.28497	-0.0871754	0.930532	0.99964	ENSG00000031081	-5.53e-05	0.00185409	-	ARHGAP31
182.742	0.106559	0.0934748	1.13998	0.254295	0.99964	ENSG00000031698	0.00043	0.0963623	-	SARS
54.6554	0.0683983	0.140628	0.486376	0.6267	0.99964	ENSG00000031823	0.000167	0.0522601	-	RANBP3
38.1094	0.192068	0.168326	1.14105	0.25385	0.99964	ENSG00000032219	0.000638	0.145696	-	ARID4A
45.7533	0.0798846	0.150809	0.529706	0.596316	0.99964	ENSG00000032389	0.000193	0.0638858	-	EIPR1
27.6034	-0.232658	0.194504	-1.19616	0.231633	0.99964	ENSG00000032444	-0.000826	-0.145661	-	PNPLA6
27.7748	0.327731	0.188697	1.73681	0.0824206	0.99964	ENSG00000032742	0.0021624	0.218444	-	IFT88
15.6195	0.0575366	0.244452	0.23537	0.813922	0.99964	ENSG00000033011	0.000127	0.0193203	-	ALG1
15.1995	-0.248211	0.258885	-0.958771	0.337674	0.99964	ENSG00000033050	-0.000761	-0.143398	-	ABCF2
60.8369	-0.00826913	0.151264	-0.0546671	0.956404	0.99964	ENSG00000033122	-1.84e-05	-0.01122	-	LRRC7
29.4274	0.228066	0.192119	1.1871	0.235187	0.99964	ENSG00000033170	0.000801	0.144792	-	FUT8
15.9246	-0.17845	0.263827	-0.67639	0.498793	0.99964	ENSG00000033178	-0.000463	-0.0791454	-	UBA6
38.8669	0.125321	0.163406	0.766932	0.443122	0.99964	ENSG00000033327	0.000327	0.0996394	-	GAB2
71.0557	-0.0513059	0.126991	-0.404013	0.686203	0.99964	ENSG00000033627	-0.00013	-0.0452234	-	ATP6V0A1
30.5709	0.0193024	0.182377	0.105838	0.915711	0.99964	ENSG00000033800	4.14e-05	0.00412167	-	PIAS1
15.6446	0.0899949	0.247293	0.36392	0.715918	0.99964	ENSG00000033867	0.000205	0.0478884	-	SLC4A7
97.3244	-0.00489473	0.108463	-0.0451281	0.964005	0.99964	ENSG00000034053	-1.36e-05	-0.00581833	-	APBA2
2610.94	0.0697628	0.0649204	1.07459	0.282558	0.99964	ENSG00000034510	0.000425	0.066548	-	TMSB10
19.972	-0.417217	0.225482	-1.85033	0.0642653	0.99964	ENSG00000034677	-0.00336785	-0.244903	-	RNF19A
195.648	-0.0124778	0.105364	-0.118426	0.90573	0.99964	ENSG00000034713	-3.58e-05	-0.0112464	-	GABARAPL2
29.9521	-0.0147046	0.181085	-0.0812029	0.935281	0.99964	ENSG00000035141	-3.15e-05	-0.0209173	-	FAM136A
24.9152	0.0844051	0.204129	0.413488	0.679249	0.99964	ENSG00000035403	0.000191	0.0480194	-	VCL
15.2524	0.0143813	0.255732	0.0562357	0.955154	0.99964	ENSG00000035681	3.15e-05	0.0173899	-	NSMAF
42.778	-0.139533	0.153945	-0.906383	0.364733	0.99964	ENSG00000035687	-0.000395	-0.112243	-	ADSS
16.7014	0.184703	0.245812	0.7514	0.452412	0.99964	ENSG00000035928	0.000493	0.107117	-	RFC1
22.9463	-0.0759728	0.227475	-0.333984	0.738392	0.99964	ENSG00000036257	-0.00017	-0.0350166	-	CUL3
28.1609	0.00166487	0.200313	0.00831137	0.993369	0.99964	ENSG00000036530	3.55e-06	0.00076	-	CYP46A1
28.3147	0.277774	0.192737	1.44121	0.149525	0.99964	ENSG00000036549	0.00126296	0.203688	-	AC118549.1
46.9399	0.0185523	0.149739	0.123898	0.901396	0.99964	ENSG00000037042	4.16e-05	0.0169547	-	TUBG2
18.0772	0.0848255	0.24949	0.339995	0.73386	0.99964	ENSG00000037474	0.000193	0.0488312	-	NSUN2
71.7114	-0.108273	0.133145	-0.813199	0.416104	0.99964	ENSG00000037637	-0.000303	-0.0877209	-	FBXO42
19.3282	0.0881342	0.221554	0.3978	0.690778	0.99964	ENSG00000037749	0.0002	0.0489178	-	MFAP3
17.73	0.328819	0.229571	1.43232	0.152052	0.99964	ENSG00000038002	0.00153112	0.194122	-	AGA
33.7123	0.0348287	0.180153	0.193328	0.846702	0.99964	ENSG00000038274	7.55e-05	0.0266724	-	MAT2B
35.0455	0.0866426	0.229413	0.377671	0.705675	0.99964	ENSG00000038427	0.000196	0.0468827	-	VCAN
49.6162	-0.0829016	0.151173	-0.548391	0.583424	0.99964	ENSG00000038532	-0.000201	-0.0579852	-	CLEC16A
15.272	0.0971702	0.260444	0.373094	0.709078	0.99964	ENSG00000039123	0.000224	0.0640475	-	MTREX
15.3127	-0.257935	0.248744	-1.03695	0.29976	0.99964	ENSG00000039319	-0.000834	-0.136608	-	ZFYVE16
47.7517	0.0203936	0.157211	0.129721	0.896787	0.99964	ENSG00000039523	4.51e-05	0.0184245	-	RIPOR1
17.0988	0.270917	0.263244	1.02915	0.30341	0.99964	ENSG00000039560	0.000878	0.133369	-	RAI14
19.0925	0.200959	0.222726	0.902268	0.366914	0.99964	ENSG00000039650	0.000579	0.120585	-	PNKP
49.5317	0.0681839	0.158611	0.429881	0.667282	0.99964	ENSG00000040341	0.000158	0.0475759	-	STAU2
18.0298	-0.0960404	0.242987	-0.395249	0.692659	0.99964	ENSG00000040487	-0.00022	-0.0660144	-	PQLC2
23.182	0.199507	0.204938	0.9735	0.330305	0.99964	ENSG00000040633	0.000596	0.123755	-	PHF23
32.0197	0.192438	0.182532	1.05427	0.291759	0.99964	ENSG00000040933	0.000602	0.14642	-	INPP4A
17.1283	-0.0377793	0.240799	-0.156892	0.87533	0.99964	ENSG00000041353	-8.26e-05	-0.0304303	-	RAB27B
108.084	-0.094855	0.106991	-0.886567	0.375312	0.99964	ENSG00000041357	-0.00031	-0.0809387	-	PSMA4
27.3411	0.120744	0.18571	0.650175	0.515579	0.99964	ENSG00000041515	0.000297	0.0829613	-	MYO16
23.2911	0.0689195	0.195915	0.351783	0.725001	0.99964	ENSG00000041802	0.000153	0.048139	-	LSG1
32.2122	0.228752	0.180183	1.26956	0.204242	0.99964	ENSG00000041988	0.000858	0.16041	-	THAP3
17.0652	-0.00947913	0.237002	-0.039996	0.968096	0.99964	ENSG00000042286	-2.05e-05	-0.0090028	-	AIFM2
18.6056	0.0597736	0.236004	0.253273	0.800057	0.99964	ENSG00000042317	0.000132201	0.0401005	-	SPATA7
16.0932	-0.158093	0.256585	-0.61614	0.537802	0.99964	ENSG00000042445	-0.000397	-0.0843485	-	RETSAT
256.92	0.0509613	0.0827915	0.615538	0.538199	0.99964	ENSG00000042753	0.000205	0.0447171	-	AP2S1
15.3104	0.0515626	0.244843	0.210594	0.833204	0.99964	ENSG00000043093	0.000114	0.0353396	-	DCUN1D1
24.7369	-0.288286	0.208593	-1.38205	0.166957	0.99964	ENSG00000043514	-0.00124749	-0.183872	-	TRIT1
159.017	0.0734742	0.0954963	0.769393	0.44166	0.99964	ENSG00000044115	0.000256	0.0654677	-	CTNNA1
15.6469	0.236205	0.254943	0.926499	0.354187	0.99964	ENSG00000044459	0.000707	0.120109	-	CNTLN
15.8963	-0.337083	0.265096	-1.27155	0.203532	0.99964	ENSG00000044524	-0.00135081	-0.172477	-	EPHA3
18.9045	0.280503	0.223844	1.25312	0.210161	0.99964	ENSG00000046647	0.00107742	0.170039	-	GEMIN8
16.9537	-0.0890805	0.238861	-0.372939	0.709194	0.99964	ENSG00000046651	-0.000203	-0.0448032	-	OFD1
1370.71	-0.0251195	0.0733919	-0.342265	0.732151	0.99964	ENSG00000046653	-0.000117	-0.024059	-	GPM6B
23.3445	0.199623	0.21353	0.934868	0.349856	0.99964	ENSG00000047056	0.000584	0.132621	-	WDR37
24.0511	0.270438	0.204736	1.32091	0.186531	0.99964	ENSG00000047230	0.00109315	0.162785	-	CTPS2
65.0943	0.0533509	0.129953	0.410541	0.681409	0.99964	ENSG00000047249	0.000133	0.0422179	-	ATP6V1H
29.6092	0.210816	0.185031	1.13935	0.254556	0.99964	ENSG00000047315	0.000707	0.147364	-	POLR2B
15.3199	0.104168	0.252398	0.412714	0.679816	0.99964	ENSG00000047346	0.000242	0.0604357	-	FAM214A
22.6731	-0.11237	0.215768	-0.52079	0.602513	0.99964	ENSG00000047410	-0.000265	-0.07531	-	TPR
21.0359	0.104065	0.228213	0.455998	0.648391	0.99964	ENSG00000047578	0.000241	0.0547366	-	KIAA0556
42.4112	0.0523297	0.158564	0.330022	0.741383	0.99964	ENSG00000047579	0.000118	0.0383401	-	DTNBP1
187.268	0.0856913	0.0817183	1.04862	0.294354	0.99964	ENSG00000047849	0.000383	0.0796042	-	MAP4
21.504	-0.0638562	0.219732	-0.29061	0.77135	0.99964	ENSG00000047932	-0.000141	-0.039522	-	GOPC
26.6538	-0.0487128	0.214813	-0.226768	0.820604	0.99964	ENSG00000048052	-0.000106	-0.0418332	-	HDAC9
54.4542	-0.113659	0.147551	-0.770307	0.441118	0.99964	ENSG00000048140	-0.000302	-0.0881545	-	TSPAN17
25.9517	-0.198294	0.196454	-1.00937	0.312798	0.99964	ENSG00000048162	-0.000605	-0.129062	-	NOP16
28.288	0.103173	0.212075	0.486492	0.626619	0.99964	ENSG00000048342	0.00024	0.0708472	-	CC2D2A
46.2733	0.0254354	0.164955	0.154196	0.877455	0.99964	ENSG00000048471	5.56e-05	0.0160084	-	SNX29
25.7911	0.394119	0.278681	1.41423	0.157295	0.99964	ENSG00000048540	0.00183487	0.107725	-	LMO3
37.3293	0.0079091	0.175634	0.0450317	0.964082	0.99964	ENSG00000048544	1.7e-05	0.00636331	-	MRPS10
101.062	0.0595024	0.117177	0.507799	0.611594	0.99964	ENSG00000048649	0.000163	0.0531205	-	RSF1
37.0092	0.0620429	0.187836	0.330303	0.741171	0.99964	ENSG00000048707	0.000137	0.0376726	-	VPS13D
126.058	0.04055	0.129856	0.312269	0.754836	0.99964	ENSG00000048740	9.97e-05	0.0300874	-	CELF2
34.9278	0.22769	0.180762	1.25961	0.207809	0.99964	ENSG00000048991	0.000847	0.163879	-	R3HDM1
26.8205	0.0666643	0.206349	0.323066	0.746645	0.99964	ENSG00000049192	0.000148	0.041307	-	ADAMTS6
35.7024	0.134584	0.198952	0.676467	0.498744	0.99964	ENSG00000049245	0.000336	0.0944932	-	VAMP3
40.1552	-0.0159507	0.185868	-0.0858172	0.931612	0.99964	ENSG00000049323	-3.42e-05	-0.012079	-	LTBP1
78.3143	0.0658922	0.130879	0.503458	0.614643	0.99964	ENSG00000049449	0.000167	0.0555717	-	RCN1
19.4011	-0.15101	0.270994	-0.557245	0.57736	0.99964	ENSG00000049540	-0.000372	-0.0901474	-	ELN
18.2083	0.23709	0.235465	1.0069	0.313982	0.99964	ENSG00000049541	0.000743	0.12296	-	RFC2
64.0421	0.0116469	0.130977	0.0889231	0.929143	0.99964	ENSG00000049618	2.79e-05	0.0139956	-	ARID1B
15.7224	-0.144021	0.271867	-0.529748	0.596286	0.99964	ENSG00000049656	-0.000352	-0.0771655	-	CLPTM1L
81.2092	-0.173466	0.147844	-1.1733	0.240675	0.99964	ENSG00000049759	-0.00059	-0.131624	-	NEDD4L
27.6619	0.179086	0.191007	0.937589	0.348456	0.99964	ENSG00000049769	0.000517	0.128688	-	PPP1R3F
53.3123	-0.107425	0.137398	-0.781851	0.434302	0.99964	ENSG00000049860	-0.000293	-0.0823874	-	HEXB
47.3484	-0.183908	0.15751	-1.16759	0.24297	0.99964	ENSG00000050130	-0.000622	-0.140826	-	JKAMP
191.359	-0.121792	0.1127	-1.08067	0.279845	0.99964	ENSG00000050165	-0.000419	-0.103469	-	DKK3
48.5373	-0.0138858	0.143807	-0.0965584	0.923077	0.99964	ENSG00000050393	-3.16e-05	-0.010654	-	MCUR1
16.9345	0.145801	0.249958	0.583301	0.559691	0.99964	ENSG00000050405	0.000359	0.0746519	-	LIMA1
74.9848	0.00560802	0.132702	0.0422603	0.966291	0.99964	ENSG00000050426	1.33e-05	0.010448	-	LETMD1
22.2287	0.383178	0.223208	1.71668	0.0860375	0.99964	ENSG00000050438	0.00254264	0.213005	-	SLC4A8
20.3024	-0.0664746	0.226312	-0.29373	0.768964	0.99964	ENSG00000050748	-0.000147	-0.0469128	-	MAPK9
33.8284	-0.450829	0.221993	-2.03083	0.0422725	0.99964	ENSG00000050767	-0.00485127	-0.273445	-	COL23A1
100.387	-0.10176	0.127668	-0.797065	0.425413	0.99964	ENSG00000051108	-0.000288	-0.0837837	-	HERPUD1
61.6199	0.101589	0.138661	0.732645	0.463775	0.99964	ENSG00000051128	0.00027	0.085716	-	HOMER3
36.2755	-0.161954	0.192087	-0.843127	0.399158	0.99964	ENSG00000051382	-0.000441	-0.105761	-	PIK3CB
65.2616	0.0648568	0.123861	0.523624	0.60054	0.99964	ENSG00000051596	0.000171	0.0530178	-	THOC3
32.0218	0.0354337	0.182567	0.194086	0.846108	0.99964	ENSG00000051620	7.67e-05	0.0171854	-	HEBP2
15.7323	0.0434352	0.292837	0.148325	0.882086	0.99964	ENSG00000051825	9.76e-05	0.0150422	-	MPHOSPH9
87.7899	0.000967	0.120015	0.00806132	0.993568	0.99964	ENSG00000052126	2.46e-06	0.00618931	-	PLEKHA5
17.8106	-0.257732	0.243003	-1.06061	0.288867	0.99964	ENSG00000052723	-0.000846	-0.130828	-	SIKE1
18.1816	-0.141721	0.243239	-0.582641	0.560135	0.99964	ENSG00000052749	-0.000348	-0.0922229	-	RRP12
16.5395	-0.204168	0.237495	-0.859675	0.389968	0.99964	ENSG00000052795	-0.000578	-0.117635	-	FNIP2
96.4003	-0.0575556	0.11694	-0.492181	0.622591	0.99964	ENSG00000052841	-0.000157	-0.0452838	-	TTC17
45.4865	-0.136852	0.162359	-0.842899	0.399285	0.99964	ENSG00000053254	-0.000372	-0.103966	-	FOXN3
64.4509	-0.158565	0.149171	-1.06297	0.287795	0.99964	ENSG00000053371	-0.000497	-0.118723	-	AKR7A2
28.3173	0.19035	0.18705	1.01764	0.30885	0.99964	ENSG00000053372	0.00058	0.133082	-	MRTO4
723.402	0.103397	0.122832	0.841775	0.399914	0.99964	ENSG00000053438	0.000304	0.0818089	-	NNAT
62.5652	0.0136035	0.134374	0.101236	0.919363	0.99964	ENSG00000053501	3.21e-05	0.0112114	-	USE1
23.8769	0.202648	0.235323	0.861146	0.389158	0.99964	ENSG00000053524	0.000573	0.112781	-	MCF2L2
301.858	-0.0380833	0.0885061	-0.43029	0.666985	0.99964	ENSG00000054116	-0.000137	-0.0361336	-	TRAPPC3
410.604	-0.07559	0.0836919	-0.903193	0.366423	0.99964	ENSG00000054148	-0.000316	-0.070507	-	PHPT1
53.0444	0.0356147	0.145706	0.244429	0.806899	0.99964	ENSG00000054267	8.18e-05	0.0294442	-	ARID4B
40.9622	0.118274	0.156358	0.756429	0.449392	0.99964	ENSG00000054282	0.000309	0.090987	-	SDCCAG8
120.973	0.214237	0.104109	2.05782	0.0396074	0.99964	ENSG00000054523	0.00196817	0.188205	-	KIF1B
37.0933	0.0543045	0.161325	0.336614	0.736408	0.99964	ENSG00000054611	0.000123	0.0398811	-	TBC1D22A
22.2078	0.268768	0.23265	1.15525	0.247989	0.99964	ENSG00000054654	0.000949	0.15691	-	SYNE2
131.887	0.0209004	0.100849	0.207244	0.83582	0.99964	ENSG00000054793	6.32e-05	0.0188724	-	ATP9A
56.7927	0.116655	0.147349	0.791691	0.428541	0.99964	ENSG00000054965	0.000313	0.0948567	-	FAM168A
41.7557	0.126078	0.152463	0.826944	0.408269	0.99964	ENSG00000055044	0.000342	0.100366	-	NOP58
27.743	-0.158522	0.191729	-0.8268	0.40835	0.99964	ENSG00000055070	-0.000427	-0.105681	-	SZRD1
16.7351	-0.0251203	0.243324	-0.103238	0.917774	0.99964	ENSG00000055118	-5.47e-05	-0.0265511	-	KCNH2
29.9971	-0.038527	0.18127	-0.212539	0.831686	0.99964	ENSG00000055130	-8.37e-05	-0.0238589	-	CUL1
58.9584	0.0044593	0.142913	0.0312028	0.975108	0.99964	ENSG00000055163	1.02e-05	0.0101557	-	CYFIP2
35.1472	-0.141057	0.173685	-0.812143	0.41671	0.99964	ENSG00000055208	-0.000375	-0.0979369	-	TAB2
27.8958	-0.217416	0.188455	-1.15368	0.248633	0.99964	ENSG00000055211	-0.00074	-0.143682	-	GINM1
20.4185	0.0468708	0.222942	0.210238	0.833482	0.99964	ENSG00000055332	0.000102	0.0311936	-	EIF2AK2
19.2358	-0.158926	0.234509	-0.677697	0.497964	0.99964	ENSG00000055483	-0.000405	-0.0950049	-	USP36
81.5389	-0.156735	0.120429	-1.30147	0.193096	0.99964	ENSG00000055609	-0.000606	-0.131393	-	KMT2C
33.3143	-0.258334	0.167269	-1.54442	0.122486	0.99964	ENSG00000055917	-0.0012858	-0.18989	-	PUM2
50.5739	-0.0857184	0.148955	-0.575463	0.564978	0.99964	ENSG00000055950	-0.00021	-0.06216	-	MRPL43
59.9355	0.0129552	0.141179	0.0917639	0.926886	0.99964	ENSG00000056050	2.98e-05	0.00698167	-	HPF1
43.8545	0.112127	0.154796	0.724355	0.468848	0.99964	ENSG00000056097	0.000289	0.0870232	-	ZFR
29.8246	-0.0693942	0.179026	-0.38762	0.698297	0.99964	ENSG00000056487	-0.000156	-0.0535143	-	PHF21B
19.4365	0.175034	0.226638	0.772307	0.439933	0.99964	ENSG00000056586	0.000467	0.105428	-	RC3H2
78.2743	-0.17474	0.124844	-1.39966	0.161615	0.99964	ENSG00000056998	-0.000729	-0.144942	-	GYG2
17.9787	-0.481809	0.262876	-1.83284	0.0668266	0.99964	ENSG00000057252	-0.00381452	-0.252114	-	SOAT1
87.6403	-0.0577007	0.111955	-0.51539	0.606281	0.99964	ENSG00000057608	-0.000164	-0.0506628	-	GDI2
21.0156	-0.0323364	0.218865	-0.147746	0.882543	0.99964	ENSG00000057663	-6.99e-05	-0.0181266	-	ATG5
118.191	0.13525	0.0970745	1.39326	0.163541	0.99964	ENSG00000057757	0.00061	0.120156	-	PITHD1
57.3102	-0.010862	0.145291	-0.07476	0.940406	0.99964	ENSG00000057935	-2.46e-05	-0.0099121	-	MTA3
34.0606	0.0595548	0.177701	0.335141	0.737519	0.99964	ENSG00000058091	0.000132	0.0429728	-	CDK14
94.9098	0.102898	0.107091	0.96084	0.336633	0.99964	ENSG00000058262	0.000346	0.0910602	-	SEC61A1
26.4001	-0.00960589	0.20489	-0.0468832	0.962606	0.99964	ENSG00000058272	-2.05e-05	-0.00324413	-	PPP1R12A
16.0875	-0.378834	0.259318	-1.46089	0.144046	0.99964	ENSG00000058335	-0.00185033	-0.20534	-	RASGRF1
148.736	-0.0497415	0.108065	-0.460292	0.645307	0.99964	ENSG00000058404	-0.000144	-0.0441155	-	CAMK2B
36.9941	0.280354	0.175402	1.59835	0.109966	0.99964	ENSG00000058453	0.00150778	0.198116	-	CROCC
54.8088	-0.0636143	0.144409	-0.440516	0.659564	0.99964	ENSG00000058668	-0.000152	-0.0465641	-	ATP2B4
21.361	-0.0168583	0.220918	-0.0763099	0.939173	0.99964	ENSG00000058799	-3.63e-05	-0.0106558	-	YIPF1
21.5269	0.390659	0.241887	1.61505	0.106301	0.99964	ENSG00000058866	0.00228558	0.204293	-	DGKG
28.2305	0.0508011	0.185556	0.273778	0.784256	0.99964	ENSG00000059122	0.000111	0.0452018	-	FLYWCH1
16.8359	-0.27475	0.248696	-1.10476	0.269263	0.99964	ENSG00000059145	-0.000939	-0.159941	-	UNKL
26.1484	0.15218	0.186557	0.815727	0.414656	0.99964	ENSG00000059573	0.000407	0.103638	-	ALDH18A1
22.1401	0.0957857	0.225973	0.42388	0.671653	0.99964	ENSG00000059588	0.00022	0.0618518	-	TARBP1
24.7011	0.17018	0.198779	0.85613	0.391926	0.99964	ENSG00000059691	0.000468	0.11035	-	GATB
16.9748	0.196937	0.248782	0.791604	0.428592	0.99964	ENSG00000059728	0.000538	0.112979	-	MXD1
35.4009	-0.364815	0.181235	-2.01294	0.0441211	0.99964	ENSG00000059758	-0.00366696	-0.252911	-	CDK17
90.0105	-0.0862695	0.118573	-0.727566	0.466879	0.99964	ENSG00000059915	-0.000248	-0.0721118	-	PSD
59.5214	0.00298528	0.135156	0.0220877	0.982378	0.99964	ENSG00000060237	7.01e-06	0.00155941	-	WNK1
32.3786	-0.145744	0.22755	-0.640491	0.521853	0.99964	ENSG00000060491	-0.000363	-0.0800435	-	OGFR
31.9746	0.189266	0.179579	1.05394	0.291909	0.99964	ENSG00000060688	0.000591	0.131583	-	SNRNP40
17.6595	-0.412763	0.246207	-1.67649	0.0936428	0.99964	ENSG00000060709	-0.00262218	-0.227685	-	RIMBP2
18.2221	-0.181891	0.244903	-0.742708	0.457659	0.99964	ENSG00000060718	-0.000483	-0.0979446	-	COL11A1
175.648	-0.113364	0.130268	-0.870237	0.384171	0.99964	ENSG00000060762	-0.000328	-0.0948358	-	MPC1
54.0929	-0.0602953	0.13944	-0.432409	0.665444	0.99964	ENSG00000060971	-0.000146	-0.0480912	-	ACAA1
21.836	0.165588	0.223412	0.741181	0.458584	0.99964	ENSG00000061273	0.000433	0.105079	-	HDAC7
49.1603	-0.120491	0.141252	-0.853022	0.393647	0.99964	ENSG00000061676	-0.000337	-0.0947948	-	NCKAP1
37.5658	-0.0184391	0.161756	-0.113994	0.909243	0.99964	ENSG00000061794	-4.04e-05	-0.0102736	-	MRPS35
15.5044	-0.294344	0.271557	-1.08391	0.278403	0.99964	ENSG00000061918	-0.001	-0.163301	-	GUCY1B1
35.6467	-0.0548918	0.176482	-0.311034	0.755775	0.99964	ENSG00000061936	-0.000121	-0.0336696	-	SFSWAP
29.6631	-0.192227	0.196003	-0.980735	0.326724	0.99964	ENSG00000061938	-0.000574	-0.130438	-	TNK2
16.3229	0.384057	0.236461	1.62419	0.104335	0.99964	ENSG00000061987	0.0022678	0.225328	-	MON2
35.9239	0.0791677	0.170799	0.463513	0.642997	0.99964	ENSG00000062194	0.000183	0.0503981	-	GPBP1
42.0144	0.207629	0.156577	1.32606	0.184821	0.99964	ENSG00000062485	0.000808	0.157193	-	CS
140.224	-0.0418947	0.0995829	-0.420702	0.673973	0.99964	ENSG00000062582	-0.000131	-0.0362452	-	MRPS24
23.1989	0.211409	0.204885	1.03185	0.302145	0.99964	ENSG00000062598	0.00066	0.138342	-	ELMO2
18.1054	0.080568	0.247931	0.324961	0.74521	0.99964	ENSG00000062650	0.000182	0.04468	-	WAPL
95.2892	0.131693	0.107955	1.21988	0.222509	0.99964	ENSG00000062716	0.000502	0.11373	-	VMP1
27.3798	-0.146275	0.191648	-0.763246	0.445317	0.99964	ENSG00000062725	-0.00038	-0.0975072	-	APPBP2
89.2097	0.126119	0.112382	1.12223	0.261763	0.99964	ENSG00000063046	0.000445	0.112996	-	EIF4B
38.9064	0.0621177	0.165816	0.374618	0.707944	0.99964	ENSG00000063176	0.000141	0.0466323	-	SPHK2
439.373	0.0183435	0.0797599	0.229984	0.818104	0.99964	ENSG00000063177	7.51e-05	0.0178455	-	RPL18
61.551	0.0428451	0.125405	0.341655	0.732611	0.99964	ENSG00000063180	0.000108	0.0337247	-	CA11
104.619	0.0254337	0.105856	0.240266	0.810124	0.99964	ENSG00000063241	7.32e-05	0.0205948	-	ISOC2
39.8857	-0.0817435	0.159494	-0.512517	0.608289	0.99964	ENSG00000063244	-0.000193	-0.0659994	-	U2AF2
70.7826	-0.00999088	0.131863	-0.0757669	0.939605	0.99964	ENSG00000063245	-2.38e-05	-0.0110585	-	EPN1
74.6627	-0.030129	0.128721	-0.234064	0.814936	0.99964	ENSG00000063322	-7.37e-05	-0.0227499	-	MED29
66.0373	0.171116	0.1434	1.19328	0.232761	0.99964	ENSG00000063660	0.000592	0.135508	-	GPC1
18.747	0.0976297	0.230457	0.423636	0.671832	0.99964	ENSG00000063761	0.000224	0.0476543	-	ADCK1
146.71	-0.128108	0.0927822	-1.38074	0.16736	0.99964	ENSG00000063854	-0.000589	-0.115177	-	HAGH
46.4941	0.341955	0.164309	2.08117	0.0374187	0.99964	ENSG00000063978	0.00376134	0.246644	-	RNF4
32.0122	-0.12358	0.18216	-0.678415	0.497509	0.99964	ENSG00000064042	-0.000308	-0.0795551	-	LIMCH1
31.6305	0.0020958	0.192372	0.0108945	0.991308	0.99964	ENSG00000064115	4.47e-06	0.00608203	-	TM7SF3
19.2654	-0.0965802	0.22646	-0.426478	0.66976	0.99964	ENSG00000064199	-0.000222	-0.0567503	-	SPA17
131.451	0.00111721	0.105599	0.0105797	0.991559	0.99964	ENSG00000064393	3.19e-06	0.00298819	-	HIPK2
32.5457	0.129116	0.174148	0.741417	0.45844	0.99964	ENSG00000064419	0.000331	0.090566	-	TNPO3
43.0467	-0.0214633	0.163908	-0.130947	0.895817	0.99964	ENSG00000064490	-4.69e-05	-0.0194769	-	RFXANK
23.8916	-0.298848	0.212322	-1.40752	0.159272	0.99964	ENSG00000064545	-0.00133444	-0.193438	-	TMEM161A
102.357	0.199061	0.141154	1.41024	0.158469	0.99964	ENSG00000064601	0.000835	0.154549	-	CTSA
74.9254	0.1026	0.120463	0.851714	0.394373	0.99964	ENSG00000064607	0.000306	0.0888865	-	SUGP2
21.6728	0.316125	0.22372	1.41304	0.157643	0.99964	ENSG00000064652	0.00143417	0.184615	-	SNX24
16.7191	0.0761777	0.258088	0.295162	0.76787	0.99964	ENSG00000064655	0.000172	0.0231365	-	EYA2
29.9606	-0.416302	0.224336	-1.85571	0.0634952	0.99964	ENSG00000064666	-0.00338593	-0.257978	-	CNN2
36.4454	-0.327829	0.179932	-1.82196	0.0684613	0.99964	ENSG00000064687	-0.00242093	-0.236726	-	ABCA7
17.5227	0.0385616	0.250046	0.154218	0.877437	0.99964	ENSG00000064692	8.47e-05	0.0212534	-	SNCAIP
24.2095	-0.0793849	0.207152	-0.383221	0.701556	0.99964	ENSG00000064763	-0.000178	-0.0528651	-	FAR2
23.3007	-0.103173	0.210538	-0.490043	0.624104	0.99964	ENSG00000064933	-0.00024	-0.0608061	-	PMS1
34.2989	-0.180079	0.179234	-1.00471	0.315035	0.99964	ENSG00000064961	-0.000542	-0.128785	-	HMG20B
33.8776	0.0456614	0.171511	0.26623	0.790062	0.99964	ENSG00000064995	0.000101	0.0292226	-	TAF11
27.0335	0.0341194	0.189831	0.179736	0.85736	0.99964	ENSG00000064999	7.36e-05	0.0307534	-	ANKS1A
143.221	-0.0247618	0.101911	-0.242974	0.808025	0.99964	ENSG00000065000	-7.42e-05	-0.0204958	-	AP3D1
29.0147	0.214469	0.19641	1.09195	0.274857	0.99964	ENSG00000065029	0.000697	0.147311	-	ZNF76
23.5122	0.235547	0.249744	0.943155	0.345602	0.99964	ENSG00000065054	0.000711	0.140497	-	SLC9A3R2
58.7777	0.0275181	0.146441	0.187912	0.850945	0.99964	ENSG00000065057	6.27e-05	0.0175023	-	NTHL1
56.2988	-0.154943	0.13747	-1.12711	0.259698	0.99964	ENSG00000065135	-0.000513	-0.127044	-	GNAI3
34.1591	0.00109242	0.178082	0.00613435	0.995106	0.99964	ENSG00000065150	2.34e-06	0.00403924	-	IPO5
114.538	-0.050111	0.102442	-0.489163	0.624726	0.99964	ENSG00000065154	-0.000154	-0.042431	-	OAT
19.3576	0.0174455	0.232765	0.0749489	0.940255	0.99964	ENSG00000065243	3.77e-05	0.00884076	-	PKN2
61.2413	0.145311	0.132076	1.1002	0.271243	0.99964	ENSG00000065268	0.000476	0.111485	-	WDR18
117.476	-0.411444	0.239467	-1.71817	0.0857658	0.99964	ENSG00000065320	-0.0027598	-0.2392	-	NTN1
23.4678	0.295254	0.214407	1.37707	0.168491	0.99964	ENSG00000065413	0.00127757	0.178483	-	ANKRD44
85.5769	0.0761601	0.11389	0.668716	0.503677	0.99964	ENSG00000065427	0.000221	0.0651317	-	KARS
43.922	-0.00103134	0.164778	-0.006259	0.995006	0.99964	ENSG00000065485	-2.24e-06	-0.00130216	-	PDIA5
17.9684	-0.0754885	0.234799	-0.321503	0.747829	0.99964	ENSG00000065491	-0.000169	-0.0502041	-	TBC1D22B
211.423	-0.0443623	0.0892246	-0.497198	0.619049	0.99964	ENSG00000065518	-0.000159	-0.0402112	-	NDUFB4
19.525	-0.16033	0.228103	-0.702885	0.482127	0.99964	ENSG00000065526	-0.000412	-0.101597	-	SPEN
17.2216	-0.173011	0.252247	-0.685878	0.49279	0.99964	ENSG00000065534	-0.000448	-0.0871123	-	MYLK
66.4983	0.0250291	0.13419	0.186521	0.852037	0.99964	ENSG00000065548	5.95e-05	0.0242801	-	ZC3H15
27.5331	0.0574302	0.186239	0.308368	0.757802	0.99964	ENSG00000065559	0.000127	0.0416889	-	MAP2K4
37.8318	-0.00413279	0.163506	-0.0252761	0.979835	0.99964	ENSG00000065600	-9e-06	-0.00732241	-	TMEM206
30.5043	0.011028	0.187566	0.0587951	0.953115	0.99964	ENSG00000065609	2.36e-05	0.00514554	-	SNAP91
42.5771	-0.220571	0.156621	-1.40831	0.159041	0.99964	ENSG00000065665	-0.000932	-0.170239	-	SEC61A2
48.7529	-0.154196	0.207198	-0.744198	0.456757	0.99964	ENSG00000065717	-0.0004	-0.104732	-	TLE2
31.1552	-0.0842565	0.186056	-0.452857	0.650652	0.99964	ENSG00000065802	-0.000192	-0.0545975	-	ASB1
24.602	-0.142257	0.197983	-0.71853	0.47243	0.99964	ENSG00000065809	-0.000362	-0.100549	-	FAM107B
15.3172	-0.395256	0.286876	-1.3778	0.168267	0.99964	ENSG00000065833	-0.00177116	-0.19901	-	ME1
26.193	0.076522	0.203342	0.376321	0.706678	0.99964	ENSG00000065883	0.000171	0.0534372	-	CDK13
23.9914	0.101861	0.210182	0.484632	0.627938	0.99964	ENSG00000065911	0.000236	0.067142	-	MTHFD2
24.9956	0.0728779	0.202917	0.359152	0.719481	0.99964	ENSG00000065923	0.000163	0.0396042	-	SLC9A7
250.967	-0.0606711	0.114112	-0.531682	0.594946	0.99964	ENSG00000065978	-0.00017	-0.053281	-	YBX1
25.0642	-0.0857801	0.194744	-0.440477	0.659592	0.99964	ENSG00000065989	-0.000195	-0.0626689	-	PDE4A
115.531	-0.146089	0.128936	-1.13303	0.2572	0.99964	ENSG00000066032	-0.000492	-0.119068	-	CTNNA2
25.8012	0.0566229	0.20776	0.27254	0.785207	0.99964	ENSG00000066044	0.000124	0.0529245	-	ELAVL1
32.4385	-0.0458946	0.17071	-0.268845	0.788049	0.99964	ENSG00000066084	-0.000101	-0.0292559	-	DIP2B
15.4707	-0.5409	0.259674	-2.083	0.0372514	0.99964	ENSG00000066135	-0.00634222	-0.285619	-	KDM4A
23.573	0.0802111	0.209982	0.381991	0.702468	0.99964	ENSG00000066136	0.00018	0.0460584	-	NFYC
15.4092	0.0365797	0.262196	0.139513	0.889045	0.99964	ENSG00000066248	8.08e-05	0.0139669	-	NGEF
18.7993	-0.281347	0.256242	-1.09798	0.272215	0.99964	ENSG00000066322	-0.00096	-0.134358	-	ELOVL1
37.5753	0.251638	0.191285	1.31551	0.188337	0.99964	ENSG00000066382	0.000998	0.154222	-	MPPED2
15.6384	-0.00391897	0.242558	-0.0161568	0.987109	0.99964	ENSG00000066427	-8.5e-06	0.000311	-	ATXN3
17.3902	0.447241	0.268555	1.66536	0.0958407	0.99964	ENSG00000066468	0.00280848	0.223634	-	FGFR2
24.6895	-0.0892227	0.205036	-0.435155	0.66345	0.99964	ENSG00000066557	-0.000203	-0.0646259	-	LRRC40
41.4973	0.00349446	0.159277	0.0219395	0.982496	0.99964	ENSG00000066583	7.66e-06	0.00224535	-	ISOC1
27.3596	-0.129214	0.189129	-0.683207	0.494476	0.99964	ENSG00000066651	-0.000323	-0.0788361	-	TRMT11
15.4568	-0.00568763	0.250584	-0.0226975	0.981892	0.99964	ENSG00000066654	-1.24e-05	-0.00503412	-	THUMPD1
23.2703	-0.103219	0.224574	-0.45962	0.645789	0.99964	ENSG00000066697	-0.000239	-0.0602351	-	MSANTD3
24.5199	0.0720636	0.219825	0.327822	0.743046	0.99964	ENSG00000066777	0.00016	0.0490987	-	ARFGEF1
16.3142	0.138959	0.250862	0.553924	0.579631	0.99964	ENSG00000066923	0.000338	0.0903288	-	STAG3
16.2702	0.0170265	0.239323	0.0711445	0.943283	0.99964	ENSG00000066926	3.69e-05	0.0081906	-	FECH
39.6996	0.178453	0.164807	1.0828	0.278898	0.99964	ENSG00000066933	0.000566	0.131391	-	MYO9A
50.0321	-0.302652	0.155816	-1.94237	0.0520928	0.99964	ENSG00000067064	-0.00258779	-0.23019	-	IDI1
47.671	0.184329	0.154723	1.19134	0.233518	0.99964	ENSG00000067082	0.000636	0.144709	-	KLF6
33.4891	-0.277866	0.177149	-1.56854	0.116754	0.99964	ENSG00000067113	-0.00144273	-0.19259	-	PLPP1
65.9419	-0.0706056	0.136759	-0.516276	0.605662	0.99964	ENSG00000067141	-0.000176	-0.0615409	-	NEO1
30.3073	-0.028841	0.186675	-0.154499	0.877216	0.99964	ENSG00000067167	-6.21e-05	-0.0220997	-	TRAM1
28.2899	0.207669	0.186114	1.11581	0.264503	0.99964	ENSG00000067182	0.000683	0.149264	-	TNFRSF1A
19.4703	-0.0267321	0.227756	-0.117371	0.906566	0.99964	ENSG00000067191	-5.78e-05	-0.0290596	-	CACNB1
32.6643	0.231286	0.168769	1.37043	0.170554	0.99964	ENSG00000067208	0.000949	0.163234	-	EVI5
27.4426	0.128565	0.18463	0.696338	0.486217	0.99964	ENSG00000067221	0.000323	0.0855549	-	STOML1
608.097	-0.14121	0.0759063	-1.86033	0.0628393	0.99964	ENSG00000067225	-0.00105623	-0.131489	-	PKM
17.3034	0.180435	0.229108	0.787552	0.430959	0.99964	ENSG00000067334	0.000486	0.110525	-	DNTTIP2
43.0935	-0.0659995	0.156603	-0.421446	0.67343	0.99964	ENSG00000067369	-0.000153	-0.0455675	-	TP53BP1
87.431	-0.0870581	0.109359	-0.796077	0.425987	0.99964	ENSG00000067445	-0.000271	-0.0790352	-	TRO
218.171	0.120517	0.0930235	1.29555	0.19513	0.99964	ENSG00000067560	0.000527	0.111182	-	RHOA
18.543	0.282041	0.23941	1.17807	0.238769	0.99964	ENSG00000067596	0.00102128	0.155526	-	DHX8
56.9647	0.0278525	0.151391	0.183977	0.854031	0.99964	ENSG00000067606	6.26e-05	0.0194344	-	PRKCZ
28.0779	0.0252812	0.183217	0.137985	0.890252	0.99964	ENSG00000067704	5.44e-05	0.0143927	-	IARS2
143.197	-0.00962342	0.124197	-0.0774849	0.938238	0.99964	ENSG00000067715	-2.39e-05	-0.00496736	-	SYT1
25.3754	0.0689252	0.196401	0.350941	0.725633	0.99964	ENSG00000067798	0.000153	0.0449516	-	NAV3
92.2515	-0.0150034	0.125899	-0.119171	0.90514	0.99964	ENSG00000067829	-3.69e-05	-0.0118356	-	IDH3G
41.6093	0.019634	0.156671	0.12532	0.90027	0.99964	ENSG00000067836	4.34e-05	0.00537115	-	ROGDI
74.4252	0.0617834	0.117859	0.524215	0.600129	0.99964	ENSG00000067840	0.000169	0.0510347	-	PDZD4
32.0229	-0.193556	0.189736	-1.02013	0.307665	0.99964	ENSG00000067900	-0.000592	-0.137472	-	ROCK1
18.7932	0.0327755	0.233725	0.140231	0.888478	0.99964	ENSG00000067955	7.13e-05	0.0163122	-	CBFB
34.1948	-0.136705	0.184874	-0.739449	0.459634	0.99964	ENSG00000068001	-0.00035	-0.0939357	-	HYAL2
60.5829	0.0836834	0.155939	0.536642	0.591515	0.99964	ENSG00000068024	0.0002	0.0688573	-	HDAC4
44.0423	-0.274087	0.166285	-1.6483	0.0992904	0.99964	ENSG00000068028	-0.00155249	-0.199262	-	RASSF1
20.4479	0.171601	0.23633	0.726106	0.467774	0.99964	ENSG00000068079	0.000448746	0.100196	-	IFI35
38.1903	-0.261415	0.169371	-1.54345	0.122721	0.99964	ENSG00000068120	-0.00130309	-0.189217	-	COASY
18.3543	-0.119158	0.226395	-0.526329	0.59866	0.99964	ENSG00000068305	-0.000282811	-0.062759	-	MEF2A
39.4002	0.0444184	0.161363	0.275269	0.783109	0.99964	ENSG00000068308	9.91e-05	0.0329448	-	OTUD5
60.5118	-0.0778941	0.129667	-0.600724	0.548024	0.99964	ENSG00000068323	-0.000204	-0.0600446	-	TFE3
16.9844	0.144827	0.240207	0.602928	0.546557	0.99964	ENSG00000068354	0.000358	0.0722014	-	TBC1D25
23.7337	0.188401	0.217198	0.867413	0.385716	0.99964	ENSG00000068366	0.000528	0.112501	-	ACSL4
16.7259	-0.50363	0.266291	-1.89128	0.0585871	0.99964	ENSG00000068394	-0.00434385	-0.2493	-	GPKOW
75.1818	-0.0912437	0.130236	-0.700602	0.483551	0.99964	ENSG00000068400	-0.000246	-0.0730011	-	GRIPAP1
20.0457	0.193853	0.222258	0.872199	0.3831	0.99964	ENSG00000068438	0.000547	0.114146	-	FTSJ1
60.8968	-0.114332	0.128554	-0.889373	0.373803	0.99964	ENSG00000068615	-0.000336	-0.0966557	-	REEP1
17.9844	0.346551	0.229263	1.51159	0.130639	0.99964	ENSG00000068650	0.00176956	0.202127	-	ATP11A
210.777	-0.068552	0.0877645	-0.781091	0.434749	0.99964	ENSG00000068697	-0.000263306	-0.0625743	-	LAPTM4A
98.0679	0.0228111	0.109591	0.208146	0.835115	0.99964	ENSG00000068745	6.33e-05	0.0183019	-	IP6K2
24.3645	-0.235882	0.203331	-1.16009	0.246012	0.99964	ENSG00000068796	-0.000817	-0.139909	-	KIF2A
19.2218	0.235956	0.235989	0.999859	0.317379	0.99964	ENSG00000068878	0.000735	0.136212	-	PSME4
90.4989	-0.114597	0.1217	-0.941632	0.346381	0.99964	ENSG00000068903	-0.000354	-0.0967128	-	SIRT2
72.3359	0.0764418	0.119994	0.637047	0.524094	0.99964	ENSG00000068912	0.000212	0.0652987	-	ERLEC1
43.0747	0.0210312	0.161263	0.130416	0.896238	0.99964	ENSG00000068971	4.62e-05	0.0131796	-	PPP2R5B
29.5726	0.146779	0.204779	0.716772	0.473515	0.99964	ENSG00000069020	0.000375	0.0916798	-	MAST4
43.0949	0.10728	0.174445	0.614976	0.53857	0.99964	ENSG00000069188	0.00026	0.0786442	-	SDK2
18.4233	-0.315833	0.2391	-1.32092	0.186527	0.99964	ENSG00000069248	-0.00131255	-0.173349	-	NUP133
189.576	0.0842179	0.0939202	0.896697	0.369881	0.99964	ENSG00000069275	0.000309	0.0797928	-	NUCKS1
113.079	-0.00848918	0.107082	-0.0792777	0.936812	0.99964	ENSG00000069329	-2.4e-05	-0.00602014	-	VPS35
33.7105	0.108126	0.168051	0.643412	0.519957	0.99964	ENSG00000069345	0.000266	0.0794689	-	DNAJA2
17.5624	-0.214543	0.242786	-0.883671	0.376874	0.99964	ENSG00000069424	-0.000619	-0.121324	-	KCNAB2
45.5723	-0.0986062	0.16152	-0.61049	0.541537	0.99964	ENSG00000069509	-0.000241	-0.0722781	-	FUNDC1
32.3205	-0.0440777	0.233888	-0.188456	0.850519	0.99964	ENSG00000069535	-9.64e-05	-0.0185177	-	MAOB
40.5126	-0.24776	0.161315	-1.53587	0.124569	0.99964	ENSG00000069667	-0.00121162	-0.176323	-	RORA
15.5856	0.230419	0.300586	0.766567	0.443339	0.99964	ENSG00000069702	0.000637	0.0764388	-	TGFBR3
109.403	-0.0604885	0.11136	-0.543181	0.587005	0.99964	ENSG00000069849	-0.000173	-0.0519517	-	ATP1B3
32.0288	-0.0300961	0.198489	-0.151626	0.879482	0.99964	ENSG00000069956	-6.47e-05	-0.0233249	-	MAPK6
44.7463	-0.208611	0.149661	-1.39388	0.163352	0.99964	ENSG00000069966	-0.000864	-0.159421	-	GNB5
55.265	-0.0708242	0.1533	-0.461996	0.644084	0.99964	ENSG00000069998	-0.000167	-0.0590106	-	HDHD5
61.4414	-0.0508291	0.140495	-0.361785	0.717512	0.99964	ENSG00000070010	-0.000121	-0.0446428	-	UFD1
21.1061	-0.0801175	0.224696	-0.356559	0.721422	0.99964	ENSG00000070047	-0.00018	-0.0512833	-	PHRF1
20.7075	0.12318	0.242585	0.507779	0.611608	0.99964	ENSG00000070061	0.000293	0.0727299	-	ELP1
78.8791	-0.0170623	0.118765	-0.143664	0.885766	0.99964	ENSG00000070081	-4.4e-05	-0.0148799	-	NUCB2
296.437	-0.0786884	0.0794188	-0.990803	0.321782	0.99964	ENSG00000070087	-0.000358	-0.0719424	-	PFN2
56.0949	-0.0206106	0.147053	-0.140158	0.888535	0.99964	ENSG00000070214	-4.67e-05	-0.0157249	-	SLC44A1
54.3627	0.277499	0.150964	1.83818	0.0660356	0.99964	ENSG00000070366	0.00199953	0.213412	-	SMG6
22.5498	-0.129531	0.213906	-0.605549	0.544814	0.99964	ENSG00000070367	-0.000315	-0.0829639	-	EXOC5
18.4026	0.189376	0.227334	0.833033	0.404826	0.99964	ENSG00000070371	0.000523	0.108711	-	CLTCL1
19.2564	-0.361059	0.236778	-1.52488	0.127288	0.99964	ENSG00000070404	-0.00188243	-0.210499	-	FSTL3
66.6339	0.00919843	0.124369	0.0739608	0.941042	0.99964	ENSG00000070413	2.28e-05	0.00958219	-	DGCR2
20.7103	-0.029077	0.220661	-0.131772	0.895165	0.99964	ENSG00000070423	-6.28e-05	-0.011758	-	RNF126
21.7526	-0.287431	0.213682	-1.34514	0.178581	0.99964	ENSG00000070444	-0.00120131	-0.184562	-	MNT
19.9074	-0.116239	0.225368	-0.515774	0.606012	0.99964	ENSG00000070476	-0.000275	-0.0667539	-	ZXDC
22.869	-0.0571688	0.20823	-0.274546	0.783665	0.99964	ENSG00000070501	-0.000125	-0.0272303	-	POLB
30.9015	-0.194187	0.190708	-1.01824	0.308564	0.99964	ENSG00000070610	-0.000594	-0.127102	-	GBA2
40.1329	0.23231	0.152821	1.52014	0.128475	0.99964	ENSG00000070614	0.00110463	0.184142	-	NDST1
15.8911	0.453722	0.241723	1.87703	0.0605137	0.99964	ENSG00000070669	0.00383618	0.246554	-	ASNS
21.3737	-0.181387	0.210696	-0.860892	0.389297	0.99964	ENSG00000070718	-0.000504	-0.106364	-	AP3M2
139.211	-0.0166033	0.0995358	-0.166807	0.867522	0.99964	ENSG00000070756	-5.08e-05	-0.0142283	-	PABPC1
45.8558	-0.172562	0.155916	-1.10676	0.268396	0.99964	ENSG00000070761	-0.000557	-0.133436	-	CFAP20
19.3975	0.00249199	0.23056	0.0108084	0.991376	0.99964	ENSG00000070770	5.37e-06	0.00165705	-	CSNK2A2
56.049	0.0558477	0.140399	0.397778	0.690794	0.99964	ENSG00000070785	0.000134	0.0394889	-	EIF2B3
17.1119	0.0818082	0.244521	0.334564	0.737954	0.99964	ENSG00000070814	0.000185	0.0381286	-	TCOF1
134.096	0.149265	0.101176	1.4753	0.140131	0.99964	ENSG00000070831	0.000701	0.131351	-	CDC42
65.9405	-0.120307	0.1368	-0.879436	0.379165	0.99964	ENSG00000070961	-0.000344	-0.0963546	-	ATP2B1
25.4139	0.0994062	0.198352	0.501161	0.616258	0.99964	ENSG00000071051	0.000231	0.0578806	-	NCK2
135.728	-0.00361137	0.0981409	-0.0367978	0.970646	0.99964	ENSG00000071054	-1.12e-05	-0.00191724	-	MAP4K4
1135.55	-0.0647767	0.0801453	-0.808241	0.418952	0.99964	ENSG00000071082	-0.00028	-0.05877	-	RPL31
90.785	0.0639865	0.11758	0.544198	0.586305	0.99964	ENSG00000071127	0.000176	0.0610503	-	WDR1
51.8414	0.0594048	0.148191	0.400866	0.688518	0.99964	ENSG00000071242	0.000139	0.0435629	-	RPS6KA2
16.7177	-0.143655	0.235104	-0.611028	0.541181	0.99964	ENSG00000071246	-0.000355	-0.0847491	-	VASH1
94.253	-0.0861154	0.119446	-0.720954	0.470938	0.99964	ENSG00000071462	-0.000246	-0.0702542	-	BUD23
390.869	-0.0886459	0.072954	-1.21509	0.224331	0.99964	ENSG00000071553	-0.000477	-0.0834201	-	ATP6AP1
20.8538	-0.198851	0.225463	-0.881965	0.377796	0.99964	ENSG00000071564	-0.000566	-0.124594	-	TCF3
76.4706	-0.0600368	0.118548	-0.506436	0.612551	0.99964	ENSG00000071575	-0.000163	-0.0516296	-	TRIB2
23.7811	0.133881	0.230717	0.580281	0.561725	0.99964	ENSG00000071626	0.000325	0.0868719	-	DAZAP1
28.3992	0.112419	0.182757	0.615127	0.538471	0.99964	ENSG00000071655	0.000272	0.0754058	-	MBD3
24.4701	-0.0583108	0.206436	-0.282464	0.777588	0.99964	ENSG00000071794	-0.000128	-0.0407834	-	HLTF
69.3363	-0.197816	0.138437	-1.42893	0.153026	0.99964	ENSG00000071859	-0.000845	-0.154055	-	FAM50A
39.2632	-0.203587	0.160688	-1.26697	0.205165	0.99964	ENSG00000071889	-0.000751	-0.149625	-	FAM3A
48.6613	-0.10637	0.165749	-0.64175	0.521036	0.99964	ENSG00000071894	-0.000262	-0.0854196	-	CPSF1
20.3766	0.00155986	0.230288	0.00677352	0.994596	0.99964	ENSG00000071967	3.36e-06	0.00502074	-	CYBRD1
17.4422	-0.043653	0.23526	-0.185552	0.852796	0.99964	ENSG00000071994	-9.55e-05	-0.0283944	-	PDCD2
124.546	-0.221077	0.112929	-1.95767	0.0502685	0.99964	ENSG00000072042	-0.00177195	-0.189427	-	RDH11
32.1263	0.0687223	0.174007	0.39494	0.692887	0.99964	ENSG00000072062	0.000155	0.0482856	-	PRKACA
133.764	0.025128	0.0927762	0.270846	0.78651	0.99964	ENSG00000072071	8.41e-05	0.0222033	-	ADGRL1
54.1503	0.158813	0.142855	1.11171	0.266262	0.99964	ENSG00000072110	0.000517	0.133206	-	ACTN1
102.582	-0.164807	0.110657	-1.48936	0.136394	0.99964	ENSG00000072134	-0.000761	-0.142371	-	EPN2
21.6273	-0.0706143	0.212589	-0.332163	0.739766	0.99964	ENSG00000072135	-0.000157	-0.0463394	-	PTPN18
63.0335	0.0418355	0.132023	0.316881	0.751334	0.99964	ENSG00000072195	0.000102	0.0358356	-	SPEG
35.5083	-0.0754116	0.179294	-0.420604	0.674044	0.99964	ENSG00000072210	-0.000171	-0.0542752	-	ALDH3A2
27.6569	-0.225422	0.192853	-1.16888	0.242452	0.99964	ENSG00000072274	-0.00078	-0.166205	-	TFRC
28.9064	-0.140385	0.193804	-0.724368	0.46884	0.99964	ENSG00000072310	-0.000358	-0.077411	-	SREBF1
42.7876	0.127997	0.158197	0.8091	0.418458	0.99964	ENSG00000072364	0.000342	0.0941822	-	AFF4
45.2377	0.0889418	0.171433	0.518813	0.603891	0.99964	ENSG00000072401	0.000208	0.0638157	-	UBE2D1
164.276	0.0287863	0.103363	0.278497	0.780631	0.99964	ENSG00000072506	8.52e-05	0.0238622	-	HSD17B10
29.443	-0.0442511	0.194047	-0.228043	0.819613	0.99964	ENSG00000072518	-9.6e-05	-0.0332558	-	MARK2
28.7615	-0.241004	0.183581	-1.31279	0.189253	0.99964	ENSG00000072609	-0.000946	-0.16887	-	CHFR
18.608	0.0519984	0.233989	0.222226	0.824138	0.99964	ENSG00000072736	0.000114	0.0330137	-	NFATC3
22.5872	0.104003	0.210414	0.494276	0.621111	0.99964	ENSG00000072756	0.000242	0.0637425	-	TRNT1
340.143	-0.131099	0.0784138	-1.67189	0.0945456	0.99964	ENSG00000072778	-0.000823	-0.121271	-	ACADVL
52.2689	-0.130746	0.149762	-0.873024	0.38265	0.99964	ENSG00000072803	-0.000364	-0.103313	-	FBXW11
35.4037	-0.080856	0.177192	-0.456318	0.648161	0.99964	ENSG00000072818	-0.000185	-0.0623084	-	ACAP1
351.576	-0.0137484	0.0922736	-0.148996	0.881557	0.99964	ENSG00000072832	-4.6e-05	-0.0145213	-	CRMP1
17.3123	-0.186529	0.251961	-0.740309	0.459112	0.99964	ENSG00000072849	-0.000496	-0.110661	-	DERL2
17.0345	0.282523	0.258413	1.0933	0.27426	0.99964	ENSG00000072864	0.000961	0.152225	-	NDE1
30.3454	-0.202788	0.176672	-1.14782	0.251042	0.99964	ENSG00000072954	-0.000681	-0.142607	-	TMEM38A
62.6908	0.165142	0.128283	1.28732	0.197982	0.99964	ENSG00000072958	0.000624	0.132321	-	AP1M1
22.3546	0.150545	0.222185	0.677567	0.498046	0.99964	ENSG00000073050	0.000381	0.0917634	-	XRCC1
27.087	-0.108267	0.236712	-0.457381	0.647397	0.99964	ENSG00000073060	-0.000252	-0.0655876	-	SCARB1
28.1596	-0.0821835	0.210652	-0.390139	0.696433	0.99964	ENSG00000073417	-0.000185	-0.0493713	-	PDE8A
24.9078	0.218817	0.196358	1.11438	0.265115	0.99964	ENSG00000073464	0.000725	0.144771	-	CLCN4
109.953	-0.0409839	0.102905	-0.398268	0.690433	0.99964	ENSG00000073578	-0.000123	-0.0371291	-	SDHA
33.3995	0.154211	0.171507	0.899152	0.368571	0.99964	ENSG00000073614	0.000432	0.115874	-	KDM5A
17.6131	0.0502232	0.260726	0.192628	0.84725	0.99964	ENSG00000073670	0.000112	0.00510958	-	ADAM11
24.3678	0.0799468	0.20834	0.383732	0.701177	0.99964	ENSG00000073711	0.00018	0.0462313	-	PPP2R3A
15.5879	0.0456239	0.282524	0.161487	0.87171	0.99964	ENSG00000073712	0.000102	0.0321116	-	FERMT2
29.0323	0.0379819	0.187629	0.202431	0.83958	0.99964	ENSG00000073792	8.22e-05	0.0160082	-	IGF2BP2
209.868	0.0784	0.0974088	0.804855	0.420903	0.99964	ENSG00000073803	0.000271	0.0697266	-	MAP3K13
46.2052	0.204642	0.155917	1.3125	0.189351	0.99964	ENSG00000073910	0.000786	0.156299	-	FRY
194.295	0.0542481	0.100471	0.539936	0.589241	0.99964	ENSG00000073921	0.000171	0.0481335	-	PICALM
54.2103	-0.2295	0.162726	-1.41035	0.158436	0.99964	ENSG00000073969	-0.000977	-0.173718	-	NSF
15.5817	0.186906	0.257929	0.724642	0.468672	0.99964	ENSG00000074047	0.000495	0.109409	-	GLI2
63.2936	-0.0185977	0.129663	-0.143431	0.88595	0.99964	ENSG00000074054	-4.5e-05	-0.0139562	-	CLASP1
81.7839	-0.107733	0.133226	-0.808652	0.418715	0.99964	ENSG00000074071	-0.000301	-0.0873961	-	MRPS34
17.3706	0.0340757	0.246362	0.138315	0.889991	0.99964	ENSG00000074181	7.46e-05	0.00137827	-	NOTCH3
88.5786	0.0246908	0.119452	0.206701	0.836243	0.99964	ENSG00000074201	6.36e-05	0.0207424	-	CLNS1A
43.8445	0.0269471	0.163691	0.164621	0.869242	0.99964	ENSG00000074211	5.91e-05	0.0234105	-	PPP2R2C
28.2109	-0.0079735	0.1951	-0.0408689	0.9674	0.99964	ENSG00000074266	-1.7e-05	-0.00547642	-	EED
89.7392	-0.192152	0.120602	-1.59328	0.111097	0.99964	ENSG00000074317	-0.000973	-0.164904	-	SNCB
104.342	0.0586059	0.107752	0.543897	0.586512	0.99964	ENSG00000074319	0.000173	0.0507124	-	TSG101
21.2771	0.0987052	0.239512	0.41211	0.680259	0.99964	ENSG00000074356	0.000227	0.0545027	-	NCBP3
56.2865	0.176899	0.171431	1.03189	0.302122	0.99964	ENSG00000074410	0.000541	0.122016	-	CA12
46.4294	0.101448	0.184368	0.550244	0.582152	0.99964	ENSG00000074416	0.000239	0.0734773	-	MGLL
45.6104	-0.0610873	0.148133	-0.412381	0.68006	0.99964	ENSG00000074582	-0.000144	-0.0471157	-	BCS1L
31.1171	0.202814	0.183585	1.10474	0.269272	0.99964	ENSG00000074603	0.00066	0.140309	-	DPP8
33.0564	-0.090255	0.193434	-0.466594	0.64079	0.99964	ENSG00000074657	-0.000207	-0.0676777	-	ZNF532
249.11	0.0950464	0.1046	0.908664	0.363528	0.99964	ENSG00000074696	0.000318	0.0840435	-	HACD3
15.4738	0.00452636	0.257491	0.0175787	0.985975	0.99964	ENSG00000074755	9.91e-06	-0.00264406	-	ZZEF1
1042.55	-0.139049	0.0795304	-1.74837	0.0803993	0.99964	ENSG00000074800	-0.000919	-0.127956	-	ENO1
219.471	-0.0369472	0.0868489	-0.425419	0.670531	0.99964	ENSG00000074842	-0.000136	-0.0343136	-	MYDGF
46.0725	0.154224	0.169582	0.909436	0.36312	0.99964	ENSG00000074964	0.000435	0.110646	-	ARHGEF10L
181.628	-0.0998915	0.120357	-0.829961	0.406561	0.99964	ENSG00000075043	-0.000295	-0.0867631	-	KCNQ2
34.5136	0.0276602	0.178975	0.154548	0.877177	0.99964	ENSG00000075089	5.97e-05	0.000485	-	ACTR6
15.6622	0.020068	0.265952	0.0754571	0.939851	0.99964	ENSG00000075131	4.42e-05	-0.006154	-	TIPIN
233.798	-0.0664336	0.0911039	-0.729207	0.465875	0.99964	ENSG00000075142	-0.000242	-0.0594327	-	SRI
133.438	0.0724259	0.100566	0.720185	0.471411	0.99964	ENSG00000075151	0.000237	0.0650853	-	EIF4G3
17.6983	0.42584	0.279152	1.52548	0.12714	0.99964	ENSG00000075213	0.00224778	0.194232	-	SEMA3A
68.3582	-0.050381	0.129943	-0.387715	0.698227	0.99964	ENSG00000075239	-0.000125	-0.0423281	-	ACAT1
55.3532	0.150749	0.137913	1.09307	0.274364	0.99964	ENSG00000075240	0.000487	0.120405	-	GRAMD4
18.1982	0.0216506	0.284882	0.0759987	0.93942	0.99964	ENSG00000075275	4.82e-05	-0.0153735	-	CELSR1
54.5591	-0.0890951	0.144139	-0.61812	0.536496	0.99964	ENSG00000075292	-0.000224	-0.066373	-	ZNF638
43.0882	-0.0718396	0.162766	-0.441368	0.658947	0.99964	ENSG00000075336	-0.000166	-0.0555302	-	TIMM21
44.0616	0.134338	0.160896	0.834934	0.403755	0.99964	ENSG00000075340	0.000363	0.0942661	-	ADD2
46.8542	-0.10377	0.145436	-0.713508	0.475531	0.99964	ENSG00000075391	-0.00027	-0.0853322	-	RASAL2
20.8883	-0.0269013	0.224564	-0.119793	0.904647	0.99964	ENSG00000075399	-5.81e-05	-0.0125627	-	VPS9D1
15.756	-0.239144	0.260711	-0.917275	0.358998	0.99964	ENSG00000075407	-0.000713	-0.117089	-	ZNF37A
108.746	0.00236138	0.111866	0.021109	0.983159	0.99964	ENSG00000075413	6.38e-06	0.00104948	-	MARK3
204.146	0.0293062	0.085074	0.344479	0.730486	0.99964	ENSG00000075415	0.00011	0.0276935	-	SLC25A3
40.5851	-0.0501636	0.210488	-0.23832	0.811633	0.99964	ENSG00000075420	-0.000109	-0.0397877	-	FNDC3B
29.488	-0.0807286	0.192344	-0.419709	0.674698	0.99964	ENSG00000075461	-0.000183	-0.0593265	-	CACNG4
31.6802	-0.0111459	0.182857	-0.0609542	0.951396	0.99964	ENSG00000075539	-2.39e-05	-0.0103539	-	FRYL
28.9106	-0.307734	0.198826	-1.54776	0.121681	0.99964	ENSG00000075568	-0.00159818	-0.202787	-	TMEM131
194.022	0.187241	0.0950007	1.97094	0.0487306	0.99964	ENSG00000075618	0.00150218	0.165934	-	FSCN1
2614.69	0.0683268	0.0689661	0.99073	0.321817	0.99964	ENSG00000075624	0.000376	0.0643925	-	ACTB
28.6485	0.201238	0.188398	1.06815	0.285452	0.99964	ENSG00000075711	0.000638	0.139377	-	DLG1
335.597	-0.0661076	0.0750116	-0.881299	0.378156	0.99964	ENSG00000075785	-0.000317	-0.0617437	-	RAB7A
24.1087	0.214328	0.191348	1.12009	0.262674	0.99964	ENSG00000075856	0.00071	0.151474	-	SART3
86.896	0.00694998	0.112562	0.0617437	0.950767	0.99964	ENSG00000075914	1.87e-05	0.00592592	-	EXOSC7
58.8802	-0.101689	0.147888	-0.687612	0.491697	0.99964	ENSG00000075945	-0.000261	-0.08704	-	KIFAP3
23.4115	0.0264921	0.21154	0.125235	0.900338	0.99964	ENSG00000075975	5.7e-05	0.0161692	-	MKRN2
120.651	-0.0482317	0.110975	-0.434619	0.663839	0.99964	ENSG00000076043	-0.000136	-0.0401317	-	REXO2
18.1601	-0.111749	0.253496	-0.440831	0.659335	0.99964	ENSG00000076053	-0.000262	-0.0552074	-	RBM7
21.4069	0.0185989	0.208321	0.0892798	0.92886	0.99964	ENSG00000076067	3.98e-05	0.00965806	-	RBMS2
17.2271	-0.124404	0.244265	-0.509301	0.610542	0.99964	ENSG00000076108	-0.000297	-0.0652706	-	BAZ2A
17.9017	-0.0934893	0.233754	-0.399947	0.689196	0.99964	ENSG00000076201	-0.000214	-0.046139	-	PTPN23
17.1076	-0.398732	0.248625	-1.60375	0.10877	0.99964	ENSG00000076242	-0.00230537	-0.227526	-	MLH1
27.943	0.107388	0.196788	0.545704	0.58527	0.99964	ENSG00000076248	0.000253	0.074242	-	UNG
18.9723	0.141955	0.253609	0.559738	0.575658	0.99964	ENSG00000076321	0.000347	0.0823508	-	KLHL20
28.006	0.165756	0.237695	0.697346	0.485586	0.99964	ENSG00000076356	0.000427	0.0838591	-	PLXNA2
36.0913	-0.131164	0.186008	-0.705156	0.480713	0.99964	ENSG00000076554	-0.000331	-0.0911551	-	TPD52
22.1792	0.305567	0.23616	1.2939	0.195701	0.99964	ENSG00000076555	0.00123309	0.178075	-	ACACB
30.1798	-0.109407	0.192466	-0.568448	0.569731	0.99964	ENSG00000076604	-0.00026	-0.0696957	-	TRAF4
30.6219	-0.325101	0.194629	-1.67036	0.0948481	0.99964	ENSG00000076641	-0.00197015	-0.221579	-	PAG1
19.8485	0.0361591	0.22985	0.157316	0.874996	0.99964	ENSG00000076685	7.86e-05	0.0208089	-	NT5C2
22.5964	0.00714362	0.235609	0.0303198	0.975812	0.99964	ENSG00000076716	1.54e-05	-0.00025	-	GPC4
18.9682	0.168647	0.241134	0.699389	0.484309	0.99964	ENSG00000076826	0.000436	0.0970027	-	CAMSAP3
47.4984	-0.03401	0.149264	-0.227851	0.819762	0.99964	ENSG00000076864	-7.72e-05	-0.0269149	-	RAP1GAP
26.0643	-0.371539	0.19335	-1.92159	0.054658	0.99964	ENSG00000076924	-0.00326235	-0.252854	-	XAB2
34.1906	-0.098371	0.170601	-0.576614	0.5642	0.99964	ENSG00000076984	-0.000235	-0.0586185	-	MAP2K7
30.053	-0.0440328	0.183376	-0.240123	0.810235	0.99964	ENSG00000077044	-9.59e-05	-0.019378	-	DGKD
74.6454	-0.00902482	0.127923	-0.0705491	0.943757	0.99964	ENSG00000077080	-2.19e-05	-0.00974607	-	ACTL6B
43.5621	-0.0401911	0.168572	-0.23842	0.811555	0.99964	ENSG00000077097	-8.84e-05	-0.0405765	-	TOP2B
39.966	0.302904	0.184117	1.64518	0.0999336	0.99964	ENSG00000077147	0.00175148	0.210082	-	TM9SF3
37.317	0.0941123	0.177461	0.530328	0.595885	0.99964	ENSG00000077152	0.000221	0.0651411	-	UBE2T
27.2765	-0.0110426	0.200155	-0.0551705	0.956003	0.99964	ENSG00000077157	-2.36e-05	-0.00983209	-	PPP1R12B
22.9125	0.0112927	0.21419	0.0527228	0.957953	0.99964	ENSG00000077232	2.42e-05	0.00584344	-	DNAJC10
27.5656	0.103288	0.191303	0.539917	0.589254	0.99964	ENSG00000077235	0.000243	0.0711901	-	GTF3C1
23.7683	-0.038501	0.205544	-0.187312	0.851416	0.99964	ENSG00000077254	-8.32e-05	-0.0328828	-	USP33
230.41	0.0504445	0.106519	0.473572	0.635805	0.99964	ENSG00000077264	0.000148	0.0447363	-	PAK3
170.94	0.140425	0.225825	0.621828	0.534055	0.99964	ENSG00000077279	0.000347	0.0613298	-	DCX
37.8288	0.0525223	0.179398	0.29277	0.769698	0.99964	ENSG00000077312	0.000116	0.0381104	-	SNRPA
274.678	0.00878294	0.0861051	0.102002	0.918755	0.99964	ENSG00000077380	3.22e-05	0.00846183	-	DYNC1I2
30.0116	-0.0402316	0.192218	-0.209302	0.834213	0.99964	ENSG00000077463	-8.71e-05	-0.029867	-	SIRT6
22.4453	0.123787	0.207915	0.59537	0.551596	0.99964	ENSG00000077514	0.000299	0.0841844	-	POLD3
179.295	-0.0427066	0.0917363	-0.465537	0.641547	0.99964	ENSG00000077549	-0.000148	-0.0390638	-	CAPZB
18.9993	-0.261475	0.265009	-0.986664	0.323808	0.99964	ENSG00000077585	-0.000821	-0.128558	-	GPR137B
16.9147	0.0897102	0.25055	0.358054	0.720303	0.99964	ENSG00000077713	0.000205	0.0489135	-	SLC25A43
43.2509	-0.0106701	0.156318	-0.0682586	0.94558	0.99964	ENSG00000077721	-2.35e-05	-0.00987732	-	UBE2A
88.8994	-0.181692	0.148135	-1.22653	0.22	0.99964	ENSG00000077782	-0.000645	-0.138872	-	FGFR1
194.016	0.00907965	0.0948744	0.0957018	0.923757	0.99964	ENSG00000078018	2.93e-05	0.00792735	-	MAP2
34.5443	-0.00740475	0.173345	-0.0427169	0.965927	0.99964	ENSG00000078043	-1.59e-05	-0.000186	-	PIAS2
24.5597	0.154866	0.211773	0.73128	0.464608	0.99964	ENSG00000078053	0.0004	0.0917259	-	AMPH
32.7918	0.17355	0.16945	1.0242	0.305741	0.99964	ENSG00000078061	0.000528	0.123797	-	ARAF
32.5349	-0.0138572	0.191059	-0.0725283	0.942181	0.99964	ENSG00000078070	-2.96e-05	-0.00610986	-	MCCC1
22.8621	-0.202145	0.215827	-0.936605	0.348962	0.99964	ENSG00000078124	-0.000593	-0.126987	-	ACER3
121.967	0.169559	0.102111	1.66054	0.0968051	0.99964	ENSG00000078140	0.000938	0.148057	-	UBE2K
20.2083	-0.0766389	0.215652	-0.355382	0.722303	0.99964	ENSG00000078142	-0.000171	-0.0543117	-	PIK3C3
19.3817	-0.181488	0.228448	-0.794439	0.42694	0.99964	ENSG00000078177	-0.000491	-0.113371	-	N4BP2
42.4793	0.23054	0.163407	1.41084	0.158293	0.99964	ENSG00000078295	0.000982	0.167216	-	ADCY2
55.5944	0.0885262	0.13603	0.650783	0.515186	0.99964	ENSG00000078304	0.00023	0.0678893	-	PPP2R5C
166.877	0.0977264	0.0886894	1.1019	0.270507	0.99964	ENSG00000078369	0.000407	0.0901865	-	GNB1
46.3189	-0.0882703	0.147758	-0.597397	0.550242	0.99964	ENSG00000078403	-0.000219	-0.0627412	-	MLLT10
30.491	0.1559	0.199177	0.782721	0.433791	0.99964	ENSG00000078549	0.000411	0.0974749	-	ADCYAP1R1
74.1173	-0.0558918	0.121108	-0.461502	0.644438	0.99964	ENSG00000078618	-0.000148	-0.0469978	-	NRDC
202.193	-0.110536	0.0843292	-1.31077	0.189936	0.99964	ENSG00000078668	-0.000528	-0.101647	-	VDAC3
36.6015	0.0696188	0.16213	0.4294	0.667632	0.99964	ENSG00000078674	0.00016	0.0506084	-	PCM1
37.4258	0.0526009	0.17751	0.296326	0.766981	0.99964	ENSG00000078687	0.000116	0.0333333	-	TNRC6C
49.0193	0.156008	0.150251	1.03832	0.299123	0.99964	ENSG00000078699	0.00048	0.12337	-	CBFA2T2
55.5205	-0.137623	0.149879	-0.918228	0.3585	0.99964	ENSG00000078725	-0.000393	-0.0987516	-	BRINP1
32.8159	0.327671	0.191712	1.70919	0.0874163	0.99964	ENSG00000078747	0.00208739	0.212549	-	ITCH
67.9213	-0.129446	0.130909	-0.988828	0.322747	0.99964	ENSG00000078808	-0.000397	-0.099155	-	SDF4
94.3852	-0.138608	0.114459	-1.21098	0.225901	0.99964	ENSG00000078902	-0.000511	-0.116489	-	TOLLIP
38.1601	0.0650227	0.176332	0.368751	0.712314	0.99964	ENSG00000078967	0.000146	0.0492704	-	UBE2D4
36.4093	0.252308	0.199775	1.26296	0.206605	0.99964	ENSG00000079102	0.000958	0.133905	-	RUNX1T1
15.8847	-0.10534	0.250064	-0.42125	0.673573	0.99964	ENSG00000079150	-0.000245	-0.0437106	-	FKBP7
36.3606	0.0244809	0.168196	0.14555	0.884276	0.99964	ENSG00000079156	5.33e-05	0.0226853	-	OSBPL6
93.147	0.0644695	0.140341	0.459379	0.645962	0.99964	ENSG00000079215	0.000157	0.058558	-	SLC1A3
118.561	0.101525	0.100971	1.00548	0.314665	0.99964	ENSG00000079246	0.000363	0.0899866	-	XRCC5
28.5788	0.0753607	0.193561	0.389339	0.697026	0.99964	ENSG00000079308	0.000169	0.0501446	-	TNS1
48.9908	-0.00529806	0.149989	-0.0353229	0.971822	0.99964	ENSG00000079332	-1.18e-05	-0.00656426	-	SAR1A
20.3086	-0.0136444	0.23	-0.0593235	0.952694	0.99964	ENSG00000079432	-2.94e-05	-0.0101104	-	CIC
194.889	-0.0121853	0.100342	-0.121437	0.903345	0.99964	ENSG00000079462	-3.69e-05	-0.0142399	-	PAFAH1B3
34.8308	0.320174	0.182724	1.75223	0.0797342	0.99964	ENSG00000079482	0.00214243	0.218634	-	OPHN1
18.2725	0.14166	0.228989	0.618633	0.536158	0.99964	ENSG00000079616	0.00035	0.0924328	-	KIF22
30.9173	-0.551949	0.255398	-2.16114	0.0306847	0.99964	ENSG00000079689	-0.00741431	-0.284631	-	SCGN
49.5726	-0.0369757	0.141682	-0.260977	0.79411	0.99964	ENSG00000079739	-8.61e-05	-0.026011	-	PGM1
79.4551	0.114329	0.114916	0.994898	0.319786	0.99964	ENSG00000079785	0.000373	0.0949286	-	DDX1
64.3995	0.0142089	0.145095	0.0979283	0.921989	0.99964	ENSG00000079805	3.23e-05	0.0131595	-	DNM2
16.0151	-0.0466502	0.256558	-0.181831	0.855715	0.99964	ENSG00000079819	-0.000103	-0.0262597	-	EPB41L2
27.2395	0.215366	0.204832	1.05142	0.293064	0.99964	ENSG00000079841	0.000682	0.148483	-	RIMS1
60.2955	-0.169903	0.134167	-1.26636	0.205386	0.99964	ENSG00000079950	-0.000627	-0.139175	-	STX7
20.1667	-0.254971	0.217629	-1.17159	0.241363	0.99964	ENSG00000079974	-0.000903	-0.173046	-	RABL2B
64.7914	0.220562	0.137598	1.60294	0.108947	0.99964	ENSG00000079999	0.00113743	0.175079	-	KEAP1
34.6504	0.131325	0.170186	0.771653	0.44032	0.99964	ENSG00000080189	0.000342	0.100352	-	SLC35C2
43.1326	0.269217	0.166562	1.61631	0.106027	0.99964	ENSG00000080298	0.00146362	0.197538	-	RFX3
19.6495	0.185056	0.223382	0.828427	0.407429	0.99964	ENSG00000080345	0.000509	0.111921	-	RIF1
22.6785	-0.250741	0.245205	-1.02258	0.306507	0.99964	ENSG00000080371	-0.0008	-0.122424	-	RAB21
28.3604	0.0333643	0.189644	0.175931	0.860348	0.99964	ENSG00000080493	7.19e-05	0.0247991	-	SLC4A4
37.7713	0.178149	0.164377	1.08379	0.27846	0.99964	ENSG00000080608	0.000565	0.135465	-	PUM3
27.9875	-0.223302	0.203526	-1.09716	0.27257	0.99964	ENSG00000080802	-0.000733	-0.155129	-	CNOT4
31.0103	0.0832156	0.195536	0.425576	0.670417	0.99964	ENSG00000080815	0.000189	0.0553382	-	PSEN1
67.0316	-0.120361	0.128725	-0.935025	0.349776	0.99964	ENSG00000080822	-0.000361	-0.101431	-	CLDND1
27.2587	0.181313	0.19381	0.935518	0.349522	0.99964	ENSG00000080823	0.000524	0.125851	-	MOK
941.299	-0.0812363	0.0764814	-1.06217	0.288158	0.99964	ENSG00000080824	-0.000395	-0.0740938	-	HSP90AA1
74.8087	-0.0833951	0.117749	-0.708246	0.478793	0.99964	ENSG00000080845	-0.000239	-0.0751108	-	DLGAP4
22.544	-0.379628	0.209241	-1.8143	0.0696311	0.99964	ENSG00000081019	-0.00286911	-0.245382	-	RSBN1
29.0139	-0.161106	0.194741	-0.827282	0.408077	0.99964	ENSG00000081026	-0.000435	-0.108804	-	MAGI3
30.1028	0.238756	0.1762	1.35503	0.175408	0.99964	ENSG00000081087	0.000972	0.173983	-	OSTM1
75.265	-0.119536	0.11858	-1.00806	0.313424	0.99964	ENSG00000081154	-0.000386	-0.103085	-	PCNP
19.6226	-0.000588	0.22224	-0.00264471	0.99789	0.99964	ENSG00000081177	-1.26e-06	-0.00214274	-	EXD2
53.1086	-0.0206483	0.145356	-0.142053	0.887038	0.99964	ENSG00000081181	-4.7e-05	-0.0189701	-	ARG2
16.3134	0.329732	0.247169	1.33403	0.182193	0.99964	ENSG00000081189	0.0013956	0.169675	-	MEF2C
31.1299	-0.108384	0.19945	-0.543414	0.586845	0.99964	ENSG00000081377	-0.000256	-0.07505	-	CDC14B
28.6266	0.46808	0.551555	0.848656	0.396073	0.99964	ENSG00000081479	0.00118045	-0.020215	-	LRP2
18.7743	-0.0672043	0.236188	-0.284537	0.775999	0.99964	ENSG00000081760	-0.00015	-0.0424216	-	AACS
19.5381	0.0589421	0.222833	0.264512	0.791385	0.99964	ENSG00000081791	0.00013	0.0404707	-	DELE1
18.934	-0.0444788	0.246051	-0.180771	0.856548	0.99964	ENSG00000081803	-9.78e-05	-0.0344041	-	CADPS2
44.5385	0.0459296	0.152336	0.301502	0.763032	0.99964	ENSG00000081870	0.000105	0.0345483	-	HSPB11
41.4039	0.0981791	0.163928	0.598915	0.549229	0.99964	ENSG00000081913	0.000238	0.0755305	-	PHLPP1
114.107	0.0363526	0.107407	0.338456	0.73502	0.99964	ENSG00000082014	0.000104	0.0275208	-	SMARCD3
34.2357	0.195075	0.172649	1.1299	0.25852	0.99964	ENSG00000082068	0.000644	0.138501	-	WDR70
28.4745	-0.0416313	0.186267	-0.223503	0.823144	0.99964	ENSG00000082146	-9.04e-05	-0.0214597	-	STRADB
137.425	-0.0284701	0.0983128	-0.289587	0.772132	0.99964	ENSG00000082153	-8.91e-05	-0.0269542	-	BZW1
24.4728	0.110749	0.202364	0.547276	0.584189	0.99964	ENSG00000082212	0.000262	0.0635	-	ME2
19.6634	0.275292	0.241728	1.13885	0.254764	0.99964	ENSG00000082269	0.000964	0.157597	-	FAM135A
88.0672	0.00512615	0.139608	0.0367183	0.97071	0.99964	ENSG00000082397	1.18e-05	0.00647609	-	EPB41L3
48.2246	-0.148637	0.148859	-0.998508	0.318033	0.99964	ENSG00000082515	-0.000446	-0.116582	-	MRPL22
77.286	-0.0918272	0.126979	-0.72317	0.469575	0.99964	ENSG00000082641	-0.000253	-0.076566	-	NFE2L1
36.9962	-0.0418505	0.174365	-0.240017	0.810317	0.99964	ENSG00000082701	-9.16e-05	-0.0280553	-	GSK3B
42.0746	-0.0407024	0.181199	-0.224629	0.822268	0.99964	ENSG00000082781	-8.85e-05	-0.0249298	-	ITGB5
91.9544	0.141981	0.120775	1.17558	0.239761	0.99964	ENSG00000082805	0.000502	0.110676	-	ERC1
56.3243	0.00823762	0.134829	0.0610967	0.951282	0.99964	ENSG00000082996	1.94e-05	0.00585024	-	RNF13
22.5025	0.209813	0.212554	0.987101	0.323593	0.99964	ENSG00000083067	0.000637	0.137163	-	TRPM3
39.7426	0.357996	0.176719	2.02579	0.042786	0.99964	ENSG00000083099	0.00365327	0.271749	-	LYRM2
73.4129	0.0804357	0.135318	0.594418	0.552233	0.99964	ENSG00000083123	0.000206	0.0624557	-	BCKDHB
40.36	-0.0835524	0.160923	-0.519208	0.603616	0.99964	ENSG00000083168	-0.000198	-0.0637859	-	KAT6A
40.7857	-0.00609968	0.18492	-0.0329854	0.973686	0.99964	ENSG00000083290	-1.3e-05	-0.00743189	-	ULK2
47.2815	0.0570202	0.148937	0.382849	0.701832	0.99964	ENSG00000083312	0.000133	0.0417942	-	TNPO1
60.0856	-0.0504525	0.133802	-0.377069	0.706122	0.99964	ENSG00000083444	-0.000123	-0.039063	-	PLOD1
54.0043	0.238285	0.142903	1.66745	0.0954242	0.99964	ENSG00000083457	0.0013382	0.1888	-	ITGAE
29.8135	0.266683	0.194234	1.373	0.169751	0.99964	ENSG00000083535	0.00112667	0.16962	-	PIBF1
18.6623	-0.215973	0.226888	-0.951893	0.341151	0.99964	ENSG00000083544	-0.000646	-0.126576	-	TDRD3
31.6115	0.0500743	0.188474	0.265683	0.790484	0.99964	ENSG00000083642	0.000109	0.0360049	-	PDS5B
32.3813	-0.0601789	0.178891	-0.3364	0.73657	0.99964	ENSG00000083720	-0.000134	-0.0453416	-	OXCT1
29.0103	0.0910226	0.185873	0.489702	0.624345	0.99964	ENSG00000083750	0.00021	0.0618305	-	RRAGB
25.2805	0.138659	0.215946	0.642101	0.520808	0.99964	ENSG00000083828	0.000343	0.0770819	-	ZNF586
662.288	0.0420339	0.0697133	0.602954	0.54654	0.99964	ENSG00000083845	0.000216	0.0403477	-	RPS5
16.8102	0.0929329	0.243959	0.380936	0.703251	0.99964	ENSG00000083857	0.000213	0.0509299	-	FAT1
51.7027	0.00792666	0.14822	0.0534791	0.95735	0.99964	ENSG00000083896	1.78e-05	0.0168989	-	YTHDC1
36.046	-0.0350586	0.172754	-0.20294	0.839182	0.99964	ENSG00000083937	-7.64e-05	-0.0190161	-	CHMP2B
28.4478	-0.189251	0.195853	-0.966292	0.333898	0.99964	ENSG00000084070	-0.000559	-0.127826	-	SMAP2
45.605	-0.120956	0.154216	-0.78433	0.432846	0.99964	ENSG00000084072	-0.000321	-0.0918147	-	PPIE
26.0626	0.137563	0.212918	0.646084	0.518225	0.99964	ENSG00000084073	0.000341	0.0932504	-	ZMPSTE24
24.9248	-0.16626	0.200239	-0.830307	0.406365	0.99964	ENSG00000084092	-0.000451	-0.104067	-	NOA1
1006.87	0.0508825	0.079186	0.642569	0.520504	0.99964	ENSG00000084207	0.000218	0.046603	-	GSTP1
685.702	0.0304606	0.0757118	0.402323	0.687446	0.99964	ENSG00000084234	0.000136	0.0281268	-	APLP2
21.4563	-0.170137	0.214643	-0.792654	0.42798	0.99964	ENSG00000084463	-0.000455	-0.104858	-	WBP11
149.187	0.00357261	0.109779	0.0325436	0.974039	0.99964	ENSG00000084623	9.83e-06	0.00278581	-	EIF3I
16.1407	-0.130107	0.279371	-0.465715	0.64142	0.99964	ENSG00000084628	-0.000312	-0.0848173	-	NKAIN1
38.5887	-0.240854	0.17856	-1.34887	0.17738	0.99964	ENSG00000084636	-0.000976	-0.155336	-	COL16A1
42.3179	-0.0658119	0.159974	-0.411392	0.680785	0.99964	ENSG00000084652	-0.000151	-0.0476681	-	TXLNA
80.6851	0.107248	0.129438	0.828565	0.407351	0.99964	ENSG00000084676	0.000305	0.0875097	-	NCOA1
38.0325	-0.0424948	0.169675	-0.250448	0.802241	0.99964	ENSG00000084693	-9.35e-05	-0.0313364	-	AGBL5
127.803	-0.0359261	0.124716	-0.288063	0.773299	0.99964	ENSG00000084731	-9.04e-05	-0.0274014	-	KIF3C
136.791	0.0242097	0.0992949	0.243816	0.807373	0.99964	ENSG00000084733	7.47e-05	0.0191797	-	RAB10
71.8564	-0.0197176	0.123314	-0.159897	0.872962	0.99964	ENSG00000084754	-4.94e-05	-0.0207867	-	HADHA
190.209	0.0694762	0.10445	0.665159	0.505948	0.99964	ENSG00000085063	0.000217	0.0607516	-	CD59
111.616	0.236947	0.136418	1.73692	0.0824013	0.99964	ENSG00000085117	0.00144375	0.194057	-	CD82
21.7622	-0.134113	0.210608	-0.636793	0.52426	0.99964	ENSG00000085185	-0.00033	-0.0826884	-	BCORL1
78.5256	0.0311513	0.128467	0.242484	0.808405	0.99964	ENSG00000085224	7.64e-05	0.0278261	-	ATRX
33.9848	-0.235948	0.171204	-1.37817	0.168152	0.99964	ENSG00000085231	-0.000979	-0.170295	-	AK6
30.3055	0.0416406	0.19364	0.215041	0.829735	0.99964	ENSG00000085365	9.02e-05	0.0290472	-	SCAMP1
16.1835	0.109443	0.247361	0.442442	0.658169	0.99964	ENSG00000085377	0.000255	0.0559505	-	PREP
18.737	0.035541	0.23159	0.153465	0.878032	0.99964	ENSG00000085415	7.73e-05	0.00811002	-	SEH1L
44.1148	0.177823	0.157879	1.12633	0.260027	0.99964	ENSG00000085433	0.000582	0.130878	-	WDR47
26.9661	-0.0313334	0.207401	-0.151077	0.879915	0.99964	ENSG00000085449	-6.75e-05	-0.01379	-	WDFY1
120.997	0.130755	0.107167	1.2201	0.222425	0.99964	ENSG00000085662	0.0005	0.108786	-	AKR1B1
19.4247	0.226683	0.241112	0.940158	0.347137	0.99964	ENSG00000085719	0.000679	0.141204	-	CPNE3
56.2843	0.0386823	0.135927	0.284581	0.775965	0.99964	ENSG00000085733	9.23e-05	0.037802	-	CTTN
29.927	0.0467095	0.196615	0.237568	0.812216	0.99964	ENSG00000085788	0.000102	0.0302735	-	DDHD2
29.6707	0.00277986	0.189569	0.0146641	0.9883	0.99964	ENSG00000085832	5.93e-06	-0.00553404	-	EPS15
19.5579	0.0321264	0.232989	0.137888	0.890329	0.99964	ENSG00000085871	6.98e-05	0.0182434	-	MGST2
18.7098	-0.0952558	0.227863	-0.41804	0.675918	0.99964	ENSG00000085978	-0.000218	-0.0532804	-	ATG16L1
33.0932	-0.155334	0.177988	-0.872718	0.382817	0.99964	ENSG00000085998	-0.000428	-0.114406	-	POMGNT1
46.741	-0.0161969	0.152863	-0.105957	0.915616	0.99964	ENSG00000086015	-3.61e-05	-0.0103634	-	MAST2
211.71	-0.169469	0.0863373	-1.96287	0.0496609	0.99964	ENSG00000086061	-0.00135513	-0.156346	-	DNAJA1
130.539	-0.0313927	0.109183	-0.287523	0.773712	0.99964	ENSG00000086065	-8.81e-05	-0.0285282	-	CHMP5
20.2762	0.241292	0.216482	1.1146	0.26502	0.99964	ENSG00000086102	0.000812	0.153764	-	NFX1
19.5079	0.137657	0.229055	0.600978	0.547855	0.99964	ENSG00000086189	0.000337	0.0748454	-	DIMT1
24.1411	-0.105332	0.244808	-0.430264	0.667004	0.99964	ENSG00000086232	-0.000245	-0.0514407	-	EIF2AK1
22.6872	-0.216827	0.232981	-0.930662	0.352028	0.99964	ENSG00000086289	-0.000641	-0.12802	-	EPDR1
56.3602	-0.0632746	0.150608	-0.420127	0.674393	0.99964	ENSG00000086300	-0.000148	-0.0431056	-	SNX10
24.3995	0.192826	0.199405	0.967005	0.333542	0.99964	ENSG00000086475	0.000571	0.135727	-	SEPHS1
175.802	-0.0181607	0.0825977	-0.21987	0.825973	0.99964	ENSG00000086504	-7.07e-05	-0.0175071	-	MRPL28
19.5247	0.188488	0.232346	0.811239	0.417229	0.99964	ENSG00000086589	0.000516	0.111774	-	RBM22
31.2749	0.0835641	0.181119	0.461378	0.644528	0.99964	ENSG00000086598	0.000192	0.0577463	-	TMED2
120.758	-0.05926	0.109007	-0.543634	0.586693	0.99964	ENSG00000086666	-0.000173	-0.0544402	-	ZFAND6
20.033	-0.259528	0.22547	-1.15105	0.24971	0.99964	ENSG00000086712	-0.000908	-0.157728	-	TXLNG
40.0881	-0.0130936	0.158714	-0.082498	0.934251	0.99964	ENSG00000086758	-2.88e-05	-0.013435	-	HUWE1
16.209	0.272995	0.246973	1.10536	0.269002	0.99964	ENSG00000087008	0.000932	0.163599	-	ACOX3
42.2083	-0.400088	0.194056	-2.06172	0.0392345	0.99964	ENSG00000087074	-0.00444655	-0.272636	-	PPP1R15A
62.9944	-0.0716275	0.147727	-0.484863	0.627773	0.99964	ENSG00000087077	-0.000172	-0.0559411	-	TRIP6
66.4265	-0.169941	0.139965	-1.21417	0.224684	0.99964	ENSG00000087085	-0.000599	-0.133434	-	ACHE
2018.99	-0.042127	0.0850681	-0.495215	0.620448	0.99964	ENSG00000087086	-0.000161	-0.0392926	-	FTL
35.4581	-0.0919836	0.167042	-0.55066	0.581867	0.99964	ENSG00000087087	-0.000219	-0.0681847	-	SRRT
156.608	-0.0742162	0.103747	-0.715355	0.474389	0.99964	ENSG00000087088	-0.000236	-0.0657917	-	BAX
18.7112	0.186217	0.23083	0.80673	0.419822	0.99964	ENSG00000087095	0.000508	0.0987695	-	NLK
36.1839	-0.0224497	0.163024	-0.137708	0.890471	0.99964	ENSG00000087111	-4.92e-05	-0.0222683	-	PIGS
22.4742	0.122741	0.219937	0.558072	0.576795	0.99964	ENSG00000087152	0.000294	0.0830571	-	ATXN7L3
30.1643	-0.0257752	0.189719	-0.13586	0.891932	0.99964	ENSG00000087157	-5.53e-05	-0.0191199	-	PGS1
227.663	0.171431	0.0790913	2.16751	0.0301963	0.99964	ENSG00000087191	0.00181384	0.159339	-	PSMC5
31.254	0.324662	0.194948	1.66538	0.0958377	0.99964	ENSG00000087206	0.00195498	0.214964	-	UIMC1
258.859	-0.148397	0.13652	-1.087	0.277038	0.99964	ENSG00000087250	-0.000478	-0.115262	-	MT3
93.3735	0.0456102	0.118681	0.384311	0.700748	0.99964	ENSG00000087258	0.000121	0.0369443	-	GNAO1
16.1428	-0.242154	0.238635	-1.01475	0.310227	0.99964	ENSG00000087263	-0.000765	-0.136154	-	OGFOD1
25.6857	0.108472	0.20342	0.53324	0.593868	0.99964	ENSG00000087266	0.000255	0.0766819	-	SH3BP2
79.6929	0.0889823	0.123398	0.721099	0.470849	0.99964	ENSG00000087274	0.000249	0.0753694	-	ADD1
16.2398	0.193663	0.241847	0.800768	0.423266	0.99964	ENSG00000087299	0.00053	0.0934848	-	L2HGDH
77.3481	-0.143647	0.127249	-1.12886	0.258955	0.99964	ENSG00000087302	-0.000484	-0.112086	-	RTRAF
95.5053	0.0221561	0.110649	0.200237	0.841295	0.99964	ENSG00000087365	6.09e-05	0.0186556	-	SF3B2
24.1799	0.266172	0.204943	1.29876	0.194026	0.99964	ENSG00000087448	0.00105218	0.180727	-	KLHL42
351.928	0.00963095	0.0961106	0.100207	0.92018	0.99964	ENSG00000087460	3.06e-05	0.00977062	-	GNAS
29.7199	0.156035	0.199878	0.780649	0.435009	0.99964	ENSG00000087470	0.000411	0.100512	-	DNM1L
30.0193	-0.301038	0.206309	-1.45916	0.144521	0.99964	ENSG00000087495	-0.00141705	-0.184591	-	PHACTR3
32.7841	-0.311935	0.182055	-1.71341	0.0866376	0.99964	ENSG00000087502	-0.00197384	-0.211162	-	ERGIC2
58.926	0.033057	0.142701	0.231652	0.816809	0.99964	ENSG00000087884	7.65e-05	0.0259631	-	AAMDC
29.9173	-0.165842	0.193192	-0.858427	0.390657	0.99964	ENSG00000087903	-0.000456	-0.114407	-	RFX2
15.5106	-0.0986288	0.245801	-0.401255	0.688232	0.99964	ENSG00000087995	-0.000227	-0.0437752	-	METTL2A
28.6247	0.10747	0.184935	0.581125	0.561156	0.99964	ENSG00000088179	0.000257	0.0751172	-	PTPN4
95.1464	-0.0340527	0.123689	-0.275308	0.78308	0.99964	ENSG00000088205	-8.6e-05	-0.0306835	-	DDX18
20.1268	-0.0503415	0.235926	-0.213378	0.831032	0.99964	ENSG00000088247	-0.000111	-0.0320089	-	KHSRP
35.3201	0.201	0.162887	1.23399	0.217207	0.99964	ENSG00000088256	0.000721	0.145506	-	GNA11
19.4516	0.00373026	0.22967	0.0162419	0.987041	0.99964	ENSG00000088280	8.04e-06	-0.0079991	-	ASAP3
23.2107	0.095705	0.203381	0.470569	0.637948	0.99964	ENSG00000088298	0.00022	0.0609544	-	EDEM2
122.147	0.222553	0.107104	2.07791	0.0377179	0.99964	ENSG00000088356	0.00212334	0.192148	-	PDRG1
59.8072	0.126131	0.135702	0.929467	0.352647	0.99964	ENSG00000088367	0.000371	0.105289	-	EPB41L1
27.9422	-0.00959322	0.189051	-0.0507441	0.959529	0.99964	ENSG00000088387	-2.05e-05	-0.00885953	-	DOCK9
45.7368	-0.0120319	0.150637	-0.0798739	0.936338	0.99964	ENSG00000088448	-2.69e-05	-0.00412866	-	ANKRD10
64.1443	-0.0221348	0.128244	-0.172599	0.862967	0.99964	ENSG00000088538	-5.4e-05	-0.0186523	-	DOCK3
31.7947	-0.105615	0.182734	-0.577969	0.563285	0.99964	ENSG00000088543	-0.000252	-0.0743062	-	C3orf18
48.1872	-0.315196	0.146123	-2.15705	0.0310016	0.99964	ENSG00000088682	-0.003822	-0.245278	-	COQ9
35.9384	-0.27094	0.190377	-1.42317	0.154686	0.99964	ENSG00000088727	-0.0012041	-0.186005	-	KIF9
20.1232	0.0227915	0.223224	0.102102	0.918676	0.99964	ENSG00000088766	4.91e-05	0.0255232	-	CRLS1
22.6823	0.17396	0.259974	0.669143	0.503404	0.99964	ENSG00000088808	0.000448	0.079359	-	PPP1R13B
29.4597	-0.0666642	0.187524	-0.355498	0.722217	0.99964	ENSG00000088812	-0.000148	-0.0502029	-	ATRN
35.5719	-0.0602959	0.17405	-0.346429	0.729021	0.99964	ENSG00000088826	-0.000135	-0.0454385	-	SMOX
93.1475	0.13299	0.121888	1.09109	0.275234	0.99964	ENSG00000088832	0.000444	0.110282	-	FKBP1A
119.628	-0.153926	0.102805	-1.49726	0.134325	0.99964	ENSG00000088833	-0.000731	-0.136253	-	NSFL1C
59.4841	0.146243	0.157965	0.925797	0.354551	0.99964	ENSG00000088854	0.000417	0.115774	-	C20orf194
29.4539	0.0407274	0.182985	0.222573	0.823868	0.99964	ENSG00000088881	8.85e-05	0.0259294	-	EBF4
16.0716	0.0978889	0.260409	0.375904	0.706988	0.99964	ENSG00000088882	0.000226	0.0602211	-	CPXM1
46.5443	-0.038156	0.156115	-0.24441	0.806913	0.99964	ENSG00000088888	-8.55e-05	-0.0229275	-	MAVS
77.5481	0.0669845	0.140023	0.478381	0.632379	0.99964	ENSG00000088899	0.000164	0.0546319	-	LZTS3
24.8688	0.0245455	0.209125	0.117372	0.906565	0.99964	ENSG00000088930	5.27e-05	0.0160534	-	XRN2
61.7572	0.136752	0.387926	0.352521	0.724448	0.99964	ENSG00000088992	0.000324	0.00607065	-	TESC
35.8212	-0.0608981	0.175598	-0.346804	0.728739	0.99964	ENSG00000089006	-0.000136	-0.0384203	-	SNX5
602.927	-0.00752706	0.0726322	-0.103632	0.917461	0.99964	ENSG00000089009	-3.54e-05	-0.0054661	-	RPL6
23.3501	-0.140279	0.207408	-0.676345	0.498822	0.99964	ENSG00000089022	-0.000351	-0.0890613	-	MAPKAPK5
37.81	-0.160072	0.171422	-0.933789	0.350413	0.99964	ENSG00000089048	-0.000458	-0.112354	-	ESF1
41.8667	-0.0418175	0.163388	-0.25594	0.797997	0.99964	ENSG00000089053	-9.28e-05	-0.0395579	-	ANAPC5
42.6418	0.174773	0.163099	1.07157	0.283912	0.99964	ENSG00000089057	0.000549	0.12171	-	SLC23A2
85.8356	0.0677089	0.112641	0.601103	0.547771	0.99964	ENSG00000089063	0.000195	0.0579754	-	TMEM230
38.6176	0.0435186	0.166195	0.261852	0.793435	0.99964	ENSG00000089094	9.63e-05	0.0307745	-	KDM2B
37.0321	0.322819	0.165613	1.94924	0.0512666	0.99964	ENSG00000089123	0.00284369	0.238326	-	TASP1
23.1953	-0.207796	0.204711	-1.01507	0.310073	0.99964	ENSG00000089154	-0.00064	-0.136336	-	GCN1
1074.38	0.00198094	0.0712076	0.0278191	0.977806	0.99964	ENSG00000089157	9.61e-06	0.00205173	-	RPLP0
17.7562	-0.0509943	0.236266	-0.215835	0.829117	0.99964	ENSG00000089159	-0.000112	-0.0357286	-	PXN
15.2212	0.117772	0.263225	0.447418	0.654573	0.99964	ENSG00000089177	0.000278	0.0436547	-	KIF16B
23.9847	-0.0994473	0.216117	-0.460154	0.645406	0.99964	ENSG00000089195	-0.000229	-0.0550483	-	TRMT6
66.0765	-0.0551452	0.144136	-0.382591	0.702023	0.99964	ENSG00000089199	-0.00013	-0.0536939	-	CHGB
1032.49	-0.000564	0.0581567	-0.00969302	0.992266	0.99964	ENSG00000089220	-3.84e-06	-0.000424	-	PEBP1
238.367	-0.0408863	0.0869088	-0.47045	0.638033	0.99964	ENSG00000089248	-0.000151	-0.0374276	-	ERP29
17.3754	0.0655002	0.344807	0.189962	0.849339	0.99964	ENSG00000089250	0.00015	-0.0132444	-	NOS1
375.296	0.109853	0.0974802	1.12693	0.259774	0.99964	ENSG00000089280	0.000426	0.101062	-	FUS
62.0048	0.0572017	0.130331	0.438895	0.660737	0.99964	ENSG00000089289	0.000143	0.044447	-	IGBP1
73.1602	-0.127691	0.142519	-0.895961	0.370273	0.99964	ENSG00000089335	-0.000364	-0.102672	-	ZNF302
41.4073	-0.105935	0.171471	-0.617804	0.536705	0.99964	ENSG00000089351	-0.000257	-0.0780775	-	GRAMD1A
19.5406	-0.206965	0.244975	-0.84484	0.3982	0.99964	ENSG00000089472	-0.000583	-0.114432	-	HEPH
70.0785	-0.0457292	0.125042	-0.365711	0.714581	0.99964	ENSG00000089486	-0.000116	-0.0392953	-	CDIP1
50.6452	-0.0415211	0.14549	-0.285388	0.775347	0.99964	ENSG00000089597	-9.6e-05	-0.0345728	-	GANAB
16.1922	0.564161	0.29289	1.92619	0.0540808	0.99964	ENSG00000089685	0.0050523	0.263598	-	BIRC5
228.886	-0.0601773	0.0934968	-0.643629	0.519816	0.99964	ENSG00000089693	-0.000209	-0.0549087	-	MLF2
131.392	0.0971033	0.10662	0.91074	0.362432	0.99964	ENSG00000089737	0.000321	0.0871728	-	DDX24
17.4911	-0.0522852	0.243686	-0.21456	0.83011	0.99964	ENSG00000089775	-0.000115	-0.0339729	-	ZBTB25
27.5229	0.221761	0.198423	1.11762	0.263729	0.99964	ENSG00000089818	0.000738	0.145836	-	NECAP1
15.6194	0.0929759	0.254406	0.365462	0.714766	0.99964	ENSG00000089876	0.000213	0.059302	-	DHX32
26.563	0.219568	0.214386	1.02417	0.305754	0.99964	ENSG00000089902	0.000686	0.131751	-	RCOR1
20.1954	0.131367	0.231731	0.566896	0.570785	0.99964	ENSG00000089916	0.000318	0.0781784	-	GPATCH2L
20.3405	-0.126456	0.237292	-0.532913	0.594094	0.99964	ENSG00000090006	-0.000303	-0.0749093	-	LTBP4
118.723	-0.0549545	0.128887	-0.426378	0.669833	0.99964	ENSG00000090013	-0.000138	-0.0468194	-	BLVRB
28.5417	0.0115951	0.187457	0.0618548	0.950678	0.99964	ENSG00000090054	2.48e-05	-7.23e-05	-	SPTLC1
77.5736	-0.258893	0.131149	-1.97403	0.0483783	0.99964	ENSG00000090060	-0.00220881	-0.212494	-	PAPOLA
31.9952	0.338597	0.178562	1.89624	0.0579283	0.99964	ENSG00000090097	0.00279864	0.243243	-	PCBP4
37.139	0.0603167	0.173302	0.348045	0.727806	0.99964	ENSG00000090238	0.000135	0.0416561	-	YPEL3
87.2509	-0.0679452	0.121977	-0.557031	0.577506	0.99964	ENSG00000090263	-0.000182	-0.0558924	-	MRPS33
422.367	-0.0706806	0.0720117	-0.981516	0.326338	0.99964	ENSG00000090266	-0.000365	-0.0664482	-	NDUFB2
324.344	-0.0940784	0.0739453	-1.27227	0.203277	0.99964	ENSG00000090273	-0.000507	-0.0882489	-	NUDC
57.3269	-0.0266572	0.133776	-0.199268	0.842053	0.99964	ENSG00000090316	-6.35e-05	-0.0220735	-	MAEA
29.6535	0.0987527	0.198608	0.497223	0.619032	0.99964	ENSG00000090372	0.000229	0.0603188	-	STRN4
21.7226	0.203328	0.213288	0.953301	0.340438	0.99964	ENSG00000090432	0.000603	0.136781	-	MUL1
56.3399	-0.0768394	0.150683	-0.509941	0.610092	0.99964	ENSG00000090487	-0.000184	-0.0560283	-	SPG21
48.2757	-0.18931	0.154541	-1.22499	0.22058	0.99964	ENSG00000090520	-0.000671	-0.146488	-	DNAJB11
58.404	-0.180343	0.134488	-1.34096	0.179933	0.99964	ENSG00000090565	-0.000709	-0.141634	-	RAB11FIP3
137.568	-0.0844428	0.106725	-0.791219	0.428816	0.99964	ENSG00000090581	-0.000267	-0.0729134	-	GNPTG
22.6882	0.0772732	0.211985	0.364522	0.715469	0.99964	ENSG00000090615	0.000173	0.0451597	-	GOLGA3
53.215	0.0989935	0.136885	0.723189	0.469564	0.99964	ENSG00000090661	0.000264	0.0824584	-	CERS4
29.3781	0.156242	0.18368	0.850623	0.394979	0.99964	ENSG00000090674	0.000426	0.10505	-	MCOLN1
67.939	-0.00057	0.125975	-0.00452393	0.99639	0.99964	ENSG00000090686	-1.4e-06	0.00455679	-	USP48
25.1833	-0.141488	0.218663	-0.64706	0.517593	0.99964	ENSG00000090776	-0.000352	-0.0856553	-	EFNB1
91.8396	-0.169005	0.110489	-1.52961	0.126114	0.99964	ENSG00000090861	-0.00081	-0.144474	-	AARS
161.032	0.0688137	0.0865861	0.794743	0.426763	0.99964	ENSG00000090863	0.000269	0.0633786	-	GLG1
149.858	-0.019939	0.107226	-0.185953	0.852482	0.99964	ENSG00000090905	-5.65e-05	-0.0144591	-	TNRC6A
101.695	0.133233	0.109568	1.21599	0.223989	0.99964	ENSG00000090932	0.000503	0.115515	-	DLL3
72.8128	0.242486	0.128274	1.89037	0.0587083	0.99964	ENSG00000090971	0.00180843	0.203097	-	NAT14
16.9677	0.42418	0.252379	1.68073	0.0928159	0.99964	ENSG00000090975	0.00271442	0.217814	-	PITPNM2
21.4599	-0.350962	0.225064	-1.55939	0.118905	0.99964	ENSG00000090989	-0.00189446	-0.203197	-	EXOC1
31.8481	0.0980074	0.194667	0.50346	0.614641	0.99964	ENSG00000091039	0.000228	0.0613693	-	OSBPL8
49.3803	0.122784	0.143787	0.853927	0.393145	0.99964	ENSG00000091129	0.000342	0.100481	-	NRCAM
87.3796	-0.131136	0.115695	-1.13346	0.257021	0.99964	ENSG00000091140	-0.000459	-0.112948	-	DLD
24.4091	-0.0514706	0.200589	-0.256597	0.79749	0.99964	ENSG00000091157	-0.000112	-0.0308332	-	WDR7
69.5147	-0.0388332	0.128038	-0.303295	0.761665	0.99964	ENSG00000091164	-9.62e-05	-0.0295497	-	TXNL1
24.1657	0.183834	0.207345	0.886608	0.37529	0.99964	ENSG00000091317	0.000519	0.123496	-	CMTM6
16.1427	-0.0653566	0.242003	-0.270066	0.78711	0.99964	ENSG00000091409	-0.000145	-0.0339924	-	ITGA6
21.7197	0.162902	0.225783	0.721499	0.470602	0.99964	ENSG00000091428	0.000422	0.0866051	-	RAPGEF4
16.4918	-0.056157	0.247256	-0.227121	0.820329	0.99964	ENSG00000091436	-0.000124	-0.0123138	-	MAP3K20
43.3448	-0.0868212	0.151405	-0.573439	0.566348	0.99964	ENSG00000091483	-0.000212	-0.0725539	-	FH
18.5674	-0.550562	0.657323	-0.837582	0.402265	0.99964	ENSG00000091513	-0.0012143	-0.0742492	-	TF
20.3423	0.268886	0.250784	1.07218	0.283639	0.99964	ENSG00000091527	0.000895	0.135614	-	CDV3
22.2266	-0.0888108	0.22484	-0.394996	0.692846	0.99964	ENSG00000091542	-0.000202	-0.0402035	-	ALKBH5
400.98	-0.122349	0.101043	-1.21086	0.225949	0.99964	ENSG00000091592	-0.000482	-0.10844	-	NLRP1
108.266	-0.0326436	0.106252	-0.307228	0.75867	0.99964	ENSG00000091640	-9.42e-05	-0.0271516	-	SPAG7
32.0786	0.0286515	0.204075	0.140397	0.888347	0.99964	ENSG00000091656	6.16e-05	0.0124067	-	ZFHX4
16.3394	0.175666	0.25566	0.68711	0.492013	0.99964	ENSG00000091732	0.000456	0.0901854	-	ZC3HC1
27.2121	0.164506	0.205694	0.799763	0.423848	0.99964	ENSG00000091844	0.00044	0.109869	-	RGS17
25.7642	0.0736172	0.198315	0.371214	0.710478	0.99964	ENSG00000091947	0.000165	0.0436398	-	TMEM101
47.1725	0.163436	0.160927	1.01559	0.309826	0.99964	ENSG00000091972	0.000494	0.118159	-	CD200
41.3263	0.110139	0.174941	0.629579	0.52897	0.99964	ENSG00000091986	0.000269	0.0797775	-	CCDC80
176.554	0.0109582	0.0972502	0.11268	0.910284	0.99964	ENSG00000092010	3.44e-05	0.00946271	-	PSME1
25.291	-0.072502	0.217118	-0.33393	0.738433	0.99964	ENSG00000092020	-0.000161	-0.0452513	-	PPP2R3C
25.6453	-0.0204473	0.215509	-0.094879	0.924411	0.99964	ENSG00000092051	-4.39e-05	-0.0070611	-	JPH4
29.9362	0.178065	0.202626	0.878786	0.379517	0.99964	ENSG00000092068	0.000498	0.130639	-	SLC7A8
47.1212	0.0803449	0.154297	0.520717	0.602564	0.99964	ENSG00000092094	0.000192	0.0654898	-	OSGEP
251.044	-0.321602	0.219861	-1.46275	0.143535	0.99964	ENSG00000092096	-0.00153902	-0.20074	-	SLC22A17
45.998	0.140835	0.148919	0.945716	0.344294	0.99964	ENSG00000092108	0.000409	0.10761	-	SCFD1
22.6553	0.182883	0.207483	0.881439	0.37808	0.99964	ENSG00000092148	0.000514	0.116461	-	HECTD1
274.168	0.0692927	0.0675428	1.02591	0.304935	0.99964	ENSG00000092199	0.000395	0.0655784	-	HNRNPC
31.3374	0.215798	0.173139	1.24638	0.212623	0.99964	ENSG00000092201	0.000788	0.149921	-	SUPT16H
49.9088	0.00744022	0.142698	0.0521396	0.958417	0.99964	ENSG00000092203	1.7e-05	0.0084293	-	TOX4
28.2101	0.00500983	0.189644	0.0264171	0.978925	0.99964	ENSG00000092208	1.07e-05	0.00171088	-	GEMIN2
41.2086	0.0416024	0.153072	0.271783	0.785789	0.99964	ENSG00000092330	9.42e-05	0.0407828	-	TINF2
62.7067	0.0224131	0.142201	0.157616	0.87476	0.99964	ENSG00000092421	5.15e-05	0.0177749	-	SEMA6A
28.011	-0.233105	0.220239	-1.05842	0.289864	0.99964	ENSG00000092439	-0.000752	-0.142241	-	TRPM7
22.0549	-0.054751	0.22906	-0.239024	0.811087	0.99964	ENSG00000092445	-0.00012	-0.033406	-	TYRO3
106.626	0.113911	0.115639	0.985062	0.324593	0.99964	ENSG00000092621	0.000368	0.0956614	-	PHGDH
83.1018	-0.247995	0.123298	-2.01135	0.0442883	0.99964	ENSG00000092820	-0.00220616	-0.205184	-	EZR
1596.46	0.0783753	0.0572809	1.36826	0.17123	0.99964	ENSG00000092841	0.000611	0.0754547	-	MYL6
27.3286	-0.0226408	0.187518	-0.120739	0.903898	0.99964	ENSG00000092847	-4.86e-05	-0.0161186	-	AGO1
30.0575	0.122419	0.198796	0.6158	0.538026	0.99964	ENSG00000092931	0.000297	0.0731097	-	MFSD11
284.984	0.0205867	0.0717616	0.286876	0.774207	0.99964	ENSG00000092964	9.92e-05	0.0194042	-	DPYSL2
22.2377	0.270579	0.210902	1.28296	0.199507	0.99964	ENSG00000092969	0.00105857	0.161513	-	TGFB2
18.8854	-0.329073	0.224702	-1.46449	0.143061	0.99964	ENSG00000092978	-0.00158407	-0.201592	-	GPATCH2
28.3121	-0.257375	0.206211	-1.24811	0.21199	0.99964	ENSG00000093010	-0.000969	-0.165834	-	COMT
44.2423	0.0806561	0.149793	0.538451	0.590265	0.99964	ENSG00000093144	0.000195	0.0657831	-	ECHDC1
50.3441	0.114193	0.143296	0.796902	0.425508	0.99964	ENSG00000093167	0.000309	0.0949474	-	LRRFIP2
28.4375	0.0779712	0.191309	0.407567	0.683592	0.99964	ENSG00000093183	0.000176	0.063385	-	SEC22C
41.0562	-0.123599	0.168163	-0.734998	0.462341	0.99964	ENSG00000094631	-0.000317	-0.0906123	-	HDAC6
21.874	0.209667	0.211394	0.991831	0.32128	0.99964	ENSG00000094841	0.000638	0.12709	-	UPRT
18.5713	0.177475	0.220113	0.806287	0.420077	0.99964	ENSG00000094880	0.00048	0.117282	-	CDC23
35.158	0.0754465	0.165174	0.45677	0.647837	0.99964	ENSG00000094914	0.000174	0.0572727	-	AAAS
144.899	-0.0531957	0.0986469	-0.539254	0.589712	0.99964	ENSG00000094916	-0.000171	-0.0494565	-	CBX5
15.9057	0.00879355	0.245407	0.0358325	0.971416	0.99964	ENSG00000094975	1.91e-05	0.0172776	-	SUCO
33.2866	0.135129	0.179964	0.750868	0.452732	0.99964	ENSG00000095002	0.000348	0.0872385	-	MSH2
65.3576	-0.212821	0.136962	-1.55386	0.120217	0.99964	ENSG00000095059	-0.0010366	-0.170387	-	DHPS
58.1321	-0.0439194	0.130674	-0.3361	0.736795	0.99964	ENSG00000095066	-0.000108	-0.0367304	-	HOOK2
22.4007	0.0547241	0.22021	0.248509	0.803741	0.99964	ENSG00000095139	0.00012	0.0375663	-	ARCN1
15.3916	0.216324	0.264205	0.818776	0.412914	0.99964	ENSG00000095203	0.000607	0.0922041	-	EPB41L4B
22.2489	-0.286291	0.230356	-1.24282	0.213933	0.99964	ENSG00000095209	-0.00109422	-0.167869	-	TMEM38B
15.4018	0.385491	0.280682	1.37341	0.169626	0.99964	ENSG00000095319	0.00171875	0.183663	-	NUP188
33.9608	0.0830768	0.172635	0.481229	0.630353	0.99964	ENSG00000095321	0.000192	0.0573133	-	CRAT
62.2905	0.00522921	0.134973	0.0387427	0.969095	0.99964	ENSG00000095380	1.23e-05	-0.000283	-	NANS
20.4389	-0.231021	0.225808	-1.02309	0.306267	0.99964	ENSG00000095383	-0.000728	-0.147462	-	TBC1D2
15.0678	0.198547	0.265543	0.747703	0.454639	0.99964	ENSG00000095587	0.000535	0.0990386	-	TLL2
77.9922	0.202734	0.12027	1.68567	0.0918603	0.99964	ENSG00000095637	0.00113953	0.17471	-	SORBS1
65.0103	0.014393	0.133161	0.108087	0.913927	0.99964	ENSG00000095787	3.42e-05	0.0139223	-	WAC
62.9013	0.0707899	0.134365	0.526848	0.598299	0.99964	ENSG00000095794	0.000178	0.0588603	-	CREM
102.221	0.0796022	0.113714	0.700019	0.483915	0.99964	ENSG00000095906	0.000233	0.0676018	-	NUBP2
32.485	0.117162	0.175648	0.667024	0.504757	0.99964	ENSG00000096063	0.00029	0.0819386	-	SRPK1
51.5967	0.082181	0.143125	0.574191	0.565839	0.99964	ENSG00000096080	0.000204	0.062381	-	MRPS18A
213.508	0.092001	0.0815065	1.12876	0.259	0.99964	ENSG00000096092	0.000423	0.0852259	-	TMEM14A
24.3213	-0.0307156	0.206323	-0.148872	0.881655	0.99964	ENSG00000096093	-6.61e-05	-0.0233435	-	EFHC1
748.886	-0.0339156	0.0595734	-0.569307	0.569148	0.99964	ENSG00000096384	-0.000225	-0.0321816	-	HSP90AB1
27.53	0.0401355	0.190823	0.210329	0.833411	0.99964	ENSG00000096401	8.69e-05	0.0346825	-	CDC5L
114.729	-0.0519656	0.102789	-0.505557	0.613168	0.99964	ENSG00000096746	-0.000159	-0.0443879	-	HNRNPH3
19.9665	0.405536	0.245755	1.65016	0.0989092	0.99964	ENSG00000096872	0.00248742	0.212716	-	IFT74
30.1454	-0.122377	0.202474	-0.604408	0.545572	0.99964	ENSG00000097007	-0.000296	-0.077954	-	ABL1
173.34	-0.15177	0.0869548	-1.74539	0.0809163	0.99964	ENSG00000097021	-0.000958	-0.141212	-	ACOT7
42.7667	0.0620853	0.161299	0.384908	0.700306	0.99964	ENSG00000097033	0.000142	0.0496641	-	SH3GLB1
18.2267	0.26114	0.274442	0.951533	0.341334	0.99964	ENSG00000099139	0.000803	0.119372	-	PCSK5
175.52	-0.260636	0.135904	-1.9178	0.0551364	0.99964	ENSG00000099194	-0.00205709	-0.211238	-	SCD
42.7182	-0.0874014	0.167412	-0.522073	0.601619	0.99964	ENSG00000099203	-0.000206	-0.0659741	-	TMED1
26.9904	-0.0236699	0.217611	-0.108772	0.913384	0.99964	ENSG00000099204	-5.09e-05	-0.0214981	-	ABLIM1
153.774	0.143939	0.0872226	1.65025	0.0988922	0.99964	ENSG00000099246	0.000834	0.129468	-	RAB18
38.3737	0.0715022	0.166472	0.429516	0.667548	0.99964	ENSG00000099250	0.000164	0.0520594	-	NRP1
34.3712	0.214065	0.175359	1.22073	0.22219	0.99964	ENSG00000099256	0.000765	0.153643	-	PRTFDC1
58.072	0.11364	0.136786	0.830793	0.406091	0.99964	ENSG00000099284	0.000317	0.0886498	-	H2AFY2
19.0809	0.147339	0.229957	0.640724	0.521702	0.99964	ENSG00000099290	0.000368	0.093114	-	WASHC2A
16.1801	-0.130869	0.265716	-0.492514	0.622356	0.99964	ENSG00000099308	-0.000314	-0.0752562	-	MAST3
16.3523	-0.23857	0.251103	-0.950087	0.342068	0.99964	ENSG00000099330	-0.000724	-0.125806	-	OCEL1
50.5296	-0.119785	0.144339	-0.829885	0.406604	0.99964	ENSG00000099331	-0.000329	-0.0985811	-	MYO9B
21.2151	0.0454884	0.225045	0.20213	0.839815	0.99964	ENSG00000099338	9.92e-05	0.0361351	-	CATSPERG
245.332	-0.112762	0.0860362	-1.31063	0.189982	0.99964	ENSG00000099341	-0.000529	-0.102965	-	PSMD8
48.9541	-0.220358	0.175736	-1.25391	0.209874	0.99964	ENSG00000099364	-0.000812	-0.152863	-	FBXL19
33.6863	-0.152322	0.178064	-0.855433	0.392311	0.99964	ENSG00000099365	-0.000416	-0.108716	-	STX1B
54.8465	0.120076	0.145134	0.827348	0.40804	0.99964	ENSG00000099385	0.000329	0.0929033	-	BCL7C
226.946	-0.0472354	0.0925259	-0.510511	0.609694	0.99964	ENSG00000099624	-0.000163	-0.0421168	-	ATP5F1D
127.763	0.102177	0.0989832	1.03226	0.301948	0.99964	ENSG00000099783	0.000375	0.0901324	-	HNRNPM
27.0679	0.0851607	0.199825	0.426175	0.66998	0.99964	ENSG00000099785	0.000193	0.0468839	-	2023-03-02
183.968	-0.00521592	0.100975	-0.0516557	0.958803	0.99964	ENSG00000099795	-1.57e-05	-0.00426754	-	NDUFB7
288.741	-0.126237	0.0969932	-1.3015	0.193086	0.99964	ENSG00000099797	-0.000538	-0.113303	-	TECR
226.076	-0.0833094	0.0761879	-1.09347	0.274186	0.99964	ENSG00000099800	-0.00041	-0.0781966	-	TIMM13
54.2803	-0.100804	0.141775	-0.71101	0.477078	0.99964	ENSG00000099804	-0.000264	-0.0803591	-	CDC34
25.9906	0.126705	0.194985	0.649818	0.51581	0.99964	ENSG00000099814	0.000312	0.0850665	-	CEP170B
147.073	-0.112021	0.0886522	-1.2636	0.206374	0.99964	ENSG00000099817	-0.0005	-0.103257	-	POLR2E
16.1769	0.0344608	0.261314	0.131875	0.895083	0.99964	ENSG00000099821	7.61e-05	-0.00590229	-	POLRMT
23.7928	-0.314715	0.208172	-1.5118	0.130584	0.99964	ENSG00000099849	-0.00157931	-0.201896	-	RASSF7
85.6207	0.081035	0.116711	0.694321	0.487481	0.99964	ENSG00000099864	0.000233	0.0667844	-	PALM
16.104	-0.14873	0.245398	-0.606076	0.544464	0.99964	ENSG00000099875	-0.000369	-0.0751827	-	MKNK2
69.7633	-0.0902788	0.127985	-0.705386	0.48057	0.99964	ENSG00000099889	-0.000246	-0.0759046	-	ARVCF
19.5849	-0.095424	0.232671	-0.410124	0.681715	0.99964	ENSG00000099899	-0.000219	-0.067352	-	TRMT2A
71.7869	0.0316918	0.135717	0.233513	0.815363	0.99964	ENSG00000099901	7.52e-05	0.0276598	-	RANBP1
53.7524	0.135582	0.141208	0.960152	0.336979	0.99964	ENSG00000099910	0.000401	0.111955	-	KLHL22
61.6479	0.107019	0.145534	0.735357	0.462122	0.99964	ENSG00000099917	0.000281	0.0839873	-	MED15
46.012	-0.145854	0.15468	-0.942945	0.345709	0.99964	ENSG00000099940	-0.000421	-0.108246	-	SNAP29
23.0364	-0.0987852	0.214715	-0.460077	0.645461	0.99964	ENSG00000099942	-0.000228	-0.058713	-	CRKL
36.1599	-0.078654	0.168732	-0.466149	0.641109	0.99964	ENSG00000099949	-0.000182	-0.0548084	-	LZTR1
50.9001	0.127324	0.17267	0.737388	0.460887	0.99964	ENSG00000099954	0.000326	0.0860034	-	CECR2
84.5251	-0.207198	0.118791	-1.74423	0.0811196	0.99964	ENSG00000099956	-0.00124973	-0.175393	-	SMARCB1
36.9786	0.173598	0.171579	1.01177	0.31165	0.99964	ENSG00000099968	0.000523	0.118657	-	BCL2L13
68.7774	-0.0251763	0.140894	-0.178689	0.858182	0.99964	ENSG00000099974	-5.83e-05	-0.013071	-	DDTL
34.8845	-0.0176064	0.172141	-0.102279	0.918535	0.99964	ENSG00000099977	-3.81e-05	-0.0141569	-	DDT
35.0649	-0.0864245	0.175964	-0.491149	0.623321	0.99964	ENSG00000099991	-0.0002	-0.0628771	-	CABIN1
17.6394	0.0489276	0.237862	0.205698	0.837027	0.99964	ENSG00000099995	0.000107	0.0441312	-	SF3A1
16.7894	-0.177743	0.261162	-0.680586	0.496134	0.99964	ENSG00000100003	-0.000461	-0.105669	-	SEC14L2
29.8893	0.177735	0.191356	0.92882	0.352982	0.99964	ENSG00000100014	0.00051	0.124864	-	SPECC1L
24.1911	0.239664	0.213948	1.1202	0.262629	0.99964	ENSG00000100023	0.000809	0.146899	-	PPIL2
20.6823	0.00616124	0.245023	0.0251455	0.979939	0.99964	ENSG00000100027	1.34e-05	0.00937861	-	YPEL1
69.4491	-0.0543967	0.131456	-0.413802	0.679019	0.99964	ENSG00000100028	-0.000135	-0.0455172	-	SNRPD3
26.6349	-0.133315	0.205536	-0.648619	0.516585	0.99964	ENSG00000100029	-0.000329	-0.0940226	-	PES1
56.7345	0.165674	0.145958	1.13508	0.256343	0.99964	ENSG00000100030	0.000548	0.127556	-	MAPK1
18.3204	-0.142512	0.228181	-0.624556	0.532262	0.99964	ENSG00000100034	-0.000353	-0.0955733	-	PPM1F
19.2649	-0.124072	0.248943	-0.498395	0.618206	0.99964	ENSG00000100038	-0.000295	-0.0593782	-	TOP3B
24.9046	0.0795281	0.199537	0.398564	0.690215	0.99964	ENSG00000100056	0.000179	0.0486599	-	ESS2
166.139	-0.0491949	0.104146	-0.472365	0.636666	0.99964	ENSG00000100075	-0.000148	-0.0453193	-	SLC25A1
20.8019	0.10781	0.219002	0.492281	0.622521	0.99964	ENSG00000100077	0.000252	0.0612554	-	GRK3
30.8953	-0.195159	0.223427	-0.873482	0.3824	0.99964	ENSG00000100083	-0.000552	-0.118358	-	GGA1
61.0687	0.0403254	0.140207	0.287614	0.773642	0.99964	ENSG00000100095	9.47e-05	0.0356459	-	SEZ6L
20.3223	-0.180603	0.210875	-0.856445	0.391752	0.99964	ENSG00000100099	-0.000501	-0.108335	-	HPS4
22.8011	0.0407427	0.20747	0.196379	0.844314	0.99964	ENSG00000100106	8.82e-05	0.0254288	-	TRIOBP
17.5616	0.25811	0.242462	1.06454	0.287086	0.99964	ENSG00000100109	0.00085	0.142326	-	TFIP11
38.996	-0.0794308	0.189524	-0.419108	0.675137	0.99964	ENSG00000100116	-0.00018	-0.0614863	-	GCAT
41.9538	-0.159316	0.155165	-1.02675	0.304539	0.99964	ENSG00000100124	-0.000486	-0.119331	-	ANKRD54
149.296	0.00555773	0.0982606	0.0565611	0.954895	0.99964	ENSG00000100129	1.72e-05	0.0048561	-	EIF3L
167.254	-0.119454	0.0903752	-1.32176	0.186247	0.99964	ENSG00000100138	-0.000541	-0.10736	-	SNU13
141.108	-0.0924628	0.0983023	-0.940596	0.346912	0.99964	ENSG00000100142	-0.00033	-0.0826157	-	POLR2F
22.5299	-0.0407645	0.217215	-0.187669	0.851136	0.99964	ENSG00000100151	-8.84e-05	-0.0223899	-	PICK1
45.8953	-0.118953	0.150122	-0.792374	0.428143	0.99964	ENSG00000100154	-0.000318	-0.0906819	-	TTC28
69.7483	0.0952894	0.135226	0.70467	0.481016	0.99964	ENSG00000100167	0.000253	0.0719898	-	2023-09-03
67.1037	0.0051896	0.126256	0.0411038	0.967213	0.99964	ENSG00000100201	1.27e-05	0.00982163	-	DDX17
60.9409	0.0121756	0.153012	0.0795728	0.936577	0.99964	ENSG00000100207	2.71e-05	0.00749941	-	TCF20
73.6219	-0.0884165	0.136863	-0.646023	0.518264	0.99964	ENSG00000100211	-0.000229	-0.0752844	-	CBY1
73.557	0.247302	0.14067	1.75803	0.078743	0.99964	ENSG00000100216	0.00156043	0.196732	-	TOMM22
21.5999	-0.0343723	0.240766	-0.142762	0.886478	0.99964	ENSG00000100219	-7.5e-05	-0.00682932	-	XBP1
54.8926	0.0668898	0.142759	0.46855	0.639391	0.99964	ENSG00000100220	0.000162	0.0523325	-	RTCB
16.7912	-0.0740123	0.237026	-0.312254	0.754847	0.99964	ENSG00000100221	-0.000166	-0.030756	-	JOSD1
42.8281	0.023029	0.159274	0.144587	0.885037	0.99964	ENSG00000100225	5.08e-05	0.0187884	-	FBXO7
27.6507	-0.0895731	0.190336	-0.470606	0.637922	0.99964	ENSG00000100226	-0.000206	-0.0613125	-	GTPBP1
192.034	0.207855	0.0967115	2.14922	0.0316166	0.99964	ENSG00000100227	0.00217592	0.191006	-	POLDIP3
27.7571	-0.150842	0.24183	-0.623753	0.53279	0.99964	ENSG00000100234	-0.000376	-0.0951548	-	TIMP3
87.4579	-0.044464	0.136569	-0.325579	0.744743	0.99964	ENSG00000100239	-0.000106	-0.0342922	-	PPP6R2
40.6971	-0.183527	0.163852	-1.12008	0.262681	0.99964	ENSG00000100241	-0.000599	-0.139539	-	SBF1
50.9434	0.0739848	0.163563	0.452331	0.651031	0.99964	ENSG00000100242	0.000171	0.0555873	-	SUN2
118.877	-0.0581448	0.110598	-0.525731	0.599075	0.99964	ENSG00000100243	-0.000167	-0.0518862	-	CYB5R3
25.3858	0.0245963	0.201324	0.122172	0.902762	0.99964	ENSG00000100246	5.27e-05	0.0107376	-	DNAL4
24.6006	0.078751	0.201962	0.38993	0.696588	0.99964	ENSG00000100258	0.000177	0.0526735	-	LMF2
37.7484	-0.0656017	0.168215	-0.389986	0.696547	0.99964	ENSG00000100263	-0.000149	-0.0481492	-	RHBDD3
55.7634	0.0117285	0.147497	0.0795166	0.936622	0.99964	ENSG00000100266	2.64e-05	0.0091635	-	PACSIN2
31.8753	0.139587	0.177206	0.787709	0.430867	0.99964	ENSG00000100271	0.000367	0.0880119	-	TTLL1
36.6344	0.136791	0.178708	0.765445	0.444007	0.99964	ENSG00000100280	0.000355	0.0876066	-	AP1B1
20.5198	0.171068	0.216523	0.79007	0.429487	0.99964	ENSG00000100281	0.000458	0.10988	-	HMGXB4
37.1652	0.0390114	0.173587	0.224737	0.822184	0.99964	ENSG00000100284	8.53e-05	0.0298818	-	TOM1
42.0098	-0.183297	0.164311	-1.11555	0.264614	0.99964	ENSG00000100294	-0.000596	-0.128663	-	MCAT
125.472	-0.0648707	0.11083	-0.585317	0.558334	0.99964	ENSG00000100300	-0.000188	-0.0582323	-	TSPO
19.5823	-0.231796	0.231203	-1.00256	0.316071	0.99964	ENSG00000100304	-0.000721	-0.141518	-	TTLL12
1211.84	-0.0330979	0.0556838	-0.59439	0.552251	0.99964	ENSG00000100316	-0.000247	-0.0322387	-	RPL3
57.6118	-0.0409169	0.138961	-0.294449	0.768415	0.99964	ENSG00000100319	-9.66e-05	-0.0356999	-	ZMAT5
136.43	-0.111918	0.100481	-1.11383	0.265354	0.99964	ENSG00000100320	-0.000421	-0.0984468	-	RBFOX2
65.3871	0.106759	0.136737	0.780761	0.434943	0.99964	ENSG00000100321	0.000291	0.0829044	-	SYNGR1
27.6939	-0.264978	0.191261	-1.38542	0.165923	0.99964	ENSG00000100324	-0.00113097	-0.174721	-	TAB1
23.7643	0.00247796	0.202964	0.0122088	0.990259	0.99964	ENSG00000100325	5.29e-06	0.00422105	-	ASCC2
25.004	0.106296	0.227704	0.466818	0.64063	0.99964	ENSG00000100330	0.000247	0.0616168	-	MTMR3
17.4502	0.0510416	0.25231	0.202297	0.839684	0.99964	ENSG00000100335	0.000113	0.0513616	-	MIEF1
26.6126	0.0512017	0.195225	0.262271	0.793113	0.99964	ENSG00000100345	0.000112	0.0361199	-	MYH9
52.3822	-0.00515385	0.154936	-0.0332645	0.973464	0.99964	ENSG00000100347	-1.14e-05	0.00243686	-	SAMM50
110.436	-0.118639	0.106881	-1.11001	0.266993	0.99964	ENSG00000100348	-0.000428	-0.104125	-	TXN2
20.3157	0.138196	0.219474	0.629668	0.528912	0.99964	ENSG00000100350	0.000341	0.0893588	-	FOXRED2
48.6874	0.0565041	0.145299	0.388881	0.697364	0.99964	ENSG00000100353	0.000133	0.0440109	-	EIF3D
107.418	0.0956721	0.116463	0.82148	0.411373	0.99964	ENSG00000100354	0.000287	0.0786106	-	TNRC6B
44.0976	-0.154392	0.181344	-0.851377	0.39456	0.99964	ENSG00000100359	-0.000421	-0.112811	-	SGSM3
32.2205	-0.268594	0.183136	-1.46664	0.142474	0.99964	ENSG00000100360	-0.00124368	-0.193385	-	IFT27
78.0436	-0.0657624	0.132194	-0.497468	0.618859	0.99964	ENSG00000100364	-0.000165822	-0.0462714	-	KIAA0930
35.6084	-0.280712	0.188116	-1.49223	0.13564	0.99964	ENSG00000100372	-0.00134679	-0.196156	-	SLC25A17
44.8505	0.104997	0.172994	0.606941	0.54389	0.99964	ENSG00000100376	0.000254	0.0810231	-	FAM118A
24.5768	0.0364954	0.211389	0.172646	0.86293	0.99964	ENSG00000100379	7.88e-05	0.0288645	-	KCTD17
131.897	-0.107112	0.100609	-1.06463	0.287042	0.99964	ENSG00000100380	-0.000394	-0.0927437	-	ST13
223.422	-0.0145772	0.0991384	-0.147039	0.883101	0.99964	ENSG00000100387	-4.48e-05	-0.0113814	-	RBX1
24.9363	-0.00668398	0.208147	-0.0321118	0.974383	0.99964	ENSG00000100393	-1.43e-05	-0.000531	-	EP300
17.9731	-0.0213321	0.234551	-0.0909488	0.927533	0.99964	ENSG00000100395	-4.62e-05	-0.00723389	-	L3MBTL2
89.7587	-0.0335156	0.118171	-0.283619	0.776702	0.99964	ENSG00000100401	-8.77e-05	-0.0322267	-	RANGAP1
40.8552	0.00500085	0.160532	0.0311517	0.975149	0.99964	ENSG00000100403	1.09e-05	0.00241824	-	ZC3H7B
37.1058	-0.134171	0.162361	-0.826373	0.408592	0.99964	ENSG00000100410	-0.000361	-0.097151	-	PHF5A
105.604	-0.143475	0.104832	-1.36862	0.171119	0.99964	ENSG00000100412	-0.000612	-0.123898	-	ACO2
62.1184	-0.0310762	0.140362	-0.2214	0.824781	0.99964	ENSG00000100413	-7.24e-05	-0.0221672	-	POLR3H
34.5184	-0.0443356	0.173087	-0.256146	0.797838	0.99964	ENSG00000100416	-9.74e-05	-0.0274106	-	TRMU
100.955	-0.041302	0.118883	-0.347417	0.728278	0.99964	ENSG00000100417	-0.000108	-0.0330417	-	PMM1
22.5649	0.0238016	0.21635	0.110014	0.912398	0.99964	ENSG00000100418	5.12e-05	0.0236877	-	DESI1
45.2208	-0.232513	0.160929	-1.44481	0.14851	0.99964	ENSG00000100422	-0.00102491	-0.17587	-	CERK
117.642	-0.0953745	0.127847	-0.746002	0.455666	0.99964	ENSG00000100427	-0.000264	-0.0826286	-	MLC1
18.3052	-0.0360412	0.259013	-0.139148	0.889333	0.99964	ENSG00000100429	-7.95e-05	-0.0192748	-	HDAC10
36.2797	-0.206441	0.177168	-1.16522	0.243928	0.99964	ENSG00000100439	-0.000703	-0.1493	-	ABHD4
128.183	0.0731041	0.095169	0.76815	0.442398	0.99964	ENSG00000100442	0.000256	0.0656051	-	FKBP3
65.6878	0.0905345	0.141553	0.63958	0.522446	0.99964	ENSG00000100445	0.000231	0.070573	-	SDR39U1
30.3862	-0.117112	0.178048	-0.657757	0.510695	0.99964	ENSG00000100461	-0.000289	-0.0851217	-	RBM23
34.6546	-0.0981399	0.174192	-0.563402	0.573161	0.99964	ENSG00000100462	-0.000233	-0.0695465	-	PRMT5
15.1119	0.0403391	0.260952	0.154584	0.877149	0.99964	ENSG00000100473	8.92e-05	0.0210393	-	COCH
23.227	0.151515	0.23012	0.65842	0.510268	0.99964	ENSG00000100478	0.000381	0.0936429	-	AP4S1
21.728	-0.110061	0.234093	-0.470159	0.638241	0.99964	ENSG00000100485	-0.000257	-0.0732409	-	SOS2
53.4188	-0.0135854	0.134836	-0.100756	0.919744	0.99964	ENSG00000100505	-3.2e-05	-0.00788587	-	TRIM9
116.975	-0.121417	0.110195	-1.10184	0.270532	0.99964	ENSG00000100519	-0.000428	-0.105251	-	PSMC6
36.5419	0.35109	0.165312	2.1238	0.0336868	0.99964	ENSG00000100526	0.00417677	0.261166	-	CDKN3
132.752	0.0144524	0.0997304	0.144915	0.884778	0.99964	ENSG00000100528	4.41e-05	0.0144508	-	CNIH1
30.6436	0.203463	0.178199	1.14178	0.253547	0.99964	ENSG00000100532	0.00068	0.152107	-	CGRRF1
77.1924	-0.0931027	0.125481	-0.741965	0.458108	0.99964	ENSG00000100554	-0.00026	-0.0730217	-	ATP6V1D
17.2176	-0.0841808	0.263623	-0.319323	0.749482	0.99964	ENSG00000100564	-0.000192	-0.0512603	-	PIGH
74.7239	-0.0320754	0.119073	-0.269377	0.78764	0.99964	ENSG00000100567	-8.33e-05	-0.0270431	-	PSMA3
110.628	-0.0778192	0.101808	-0.764373	0.444645	0.99964	ENSG00000100568	-0.000255	-0.069193	-	VTI1B
18.051	0.0248879	0.233921	0.106394	0.915269	0.99964	ENSG00000100575	5.4e-05	0.0144877	-	TIMM9
15.3954	0.336088	0.268042	1.25386	0.209892	0.99964	ENSG00000100577	0.00132541	0.179234	-	GSTZ1
18.041	0.0728364	0.224307	0.324718	0.745395	0.99964	ENSG00000100580	0.000162	0.0427787	-	TMED8
55.1405	-0.0933097	0.136037	-0.685916	0.492766	0.99964	ENSG00000100591	-0.000246	-0.0758699	-	AHSA1
51.5717	0.0354816	0.155568	0.228078	0.819586	0.99964	ENSG00000100592	7.94e-05	0.031459	-	DAAM1
15.9495	-0.0117912	0.269686	-0.043722	0.965126	0.99964	ENSG00000100596	-2.6e-05	-0.0197232	-	SPTLC2
44.4223	0.0966761	0.166232	0.581572	0.560855	0.99964	ENSG00000100600	0.000232	0.0648753	-	LGMN
19.6685	-0.0775067	0.219146	-0.353677	0.723581	0.99964	ENSG00000100603	-0.000174	-0.0388588	-	SNW1
96.5791	-0.0255741	0.130354	-0.19619	0.844462	0.99964	ENSG00000100604	-6.19e-05	-0.0250368	-	CHGA
35.6113	-0.158729	0.166271	-0.954637	0.339761	0.99964	ENSG00000100605	-0.00046	-0.11826	-	ITPK1
101.431	0.101222	0.106767	0.948068	0.343095	0.99964	ENSG00000100612	0.000339	0.0904542	-	DHRS7
16.7726	0.232331	0.248967	0.933178	0.350728	0.99964	ENSG00000100614	0.000696	0.129993	-	PPM1A
26.2794	-0.090169	0.206463	-0.436732	0.662305	0.99964	ENSG00000100626	-0.000206	-0.056518	-	GALNT16
360.972	0.00197328	0.0724194	0.027248	0.978262	0.99964	ENSG00000100632	9.32e-06	0.00134633	-	ERH
15.4466	-0.20302	0.249652	-0.813211	0.416097	0.99964	ENSG00000100644	-0.000563	-0.113684	-	HIF1A
21.5799	0.187606	0.227777	0.823636	0.410146	0.99964	ENSG00000100647	0.000516	0.111662	-	SUSD6
171.294	0.107433	0.0968759	1.10898	0.267439	0.99964	ENSG00000100664	0.000415	0.0961577	-	EIF5
38.6947	-0.156317	0.173421	-0.901375	0.367389	0.99964	ENSG00000100711	-0.000438	-0.115522	-	ZFYVE21
33.449	0.0330797	0.170838	0.193632	0.846464	0.99964	ENSG00000100714	7.22e-05	0.019419	-	MTHFD1
22.2762	0.234584	0.205044	1.14407	0.252595	0.99964	ENSG00000100722	0.000802	0.152549	-	ZC3H14
35.1627	0.0268182	0.180678	0.148431	0.882003	0.99964	ENSG00000100726	5.78e-05	0.0167012	-	TELO2
50.9622	-0.0425375	0.147849	-0.287709	0.773569	0.99964	ENSG00000100731	-9.77e-05	-0.0345415	-	PCNX1
24.0924	0.229896	0.204574	1.12378	0.261106	0.99964	ENSG00000100744	0.000773	0.142621	-	GSKIP
16.4037	0.119962	0.265244	0.452271	0.651074	0.99964	ENSG00000100749	0.000284	0.0607782	-	VRK1
190.032	0.00290443	0.0827917	0.0350812	0.972015	0.99964	ENSG00000100764	1.12e-05	0.00214077	-	PSMC1
15.8612	-0.0344861	0.249577	-0.138178	0.8901	0.99964	ENSG00000100796	-7.56e-05	-0.0213495	-	PPP4R3A
461.601	0.0233592	0.0764691	0.305472	0.760007	0.99964	ENSG00000100804	0.000102	0.0213462	-	PSMB5
39.4699	0.212848	0.160939	1.32254	0.185989	0.99964	ENSG00000100811	0.000828	0.161247	-	YY1
104.78	0.0514461	0.111739	0.460413	0.64522	0.99964	ENSG00000100813	0.000145	0.0472835	-	ACIN1
28.1725	-0.0921628	0.199357	-0.462299	0.643867	0.99964	ENSG00000100814	-0.000211	-0.0583283	-	CCNB1IP1
22.2697	-0.0599754	0.212739	-0.28192	0.778005	0.99964	ENSG00000100815	-0.000132	-0.0384098	-	TRIP11
105.402	-0.0564215	0.11798	-0.478231	0.632486	0.99964	ENSG00000100836	-0.000152	-0.049383	-	PABPN1
24.5023	0.175368	0.209904	0.835468	0.403455	0.99964	ENSG00000100852	0.00048	0.110582	-	ARHGAP5
22.5185	-0.0121985	0.20728	-0.0588502	0.953071	0.99964	ENSG00000100865	-2.61e-05	-0.0175582	-	CINP
53.5006	-0.0385593	0.151958	-0.253749	0.799689	0.99964	ENSG00000100883	-8.73e-05	-0.0295888	-	SRP54
37.9121	0.0655281	0.162908	0.402241	0.687507	0.99964	ENSG00000100888	0.00015	0.0507844	-	CHD8
15.7499	0.307606	0.290021	1.06063	0.288856	0.99964	ENSG00000100889	0.00103176	0.143236	-	PCK2
31.5377	0.10127	0.182505	0.554891	0.578969	0.99964	ENSG00000100897	0.000239	0.06763	-	DCAF11
307.319	0.0492728	0.0766562	0.642777	0.520369	0.99964	ENSG00000100902	0.000221	0.0455458	-	PSMA6
20.0848	0.0300619	0.240999	0.124739	0.90073	0.99964	ENSG00000100906	6.55e-05	0.0158131	-	NFKBIA
45.0393	-0.210017	0.156643	-1.34073	0.180007	0.99964	ENSG00000100908	-0.000829	-0.161246	-	EMC9
90.6461	0.0290811	0.120565	0.241207	0.809395	0.99964	ENSG00000100911	7.46e-05	0.0203599	-	PSME2
15.5409	0.201301	0.251527	0.800318	0.423527	0.99964	ENSG00000100916	0.000554	0.104009	-	BRMS1L
28.1848	0.0338351	0.185896	0.182011	0.855574	0.99964	ENSG00000100926	7.31e-05	0.0259249	-	TM9SF1
25.6847	0.0410779	0.223429	0.183852	0.854129	0.99964	ENSG00000100934	8.93e-05	0.0191088	-	SEC23A
47.6893	0.0569471	0.148731	0.382885	0.701805	0.99964	ENSG00000100938	0.000133	0.0470494	-	GMPR2
63.7355	-0.145593	0.134546	-1.08211	0.279205	0.99964	ENSG00000100941	-0.000469	-0.114667	-	PNN
21.9053	-0.179127	0.211608	-0.846503	0.397272	0.99964	ENSG00000100949	-0.000494	-0.112932	-	RABGGTA
34.9624	-0.269421	0.174117	-1.54736	0.121776	0.99964	ENSG00000100968	-0.00135757	-0.19569	-	NFATC4
263.921	-0.185314	0.125702	-1.47423	0.140419	0.99964	ENSG00000100979	-0.000828	-0.156031	-	PLTP
24.0918	-0.163555	0.208553	-0.784239	0.4329	0.99964	ENSG00000100982	-0.000434	-0.102647	-	PCIF1
48.4394	-0.0612564	0.156268	-0.391995	0.695062	0.99964	ENSG00000100983	-0.000141	-0.0483166	-	GSS
43.2655	0.0118241	0.152395	0.0775882	0.938156	0.99964	ENSG00000100991	2.63e-05	0.00607966	-	TRPC4AP
90.6688	0.100368	0.118394	0.847749	0.396578	0.99964	ENSG00000100994	0.000302	0.0824186	-	PYGB
156.629	-0.082588	0.0961919	-0.858575	0.390575	0.99964	ENSG00000100997	-0.000293	-0.072874	-	ABHD12
49.7853	0.0592146	0.161377	0.366933	0.713669	0.99964	ENSG00000101004	0.000134	0.0436864	-	NINL
40.1786	-0.182366	0.172213	-1.05896	0.289619	0.99964	ENSG00000101019	-0.000569	-0.12917	-	UQCC1
111.77	0.00472636	0.10912	0.0433134	0.965452	0.99964	ENSG00000101040	1.31e-05	0.00155643	-	ZMYND8
33.5576	0.0038831	0.17711	0.0219248	0.982508	0.99964	ENSG00000101052	8.33e-06	-0.0124328	-	IFT52
56.734	0.026648	0.173939	0.153203	0.878238	0.99964	ENSG00000101084	5.77e-05	0.0250382	-	RAB5IF
21.1421	0.0116959	0.210843	0.0554722	0.955762	0.99964	ENSG00000101098	2.5e-05	0.0136017	-	RIMS4
62.3681	-0.0544213	0.140461	-0.387447	0.698425	0.99964	ENSG00000101126	-0.00013	-0.0352973	-	ADNP
58.2249	-0.14092	0.150904	-0.933835	0.350389	0.99964	ENSG00000101132	-0.000406	-0.113586	-	PFDN4
16.8391	0.0578669	0.235995	0.245204	0.806299	0.99964	ENSG00000101138	0.000128	0.0292647	-	CSTF1
43.6022	-0.117776	0.17015	-0.692188	0.488819	0.99964	ENSG00000101144	-0.000296	-0.0845525	-	BMP7
38.0199	-0.205042	0.164955	-1.24302	0.213861	0.99964	ENSG00000101146	-0.000742	-0.152014	-	RAE1
46.6073	-0.0314098	0.148038	-0.212174	0.831971	0.99964	ENSG00000101150	-7.14e-05	-0.0236245	-	TPD52L2
80.8725	0.0826765	0.11896	0.694992	0.487061	0.99964	ENSG00000101152	0.000235	0.0713078	-	DNAJC5
59.2304	0.0223162	0.136167	0.163888	0.869819	0.99964	ENSG00000101158	5.25e-05	0.0230032	-	NELFCD
88.5906	-0.071205	0.111238	-0.640112	0.5221	0.99964	ENSG00000101161	-0.000209	-0.0611647	-	PRPF6
29.7088	-0.0618221	0.184952	-0.334259	0.738184	0.99964	ENSG00000101166	-0.000137	-0.0454037	-	PRELID3B
18.8011	0.0965504	0.223243	0.432491	0.665385	0.99964	ENSG00000101181	0.000222	0.0719152	-	MTG2
303.386	0.00848603	0.0799221	0.106179	0.91544	0.99964	ENSG00000101182	3.45e-05	0.00782367	-	PSMA7
16.9174	0.0179369	0.231417	0.077509	0.938219	0.99964	ENSG00000101191	3.88e-05	0.00804127	-	DIDO1
25.3839	0.105579	0.212132	0.497704	0.618693	0.99964	ENSG00000101193	0.000246	0.0714251	-	GID8
40.4573	-0.0301667	0.164476	-0.18341	0.854476	0.99964	ENSG00000101198	-6.62e-05	-0.0259267	-	NKAIN4
43.4614	0.101402	0.148857	0.6812	0.495745	0.99964	ENSG00000101199	0.000259	0.0776421	-	ARFGAP1
81.5075	-0.0209584	0.116642	-0.179682	0.857402	0.99964	ENSG00000101220	-5.49e-05	-0.0179654	-	C20orf27
21.0283	0.270538	0.22185	1.21946	0.222669	0.99964	ENSG00000101224	0.00100467	0.167741	-	CDC25B
51.9429	0.027721	0.144678	0.191605	0.848052	0.99964	ENSG00000101236	6.35e-05	0.0196191	-	RNF24
71.7184	0.0321844	0.12687	0.253681	0.799742	0.99964	ENSG00000101246	7.97e-05	0.0288945	-	ARFRP1
18.667	-0.150347	0.231785	-0.648647	0.516566	0.99964	ENSG00000101247	-0.000377	-0.0795849	-	NDUFAF5
24.4781	-0.33131	0.253675	-1.30604	0.191537	0.99964	ENSG00000101255	-0.00136724	-0.182307	-	TRIB3
45.9428	0.0167771	0.148412	0.113043	0.909996	0.99964	ENSG00000101266	3.78e-05	0.011878	-	CSNK2A1
54.5985	0.0819012	0.14281	0.573497	0.566308	0.99964	ENSG00000101290	0.000204	0.0611422	-	CDS2
143.435	-0.00243283	0.0926453	-0.0262596	0.97905	0.99964	ENSG00000101294	-8.08e-06	-0.00152183	-	HM13
26.6809	-0.121564	0.217047	-0.560082	0.575423	0.99964	ENSG00000101298	-0.000291	-0.072329	-	SNPH
39.2468	-0.0402132	0.160711	-0.250221	0.802417	0.99964	ENSG00000101310	-8.95e-05	-0.0292713	-	SEC23B
35.9554	0.659997	0.403485	1.63574	0.101894	0.99964	ENSG00000101327	0.00358061	0.121488	-	PDYN
30.5909	-0.130927	0.189091	-0.692405	0.488683	0.99964	ENSG00000101333	-0.000328	-0.0805398	-	PLCB4
45.4377	-0.0184264	0.152156	-0.121102	0.903611	0.99964	ENSG00000101337	-4.11e-05	-0.0126876	-	TM9SF4
20.1323	-0.11501	0.218389	-0.52663	0.59845	0.99964	ENSG00000101346	-0.000272	-0.058602	-	POFUT1
21.4936	-0.101467	0.229382	-0.442352	0.658235	0.99964	ENSG00000101349	-0.000234	-0.0700373	-	PAK5
100.342	0.232155	0.114616	2.0255	0.0428159	0.99964	ENSG00000101350	0.00207131	0.199852	-	KIF3B
32.0138	0.276971	0.184225	1.50344	0.132726	0.99964	ENSG00000101353	0.00134044	0.205207	-	MROH8
70.3638	-0.00275581	0.132494	-0.0207995	0.983406	0.99964	ENSG00000101361	-6.54e-06	-0.00483221	-	NOP56
88.9721	0.0518954	0.130738	0.396944	0.691409	0.99964	ENSG00000101363	0.000129	0.0416621	-	MANBAL
104.595	0.0250959	0.107056	0.234417	0.814661	0.99964	ENSG00000101365	7.14e-05	0.0213862	-	IDH3B
107.038	-0.0499004	0.106417	-0.468913	0.639132	0.99964	ENSG00000101367	-0.000147	-0.0460921	-	MAPRE1
21.0434	-0.198014	0.232886	-0.850262	0.395179	0.99964	ENSG00000101391	-0.000555	-0.100962	-	CDK5RAP1
26.3464	0.00874664	0.207616	0.0421289	0.966396	0.99964	ENSG00000101400	1.87e-05	0.00448528	-	SNTA1
19.7219	-0.200806	0.227102	-0.884213	0.376581	0.99964	ENSG00000101413	-0.000573	-0.118529	-	RPRD1B
32.858	0.057846	0.189322	0.305543	0.759952	0.99964	ENSG00000101421	0.000127	0.0405007	-	CHMP4B
120.333	0.0879473	0.130242	0.675262	0.499509	0.99964	ENSG00000101438	0.000235	0.0771902	-	SLC32A1
674.509	-0.233181	0.180306	-1.29325	0.195924	0.99964	ENSG00000101439	-0.000895	-0.153602	-	CST3
42.9181	0.00273761	0.156927	0.0174451	0.986082	0.99964	ENSG00000101444	6.02e-06	0.00311003	-	AHCY
35.5379	0.102381	0.183952	0.556561	0.577828	0.99964	ENSG00000101457	0.000242	0.0712658	-	DNTTIP1
198.155	0.0489148	0.100128	0.488525	0.625178	0.99964	ENSG00000101460	0.000154	0.0454791	-	MAP1LC3A
21.04	-0.205728	0.268289	-0.766814	0.443192	0.99964	ENSG00000101463	-0.000561	-0.0945507	-	SYNDIG1
49.1064	0.164832	0.155423	1.06054	0.288899	0.99964	ENSG00000101464	0.000514	0.116847	-	PIGU
51.3692	-0.0617924	0.150122	-0.411615	0.680621	0.99964	ENSG00000101473	-0.000145	-0.0450729	-	ACOT8
93.821	-0.0523569	0.107489	-0.487092	0.626193	0.99964	ENSG00000101474	-0.000153	-0.046369	-	APMAP
181.899	0.131443	0.106713	1.23175	0.218044	0.99964	ENSG00000101489	0.000508	0.114204	-	CELF4
22.8821	-0.175426	0.208351	-0.841972	0.399803	0.99964	ENSG00000101493	-0.000481	-0.10141	-	ZNF516
29.9496	0.328791	0.21149	1.55464	0.120031	0.99964	ENSG00000101542	0.00174446	0.208154	-	CDH20
26.222	-0.207419	0.188501	-1.10036	0.271174	0.99964	ENSG00000101557	-0.000675	-0.14401	-	USP14
152.588	-0.0951051	0.0908958	-1.04631	0.295418	0.99964	ENSG00000101558	-0.000379	-0.0869379	-	VAPA
37.6851	0.108276	0.158089	0.684904	0.493405	0.99964	ENSG00000101577	0.000273	0.0903536	-	LPIN2
124.806	0.164705	0.104077	1.58254	0.113527	0.99964	ENSG00000101608	0.000841	0.145094	-	MYL12A
18.5694	-0.424585	0.306607	-1.38478	0.166119	0.99964	ENSG00000101638	-0.00191319	-0.181336	-	ST8SIA5
20.3535	-0.0832315	0.239019	-0.348221	0.727674	0.99964	ENSG00000101654	-0.000188	-0.0361129	-	RNMT
15.7815	0.0447144	0.277036	0.161403	0.871776	0.99964	ENSG00000101680	9.99e-05	0.0231954	-	LAMA1
63.7333	-0.152402	0.143308	-1.06346	0.287572	0.99964	ENSG00000101745	-0.00048	-0.119341	-	ANKRD12
31.1673	-0.101855	0.189329	-0.537979	0.590591	0.99964	ENSG00000101746	-0.000239	-0.0698544	-	NOL4
27.1737	0.0328825	0.200106	0.164325	0.869475	0.99964	ENSG00000101752	7.08e-05	0.00898053	-	MIB1
20.1313	-0.168149	0.240669	-0.698671	0.484757	0.99964	ENSG00000101782	-0.000435	-0.0943392	-	RIOK3
251.755	-0.0378572	0.0776014	-0.487842	0.625662	0.99964	ENSG00000101843	-0.000164	-0.0353709	-	PSMD10
87.7226	-0.104758	0.119669	-0.875399	0.381357	0.99964	ENSG00000101849	-0.000316	-0.0867179	-	TBL1X
124.978	-0.00212184	0.109248	-0.0194223	0.984504	0.99964	ENSG00000101856	-5.87e-06	0.000139	-	PGRMC1
19.8849	-0.0012867	0.224455	-0.00573253	0.995426	0.99964	ENSG00000101868	-2.77e-06	-0.00640139	-	POLA1
54.1695	-0.0399011	0.170435	-0.234114	0.814896	0.99964	ENSG00000101871	-8.76e-05	-0.0225085	-	MID1
34.0459	0.137454	0.174498	0.787708	0.430867	0.99964	ENSG00000101901	0.000361	0.0965107	-	ALG13
17.1044	-0.0614095	0.272912	-0.225016	0.821967	0.99964	ENSG00000101935	-0.000138	-0.0293048	-	AMMECR1
85.1609	0.204908	0.111366	1.83995	0.0657757	0.99964	ENSG00000101940	0.0013902	0.175795	-	WDR13
35.6781	0.0539308	0.18573	0.290371	0.771532	0.99964	ENSG00000101966	0.000118	0.044487	-	XIAP
30.464	0.0980278	0.200884	0.487983	0.625562	0.99964	ENSG00000101972	0.000227	0.05461	-	STAG2
25.9421	-0.00723247	0.196032	-0.0368943	0.970569	0.99964	ENSG00000101974	-1.54e-05	-0.0145572	-	ATP11C
229.594	-0.0950815	0.078738	-1.20757	0.227214	0.99964	ENSG00000102003	-0.000466	-0.0881896	-	SYP
53.1069	0.0745473	0.198098	0.376315	0.706683	0.99964	ENSG00000102024	0.000167	0.0497908	-	PLS3
80.023	-0.200044	0.130685	-1.53073	0.125837	0.99964	ENSG00000102030	-0.000947	-0.159725	-	NAA10
70.0556	-0.000823	0.153113	-0.00537495	0.995711	0.99964	ENSG00000102032	-1.83e-06	-0.00829381	-	RENBP
50.3514	-0.0487339	0.151954	-0.320714	0.748427	0.99964	ENSG00000102038	-0.000111	-0.0361245	-	SMARCA1
117.003	0.155138	0.101218	1.53271	0.125347	0.99964	ENSG00000102054	0.000764	0.138529	-	RBBP7
47.3056	0.316167	0.148946	2.1227	0.0337788	0.99964	ENSG00000102078	0.00362551	0.245739	-	SLC25A14
20.7543	0.0679744	0.219426	0.309783	0.756726	0.99964	ENSG00000102096	0.000151	0.0346046	-	PIM2
25.6608	-0.149763	0.196593	-0.761796	0.446182	0.99964	ENSG00000102100	-0.00039	-0.104509	-	SLC35A2
182.254	0.216264	0.109363	1.97749	0.0479867	0.99964	ENSG00000102103	0.00177463	0.189834	-	PQBP1
481.292	-0.0301626	0.0701679	-0.429863	0.667295	0.99964	ENSG00000102109	-0.000152	-0.0281547	-	PCSK1N
59.9088	-0.0412004	0.141653	-0.290854	0.771163	0.99964	ENSG00000102119	-9.64e-05	-0.0302384	-	EMD
27.5212	-0.3889	0.192979	-2.01525	0.0438787	0.99964	ENSG00000102125	-0.003985	-0.255786	-	TAZ
22.0872	0.0605416	0.234223	0.258479	0.796038	0.99964	ENSG00000102158	0.000134	0.0318574	-	MAGT1
155.334	-0.00881347	0.0854019	-0.1032	0.917804	0.99964	ENSG00000102172	-3.26e-05	-0.00710666	-	SMS
24.7403	0.237107	0.203502	1.16513	0.243965	0.99964	ENSG00000102178	0.000825	0.162112	-	UBL4A
123.227	-0.0729733	0.107277	-0.680232	0.496358	0.99964	ENSG00000102181	-0.000223	-0.0630189	-	CD99L2
29.1203	0.230048	0.181818	1.26526	0.205777	0.99964	ENSG00000102189	0.000861	0.162747	-	EEA1
139.729	-0.0575272	0.0955778	-0.601888	0.547249	0.99964	ENSG00000102225	-0.000194	-0.0517648	-	CDK16
445.581	0.0291898	0.0730615	0.399524	0.689507	0.99964	ENSG00000102226	0.000138	0.0270706	-	USP11
26.0507	0.18106	0.206035	0.878782	0.37952	0.99964	ENSG00000102230	0.000508	0.113154	-	PCYT1B
36.4965	-0.0307748	0.168777	-0.18234	0.855316	0.99964	ENSG00000102241	-6.72e-05	-0.0205306	-	HTATSF1
147.42	0.0402759	0.127356	0.316247	0.751815	0.99964	ENSG00000102265	0.0001	0.036765	-	TIMP1
26.6051	-0.0631377	0.209916	-0.300777	0.763585	0.99964	ENSG00000102290	-0.000139	-0.0630026	-	PCDH11X
24.9355	0.158041	0.204431	0.77308	0.439475	0.99964	ENSG00000102302	0.000416	0.101385	-	FGD1
97.7648	0.0399265	0.112425	0.355139	0.722485	0.99964	ENSG00000102309	0.00011	0.0329376	-	PIN4
18.5008	-0.00798203	0.249933	-0.0319367	0.974523	0.99964	ENSG00000102312	-1.74e-05	-0.00316299	-	PORCN
421.664	0.0892575	0.0722514	1.23537	0.216692	0.99964	ENSG00000102316	0.000489	0.0830132	-	MAGED2
19.5003	0.008874	0.227117	0.0390724	0.968833	0.99964	ENSG00000102383	1.91e-05	0.00885796	-	ZDHHC15
29.8639	0.0829249	0.194169	0.427077	0.669323	0.99964	ENSG00000102390	0.000188	0.0494604	-	PBDC1
18.2657	-0.209723	0.243309	-0.861959	0.38871	0.99964	ENSG00000102393	-0.000597	-0.135321	-	GLA
62.8431	-0.194569	0.134563	-1.44593	0.148196	0.99964	ENSG00000102401	-0.000844	-0.152649	-	ARMCX3
508.169	0.0306444	0.0800426	0.382851	0.70183	0.99964	ENSG00000102409	0.000126	0.0282447	-	BEX4
18.2084	0.298598	0.228391	1.3074	0.191077	0.99964	ENSG00000102452	0.00121478	0.177676	-	NALCN
34.2551	0.0262347	0.193149	0.135826	0.891958	0.99964	ENSG00000102466	5.63e-05	0.0204343	-	FGF14
33.8873	-0.145204	0.177445	-0.818301	0.413185	0.99964	ENSG00000102471	-0.000388	-0.0987447	-	NDFIP2
33.9638	-0.204417	0.175803	-1.16276	0.244926	0.99964	ENSG00000102531	-0.000694	-0.14842	-	FNDC3A
20.8253	0.185821	0.222054	0.836827	0.40269	0.99964	ENSG00000102543	0.000513	0.12364	-	CDADC1
15.9219	0.366634	0.246214	1.48909	0.136465	0.99964	ENSG00000102547	0.00184072	0.203539	-	CAB39L
25.2973	-0.110306	0.219447	-0.502656	0.615206	0.99964	ENSG00000102572	-0.000259	-0.0670446	-	STK24
22.3617	-0.203715	0.216751	-0.939853	0.347293	0.99964	ENSG00000102580	-0.0006	-0.125028	-	DNAJC3
25.6858	-0.127483	0.207414	-0.61463	0.538799	0.99964	ENSG00000102595	-0.00031	-0.0774098	-	UGGT2
44.9144	-0.0507337	0.159582	-0.317917	0.750548	0.99964	ENSG00000102606	-0.000114	-0.0392865	-	ARHGEF7
37.2597	-0.15352	0.163608	-0.938344	0.348068	0.99964	ENSG00000102738	-0.000441	-0.114754	-	MRPS31
33.1051	0.256718	0.17826	1.44013	0.14983	0.99964	ENSG00000102753	0.00114713	0.175483	-	KPNA3
16.7132	0.146136	0.25566	0.571603	0.567591	0.99964	ENSG00000102763	0.000359	0.0704556	-	VWA8
24.3536	0.0561176	0.199376	0.281467	0.778352	0.99964	ENSG00000102781	0.000123	0.0367784	-	KATNAL1
154.908	0.0521555	0.089868	0.580356	0.561674	0.99964	ENSG00000102804	0.000188	0.0457493	-	TSC22D1
55.7914	0.000829	0.150843	0.00549747	0.995614	0.99964	ENSG00000102858	1.85e-06	-0.00169476	-	MGRN1
25.4379	0.260167	0.189946	1.36969	0.170785	0.99964	ENSG00000102870	0.00109041	0.179379	-	ZNF629
26.6789	0.0686823	0.198713	0.345636	0.729616	0.99964	ENSG00000102879	0.000153	0.042368	-	CORO1A
30.1125	0.117779	0.181816	0.647793	0.517119	0.99964	ENSG00000102882	0.000289	0.0791381	-	MAPK3
31.3259	-0.0336891	0.188863	-0.178379	0.858426	0.99964	ENSG00000102893	-7.27e-05	-0.0144795	-	PHKB
36.614	-0.0457865	0.16814	-0.272312	0.785382	0.99964	ENSG00000102897	-0.000101	-0.0432645	-	LYRM1
84.7016	-0.0204069	0.110766	-0.184234	0.85383	0.99964	ENSG00000102898	-5.6e-05	-0.0179403	-	NUTF2
72.9871	0.122599	0.135097	0.907486	0.36415	0.99964	ENSG00000102900	0.000357	0.0930356	-	NUP93
41.7003	-0.235986	0.159016	-1.48404	0.137799	0.99964	ENSG00000102901	-0.00108419	-0.183198	-	CENPT
995.036	0.0188191	0.0882996	0.213127	0.831228	0.99964	ENSG00000102904	6.69e-05	0.0179591	-	TSNAXIP1
29.9403	0.0114737	0.184443	0.0622074	0.950398	0.99964	ENSG00000102908	2.46e-05	0.0119451	-	NFAT5
38.3534	-0.0901516	0.162453	-0.554938	0.578937	0.99964	ENSG00000102910	-0.000215	-0.0622087	-	LONP2
20.329	0.09073	0.243491	0.372622	0.70943	0.99964	ENSG00000102921	0.000207	0.053132	-	N4BP1
66.068	0.112869	0.127634	0.884317	0.376525	0.99964	ENSG00000102931	0.000332	0.0954572	-	ARL2BP
70.6621	0.175164	0.163363	1.07223	0.283615	0.99964	ENSG00000102935	0.000551	0.12125	-	ZNF423
28.7921	0.040741	0.195319	0.208587	0.834771	0.99964	ENSG00000102974	8.82e-05	0.0335616	-	CTCF
33.263	0.141984	0.181297	0.783161	0.433533	0.99964	ENSG00000102977	0.000372	0.0922355	-	ACD
39.6901	0.0336888	0.181871	0.185235	0.853044	0.99964	ENSG00000102978	7.29e-05	0.0264334	-	POLR2C
16.0239	-0.0198208	0.25672	-0.0772077	0.938458	0.99964	ENSG00000102981	-4.35e-05	-0.0118091	-	PARD6A
15.4374	0.27646	0.246553	1.1213	0.26216	0.99964	ENSG00000102984	0.000957	0.168558	-	ZNF821
26.2157	0.146934	0.190316	0.77205	0.440085	0.99964	ENSG00000103005	0.000384	0.0843106	-	USB1
50.1707	-0.0303072	0.140658	-0.215468	0.829403	0.99964	ENSG00000103018	-7.04e-05	-0.0208754	-	CYB5B
51.5969	-0.0193245	0.163887	-0.117914	0.906136	0.99964	ENSG00000103024	-4.22e-05	-0.00749616	-	NME3
202.323	-0.0503428	0.083358	-0.603935	0.545887	0.99964	ENSG00000103034	-0.0002	-0.0454184	-	NDRG4
124.35	-0.0053838	0.104924	-0.0513113	0.959077	0.99964	ENSG00000103035	-1.55e-05	-0.00443988	-	PSMD7
16.6605	0.464226	0.235507	1.97118	0.0487037	0.99964	ENSG00000103042	0.00454482	0.260282	-	SLC38A7
23.2984	-0.108109	0.21866	-0.494417	0.621012	0.99964	ENSG00000103043	-0.000253	-0.0588054	-	VAC14
27.816	0.147437	0.219625	0.671314	0.50202	0.99964	ENSG00000103047	0.000371	0.0869949	-	TANGO6
37.2234	-0.141303	0.168114	-0.840517	0.400618	0.99964	ENSG00000103051	-0.000382	-0.107603	-	COG4
17.0972	-0.157534	0.248222	-0.634651	0.525656	0.99964	ENSG00000103056	-0.000397	-0.093898	-	SMPD3
21.8117	-0.113133	0.218847	-0.516949	0.605192	0.99964	ENSG00000103066	-0.000266	-0.0686855	-	PLA2G15
46.7663	-0.0711444	0.162349	-0.43822	0.661227	0.99964	ENSG00000103091	-0.000164	-0.050569	-	WDR59
15.2171	0.0229277	0.241771	0.0948322	0.924448	0.99964	ENSG00000103111	4.99e-05	0.0228706	-	MON1B
40.845	-0.190013	0.164984	-1.1517	0.249444	0.99964	ENSG00000103121	-0.000636	-0.143545	-	CMC2
22.9102	0.140782	0.21124	0.666455	0.50512	0.99964	ENSG00000103126	0.000352	0.0766643	-	AXIN1
165.891	-0.0528829	0.0875945	-0.603723	0.546028	0.99964	ENSG00000103145	-0.000197	-0.0477716	-	HCFC1R1
47.2507	-0.0846021	0.147198	-0.574749	0.565461	0.99964	ENSG00000103148	-0.000208	-0.0640684	-	NPRL3
57.5694	-0.0250068	0.136048	-0.183809	0.854164	0.99964	ENSG00000103152	-5.89e-05	-0.0190466	-	MPG
35.6897	-0.0139683	0.221336	-0.0631089	0.94968	0.99964	ENSG00000103154	-3e-05	-0.0272343	-	NECAB2
49.0446	-0.169965	0.145443	-1.16861	0.242563	0.99964	ENSG00000103160	-0.000576	-0.135147	-	HSDL1
154.067	0.163165	0.117193	1.39227	0.16384	0.99964	ENSG00000103187	0.000684	0.138966	-	COTL1
35.542	-0.304218	0.171149	-1.77751	0.0754843	0.99964	ENSG00000103194	-0.00207553	-0.218588	-	USP10
34.2039	-0.123571	0.186877	-0.661241	0.508458	0.99964	ENSG00000103197	-0.000305	-0.0902896	-	TSC2
222.092	-0.061774	0.101549	-0.608319	0.542976	0.99964	ENSG00000103202	-0.000195	-0.053847	-	NME4
[truncated: 17,308 more rows]

## Sheet: g-i
Chronic vs control (selected GOBP)
[truncated: 9 more rows]
